# Supplementary material for: Core microbiome-associated proteins associated with ulcerative colitis interact with cytokines for synergistic or antagonistic effects on gut bacteria
Source: ISME J. 2024 Jul 29;18(1):wrae146. doi: 10.1093/ismejo/wrae146 (PMC11360980; doi:10.1093/ismejo/wrae146)
Supplement: Additional_file_2_wrae146 [file additional_file_2_wrae146.xlsx]

## Sheet: table S1
TABLE S1. Clinical information of samples
sample	age	gender	BMI	group	disease severity score	Montreal classification
CD_1	38	Male	19.1953	CD	147.469	A2	L3	B2
CD_2	31	Male	19.3792	CD	251.148	A2	L3	B1p
CD_3	32	Male	18.3391	CD	171.686	A2	L3+L4	B1p
CD_4	28	Male	23.1834	CD	159.286	A2	L3+L4	B1p
CD_5	28	Male	15.0116	CD	174.016	A2	L3+L4	B2p
CD_6	24	Male	14.3673	CD	162.733	A2	L2	B2p
CD_7	49	Male	22.0386	CD	79.8923	A3	L2	B2
CD_8	24	Male	18.0427	CD	175.027	A2	L3	B1
CD_9	24	Female	17.5146	CD	127.442	A2	L3	B1p
CD_10	40	Male	21.1073	CD	224.657	A2	L2	B2
CD_11	52	Male	23.0546	CD	150.479	A3	L1+L4	B2
CD_12	15	Female	18.9745	CD	133.467	A1	L3	B1
CD_13	15	Female	18.9745	CD	140.467	A2	L3	B2
CD_14	37	Female	16.8475	CD	186.786	A2	L3	B1
CD_15	19	Male	25.3934	CD	65.2904	A2	L3	B1p
CD_16	41	Male	23.8754	CD	45.2286	A3	L3	B2
CD_17	24	Male	16	CD	169.467	A2	L3	B1p
CD_18	40	Male	19.102	CD	70.2	A2	L1+L4	B2
CD_19	44	Male	19.487	CD	320.518	A3	L3	B2p
CD_20	45	Male	19.487	CD	311.118	A3	L3	B2p
CD_21	26	Male	25	CD	25.6364	A2	L3	B1
CD_22	33	Male	21.2245	CD	319.933	A2	L3	B2p
CD_23	38	Female	20.202	CD	176.185	A2	L3	B2
CD_24	35	Male	27.6817	CD	156.714	A2	L3+L4	B3p
CD_25	39	Male	25.9095	CD	42.9536	A2	L1	B1p
CD_26	52	Male	18.4042	CD	122.902	A3	L1+L4	B2
UC_1	44	Male	28.0277	UC	337.15	E2
UC_2	43	Male	21.8776	UC	79.15	E1
UC_3	55	Female	22.6562	UC	459.6	E2
UC_4	64	Male	23.0469	UC	180.5	E3
UC_5	37	Female	16.8475	UC	100.9	E1
UC_6	50	Female	21.3333	UC	228.3	E3
UC_7	39	Male	24.9135	UC	146.55	E2
UC_8	28	Female	21.7555	UC	176.2	E2
UC_9	54	Female	18.026	UC	175.25	E1
UC_10	39	Male	25.791	UC	391.2	E2
UC_11	32	Female	16.2331	UC	239.2	E3
UC_12	73	Female	23.74	UC	204.5	E3
UC_13	36	Male	21.7993	UC	350.75	E3
UC_14	64	Male	16.609	UC	151.25	E3
UC_15	62	Male	23.8754	UC	183.65	E2
UC_16	49	Male	26.9896	UC	317.05	E2
UC_17	19	Male	17.6471	UC	177.4	E3
UC_18	38	Female	27.6398	UC	299.85	E2
UC_19	45	Female	19.898	UC	238.5	E1
UC_20	20	Male	22.0386	UC	166.05	E1
UC_21	57	Male	24.4473	UC	84.95	E2
UC_22	48	Female	22.4323	UC	187.4	E2
UC_23	51	Male	24.9135	UC	163	E2
UC_24	37	Female	21.6311	UC	169.85	E3
UC_25	33	Male	24.5675	UC	95.65	E2
UC_26	61	Male	23.8751	UC	120.7	E3
UC_27	36	Male	19.3772	UC	148.5	E3
UC_28	37	Male	27.1809	UC	102.65	E2
UC_29	59	Female	22.7615	UC	242.75	E1
CTR_1	56	Male	28.3447	Control
CTR_2	23	Male	17.4329	Control
CTR_3	23	Male	16.6043	Control
CTR_4	31	Male	24.6914	Control
CTR_5	50	Female	22.8624	Control
CTR_6	51	Female	19.5717	Control
CTR_7	47	Female	21.3039	Control
CTR_8	65	Male	21.7993	Control
CTR_9	33	Female	23.0112	Control
CTR_10	53	Male	25.3086	Control
CTR_11	67	Male	25.5102	Control
CTR_12	61	Female	23.3355	Control
CTR_13	62	Male	27.5482	Control
CTR_14	66	Male	16.5289	Control
CTR_15	38	Male	23.3887	Control
CTR_16	55	Male	22.913	Control
CTR_17	64	Female	23.2335	Control
CTR_18	39	Female	22.5827	Control
CTR_19	58	Female	14.6924	Control
CTR_20	58	Female	17.6254	Control
CTR_21	40	Male	25.2595	Control
CTR_22	43	Male	23.8751	Control
CTR_23	64	Female	27.9421	Control
CTR_24	45	Female	21.048	Control
CTR_25	63	Male	25.3934	Control
CTR_26	41	Male	18.7109	Control
CTR_27	65	Female	15.625	Control
CTR_28	44	Male	20.5499	Control
CTR_29	43	Female	19.7239	Control
CTR_30	57	Male	24.4898	Control
CTR_31	65	Male	23.6244	Control
CTR_32	41	Male	25.5036	Control
CTR_33	50	Male	22.2656	Control
CTR_34	52	Female	21.3039	Control
