# Supplementary material for: Core microbiome-associated proteins associated with ulcerative colitis interact with cytokines for synergistic or antagonistic effects on gut bacteria
Source: ISME J. 2024 Jul 29;18(1):wrae146. doi: 10.1093/ismejo/wrae146 (PMC11360980; doi:10.1093/ismejo/wrae146)
Supplement: Additional_file_3_wrae146 [file additional_file_3_wrae146.xlsx]

## Sheet: Sheet5
Table S2. Proteomics of mock community using conventional digestion and ultralow trypsin digestion methods (n = 5).
Protein IDs	Protein names	Intensity Conventional1	Intensity Conventional2	Intensity Conventional3	Intensity Conventional4	Intensity Conventional5	Intensity Ultralow1	Intensity Ultralow2	Intensity Ultralow3	Intensity Ultralow4	Intensity Ultralow5
tr|A7V029|A7V029_BACUC	Cell surface protein OS=Bacteroides uniformis (strain ATCC 8492 / DSM 6597 / CCUG 4942 / CIP 103695 / JCM 5828 / KCTC 5204 / NCTC 13054 / VPI 0061)	22305000000	20958000000	22644000000	24205000000	21321000000	22236000000	18697000000	20708000000	25588000000	19743000000
tr|A7UYG7|A7UYG7_BACUC	Putative phage head-tail adaptor OS=Bacteroides uniformis (strain ATCC 8492 / DSM 6597 / CCUG 4942 / CIP 103695 / JCM 5828 / KCTC 5204 / NCTC 13054 / VPI 0061)	1368200000	2569500000	2345700000	2789600000	2532200000	1.6983e+09	1.5986e+09	2229200000	2460000000	2349500000
tr|D1PEK7|D1PEK7_9BACT	Trigger factor OS=Segatella copri DSM 18205	2483500000	2779900000	2335000000	2557700000	2.0407e+09	441830000	914130000	1445000000	1240600000	648290000
tr|D1PF49|D1PF49_9BACT	Alpha amylase, catalytic domain protein OS=Segatella copri DSM 18205	3.4192e+09	3.2978e+09	2813800000	3.0687e+09	3.0053e+09	5.9855e+09	5524400000	6.4575e+09	6.1062e+09	7.496e+09
tr|A7V487|A7V487_BACUC	TonB-dependent receptor OS=Bacteroides uniformis (strain ATCC 8492 / DSM 6597 / CCUG 4942 / CIP 103695 / JCM 5828 / KCTC 5204 / NCTC 13054 / VPI 0061)	170290000	174690000	221300000	588570000	498610000	3.3995e+09	5727100000	2.109e+09	5409500000	2151900000
tr|A7V1I5|A7V1I5_BACUC	Dipeptidyl-peptidase OS=Bacteroides uniformis (strain ATCC 8492 / DSM 6597 / CCUG 4942 / CIP 103695 / JCM 5828 / KCTC 5204 / NCTC 13054 / VPI 0061)	1.0288e+09	445510000	434200000	597490000	922780000	1372000000	1.512e+09	842990000	1290000000	1119200000
tr|A7V602|A7V602_BACUC	Trigger factor OS=Bacteroides uniformis (strain ATCC 8492 / DSM 6597 / CCUG 4942 / CIP 103695 / JCM 5828 / KCTC 5204 / NCTC 13054 / VPI 0061)	11037000000	9620000000	9721600000	9807100000	11416000000	3.1197e+09	3.2111e+09	5611700000	5598500000	3.1004e+09
tr|A7V8Y8|A7V8Y8_BACUC	Tetratricopeptide repeat protein OS=Bacteroides uniformis (strain ATCC 8492 / DSM 6597 / CCUG 4942 / CIP 103695 / JCM 5828 / KCTC 5204 / NCTC 13054 / VPI 0061)	6.4511e+09	6.8729e+09	8.5289e+09	11237000000	7.6185e+09	4956700000	4.057e+09	6.205e+09	5567200000	5602800000
tr|B6VXY6|B6VXY6_9BACT	DUF4988 domain-containing protein (Fragment) OS=Phocaeicola dorei DSM 17855	117260000	146150000	141840000	148680000	55143000	279920000	352670000	220940000	174080000	424160000
tr|A7VAQ5|A7VAQ5_BACUC	Tetratricopeptide repeat protein OS=Bacteroides uniformis (strain ATCC 8492 / DSM 6597 / CCUG 4942 / CIP 103695 / JCM 5828 / KCTC 5204 / NCTC 13054 / VPI 0061)	2.1431e+09	2408900000	2177100000	2722200000	3.2118e+09	2904100000	3.2486e+09	3.4718e+09	2557800000	3.3094e+09
tr|D1PH06|D1PH06_9BACT	Polyribonucleotide nucleotidyltransferase OS=Segatella copri DSM 18205	1194600000	1.0204e+09	1.0543e+09	1.0382e+09	1.0513e+09	1393000000	1280600000	1440600000	1215300000	1.7065e+09
tr|A7UZW7|A7UZW7_BACUC	Cell surface protein OS=Bacteroides uniformis (strain ATCC 8492 / DSM 6597 / CCUG 4942 / CIP 103695 / JCM 5828 / KCTC 5204 / NCTC 13054 / VPI 0061)	211600000	90055000	183900000	181990000	283940000	753270000	586750000	376610000	185510000	298890000
tr|A0A132P334|A0A132P334_ENTFC	Pyruvate kinase OS=Enterococcus faecium	869550000	896450000	1297600000	1.0401e+09	997500000	469600000	342310000	894400000	462750000	478450000
tr|D1PDL3|D1PDL3_9BACT	Elongation factor Ts OS=Segatella copri DSM 18205	7.1379e+09	7.8056e+09	8609200000	6.6407e+09	8.3427e+09	4835400000	4856300000	8.3889e+09	5209000000	4376400000
tr|D1PGV3|D1PGV3_9BACT	Tetratricopeptide repeat protein OS=Segatella copri DSM 18205	144760000	152000000	294510000	380110000	325610000	426090000	709930000	514460000	496510000	327370000
tr|A6KZW2|A6KZW2_PHOV8	Putative cell surface protein OS=Phocaeicola vulgatus (strain ATCC 8482 / DSM 1447 / JCM 5826 / CCUG 4940 / NBRC 14291 / NCTC 11154)	158830000	46981000	212060000	42612000	58704000	2376200000	3.3562e+09	1349100000	1.6131e+09	1.713e+09
tr|A7V353|A7V353_BACUC	Tetratricopeptide repeat protein OS=Bacteroides uniformis (strain ATCC 8492 / DSM 6597 / CCUG 4942 / CIP 103695 / JCM 5828 / KCTC 5204 / NCTC 13054 / VPI 0061)	2.9913e+09	4.0554e+09	3.4954e+09	4.1971e+09	3.5427e+09	2332100000	1.9954e+09	3.1665e+09	3.797e+09	2.0502e+09
tr|D1PEJ7|D1PEJ7_9BACT	Putative phage prohead protease, HK97 family OS=Segatella copri DSM 18205	460520000	354910000	1.009e+09	403210000	443190000	1.962e+09	1.7152e+09	886870000	1.861e+09	933580000
tr|A7V598|A7V598_BACUC	ATP synthase subunit alpha OS=Bacteroides uniformis (strain ATCC 8492 / DSM 6597 / CCUG 4942 / CIP 103695 / JCM 5828 / KCTC 5204 / NCTC 13054 / VPI 0061)	520520000	326400000	366870000	255310000	256770000	1.6522e+09	1.0268e+09	934900000	1348900000	1124100000
tr|A7V9K0|A7V9K0_BACUC	Phosphoglucomutase/phosphomannomutase, alpha/beta/alpha domain II OS=Bacteroides uniformis (strain ATCC 8492 / DSM 6597 / CCUG 4942 / CIP 103695 / JCM 5828 / KCTC 5204 / NCTC 13054 / VPI 0061)	1.9735e+09	964750000	1386200000	1456900000	1.9477e+09	3.0959e+09	1.7627e+09	2507800000	2497600000	2681000000
tr|D1PAC4|D1PAC4_9BACT	Threonine--tRNA ligase OS=Segatella copri DSM 18205	220760000	255630000	270410000	204040000	99763000	215130000	539290000	684350000	238800000	1.0689e+09
tr|D1PF50|D1PF50_9BACT	Pullulanase, type I OS=Segatella copri DSM 18205	137450000	129760000	112830000	97713000	135110000	1305400000	1249000000	597330000	964690000	948540000
tr|D1PG11|D1PG11_9BACT	Elongation factor Tu OS=Segatella copri DSM 18205	34550000000	31655000000	31953000000	33632000000	33833000000	27007000000	19139000000	21741000000	28235000000	22095000000
tr|A7UYB8|A7UYB8_BACUC	Polyribonucleotide nucleotidyltransferase OS=Bacteroides uniformis (strain ATCC 8492 / DSM 6597 / CCUG 4942 / CIP 103695 / JCM 5828 / KCTC 5204 / NCTC 13054 / VPI 0061)	3.1489e+09	2459700000	3.0013e+09	3.1667e+09	3.3691e+09	3.2072e+09	2400200000	5128800000	4822500000	2722700000
tr|A7V4X0|A7V4X0_BACUC	Peptidase M16 inactive domain protein OS=Bacteroides uniformis (strain ATCC 8492 / DSM 6597 / CCUG 4942 / CIP 103695 / JCM 5828 / KCTC 5204 / NCTC 13054 / VPI 0061)	23958000	23953000	0	29764000	46695000	81333000	312080000	68567000	76217000	60749000
tr|D1PA39|D1PA39_9BACT	Transketolase, thiamine diphosphate binding domain protein OS=Segatella copri DSM 18205	564890000	517780000	532640000	796460000	699630000	1307100000	1309100000	1.5681e+09	1.6771e+09	1.7924e+09
tr|D1PCA7|D1PCA7_9BACT	Alpha-galactosidase OS=Segatella copri DSM 18205	14180000	177550000	0	0	0	81745000	211180000	37193000	65912000	137050000
tr|D1PF51|D1PF51_9BACT	Hemagglutinin esterase OS=Segatella copri DSM 18205	472630000	311270000	330040000	313980000	448680000	2.1015e+09	2207900000	1.7299e+09	2303800000	2151200000
tr|A0A0H2YUR4|A0A0H2YUR4_CLOP1	Pyruvate:ferredoxin oxidoreductase OS=Clostridium perfringens (strain ATCC 13124 / DSM 756 / JCM 1290 / NCIMB 6125 / NCTC 8237 / Type A)	0	0	266280	0	0	372130000	383140000	55902000	319510000	160960000
tr|A7V1X9|A7V1X9_BACUC	Phosphate acetyl/butyryl transferase OS=Bacteroides uniformis (strain ATCC 8492 / DSM 6597 / CCUG 4942 / CIP 103695 / JCM 5828 / KCTC 5204 / NCTC 13054 / VPI 0061)	247600000	368400000	265460000	390840000	279890000	209180000	147960000	453010000	155230000	317980000
tr|A7V856|A7V856_BACUC	Fumarate hydratase class I OS=Bacteroides uniformis (strain ATCC 8492 / DSM 6597 / CCUG 4942 / CIP 103695 / JCM 5828 / KCTC 5204 / NCTC 13054 / VPI 0061)	12095000000	12523000000	9505000000	12550000000	10411000000	14098000000	9517900000	11364000000	15617000000	10787000000
tr|D1P8M3|D1P8M3_9BACT	Glyceraldehyde-3-phosphate dehydrogenase OS=Segatella copri DSM 18205	11987000000	11229000000	6.6688e+09	11268000000	14768000000	26267000000	20436000000	13391000000	23372000000	22211000000
tr|D1PB60|D1PB60_9BACT	Uncharacterized protein OS=Segatella copri DSM 18205	190090000	197150000	199850000	192960000	250410000	0	48543000	107560000	185580000	104620000
tr|D1PFT2|D1PFT2_9BACT	SusD family protein OS=Segatella copri DSM 18205	0	0	0	0	21798000	546200000	624590000	63178000	420380000	173400000
sp|B2UKV8|CH60_AKKM8	Chaperonin GroEL OS=Akkermansia muciniphila (strain ATCC BAA-835 / DSM 22959 / JCM 33894 / BCRC 81048 / CCUG 64013 / CIP 107961 / Muc)	184450000	108940000	137260000	140310000	210010000	128930000	194060000	282530000	132320000	173740000
tr|A0A1X7QR96|A0A1X7QR96_ENTFC	Tyrosine--tRNA ligase OS=Enterococcus faecium	74057000	43640000	21464000	72254000	28469000	696090000	298870000	410440000	745720000	383560000
tr|A7UZT7|A7UZT7_BACUC	DNA-directed RNA polymerase subunit beta OS=Bacteroides uniformis (strain ATCC 8492 / DSM 6597 / CCUG 4942 / CIP 103695 / JCM 5828 / KCTC 5204 / NCTC 13054 / VPI 0061)	1118000000	1181100000	887950000	1.5531e+09	949960000	3.1293e+09	2252700000	1103200000	2.9314e+09	2660000000
tr|D1P928|D1P928_9BACT	Protein translocase subunit SecA OS=Segatella copri DSM 18205	16651000	10355000	10478000	9771800	144810000	526580000	513840000	349580000	599420000	476490000
tr|D1PA50|D1PA50_9BACT	Tetratricopeptide repeat protein OS=Segatella copri DSM 18205	218050000	312630000	444090000	391030000	262980000	157980000	311090000	408540000	604860000	876610000
tr|D1PED5|D1PED5_9BACT	Uncharacterized protein OS=Segatella copri DSM 18205	334290000	588400000	496560000	509920000	576290000	1412700000	893000000	1265400000	948360000	1311000000
tr|D1PFT8|D1PFT8_9BACT	Glycosyl hydrolase, family 43 OS=Segatella copri DSM 18205	373160000	268480000	305910000	318370000	289130000	770380000	645250000	394440000	735070000	407490000
tr|A0A132P4I1|A0A132P4I1_ENTFC	Chaperonin GroEL OS=Enterococcus faecium	1418900000	1.7716e+09	2575200000	2405600000	2422900000	335620000	685350000	1.0689e+09	762930000	746760000
tr|A7UYA3|A7UYA3_BACUC	Translation initiation factor IF-2 OS=Bacteroides uniformis (strain ATCC 8492 / DSM 6597 / CCUG 4942 / CIP 103695 / JCM 5828 / KCTC 5204 / NCTC 13054 / VPI 0061)	366750000	129180000	263660000	154100000	124990000	494550000	452820000	153320000	231030000	385060000
tr|A7V1M9|A7V1M9_BACUC	Fructose-1,6-bisphosphate aldolase, class II OS=Bacteroides uniformis (strain ATCC 8492 / DSM 6597 / CCUG 4942 / CIP 103695 / JCM 5828 / KCTC 5204 / NCTC 13054 / VPI 0061)	20064000000	30051000000	29484000000	33729000000	32391000000	23324000000	25137000000	28060000000	33875000000	21711000000
tr|A7V2B2|A7V2B2_BACUC	Glucose-6-phosphate isomerase OS=Bacteroides uniformis (strain ATCC 8492 / DSM 6597 / CCUG 4942 / CIP 103695 / JCM 5828 / KCTC 5204 / NCTC 13054 / VPI 0061)	1.6758e+09	1401400000	838780000	1156900000	1274600000	6.2376e+09	6.4076e+09	2502900000	4849700000	5.9254e+09
tr|A7V2M0|A7V2M0_BACUC	Alpha-glucan phosphorylase OS=Bacteroides uniformis (strain ATCC 8492 / DSM 6597 / CCUG 4942 / CIP 103695 / JCM 5828 / KCTC 5204 / NCTC 13054 / VPI 0061)	0	0	0	0	0	868810000	471040000	0	166430000	69408000
tr|A7V3P1|A7V3P1_BACUC	TonB-dependent receptor OS=Bacteroides uniformis (strain ATCC 8492 / DSM 6597 / CCUG 4942 / CIP 103695 / JCM 5828 / KCTC 5204 / NCTC 13054 / VPI 0061)	0	0	0	0	0	697050000	449160000	85350000	364930000	306350000
tr|A7V3P2|A7V3P2_BACUC	DUF5017 domain-containing protein OS=Bacteroides uniformis (strain ATCC 8492 / DSM 6597 / CCUG 4942 / CIP 103695 / JCM 5828 / KCTC 5204 / NCTC 13054 / VPI 0061)	38810000	340590000	510920000	414560000	326980000	1.5031e+09	355370000	145810000	336520000	454630000
tr|A7V8A9|A7V8A9_BACUC	SusD family protein OS=Bacteroides uniformis (strain ATCC 8492 / DSM 6597 / CCUG 4942 / CIP 103695 / JCM 5828 / KCTC 5204 / NCTC 13054 / VPI 0061)	445080000	66042000	29357000	22772000	354440000	915040000	897430000	740200000	1127700000	879630000
tr|A7V9W5|A7V9W5_BACUC	Ferritin OS=Bacteroides uniformis (strain ATCC 8492 / DSM 6597 / CCUG 4942 / CIP 103695 / JCM 5828 / KCTC 5204 / NCTC 13054 / VPI 0061)	4329700000	8.404e+09	9709400000	9836200000	9584200000	10419000000	8823800000	16884000000	11007000000	9754500000
tr|A7VAR1|A7VAR1_BACUC	Protein translocase subunit SecA OS=Bacteroides uniformis (strain ATCC 8492 / DSM 6597 / CCUG 4942 / CIP 103695 / JCM 5828 / KCTC 5204 / NCTC 13054 / VPI 0061)	676580000	574260000	568190000	631390000	554780000	1.4587e+09	1212400000	950900000	1.0413e+09	998630000
tr|D1PAN8|D1PAN8_9BACT	Uncharacterized protein OS=Segatella copri DSM 18205	87123000	206040000	583390000	479410000	452830000	2161900000	2327100000	1.5314e+09	566370000	1354400000
tr|D1PAP8|D1PAP8_9BACT	Formate acetyltransferase OS=Segatella copri DSM 18205	207990000	180110000	183570000	241940000	207800000	1.6101e+09	1.5405e+09	732230000	877250000	1427600000
tr|D1PF52|D1PF52_9BACT	4-alpha-glucanotransferase OS=Segatella copri DSM 18205	31144000	0	0	0	0	732250000	392950000	150510000	394750000	559350000
tr|D1PFW5|D1PFW5_9BACT	Fructose-1,6-bisphosphate aldolase, class II OS=Segatella copri DSM 18205	14929000000	15358000000	20080000000	17145000000	16363000000	3.5063e+09	7.0501e+09	14015000000	7.52e+09	9502600000
sp|A6L0V2|EFTS_PHOV8	Elongation factor Ts OS=Phocaeicola vulgatus (strain ATCC 8482 / DSM 1447 / JCM 5826 / CCUG 4940 / NBRC 14291 / NCTC 11154)	811070000	926700000	1.0533e+09	867630000	1093300000	416790000	459080000	767110000	513440000	309160000
tr|A1A1M8|A1A1M8_BIFAA	Transaldolase OS=Bifidobacterium adolescentis (strain ATCC 15703 / DSM 20083 / NCTC 11814 / E194a)	555550000	2198900000	1.989e+09	843110000	1.8409e+09	199740000	169910000	691450000	532340000	562890000
tr|A7UYS1|A7UYS1_BACUC	Outer membrane protein OS=Bacteroides uniformis (strain ATCC 8492 / DSM 6597 / CCUG 4942 / CIP 103695 / JCM 5828 / KCTC 5204 / NCTC 13054 / VPI 0061)	5.9637e+09	7.696e+09	7.0724e+09	10143000000	9872900000	3.1859e+09	1.8051e+09	3.7178e+09	3.2519e+09	2199000000
tr|A7V1C7|A7V1C7_BACUC	Transketolase, thiamine diphosphate binding domain protein OS=Bacteroides uniformis (strain ATCC 8492 / DSM 6597 / CCUG 4942 / CIP 103695 / JCM 5828 / KCTC 5204 / NCTC 13054 / VPI 0061)	1.5747e+09	1.5078e+09	1.723e+09	1.6709e+09	1448600000	3.9414e+09	4.0891e+09	2286600000	3.4189e+09	3.4798e+09
tr|A7V449|A7V449_BACUC	Chromosome segregation protein SMC OS=Bacteroides uniformis (strain ATCC 8492 / DSM 6597 / CCUG 4942 / CIP 103695 / JCM 5828 / KCTC 5204 / NCTC 13054 / VPI 0061)	445870000	555050000	398120000	642640000	485570000	1.5537e+09	1152500000	1441600000	1.5485e+09	1.9027e+09
tr|A7V8S5|A7V8S5_BACUC	DNA topoisomerase 1 OS=Bacteroides uniformis (strain ATCC 8492 / DSM 6597 / CCUG 4942 / CIP 103695 / JCM 5828 / KCTC 5204 / NCTC 13054 / VPI 0061)	573770000	414030000	515330000	552160000	521210000	228610000	203640000	378370000	280250000	419250000
tr|A7V8Y5|A7V8Y5_BACUC	Pyruvate kinase OS=Bacteroides uniformis (strain ATCC 8492 / DSM 6597 / CCUG 4942 / CIP 103695 / JCM 5828 / KCTC 5204 / NCTC 13054 / VPI 0061)	189560000	103810000	144090000	145990000	123830000	899440000	579990000	0	878400000	247270000
tr|A7V915|A7V915_BACUC	Methionine--tRNA ligase OS=Bacteroides uniformis (strain ATCC 8492 / DSM 6597 / CCUG 4942 / CIP 103695 / JCM 5828 / KCTC 5204 / NCTC 13054 / VPI 0061)	193690000	141240000	16803000	13457000	10704000	203550000	266060000	93310000	79007000	326260000
tr|A7V988|A7V988_BACUC	Ribonuclease R OS=Bacteroides uniformis (strain ATCC 8492 / DSM 6597 / CCUG 4942 / CIP 103695 / JCM 5828 / KCTC 5204 / NCTC 13054 / VPI 0061)	296700000	177870000	223310000	143320000	183930000	2272100000	2.0377e+09	632950000	1.764e+09	2.078e+09
tr|A7VAQ2|A7VAQ2_BACUC	Peptidylprolyl isomerase OS=Bacteroides uniformis (strain ATCC 8492 / DSM 6597 / CCUG 4942 / CIP 103695 / JCM 5828 / KCTC 5204 / NCTC 13054 / VPI 0061)	554460000	402060000	477310000	579800000	431010000	1.0042e+09	649920000	550800000	444530000	1.0092e+09
tr|D1P8L6|D1P8L6_9BACT	Chaperonin GroEL OS=Segatella copri DSM 18205	455190000	492300000	398390000	671780000	361740000	335820000	463810000	654410000	470140000	450370000
sp|A1A086|RS5_BIFAA	Small ribosomal subunit protein uS5 OS=Bifidobacterium adolescentis (strain ATCC 15703 / DSM 20083 / NCTC 11814 / E194a)	595430000	706920000	705640000	708080000	595920000	152780000	228940000	453770000	213350000	250660000
sp|Q0TUR4|OTCC_CLOP1	Ornithine carbamoyltransferase, catabolic OS=Clostridium perfringens (strain ATCC 13124 / DSM 756 / JCM 1290 / NCIMB 6125 / NCTC 8237 / Type A)	105740000	68066000	17239000	69733000	89834000	91437000	48814000	62762000	63478000	248070000
tr|A0A132Z539|A0A132Z539_ENTFC	Phosphoglycerate kinase OS=Enterococcus faecium	304240000	326570000	215640000	216830000	200110000	464620000	0	73496000	691690000	35149000
tr|A1A3R4|A1A3R4_BIFAA	Possible solute binding protein of ABC transporter OS=Bifidobacterium adolescentis (strain ATCC 15703 / DSM 20083 / NCTC 11814 / E194a)	29512000	25084000	21427000	27624000	19380000	74839000	72957000	152190000	56068000	95243000
tr|A7V0S9|A7V0S9_BACUC	Pyruvate synthase OS=Bacteroides uniformis (strain ATCC 8492 / DSM 6597 / CCUG 4942 / CIP 103695 / JCM 5828 / KCTC 5204 / NCTC 13054 / VPI 0061)	920490000	931060000	1243100000	1.6104e+09	1.7372e+09	3.191e+09	2172600000	1435200000	3.4039e+09	1.8339e+09
tr|A7V375|A7V375_BACUC	Putative zinc ribbon domain protein OS=Bacteroides uniformis (strain ATCC 8492 / DSM 6597 / CCUG 4942 / CIP 103695 / JCM 5828 / KCTC 5204 / NCTC 13054 / VPI 0061)	925330000	947900000	1082100000	958770000	933450000	813670000	1107100000	2525500000	1441100000	1.0365e+09
tr|A7V5A5|A7V5A5_BACUC	ATP synthase subunit beta OS=Bacteroides uniformis (strain ATCC 8492 / DSM 6597 / CCUG 4942 / CIP 103695 / JCM 5828 / KCTC 5204 / NCTC 13054 / VPI 0061)	1191700000	1.0658e+09	712150000	912720000	797040000	3.7604e+09	3.4591e+09	1.732e+09	2401900000	4.0147e+09
tr|A7V7T6|A7V7T6_BACUC	DUF349 domain-containing protein OS=Bacteroides uniformis (strain ATCC 8492 / DSM 6597 / CCUG 4942 / CIP 103695 / JCM 5828 / KCTC 5204 / NCTC 13054 / VPI 0061)	291530000	213810000	266810000	277210000	213460000	534460000	621610000	418250000	618540000	253100000
tr|A7V970|A7V970_BACUC	Succinate dehydrogenase or fumarate reductase, flavoprotein subunit OS=Bacteroides uniformis (strain ATCC 8492 / DSM 6597 / CCUG 4942 / CIP 103695 / JCM 5828 / KCTC 5204 / NCTC 13054 / VPI 0061)	2633200000	2277100000	2303800000	1.8371e+09	1.9466e+09	10241000000	7.66e+09	7.5833e+09	8908000000	8.3148e+09
tr|A7V9R5|A7V9R5_BACUC	Thiol peroxidase OS=Bacteroides uniformis (strain ATCC 8492 / DSM 6597 / CCUG 4942 / CIP 103695 / JCM 5828 / KCTC 5204 / NCTC 13054 / VPI 0061)	20247000000	17012000000	22758000000	24067000000	23686000000	11197000000	8860500000	16743000000	13162000000	11744000000
tr|D1PAB6|D1PAB6_9BACT	Putative ribosomal protein S1 OS=Segatella copri DSM 18205	485660000	735210000	688350000	751280000	989000000	1091400000	875960000	1184700000	1.5844e+09	1087700000
tr|D1PBI0|D1PBI0_9BACT	HMGL-like protein OS=Segatella copri DSM 18205	144220000	22290000	132640000	20105000	15854000	302810000	344100000	147590000	303080000	300550000
tr|D1PBV1|D1PBV1_9BACT	Tetracycline resistance protein TetQ OS=Segatella copri DSM 18205	0	67810000	57154000	0	0	207090000	409090000	208970000	193090000	102440000
tr|D1PD84|D1PD84_9BACT	MGS-like domain protein OS=Segatella copri DSM 18205	1298000000	1390600000	963390000	1286300000	1243900000	334440000	306030000	753290000	875600000	369480000
tr|D1PFS8|D1PFS8_9BACT	Beta-xylanase OS=Segatella copri DSM 18205	76675000	117100000	80972000	0	0	56916000	107500000	2670000	52543000	3086900
tr|D1PGV5|D1PGV5_9BACT	Protein TonB OS=Segatella copri DSM 18205	81268000	0	29709000	26891000	27091000	147620000	141820000	103340000	184440000	16036000
tr|A0A133CMW8|A0A133CMW8_ENTFC	Enolase OS=Enterococcus faecium	4734000000	5758600000	5524900000	4778900000	3.4333e+09	2287400000	1453100000	2366300000	1.9138e+09	1.8799e+09
tr|B6VX00|B6VX00_9BACT	Phosphoenolpyruvate carboxykinase (ATP) OS=Phocaeicola dorei DSM 17855	7.1593e+09	5401200000	8.0714e+09	8923700000	9531100000	2335000000	1.5747e+09	4879000000	2408000000	2438500000
tr|A7UZJ4|A7UZJ4_BACUC	Tetratricopeptide repeat protein OS=Bacteroides uniformis (strain ATCC 8492 / DSM 6597 / CCUG 4942 / CIP 103695 / JCM 5828 / KCTC 5204 / NCTC 13054 / VPI 0061)	660150000	679260000	546270000	403420000	573410000	134510000	191490000	606640000	424170000	419330000
tr|A7V1N8|A7V1N8_BACUC	Glycoside hydrolase family 97 protein OS=Bacteroides uniformis (strain ATCC 8492 / DSM 6597 / CCUG 4942 / CIP 103695 / JCM 5828 / KCTC 5204 / NCTC 13054 / VPI 0061)	40958000	140980000	138520000	205570000	187700000	859290000	875910000	287490000	599550000	545620000
tr|A7V2F1|A7V2F1_BACUC	4-alpha-glucanotransferase OS=Bacteroides uniformis (strain ATCC 8492 / DSM 6597 / CCUG 4942 / CIP 103695 / JCM 5828 / KCTC 5204 / NCTC 13054 / VPI 0061)	15003000	11872000	0	15257000	0	305550000	259450000	63420000	116120000	52998000
tr|D1P981|D1P981_9BACT	Phosphoglycerate kinase OS=Segatella copri DSM 18205	5397700000	5399400000	5388400000	5374900000	5065500000	4.0165e+09	3.5678e+09	3.9724e+09	3.0012e+09	2503900000
tr|D1PD95|D1PD95_9BACT	Fumarate hydratase class I OS=Segatella copri DSM 18205	34209000	304150000	23730000	23206000	312680000	289570000	788290000	96522000	178170000	657050000
tr|D1PDL4|D1PDL4_9BACT	Small ribosomal subunit protein uS2 OS=Segatella copri DSM 18205	1234300000	1414400000	1.5395e+09	1.6227e+09	2555000000	1453200000	993390000	816720000	1153700000	1189800000
tr|D1PFT1|D1PFT1_9BACT	TonB-linked outer membrane protein, SusC/RagA family OS=Segatella copri DSM 18205	0	4005500	66932000	0	83984000	613770000	501130000	355900000	212970000	317190000
tr|D1PH02|D1PH02_9BACT	Transcription termination/antitermination protein NusA OS=Segatella copri DSM 18205	822700000	663160000	703330000	684930000	523940000	492810000	498050000	604950000	584430000	479330000
tr|I3U2S1|I3U2S1_ENTFD	Elongation factor Ts OS=Enterococcus faecium (strain ATCC BAA-472 / TX0016 / DO)	869000000	928810000	905000000	708520000	828570000	0	227110000	226280000	110160000	201330000
tr|A0A4R2LMD3|A0A4R2LMD3_FLAPL	S-layer family protein OS=Flavonifractor plautii DSM 6740	98545000	105620000	114320000	121610000	129070000	122870000	70906000	92371000	0	68126000
tr|A1A3U1|A1A3U1_BIFAA	ATP binding protein of ABC transporter for sugars OS=Bifidobacterium adolescentis (strain ATCC 15703 / DSM 20083 / NCTC 11814 / E194a)	823840000	772370000	760010000	1412000000	1089300000	189570000	92519000	1115300000	449130000	642480000
tr|A7UZB7|A7UZB7_BACUC	Lon protease OS=Bacteroides uniformis (strain ATCC 8492 / DSM 6597 / CCUG 4942 / CIP 103695 / JCM 5828 / KCTC 5204 / NCTC 13054 / VPI 0061)	0	46359000	72120000	60048000	0	655180000	386410000	281810000	480280000	451270000
tr|A7V0Q0|A7V0Q0_BACUC	Chaperonin GroEL OS=Bacteroides uniformis (strain ATCC 8492 / DSM 6597 / CCUG 4942 / CIP 103695 / JCM 5828 / KCTC 5204 / NCTC 13054 / VPI 0061)	9668300000	5730800000	11169000000	7.3603e+09	8972000000	5507500000	6.143e+09	7.9515e+09	7.5649e+09	4298500000
tr|A7V5D3|A7V5D3_BACUC	UDP-glucose 4-epimerase OS=Bacteroides uniformis (strain ATCC 8492 / DSM 6597 / CCUG 4942 / CIP 103695 / JCM 5828 / KCTC 5204 / NCTC 13054 / VPI 0061)	624960000	533620000	536630000	591570000	264330000	1240800000	857990000	602240000	849750000	552270000
tr|A7V631|A7V631_BACUC	Elongation factor Ts OS=Bacteroides uniformis (strain ATCC 8492 / DSM 6597 / CCUG 4942 / CIP 103695 / JCM 5828 / KCTC 5204 / NCTC 13054 / VPI 0061)	15399000000	17503000000	19392000000	19327000000	17908000000	5741300000	4601200000	14666000000	10436000000	7.3521e+09
tr|A7V6Y9|A7V6Y9_BACUC	Tetracycline resistance protein TetQ OS=Bacteroides uniformis (strain ATCC 8492 / DSM 6597 / CCUG 4942 / CIP 103695 / JCM 5828 / KCTC 5204 / NCTC 13054 / VPI 0061)	468460000	252830000	571600000	118360000	151500000	142450000	138760000	336690000	452590000	329760000
tr|A7V8B1|A7V8B1_BACUC	beta-glucosidase OS=Bacteroides uniformis (strain ATCC 8492 / DSM 6597 / CCUG 4942 / CIP 103695 / JCM 5828 / KCTC 5204 / NCTC 13054 / VPI 0061)	159240000	112080000	94515000	141120000	101520000	240870000	242130000	248150000	320840000	346260000
tr|A7V8S6|A7V8S6_BACUC	Arginine--tRNA ligase OS=Bacteroides uniformis (strain ATCC 8492 / DSM 6597 / CCUG 4942 / CIP 103695 / JCM 5828 / KCTC 5204 / NCTC 13054 / VPI 0061)	0	42367000	0	15034000	21884000	382000000	378250000	147050000	290020000	293600000
tr|A7VA97|A7VA97_BACUC	Formate acetyltransferase OS=Bacteroides uniformis (strain ATCC 8492 / DSM 6597 / CCUG 4942 / CIP 103695 / JCM 5828 / KCTC 5204 / NCTC 13054 / VPI 0061)	916180000	1186000000	877360000	477790000	926790000	1.5314e+09	1401400000	1184500000	1.4766e+09	1342400000
tr|A8S4B8|A8S4B8_ENTBW	Argininosuccinate lyase OS=Enterocloster bolteae (strain ATCC BAA-613 / DSM 15670 / CCUG 46953 / JCM 12243 / WAL 16351)	1.0731e+09	1.5675e+09	1.0714e+09	1.0114e+09	1.8898e+09	904550000	853090000	768570000	878290000	667080000
tr|D1PEZ8|D1PEZ8_9BACT	Glycine--tRNA ligase OS=Segatella copri DSM 18205	0	0	9860600	10657000	17338000	355560000	160910000	262610000	229080000	136860000
tr|D1PF33|D1PF33_9BACT	OmpA family protein OS=Segatella copri DSM 18205	396960000	420420000	1175100000	815520000	934900000	693740000	2.1293e+09	1306800000	83265000	452430000
tr|D1PFJ6|D1PFJ6_9BACT	Serine--tRNA ligase OS=Segatella copri DSM 18205	185050000	103130000	114620000	141620000	27694000	249170000	186190000	142720000	276310000	377020000
tr|D1PFT3|D1PFT3_9BACT	TonB-linked outer membrane protein, SusC/RagA family OS=Segatella copri DSM 18205	0	0	31448000	0	0	412450000	561490000	161420000	162120000	477370000
tr|D1PFZ7|D1PFZ7_9BACT	Large ribosomal subunit protein uL3 OS=Segatella copri DSM 18205	633000000	269590000	398090000	359000000	354960000	160070000	536990000	1.8625e+09	325270000	454930000
tr|D1PGJ8|D1PGJ8_9BACT	Uncharacterized protein OS=Segatella copri DSM 18205	1246200000	1.4813e+09	1428100000	2205400000	1.9948e+09	227310000	320150000	424950000	321130000	402370000
tr|A0A0H2YNZ9|A0A0H2YNZ9_CLOP1	Aldehyde-alcohol dehydrogenase OS=Clostridium perfringens (strain ATCC 13124 / DSM 756 / JCM 1290 / NCIMB 6125 / NCTC 8237 / Type A)	61028000	47495000	0	0	0	245940000	307580000	140520000	179350000	354790000
tr|S4E042|S4E042_ENTFC	Elongation factor Tu OS=Enterococcus faecium SD3B-2	640200000	658930000	412110000	800180000	663890000	310150000	475950000	576320000	536260000	435680000
tr|A6KY78|A6KY78_PHOV8	UDP-N-acetylglucosamine 2-epimerase (non-hydrolyzing) OS=Phocaeicola vulgatus (strain ATCC 8482 / DSM 1447 / JCM 5826 / CCUG 4940 / NBRC 14291 / NCTC 11154)	347320000	262510000	292540000	293500000	351090000	0	234930000	282950000	316760000	91570000
tr|A7LRA8|A7LRA8_BACO1	Trigger factor OS=Bacteroides ovatus (strain ATCC 8483 / DSM 1896 / JCM 5824 / BCRC 10623 / CCUG 4943 / NCTC 11153)	248050000	0	0	34104000	0	176310000	178390000	237500000	227500000	213900000
tr|A7UY42|A7UY42_BACUC	Alkaline phosphatase family protein OS=Bacteroides uniformis (strain ATCC 8492 / DSM 6597 / CCUG 4942 / CIP 103695 / JCM 5828 / KCTC 5204 / NCTC 13054 / VPI 0061)	949540000	671800000	232370000	1167400000	455990000	192560000	259410000	283560000	266560000	426650000
tr|A7UZT8|A7UZT8_BACUC	DNA-directed RNA polymerase subunit beta OS=Bacteroides uniformis (strain ATCC 8492 / DSM 6597 / CCUG 4942 / CIP 103695 / JCM 5828 / KCTC 5204 / NCTC 13054 / VPI 0061)	1.5534e+09	1133800000	1.5524e+09	1.6267e+09	1.6581e+09	3.0508e+09	3.0776e+09	3.8764e+09	3.7434e+09	3.5608e+09
tr|A7V0U6|A7V0U6_BACUC	Phosphoribosylformylglycinamidine synthase OS=Bacteroides uniformis (strain ATCC 8492 / DSM 6597 / CCUG 4942 / CIP 103695 / JCM 5828 / KCTC 5204 / NCTC 13054 / VPI 0061)	750260000	717130000	586180000	461860000	600070000	2.0668e+09	2.1473e+09	1.4615e+09	1446900000	2208800000
tr|A7V1F3|A7V1F3_BACUC	Pyrophosphate--fructose 6-phosphate 1-phosphotransferase OS=Bacteroides uniformis (strain ATCC 8492 / DSM 6597 / CCUG 4942 / CIP 103695 / JCM 5828 / KCTC 5204 / NCTC 13054 / VPI 0061)	3.1309e+09	3.0028e+09	2.9181e+09	3.1703e+09	2866700000	10212000000	8.3845e+09	4950900000	8949900000	7.4518e+09
tr|A7V625|A7V625_BACUC	Asparagine--tRNA ligase OS=Bacteroides uniformis (strain ATCC 8492 / DSM 6597 / CCUG 4942 / CIP 103695 / JCM 5828 / KCTC 5204 / NCTC 13054 / VPI 0061)	470810000	274370000	172830000	152330000	342080000	1.5818e+09	1184600000	587750000	1.5297e+09	1.5486e+09
tr|A7V6Z7|A7V6Z7_BACUC	Large ribosomal subunit protein bL9 OS=Bacteroides uniformis (strain ATCC 8492 / DSM 6597 / CCUG 4942 / CIP 103695 / JCM 5828 / KCTC 5204 / NCTC 13054 / VPI 0061)	3.1459e+09	3.455e+09	4.1641e+09	4.1351e+09	3.9836e+09	864890000	952970000	2442600000	1225400000	1.0022e+09
tr|A7V8F5|A7V8F5_BACUC	Cell division protein FtsA OS=Bacteroides uniformis (strain ATCC 8492 / DSM 6597 / CCUG 4942 / CIP 103695 / JCM 5828 / KCTC 5204 / NCTC 13054 / VPI 0061)	0	7223800	6610200	0	4273500	24919000	13776000	0	0	8165400
tr|A7V8G3|A7V8G3_BACUC	DNA gyrase subunit B OS=Bacteroides uniformis (strain ATCC 8492 / DSM 6597 / CCUG 4942 / CIP 103695 / JCM 5828 / KCTC 5204 / NCTC 13054 / VPI 0061)	236820000	143010000	138960000	233730000	436090000	1.0186e+09	750350000	351090000	615980000	639100000
tr|A7V9D2|A7V9D2_BACUC	Tyrosine--tRNA ligase OS=Bacteroides uniformis (strain ATCC 8492 / DSM 6597 / CCUG 4942 / CIP 103695 / JCM 5828 / KCTC 5204 / NCTC 13054 / VPI 0061)	349580000	351640000	255950000	378960000	249140000	3.1936e+09	2348000000	1.4837e+09	1.6069e+09	2187800000
tr|A7VAH1|A7VAH1_BACUC	Chaperone protein ClpB OS=Bacteroides uniformis (strain ATCC 8492 / DSM 6597 / CCUG 4942 / CIP 103695 / JCM 5828 / KCTC 5204 / NCTC 13054 / VPI 0061)	2584800000	2786400000	2773600000	2.9958e+09	1.6868e+09	1.7645e+09	1445600000	1166300000	1.9821e+09	1.7152e+09
tr|D1P9L6|D1P9L6_9BACT	Pyrophosphate--fructose 6-phosphate 1-phosphotransferase OS=Segatella copri DSM 18205	593780000	506350000	632210000	686980000	250220000	1.0634e+09	821140000	608420000	1352400000	1198400000
tr|D1PBK5|D1PBK5_9BACT	Large ribosomal subunit protein bL25 OS=Segatella copri DSM 18205	749510000	891430000	930830000	899710000	779440000	2638700000	2.1186e+09	967880000	1350700000	1.7613e+09
tr|D1PDM7|D1PDM7_9BACT	non-reducing end alpha-L-arabinofuranosidase OS=Segatella copri DSM 18205	295330000	163170000	171450000	145540000	197000000	645950000	245520000	153840000	222100000	194700000
tr|D1PFS9|D1PFS9_9BACT	DUF1735 domain-containing protein OS=Segatella copri DSM 18205	0	0	0	0	61115000	90302000	55346000	25540000	196350000	114950000
tr|D1PFZ6|D1PFZ6_9BACT	Large ribosomal subunit protein uL4 OS=Segatella copri DSM 18205	2578400000	2777400000	3.1288e+09	3.2982e+09	3.1112e+09	1.9563e+09	1.969e+09	3.5429e+09	2740700000	2363400000
tr|D1PGF4|D1PGF4_9BACT	Na(+)-translocating NADH-quinone reductase subunit A OS=Segatella copri DSM 18205	365740000	255940000	406440000	202890000	252760000	477240000	140970000	460780000	172310000	262010000
tr|D1PGI8|D1PGI8_9BACT	4-phosphoerythronate dehydrogenase OS=Segatella copri DSM 18205	418460000	417470000	475290000	391390000	451070000	112120000	396480000	676430000	231910000	152910000
tr|D1PGV9|D1PGV9_9BACT	Aminotransferase OS=Segatella copri DSM 18205	26513000	32770000	14847000	37124000	27318000	203450000	274200000	0	87639000	43147000
tr|D1PHI1|D1PHI1_9BACT	Rubredoxin OS=Segatella copri DSM 18205	4545100000	4354800000	4493500000	4439100000	2.0272e+09	1.8332e+09	2417300000	2442500000	1.7314e+09	2391000000
sp|A1A075|RS3_BIFAA	Small ribosomal subunit protein uS3 OS=Bifidobacterium adolescentis (strain ATCC 15703 / DSM 20083 / NCTC 11814 / E194a)	215050000	125930000	102490000	122040000	120890000	217500000	141020000	139010000	219300000	134200000
sp|A1A3C5|ATPB_BIFAA	ATP synthase subunit beta OS=Bifidobacterium adolescentis (strain ATCC 15703 / DSM 20083 / NCTC 11814 / E194a)	85286000	93830000	67005000	105820000	72660000	53405000	108660000	123920000	0	107130000
tr|A0A829F300|A0A829F300_ENTFC	Trigger factor OS=Enterococcus faecium EnGen0180	509880000	605060000	455830000	468870000	540360000	288280000	234320000	181110000	296570000	335440000
tr|A6KXJ6|A6KXJ6_PHOV8	FKBP-type peptidyl-prolyl cis-transisomerase OS=Phocaeicola vulgatus (strain ATCC 8482 / DSM 1447 / JCM 5826 / CCUG 4940 / NBRC 14291 / NCTC 11154)	270380000	255610000	79578000	106460000	240400000	283070000	60604000	590320000	144350000	76429000
tr|A7UYM8|A7UYM8_BACUC	ROK family protein OS=Bacteroides uniformis (strain ATCC 8492 / DSM 6597 / CCUG 4942 / CIP 103695 / JCM 5828 / KCTC 5204 / NCTC 13054 / VPI 0061)	293750000	310350000	395030000	405210000	316370000	1138500000	1.5772e+09	383330000	1.6974e+09	1.475e+09
tr|A7UYU2|A7UYU2_BACUC	Leucine--tRNA ligase OS=Bacteroides uniformis (strain ATCC 8492 / DSM 6597 / CCUG 4942 / CIP 103695 / JCM 5828 / KCTC 5204 / NCTC 13054 / VPI 0061)	0	0	294460	0	0	603620000	730130000	145660000	343620000	431910000
tr|A7UZF4|A7UZF4_BACUC	Isoleucine--tRNA ligase OS=Bacteroides uniformis (strain ATCC 8492 / DSM 6597 / CCUG 4942 / CIP 103695 / JCM 5828 / KCTC 5204 / NCTC 13054 / VPI 0061)	18124000	96819000	0	30461000	95022000	912040000	585100000	224740000	398190000	549570000
tr|A7V0X4|A7V0X4_BACUC	TonB-linked outer membrane protein, SusC/RagA family OS=Bacteroides uniformis (strain ATCC 8492 / DSM 6597 / CCUG 4942 / CIP 103695 / JCM 5828 / KCTC 5204 / NCTC 13054 / VPI 0061)	0	0	0	0	0	160780000	0	0	78020000	58568000
tr|A7V0Y9|A7V0Y9_BACUC	Phosphoglycerate kinase OS=Bacteroides uniformis (strain ATCC 8492 / DSM 6597 / CCUG 4942 / CIP 103695 / JCM 5828 / KCTC 5204 / NCTC 13054 / VPI 0061)	23775000000	9379000000	16480000000	17392000000	15305000000	26536000000	25382000000	22737000000	25065000000	22045000000
tr|A7V103|A7V103_BACUC	Probable transaldolase OS=Bacteroides uniformis (strain ATCC 8492 / DSM 6597 / CCUG 4942 / CIP 103695 / JCM 5828 / KCTC 5204 / NCTC 13054 / VPI 0061)	104720000	243550000	177350000	222970000	146150000	66382000	156410000	184880000	1.7686e+09	53234000
tr|A7V1B7|A7V1B7_BACUC	Galactokinase OS=Bacteroides uniformis (strain ATCC 8492 / DSM 6597 / CCUG 4942 / CIP 103695 / JCM 5828 / KCTC 5204 / NCTC 13054 / VPI 0061)	585900000	872210000	650300000	693490000	788060000	2386400000	1.4986e+09	743180000	1.0645e+09	1.7074e+09
tr|A7V2F0|A7V2F0_BACUC	Vitamin B12-dependent ribonucleotide reductase OS=Bacteroides uniformis (strain ATCC 8492 / DSM 6597 / CCUG 4942 / CIP 103695 / JCM 5828 / KCTC 5204 / NCTC 13054 / VPI 0061)	281340000	141210000	213920000	207250000	240890000	770660000	399650000	487560000	569030000	660280000
tr|A7V2L3|A7V2L3_BACUC	V-type ATP synthase alpha chain OS=Bacteroides uniformis (strain ATCC 8492 / DSM 6597 / CCUG 4942 / CIP 103695 / JCM 5828 / KCTC 5204 / NCTC 13054 / VPI 0061)	80160000	47357000	59505000	87521000	56110000	122870000	270920000	60588000	65392000	139930000
tr|A7V2M3|A7V2M3_BACUC	2,3-bisphosphoglycerate-dependent phosphoglycerate mutase OS=Bacteroides uniformis (strain ATCC 8492 / DSM 6597 / CCUG 4942 / CIP 103695 / JCM 5828 / KCTC 5204 / NCTC 13054 / VPI 0061)	471010000	872860000	957230000	886140000	1382600000	424270000	412600000	646050000	494650000	356550000
tr|A7V386|A7V386_BACUC	Aspartate--tRNA ligase OS=Bacteroides uniformis (strain ATCC 8492 / DSM 6597 / CCUG 4942 / CIP 103695 / JCM 5828 / KCTC 5204 / NCTC 13054 / VPI 0061)	97129000	75809000	67025000	108600000	66677000	1154600000	923630000	323110000	640390000	277140000
tr|A7V3C6|A7V3C6_BACUC	Polysaccharide biosynthesis/export protein OS=Bacteroides uniformis (strain ATCC 8492 / DSM 6597 / CCUG 4942 / CIP 103695 / JCM 5828 / KCTC 5204 / NCTC 13054 / VPI 0061)	210050000	119580000	182840000	117950000	100840000	252050000	116260000	169320000	99069000	13652000
tr|A7V597|A7V597_BACUC	ATP synthase gamma chain OS=Bacteroides uniformis (strain ATCC 8492 / DSM 6597 / CCUG 4942 / CIP 103695 / JCM 5828 / KCTC 5204 / NCTC 13054 / VPI 0061)	645490000	179310000	458520000	460040000	174630000	333150000	355310000	632430000	266610000	854070000
tr|A7V610|A7V610_BACUC	PPIC-type PPIASE domain protein OS=Bacteroides uniformis (strain ATCC 8492 / DSM 6597 / CCUG 4942 / CIP 103695 / JCM 5828 / KCTC 5204 / NCTC 13054 / VPI 0061)	258540000	319720000	267090000	255790000	705590000	0	0	0	0	0
tr|A7V614|A7V614_BACUC	OmpA family protein OS=Bacteroides uniformis (strain ATCC 8492 / DSM 6597 / CCUG 4942 / CIP 103695 / JCM 5828 / KCTC 5204 / NCTC 13054 / VPI 0061)	639590000	277500000	292890000	382810000	235050000	2312000000	2.0213e+09	1.0108e+09	1.634e+09	1.5104e+09
tr|A7V7A7|A7V7A7_BACUC	Phosphoribosylformylglycinamidine cyclo-ligase OS=Bacteroides uniformis (strain ATCC 8492 / DSM 6597 / CCUG 4942 / CIP 103695 / JCM 5828 / KCTC 5204 / NCTC 13054 / VPI 0061)	111260000	97216000	103040000	115180000	106490000	195050000	107790000	79579000	101900000	117130000
tr|A7V8F6|A7V8F6_BACUC	Cell division protein FtsZ OS=Bacteroides uniformis (strain ATCC 8492 / DSM 6597 / CCUG 4942 / CIP 103695 / JCM 5828 / KCTC 5204 / NCTC 13054 / VPI 0061)	199020000	203240000	308480000	207130000	163730000	267950000	258380000	268640000	181310000	223850000
tr|A7V9U4|A7V9U4_BACUC	PhoH family protein OS=Bacteroides uniformis (strain ATCC 8492 / DSM 6597 / CCUG 4942 / CIP 103695 / JCM 5828 / KCTC 5204 / NCTC 13054 / VPI 0061)	102770000	14958000	72698000	99625000	72238000	866890000	879670000	342420000	770590000	539930000
tr|A7VA27|A7VA27_BACUC	DUF4468 domain-containing protein OS=Bacteroides uniformis (strain ATCC 8492 / DSM 6597 / CCUG 4942 / CIP 103695 / JCM 5828 / KCTC 5204 / NCTC 13054 / VPI 0061)	5571000	0	156590000	136280000	112110000	10539000	30508000	12162000	14871000	23689000
tr|A7VAT4|A7VAT4_BACUC	Putative ribosomal protein S1 OS=Bacteroides uniformis (strain ATCC 8492 / DSM 6597 / CCUG 4942 / CIP 103695 / JCM 5828 / KCTC 5204 / NCTC 13054 / VPI 0061)	6.0082e+09	10883000000	7.9028e+09	6.3185e+09	7.8146e+09	3.5962e+09	6.0542e+09	4663400000	6.2957e+09	6.5261e+09
tr|D1PA29|D1PA29_9BACT	Aldose 1-epimerase OS=Segatella copri DSM 18205	0	21879000	22024000	45409000	33991000	1228900000	1.0712e+09	609050000	1190200000	906540000
tr|D1PAG8|D1PAG8_9BACT	starch synthase OS=Segatella copri DSM 18205	726140000	744500000	893380000	751880000	759870000	562990000	135030000	635340000	636730000	543990000
tr|D1PAW7|D1PAW7_9BACT	Acyl-CoA dehydrogenase, C-terminal domain protein OS=Segatella copri DSM 18205	1.0062e+09	1266900000	960080000	960640000	934000000	650180000	533590000	1.0167e+09	972870000	593970000
tr|D1PDG7|D1PDG7_9BACT	Alpha-amylase OS=Segatella copri DSM 18205	0	0	0	0	5826600	96356000	34375000	8262900	0	25860000
tr|D1PDL5|D1PDL5_9BACT	Small ribosomal subunit protein uS9 OS=Segatella copri DSM 18205	1174900000	2.07e+09	1.6934e+09	2202900000	1.9475e+09	171330000	208370000	524580000	162150000	363170000
tr|D1PFY0|D1PFY0_9BACT	Small ribosomal subunit protein uS5 OS=Segatella copri DSM 18205	2.1256e+09	2784300000	2424100000	2414100000	2447400000	1.8622e+09	1.6212e+09	1.7216e+09	1253700000	1.8067e+09
tr|D1PG05|D1PG05_9BACT	Large ribosomal subunit protein bL12 OS=Segatella copri DSM 18205	10415000000	11755000000	12728000000	9939500000	11071000000	1.8636e+09	759870000	10629000000	3.298e+09	4804700000
tr|D1PHW0|D1PHW0_9BACT	Alpha-glucan phosphorylase OS=Segatella copri DSM 18205	0	0	0	0	0	302310000	270800000	39298000	135530000	211110000
sp|A6L0A5|PNP_PHOV8	Polyribonucleotide nucleotidyltransferase OS=Phocaeicola vulgatus (strain ATCC 8482 / DSM 1447 / JCM 5826 / CCUG 4940 / NBRC 14291 / NCTC 11154)	89624000	115460000	126860000	122370000	56750000	87644000	117090000	35165000	275650000	42983000
sp|Q0TMN0|EFTU_CLOP1	Elongation factor Tu OS=Clostridium perfringens (strain ATCC 13124 / DSM 756 / JCM 1290 / NCIMB 6125 / NCTC 8237 / Type A)	1108500000	509490000	369180000	1.0242e+09	529310000	1.8079e+09	1.4635e+09	764280000	989090000	1.0265e+09
tr|A0A1B5FQ84|A0A1B5FQ84_ENTFC	Tyrosine decarboxylase OS=Enterococcus faecium	0	0	0	0	0	160210000	165900000	0	121040000	109120000
tr|A0A828ZWQ5|A0A828ZWQ5_ENTFC	Phosphoenolpyruvate-protein phosphotransferase OS=Enterococcus faecium EnGen0003	137720000	154830000	191270000	183440000	147990000	316070000	150580000	391630000	362470000	383390000
tr|A1A2I1|A1A2I1_BIFAA	Cell wall synthesis protein Wag31 OS=Bifidobacterium adolescentis (strain ATCC 15703 / DSM 20083 / NCTC 11814 / E194a)	158390000	40510000	130590000	181640000	246960000	95463000	289560000	242910000	0	27846000
tr|B6VXV6|B6VXV6_9BACT	Succinate dehydrogenase flavoprotein subunit OS=Phocaeicola dorei DSM 17855	310140000	454070000	374720000	376440000	392080000	0	0	305620000	0	104600000
tr|A6L3F3|A6L3F3_PHOV8	Peptidyl-prolyl cis-trans isomerase OS=Phocaeicola vulgatus (strain ATCC 8482 / DSM 1447 / JCM 5826 / CCUG 4940 / NBRC 14291 / NCTC 11154)	49509000	28098000	28900000	84298000	52929000	0	28440000	42977000	37768000	26276000
tr|A7UY51|A7UY51_BACUC	TldD/PmbA family protein OS=Bacteroides uniformis (strain ATCC 8492 / DSM 6597 / CCUG 4942 / CIP 103695 / JCM 5828 / KCTC 5204 / NCTC 13054 / VPI 0061)	15060000	14159000	12987000	9660500	14960000	26998000	49168000	53711000	0	77250000
tr|A7UYN9|A7UYN9_BACUC	Lactate/malate dehydrogenase, NAD binding domain protein OS=Bacteroides uniformis (strain ATCC 8492 / DSM 6597 / CCUG 4942 / CIP 103695 / JCM 5828 / KCTC 5204 / NCTC 13054 / VPI 0061)	581190000	672600000	686380000	1085300000	686300000	3.9398e+09	3.7687e+09	2848500000	4.0578e+09	3.9804e+09
tr|A7V1P4|A7V1P4_BACUC	Enolase OS=Bacteroides uniformis (strain ATCC 8492 / DSM 6597 / CCUG 4942 / CIP 103695 / JCM 5828 / KCTC 5204 / NCTC 13054 / VPI 0061)	21539000000	16330000000	21585000000	21683000000	18942000000	35675000000	22203000000	24482000000	15418000000	19056000000
tr|A7V3A4|A7V3A4_BACUC	OmpA family protein OS=Bacteroides uniformis (strain ATCC 8492 / DSM 6597 / CCUG 4942 / CIP 103695 / JCM 5828 / KCTC 5204 / NCTC 13054 / VPI 0061)	100860000	178550000	93181000	143090000	138980000	611690000	562890000	291980000	403800000	371050000
tr|A7V3E5|A7V3E5_BACUC	Tex-like protein N-terminal domain protein OS=Bacteroides uniformis (strain ATCC 8492 / DSM 6597 / CCUG 4942 / CIP 103695 / JCM 5828 / KCTC 5204 / NCTC 13054 / VPI 0061)	95338000	100720000	87050000	75339000	103680000	67033000	62805000	20199000	0	74471000
tr|A7V3X6|A7V3X6_BACUC	Phenylalanine--tRNA ligase beta subunit OS=Bacteroides uniformis (strain ATCC 8492 / DSM 6597 / CCUG 4942 / CIP 103695 / JCM 5828 / KCTC 5204 / NCTC 13054 / VPI 0061)	56323000	41911000	59641000	51277000	48987000	762260000	630660000	157660000	484310000	394960000
tr|A7V5P9|A7V5P9_BACUC	Carboxyl transferase domain protein OS=Bacteroides uniformis (strain ATCC 8492 / DSM 6597 / CCUG 4942 / CIP 103695 / JCM 5828 / KCTC 5204 / NCTC 13054 / VPI 0061)	445870000	425450000	572130000	477160000	658370000	457740000	786620000	356930000	1099200000	716270000
tr|A7V8F7|A7V8F7_BACUC	YqeY-like protein OS=Bacteroides uniformis (strain ATCC 8492 / DSM 6597 / CCUG 4942 / CIP 103695 / JCM 5828 / KCTC 5204 / NCTC 13054 / VPI 0061)	2328500000	3.3421e+09	2752500000	2851500000	2495100000	263580000	1.8887e+09	3.8532e+09	2309800000	927000000
tr|A7V8W4|A7V8W4_BACUC	Phosphoenolpyruvate carboxykinase (ATP) OS=Bacteroides uniformis (strain ATCC 8492 / DSM 6597 / CCUG 4942 / CIP 103695 / JCM 5828 / KCTC 5204 / NCTC 13054 / VPI 0061)	77342000000	77005000000	82893000000	81770000000	79831000000	59590000000	82911000000	101870000000	104710000000	107870000000
tr|A7V927|A7V927_BACUC	Peptidyl-prolyl cis-trans isomerase OS=Bacteroides uniformis (strain ATCC 8492 / DSM 6597 / CCUG 4942 / CIP 103695 / JCM 5828 / KCTC 5204 / NCTC 13054 / VPI 0061)	0	12269000	9438900	11966000	6664300	256640000	209600000	229200000	209100000	165570000
tr|A7V9W4|A7V9W4_BACUC	2-amino-3-ketobutyrate coenzyme A ligase OS=Bacteroides uniformis (strain ATCC 8492 / DSM 6597 / CCUG 4942 / CIP 103695 / JCM 5828 / KCTC 5204 / NCTC 13054 / VPI 0061)	527080000	360890000	492040000	547600000	330220000	507650000	250580000	339480000	249760000	340610000
tr|D1P965|D1P965_9BACT	Aspartokinase OS=Segatella copri DSM 18205	142270000	61153000	117100000	57795000	50756000	295870000	458610000	265260000	349900000	300870000
tr|D1P9X7|D1P9X7_9BACT	Outer membrane protein OS=Segatella copri DSM 18205	83178000	99841000	123720000	177220000	147490000	109180000	64032000	116860000	69543000	77298000
tr|D1PAB2|D1PAB2_9BACT	ATP synthase subunit beta OS=Segatella copri DSM 18205	810630000	921690000	914820000	948340000	1.5072e+09	232540000	187850000	338330000	267550000	338500000
tr|D1PBQ8|D1PBQ8_9BACT	Putative zinc ribbon domain protein OS=Segatella copri DSM 18205	580000000	70846000	657590000	707720000	303740000	426100000	325450000	1180300000	484790000	414690000
tr|D1PEK2|D1PEK2_9BACT	Inosine-5-monophosphate dehydrogenase OS=Segatella copri DSM 18205	2672500000	2885100000	2573900000	2855800000	2813000000	901550000	766660000	822830000	1.0651e+09	1271900000
tr|D1PEY3|D1PEY3_9BACT	Chaperone protein DnaK OS=Segatella copri DSM 18205	235060000	190220000	346590000	379830000	201740000	101150000	0	369720000	98249000	137880000
tr|D1PGJ5|D1PGJ5_9BACT	Small ribosomal subunit protein bS16 OS=Segatella copri DSM 18205	161450000	90807000	534210000	158220000	138180000	327930000	222080000	830720000	325070000	488540000
tr|D1PH01|D1PH01_9BACT	Translation initiation factor IF-2 OS=Segatella copri DSM 18205	0	0	0	0	0	79750000	46761000	0	0	52004000
tr|D2Q8H3|D2Q8H3_BIFDB	Large ribosomal subunit protein uL2 OS=Bifidobacterium dentium (strain ATCC 27534 / DSM 20436 / JCM 1195 / Bd1)	440590000	436650000	537530000	512760000	531690000	421480000	631540000	228470000	732680000	706020000
sp|A1A1H9|RS2_BIFAA	Small ribosomal subunit protein uS2 OS=Bifidobacterium adolescentis (strain ATCC 15703 / DSM 20083 / NCTC 11814 / E194a)	92151000	109340000	107490000	153090000	58275000	142700000	249440000	144610000	396000000	287140000
tr|B6VVJ6|B6VVJ6_9BACT	Triosephosphate isomerase OS=Phocaeicola dorei DSM 17855	132950000	176150000	147460000	128430000	148630000	538440000	852610000	166590000	476480000	448720000
tr|A7UYT5|A7UYT5_BACUC	Elongation factor P OS=Bacteroides uniformis (strain ATCC 8492 / DSM 6597 / CCUG 4942 / CIP 103695 / JCM 5828 / KCTC 5204 / NCTC 13054 / VPI 0061)	1090800000	1256600000	1.0366e+09	1322300000	1337800000	673930000	790670000	1170800000	713550000	1093300000
tr|A0A132P9J8|A0A132P9J8_ENTFC	Chaperone protein DnaK OS=Enterococcus faecium	1.0669e+09	644610000	637460000	409280000	1152400000	30040000	360470000	291320000	203540000	683460000
tr|C9BYB6|C9BYB6_ENTFC	Chaperone protein ClpB OS=Enterococcus faecium 1,231,408	175690000	175760000	43154000	50324000	120300000	19132000	97243000	184530000	134490000	90348000
tr|A0A132Z6I6|A0A132Z6I6_ENTFC	Glyceraldehyde-3-phosphate dehydrogenase OS=Enterococcus faecium	1390700000	1.4848e+09	850890000	1121300000	945560000	3.7889e+09	2418600000	2411800000	3.0765e+09	3.9648e+09
tr|J7CWA6|J7CWA6_ENTFC	2,3-bisphosphoglycerate-dependent phosphoglycerate mutase OS=Enterococcus faecium 505	0	93705000	33593000	0	0	0	125460000	238420000	0	235010000
tr|I3U2S9|I3U2S9_ENTFD	Ornithine carbamoyltransferase OS=Enterococcus faecium (strain ATCC BAA-472 / TX0016 / DO)	394280000	183240000	179420000	173990000	184120000	746680000	788690000	211880000	845190000	952430000
tr|D2Q8H8|D2Q8H8_BIFDB	Large ribosomal subunit protein uL29 OS=Bifidobacterium dentium (strain ATCC 27534 / DSM 20436 / JCM 1195 / Bd1)	618620000	1129900000	1139800000	917700000	1.0413e+09	91994000	364970000	495960000	238340000	570680000
tr|A6L3F6|A6L3F6_PHOV8	Tetratricopeptide repeat protein OS=Phocaeicola vulgatus (strain ATCC 8482 / DSM 1447 / JCM 5826 / CCUG 4940 / NBRC 14291 / NCTC 11154)	0	73454000	64824000	72816000	99419000	106520000	95014000	77303000	105290000	210150000
tr|A7M384|A7M384_BACO1	Chaperonin GroEL OS=Bacteroides ovatus (strain ATCC 8483 / DSM 1896 / JCM 5824 / BCRC 10623 / CCUG 4943 / NCTC 11153)	2252400000	1.0661e+09	1.0586e+09	1174800000	1108000000	390300000	371120000	1137300000	647180000	689630000
tr|A7UYS0|A7UYS0_BACUC	Outer membrane protein OS=Bacteroides uniformis (strain ATCC 8492 / DSM 6597 / CCUG 4942 / CIP 103695 / JCM 5828 / KCTC 5204 / NCTC 13054 / VPI 0061)	0	0	11941000	223690000	42925000	65755000	14214000	2108000	4241500	93726000
tr|A7UZQ5|A7UZQ5_BACUC	Small ribosomal subunit protein uS4 OS=Bacteroides uniformis (strain ATCC 8492 / DSM 6597 / CCUG 4942 / CIP 103695 / JCM 5828 / KCTC 5204 / NCTC 13054 / VPI 0061)	8.0741e+09	9214400000	10453000000	8.0292e+09	8975800000	6.4374e+09	7.3415e+09	8.2245e+09	13529000000	8614200000
tr|A7V0C4|A7V0C4_BACUC	Efflux transporter, RND family, MFP subunit OS=Bacteroides uniformis (strain ATCC 8492 / DSM 6597 / CCUG 4942 / CIP 103695 / JCM 5828 / KCTC 5204 / NCTC 13054 / VPI 0061)	9146100	13709000	11161000	27116000	8850800	0	22397000	0	62660000	27442000
tr|A7V0R0|A7V0R0_BACUC	Electron transfer flavoprotein FAD-binding domain protein OS=Bacteroides uniformis (strain ATCC 8492 / DSM 6597 / CCUG 4942 / CIP 103695 / JCM 5828 / KCTC 5204 / NCTC 13054 / VPI 0061)	663520000	590090000	505280000	313350000	558960000	278280000	179390000	394230000	240550000	333110000
tr|A7V0W9|A7V0W9_BACUC	Glycosyl hydrolase family 2, sugar binding domain protein OS=Bacteroides uniformis (strain ATCC 8492 / DSM 6597 / CCUG 4942 / CIP 103695 / JCM 5828 / KCTC 5204 / NCTC 13054 / VPI 0061)	79828000	176230000	168480000	148880000	61620000	124170000	228830000	165170000	319810000	176580000
tr|A7V1D3|A7V1D3_BACUC	Thiamine pyrophosphate enzyme, C-terminal TPP binding domain protein OS=Bacteroides uniformis (strain ATCC 8492 / DSM 6597 / CCUG 4942 / CIP 103695 / JCM 5828 / KCTC 5204 / NCTC 13054 / VPI 0061)	13566000	15927000	73900000	54026000	92078000	19319000	103520000	26458000	54442000	28441000
tr|A7V1I7|A7V1I7_BACUC	Thioredoxin OS=Bacteroides uniformis (strain ATCC 8492 / DSM 6597 / CCUG 4942 / CIP 103695 / JCM 5828 / KCTC 5204 / NCTC 13054 / VPI 0061)	2.9958e+09	4658100000	5.9999e+09	5477500000	3.051e+09	985200000	2251900000	2505500000	2300400000	2470000000
tr|A7V1W8|A7V1W8_BACUC	YtxH domain-containing protein OS=Bacteroides uniformis (strain ATCC 8492 / DSM 6597 / CCUG 4942 / CIP 103695 / JCM 5828 / KCTC 5204 / NCTC 13054 / VPI 0061)	3.9143e+09	5107900000	4.053e+09	4405900000	3.3774e+09	1214900000	849020000	2776100000	1.8684e+09	1.9579e+09
tr|A7V2L1|A7V2L1_BACUC	Putative ATP synthase, subunit E OS=Bacteroides uniformis (strain ATCC 8492 / DSM 6597 / CCUG 4942 / CIP 103695 / JCM 5828 / KCTC 5204 / NCTC 13054 / VPI 0061)	166600000	477500000	523870000	479820000	168360000	0	120590000	371810000	358050000	418430000
tr|A7V3Z5|A7V3Z5_BACUC	Peptidase M16 inactive domain protein OS=Bacteroides uniformis (strain ATCC 8492 / DSM 6597 / CCUG 4942 / CIP 103695 / JCM 5828 / KCTC 5204 / NCTC 13054 / VPI 0061)	31838000	0	0	0	0	275490000	256810000	133490000	226150000	264520000
tr|A7V4A6|A7V4A6_BACUC	Bifunctional purine biosynthesis protein PurH OS=Bacteroides uniformis (strain ATCC 8492 / DSM 6597 / CCUG 4942 / CIP 103695 / JCM 5828 / KCTC 5204 / NCTC 13054 / VPI 0061)	1412400000	1324600000	1425300000	1387900000	1258000000	1.898e+09	2163700000	1.7188e+09	1.997e+09	1.8021e+09
tr|A7V7V7|A7V7V7_BACUC	Alanine--tRNA ligase OS=Bacteroides uniformis (strain ATCC 8492 / DSM 6597 / CCUG 4942 / CIP 103695 / JCM 5828 / KCTC 5204 / NCTC 13054 / VPI 0061)	0	7351200	7881000	7617800	3786400	615730000	617140000	44953000	337240000	421550000
tr|A7V857|A7V857_BACUC	DUF6819 domain-containing protein OS=Bacteroides uniformis (strain ATCC 8492 / DSM 6597 / CCUG 4942 / CIP 103695 / JCM 5828 / KCTC 5204 / NCTC 13054 / VPI 0061)	0	0	0	60152000	0	125670000	168760000	136670000	98282000	134170000
tr|A7V8W7|A7V8W7_BACUC	Large ribosomal subunit assembly factor BipA OS=Bacteroides uniformis (strain ATCC 8492 / DSM 6597 / CCUG 4942 / CIP 103695 / JCM 5828 / KCTC 5204 / NCTC 13054 / VPI 0061)	330620000	226720000	215990000	183130000	277510000	733720000	625240000	472930000	607370000	546010000
tr|A7V9P8|A7V9P8_BACUC	Peptidase Do OS=Bacteroides uniformis (strain ATCC 8492 / DSM 6597 / CCUG 4942 / CIP 103695 / JCM 5828 / KCTC 5204 / NCTC 13054 / VPI 0061)	11467000	27168000	24636000	24504000	24685000	0	17095000	63580000	31423000	0
tr|A7VA38|A7VA38_BACUC	Transcription termination factor Rho OS=Bacteroides uniformis (strain ATCC 8492 / DSM 6597 / CCUG 4942 / CIP 103695 / JCM 5828 / KCTC 5204 / NCTC 13054 / VPI 0061)	1186800000	1365100000	1266800000	1432400000	1292900000	698150000	485790000	1100900000	1.5629e+09	623750000
tr|A7VAE7|A7VAE7_BACUC	Surface protein OS=Bacteroides uniformis (strain ATCC 8492 / DSM 6597 / CCUG 4942 / CIP 103695 / JCM 5828 / KCTC 5204 / NCTC 13054 / VPI 0061)	1.0532e+09	935900000	0	1272100000	995540000	1.7757e+09	1.5554e+09	18940000	2.0086e+09	1.7125e+09
tr|A7VAS6|A7VAS6_BACUC	Valine--tRNA ligase OS=Bacteroides uniformis (strain ATCC 8492 / DSM 6597 / CCUG 4942 / CIP 103695 / JCM 5828 / KCTC 5204 / NCTC 13054 / VPI 0061)	144930000	152570000	188850000	199640000	161000000	548030000	496710000	113640000	361390000	458830000
tr|D1P9E3|D1P9E3_9BACT	Uncharacterized protein OS=Segatella copri DSM 18205	166440000	153370000	149670000	112850000	147920000	67577000	50129000	136980000	93638000	102690000
tr|D1PA87|D1PA87_9BACT	Rubredoxin OS=Segatella copri DSM 18205	844190000	1.0061e+09	802160000	882100000	788300000	0	26086000	287380000	43885000	186520000
tr|D1PBS9|D1PBS9_9BACT	Signal recognition particle protein OS=Segatella copri DSM 18205	141520000	142520000	133940000	177230000	168980000	0	5698700	84360000	100650000	60430000
tr|D1PBT7|D1PBT7_9BACT	Acetohydroxy-acid isomeroreductase OS=Segatella copri DSM 18205	53909000	53399000	57701000	186770000	162190000	892230000	556670000	260590000	544670000	540790000
tr|D1PC66|D1PC66_9BACT	Glutamate dehydrogenase OS=Segatella copri DSM 18205	231440000	192020000	239190000	178830000	276410000	557150000	756200000	497350000	528170000	309530000
tr|D1PCA8|D1PCA8_9BACT	Uncharacterized protein OS=Segatella copri DSM 18205	44920000	0	0	0	0	0	83481000	0	51892000	0
tr|D1PCL0|D1PCL0_9BACT	Glycosyl hydrolase family 3 N-terminal domain protein OS=Segatella copri DSM 18205	3397300	0	26002000	28627000	22654000	94963000	0	2443100	66058000	61480000
tr|D1PDU4|D1PDU4_9BACT	DNA-binding protein HU OS=Segatella copri DSM 18205	3.139e+09	2819800000	2.9188e+09	2.1468e+09	1.9727e+09	1.7068e+09	1.0456e+09	3.1305e+09	2300200000	1.7998e+09
tr|D1PDV9|D1PDV9_9BACT	Outer membrane protein OS=Segatella copri DSM 18205	806820000	744330000	764600000	835880000	751980000	679740000	522360000	1450700000	910280000	607700000
tr|D1PDW5|D1PDW5_9BACT	Phosphoenolpyruvate carboxykinase (ATP) OS=Segatella copri DSM 18205	5748700000	5422600000	5490900000	6.2304e+09	6.2891e+09	7.9676e+09	10019000000	13192000000	15444000000	11929000000
tr|D1PEZ4|D1PEZ4_9BACT	Peptidase M16 inactive domain protein OS=Segatella copri DSM 18205	61679000	63276000	173760000	47816000	82088000	221770000	159750000	40054000	68823000	177540000
tr|D1PFF3|D1PFF3_9BACT	phosphoenolpyruvate mutase OS=Segatella copri DSM 18205	0	0	0	0	0	36220000	0	0	30766000	24789000
tr|D1PFT0|D1PFT0_9BACT	SusD family protein OS=Segatella copri DSM 18205	32119000	0	0	0	0	181930000	207930000	57397000	159370000	122180000
tr|D1PFY5|D1PFY5_9BACT	Large ribosomal subunit protein uL5 OS=Segatella copri DSM 18205	2756200000	2876200000	2587800000	2.9688e+09	2824900000	3.5386e+09	2872300000	1.651e+09	2779400000	2656200000
tr|D1PG12|D1PG12_9BACT	Ribosomal subunit interface protein OS=Segatella copri DSM 18205	1.0688e+09	1.5104e+09	1.5676e+09	1.6312e+09	387650000	99396000	96072000	324910000	200680000	119640000
tr|D2QA13|D2QA13_BIFDB	Xylulose-5-phosphate/fructose-6-phosphate phosphoketolase OS=Bifidobacterium dentium (strain ATCC 27534 / DSM 20436 / JCM 1195 / Bd1)	829410000	1.4704e+09	1.0395e+09	1.4918e+09	1.9246e+09	557750000	911480000	1203800000	705380000	844800000
tr|D2QAD8|D2QAD8_BIFDB	Transaldolase OS=Bifidobacterium dentium (strain ATCC 27534 / DSM 20436 / JCM 1195 / Bd1)	324280000	405620000	480870000	311600000	316680000	257360000	115720000	311750000	72240000	286580000
tr|D2QA23|D2QA23_BIFDB	Small ribosomal subunit protein uS4 OS=Bifidobacterium dentium (strain ATCC 27534 / DSM 20436 / JCM 1195 / Bd1)	1170400000	1217900000	882120000	1190900000	925820000	439750000	555920000	815510000	818490000	634310000
sp|A6KXA0|CH60_PHOV8	Chaperonin GroEL OS=Phocaeicola vulgatus (strain ATCC 8482 / DSM 1447 / JCM 5826 / CCUG 4940 / NBRC 14291 / NCTC 11154)	137520000	93257000	311480000	343100000	301010000	435000000	344390000	702300000	508660000	339750000
sp|Q0TMN7|RL7_CLOP1	Large ribosomal subunit protein bL12 OS=Clostridium perfringens (strain ATCC 13124 / DSM 756 / JCM 1290 / NCIMB 6125 / NCTC 8237 / Type A)	326070000	229110000	226580000	360480000	418990000	0	4853900	137260000	0	5811600
sp|Q9REU4|CH60_BIFAA	Chaperonin GroEL OS=Bifidobacterium adolescentis (strain ATCC 15703 / DSM 20083 / NCTC 11814 / E194a)	165200000	415700000	336090000	275260000	349230000	14955000	15760000	133560000	12666000	35651000
tr|A0A9P2W4A6|A0A9P2W4A6_ENTFC	L-lactate dehydrogenase OS=Enterococcus faecium ERV168	66773000	0	48087000	42706000	46429000	142280000	16506000	0	19805000	119860000
tr|A1A0Z6|A1A0Z6_BIFAA	O-acetylhomoserine (Thiol)-lyase OS=Bifidobacterium adolescentis (strain ATCC 15703 / DSM 20083 / NCTC 11814 / E194a)	131780000	362740000	454950000	94652000	495620000	425340000	295390000	492040000	70392000	279480000
tr|A6KWJ4|A6KWJ4_PHOV8	Phosphoribosylformylglycinamidine synthase OS=Phocaeicola vulgatus (strain ATCC 8482 / DSM 1447 / JCM 5826 / CCUG 4940 / NBRC 14291 / NCTC 11154)	0	0	0	0	0	39772000	72846000	0	0	0
tr|A6L2R3|A6L2R3_PHOV8	Transketolase OS=Phocaeicola vulgatus (strain ATCC 8482 / DSM 1447 / JCM 5826 / CCUG 4940 / NBRC 14291 / NCTC 11154)	199180000	198670000	194980000	192780000	180680000	353330000	349310000	327790000	382590000	303960000
tr|A6L7K3|A6L7K3_PHOV8	Major outer membrane protein OmpA OS=Phocaeicola vulgatus (strain ATCC 8482 / DSM 1447 / JCM 5826 / CCUG 4940 / NBRC 14291 / NCTC 11154)	0	0	0	0	0	0	0	0	0	0
tr|A7LSD5|A7LSD5_BACO1	Tetratricopeptide repeat protein OS=Bacteroides ovatus (strain ATCC 8483 / DSM 1896 / JCM 5824 / BCRC 10623 / CCUG 4943 / NCTC 11153)	0	76679000	0	133890000	52220000	0	46704000	46399000	0	0
tr|A7LWC0|A7LWC0_BACO1	Tetratricopeptide repeat protein OS=Bacteroides ovatus (strain ATCC 8483 / DSM 1896 / JCM 5824 / BCRC 10623 / CCUG 4943 / NCTC 11153)	30462000	66405000	29543000	22516000	45120000	0	0	0	0	281950000
tr|A7UXX0|A7UXX0_BACUC	Riboflavin biosynthesis protein RibBA OS=Bacteroides uniformis (strain ATCC 8492 / DSM 6597 / CCUG 4942 / CIP 103695 / JCM 5828 / KCTC 5204 / NCTC 13054 / VPI 0061)	257830000	309880000	168570000	160700000	286520000	44864000	39831000	84001000	55616000	49945000
tr|A7UXX1|A7UXX1_BACUC	Aminotransferase OS=Bacteroides uniformis (strain ATCC 8492 / DSM 6597 / CCUG 4942 / CIP 103695 / JCM 5828 / KCTC 5204 / NCTC 13054 / VPI 0061)	3.1389e+09	2799300000	1.9034e+09	2285200000	1194300000	1269700000	915960000	1.9316e+09	793210000	464180000
tr|A7UYZ8|A7UYZ8_BACUC	S-adenosylmethionine synthase OS=Bacteroides uniformis (strain ATCC 8492 / DSM 6597 / CCUG 4942 / CIP 103695 / JCM 5828 / KCTC 5204 / NCTC 13054 / VPI 0061)	67674000	61100000	46140000	95960000	45729000	145450000	96907000	114060000	170580000	106110000
tr|A7UZQ3|A7UZQ3_BACUC	Large ribosomal subunit protein bL17 OS=Bacteroides uniformis (strain ATCC 8492 / DSM 6597 / CCUG 4942 / CIP 103695 / JCM 5828 / KCTC 5204 / NCTC 13054 / VPI 0061)	6.8698e+09	8.1188e+09	7.7429e+09	8.2988e+09	8.1762e+09	2.0774e+09	3.0684e+09	6.3529e+09	4712000000	2383600000
tr|A7V0A8|A7V0A8_BACUC	3-oxoacyl-[acyl-carrier-protein] synthase 2 OS=Bacteroides uniformis (strain ATCC 8492 / DSM 6597 / CCUG 4942 / CIP 103695 / JCM 5828 / KCTC 5204 / NCTC 13054 / VPI 0061)	3.072e+09	1.9512e+09	2.0627e+09	3.0113e+09	2394100000	1358700000	1.5819e+09	1.7928e+09	1.603e+09	1.8116e+09
tr|A7V0R1|A7V0R1_BACUC	Electron transfer flavoprotein domain protein OS=Bacteroides uniformis (strain ATCC 8492 / DSM 6597 / CCUG 4942 / CIP 103695 / JCM 5828 / KCTC 5204 / NCTC 13054 / VPI 0061)	2789800000	2.1443e+09	3.545e+09	5413800000	5222300000	469340000	275700000	1.9822e+09	250020000	499250000
tr|A7V0R4|A7V0R4_BACUC	Aminopeptidase OS=Bacteroides uniformis (strain ATCC 8492 / DSM 6597 / CCUG 4942 / CIP 103695 / JCM 5828 / KCTC 5204 / NCTC 13054 / VPI 0061)	24260000	18713000	37552000	32926000	7373700	496120000	293360000	203110000	299660000	372480000
tr|A7V0R7|A7V0R7_BACUC	TonB-linked outer membrane protein, SusC/RagA family OS=Bacteroides uniformis (strain ATCC 8492 / DSM 6597 / CCUG 4942 / CIP 103695 / JCM 5828 / KCTC 5204 / NCTC 13054 / VPI 0061)	0	0	0	1654200	0	75102000	86521000	30919000	89785000	59088000
tr|A7V0X5|A7V0X5_BACUC	SusD family protein OS=Bacteroides uniformis (strain ATCC 8492 / DSM 6597 / CCUG 4942 / CIP 103695 / JCM 5828 / KCTC 5204 / NCTC 13054 / VPI 0061)	35300000	25267000	0	0	0	92500000	76447000	38469000	41492000	32605000
tr|A7V0Z2|A7V0Z2_BACUC	Phenylalanine--tRNA ligase alpha subunit OS=Bacteroides uniformis (strain ATCC 8492 / DSM 6597 / CCUG 4942 / CIP 103695 / JCM 5828 / KCTC 5204 / NCTC 13054 / VPI 0061)	411790000	254450000	199170000	201970000	209940000	38371000	514980000	103230000	24728000	17937000
tr|A7V1L2|A7V1L2_BACUC	inositol-3-phosphate synthase OS=Bacteroides uniformis (strain ATCC 8492 / DSM 6597 / CCUG 4942 / CIP 103695 / JCM 5828 / KCTC 5204 / NCTC 13054 / VPI 0061)	294490000	93961000	53533000	23523000	27199000	1316500000	1.5415e+09	710830000	1399100000	1.5007e+09
tr|A7V1Y1|A7V1Y1_BACUC	Glutamate dehydrogenase OS=Bacteroides uniformis (strain ATCC 8492 / DSM 6597 / CCUG 4942 / CIP 103695 / JCM 5828 / KCTC 5204 / NCTC 13054 / VPI 0061)	119340000	123440000	335530000	402550000	291640000	1.5515e+09	1.5666e+09	929430000	1323100000	1110900000
tr|A7V1Y8|A7V1Y8_BACUC	Putative TIGR00255 family protein OS=Bacteroides uniformis (strain ATCC 8492 / DSM 6597 / CCUG 4942 / CIP 103695 / JCM 5828 / KCTC 5204 / NCTC 13054 / VPI 0061)	592140000	1.014e+09	821340000	913260000	574760000	427680000	283380000	1181600000	659010000	751550000
tr|A7V203|A7V203_BACUC	Glutamate dehydrogenase OS=Bacteroides uniformis (strain ATCC 8492 / DSM 6597 / CCUG 4942 / CIP 103695 / JCM 5828 / KCTC 5204 / NCTC 13054 / VPI 0061)	15831000	104320000	30072000	107850000	18184000	1.6677e+09	1.6848e+09	403470000	1390300000	730030000
tr|A7V389|A7V389_BACUC	Putative 8-amino-7-oxononanoate synthase OS=Bacteroides uniformis (strain ATCC 8492 / DSM 6597 / CCUG 4942 / CIP 103695 / JCM 5828 / KCTC 5204 / NCTC 13054 / VPI 0061)	246240000	48419000	41950000	30130000	46656000	622840000	341430000	183900000	692400000	541830000
tr|A7V3A3|A7V3A3_BACUC	DUF3869 domain-containing protein OS=Bacteroides uniformis (strain ATCC 8492 / DSM 6597 / CCUG 4942 / CIP 103695 / JCM 5828 / KCTC 5204 / NCTC 13054 / VPI 0061)	602000000	446460000	677540000	496970000	527400000	1394200000	2317000000	1.7654e+09	1.6483e+09	2311800000
tr|A7V3A9|A7V3A9_BACUC	Threonine--tRNA ligase OS=Bacteroides uniformis (strain ATCC 8492 / DSM 6597 / CCUG 4942 / CIP 103695 / JCM 5828 / KCTC 5204 / NCTC 13054 / VPI 0061)	140700000	114540000	0	119420000	137480000	344100000	487430000	210210000	582290000	304740000
tr|A7V3L1|A7V3L1_BACUC	Glucose-6-phosphate 1-dehydrogenase OS=Bacteroides uniformis (strain ATCC 8492 / DSM 6597 / CCUG 4942 / CIP 103695 / JCM 5828 / KCTC 5204 / NCTC 13054 / VPI 0061)	0	0	0	0	0	0	0	0	0	0
tr|A7V3M7|A7V3M7_BACUC	OmpA family protein OS=Bacteroides uniformis (strain ATCC 8492 / DSM 6597 / CCUG 4942 / CIP 103695 / JCM 5828 / KCTC 5204 / NCTC 13054 / VPI 0061)	158820000	246980000	594810000	545950000	207590000	573380000	226150000	245320000	549680000	551280000
tr|A7V5B8|A7V5B8_BACUC	CTP synthase OS=Bacteroides uniformis (strain ATCC 8492 / DSM 6597 / CCUG 4942 / CIP 103695 / JCM 5828 / KCTC 5204 / NCTC 13054 / VPI 0061)	201060000	101690000	128540000	71915000	5044400	427120000	496410000	138350000	124990000	812990000
tr|A7V5Q4|A7V5Q4_BACUC	DUF4374 domain-containing protein OS=Bacteroides uniformis (strain ATCC 8492 / DSM 6597 / CCUG 4942 / CIP 103695 / JCM 5828 / KCTC 5204 / NCTC 13054 / VPI 0061)	0	0	0	0	0	484480000	0	128260000	263140000	0
tr|A7V607|A7V607_BACUC	Inosine-5-monophosphate dehydrogenase OS=Bacteroides uniformis (strain ATCC 8492 / DSM 6597 / CCUG 4942 / CIP 103695 / JCM 5828 / KCTC 5204 / NCTC 13054 / VPI 0061)	1146800000	1.6005e+09	2806900000	2.9822e+09	1.9772e+09	1.6426e+09	1.528e+09	1412700000	1.4876e+09	1.6925e+09
tr|A7V630|A7V630_BACUC	Small ribosomal subunit protein uS2 OS=Bacteroides uniformis (strain ATCC 8492 / DSM 6597 / CCUG 4942 / CIP 103695 / JCM 5828 / KCTC 5204 / NCTC 13054 / VPI 0061)	6.4909e+09	6.6053e+09	7.2585e+09	6.9042e+09	10899000000	3.6408e+09	4.1234e+09	6.7797e+09	10370000000	4828200000
tr|A7V6C0|A7V6C0_BACUC	Tricorn protease homolog OS=Bacteroides uniformis (strain ATCC 8492 / DSM 6597 / CCUG 4942 / CIP 103695 / JCM 5828 / KCTC 5204 / NCTC 13054 / VPI 0061)	0	0	0	62447000	0	44603000	114830000	136030000	151110000	39195000
tr|A7V6Z5|A7V6Z5_BACUC	Small ribosomal subunit protein bS6 OS=Bacteroides uniformis (strain ATCC 8492 / DSM 6597 / CCUG 4942 / CIP 103695 / JCM 5828 / KCTC 5204 / NCTC 13054 / VPI 0061)	109900000	147230000	287670000	131480000	0	103480000	0	415910000	135780000	0
tr|A7V731|A7V731_BACUC	Glutamate synthase (NADPH), homotetrameric OS=Bacteroides uniformis (strain ATCC 8492 / DSM 6597 / CCUG 4942 / CIP 103695 / JCM 5828 / KCTC 5204 / NCTC 13054 / VPI 0061)	20490000	0	0	0	0	72058000	0	74779000	0	0
tr|A7V7P4|A7V7P4_BACUC	Alanine racemase OS=Bacteroides uniformis (strain ATCC 8492 / DSM 6597 / CCUG 4942 / CIP 103695 / JCM 5828 / KCTC 5204 / NCTC 13054 / VPI 0061)	0	0	0	0	0	961050000	667660000	43652000	113430000	83573000
tr|A7V858|A7V858_BACUC	GTPase HflX OS=Bacteroides uniformis (strain ATCC 8492 / DSM 6597 / CCUG 4942 / CIP 103695 / JCM 5828 / KCTC 5204 / NCTC 13054 / VPI 0061)	24992000	0	0	0	20555000	340840000	307330000	160020000	387290000	345630000
tr|A7V8A8|A7V8A8_BACUC	TonB-linked outer membrane protein, SusC/RagA family OS=Bacteroides uniformis (strain ATCC 8492 / DSM 6597 / CCUG 4942 / CIP 103695 / JCM 5828 / KCTC 5204 / NCTC 13054 / VPI 0061)	0	0	0	0	0	564890000	689370000	22766000	60977000	75192000
tr|A7V9K5|A7V9K5_BACUC	Glutamate decarboxylase OS=Bacteroides uniformis (strain ATCC 8492 / DSM 6597 / CCUG 4942 / CIP 103695 / JCM 5828 / KCTC 5204 / NCTC 13054 / VPI 0061)	223270000	228340000	408840000	171730000	207000000	5342900000	4.0743e+09	2.0739e+09	4521600000	3.4845e+09
tr|A7V9R2|A7V9R2_BACUC	glutamine--tRNA ligase OS=Bacteroides uniformis (strain ATCC 8492 / DSM 6597 / CCUG 4942 / CIP 103695 / JCM 5828 / KCTC 5204 / NCTC 13054 / VPI 0061)	260230000	226180000	208670000	195590000	237420000	393790000	414380000	808890000	641990000	733720000
tr|A7V9U9|A7V9U9_BACUC	Tetratricopeptide repeat protein OS=Bacteroides uniformis (strain ATCC 8492 / DSM 6597 / CCUG 4942 / CIP 103695 / JCM 5828 / KCTC 5204 / NCTC 13054 / VPI 0061)	0	0	0	0	0	67953000	42531000	20821000	18809000	40699000
tr|A7VAH2|A7VAH2_BACUC	Uncharacterized protein OS=Bacteroides uniformis (strain ATCC 8492 / DSM 6597 / CCUG 4942 / CIP 103695 / JCM 5828 / KCTC 5204 / NCTC 13054 / VPI 0061)	0	1213400	0	0	0	40548000	11928000	0	61502000	4785900
tr|B6VXX2|B6VXX2_9BACT	Uncharacterized protein (Fragment) OS=Phocaeicola dorei DSM 17855	65628000	56935000	0	63377000	54104000	0	0	55492000	0	46501000
tr|D1P8Q7|D1P8Q7_9BACT	ROK family protein OS=Segatella copri DSM 18205	0	191350000	295710000	245790000	210830000	0	0	77926000	0	0
tr|D1PA36|D1PA36_9BACT	L-arabinose isomerase OS=Segatella copri DSM 18205	0	0	0	0	0	298760000	130090000	0	0	45112000
tr|D1PAB3|D1PAB3_9BACT	ATP-dependent 6-phosphofructokinase OS=Segatella copri DSM 18205	201440000	56356000	73826000	55201000	196900000	231740000	333780000	140590000	156410000	356770000
tr|D1PAH7|D1PAH7_9BACT	Proline--tRNA ligase OS=Segatella copri DSM 18205	0	77057000	0	0	0	9214500	178420000	73944000	12907000	71540000
tr|D1PAN9|D1PAN9_9BACT	Uncharacterized protein OS=Segatella copri DSM 18205	0	0	0	56014000	100980000	107230000	116740000	30687000	62817000	0
tr|D1PAW9|D1PAW9_9BACT	Electron transfer flavoprotein FAD-binding domain protein OS=Segatella copri DSM 18205	855690000	660210000	1.6737e+09	605080000	696370000	985040000	937550000	996550000	1107000000	637840000
tr|D1PBB8|D1PBB8_9BACT	Glucose-6-phosphate isomerase OS=Segatella copri DSM 18205	93142000	62278000	148300000	56424000	66042000	351260000	328580000	255610000	244610000	319620000
tr|D1PBS4|D1PBS4_9BACT	Aminotransferase OS=Segatella copri DSM 18205	0	0	0	0	0	224940000	223750000	0	60833000	59879000
tr|D1PBV7|D1PBV7_9BACT	Large ribosomal subunit protein bL9 OS=Segatella copri DSM 18205	104130000	12007000	23143000	135260000	12208000	265140000	469990000	539840000	222710000	50343000
tr|D1PBX7|D1PBX7_9BACT	Pyruvate kinase OS=Segatella copri DSM 18205	31894000	32056000	30212000	23467000	26315000	73976000	404980000	308270000	298190000	111280000
tr|D1PDA9|D1PDA9_9BACT	3-oxoacyl-[acyl-carrier-protein] reductase OS=Segatella copri DSM 18205	557520000	443860000	454930000	433630000	465940000	188130000	37253000	93054000	0	21546000
tr|D1PE98|D1PE98_9BACT	Uncharacterized protein OS=Segatella copri DSM 18205	21067000	12113000	11384000	18111000	10453000	8685300	0	60383000	14612000	3104900
tr|D1PEJ3|D1PEJ3_9BACT	Pseudouridine synthase OS=Segatella copri DSM 18205	42546000	52017000	94246000	58156000	69982000	11592000	133220000	2251000	18444000	143930000
tr|D1PFF5|D1PFF5_9BACT	UDP-glucose 4-epimerase OS=Segatella copri DSM 18205	69706000	118060000	67394000	66393000	43121000	104170000	120360000	47247000	104320000	65605000
tr|D1PFI0|D1PFI0_9BACT	Uncharacterized protein OS=Segatella copri DSM 18205	1105100000	1129300000	1.0497e+09	988160000	1.0719e+09	36527000	0	595700000	99246000	110960000
tr|D1PFI5|D1PFI5_9BACT	Adenylosuccinate synthetase OS=Segatella copri DSM 18205	264040000	273560000	263570000	256510000	240700000	402180000	456390000	572740000	254690000	277130000
tr|D1PFX0|D1PFX0_9BACT	Large ribosomal subunit protein bL17 OS=Segatella copri DSM 18205	1350500000	1429800000	1412600000	1212700000	1254900000	109800000	138190000	598830000	93045000	195480000
tr|D1PFY9|D1PFY9_9BACT	Large ribosomal subunit protein uL29 OS=Segatella copri DSM 18205	546180000	606010000	326280000	326610000	627240000	694500000	603950000	1169100000	920490000	737070000
tr|D1PFZ1|D1PFZ1_9BACT	Small ribosomal subunit protein uS3 OS=Segatella copri DSM 18205	39657000	48432000	60726000	65922000	48351000	93752000	105770000	77553000	54974000	77977000
tr|D1PGT0|D1PGT0_9BACT	Putative 8-amino-7-oxononanoate synthase OS=Segatella copri DSM 18205	0	0	0	0	0	825430000	707960000	208080000	441770000	72442000
tr|D2Q856|D2Q856_BIFDB	Small ribosomal subunit protein bS16 OS=Bifidobacterium dentium (strain ATCC 27534 / DSM 20436 / JCM 1195 / Bd1)	224680000	502780000	213870000	222560000	196430000	4625400	14954000	235030000	235320000	0
sp|A1A074|RL22_BIFAA	Large ribosomal subunit protein uL22 OS=Bifidobacterium adolescentis (strain ATCC 15703 / DSM 20083 / NCTC 11814 / E194a)	970550000	944320000	1.0494e+09	445010000	663850000	251280000	210910000	757840000	29330000	265150000
sp|A1A1F4|METE_BIFAA	5-methyltetrahydropteroyltriglutamate--homocysteine methyltransferase OS=Bifidobacterium adolescentis (strain ATCC 15703 / DSM 20083 / NCTC 11814 / E194a)	0	26784000	31817000	0	68659000	0	0	88229000	113380000	0
sp|A1A1I0|EFTS_BIFAA	Elongation factor Ts OS=Bifidobacterium adolescentis (strain ATCC 15703 / DSM 20083 / NCTC 11814 / E194a)	584900000	427710000	505430000	388120000	401150000	338710000	514820000	820820000	866120000	687950000
sp|A1A317|RPOB_BIFAA	DNA-directed RNA polymerase subunit beta OS=Bifidobacterium adolescentis (strain ATCC 15703 / DSM 20083 / NCTC 11814 / E194a)	54183000	52835000	45017000	42142000	45087000	4098300	20089000	78880000	0	99753000
sp|A1A3P5|DNAK_BIFAA	Chaperone protein DnaK OS=Bifidobacterium adolescentis (strain ATCC 15703 / DSM 20083 / NCTC 11814 / E194a)	0	0	0	0	0	0	0	0	0	0
tr|B6W5L8|B6W5L8_9BACT	Large ribosomal subunit protein uL4 OS=Phocaeicola dorei DSM 17855	4582100	0	8050900	6936100	5521000	112100000	107350000	103080000	68374000	91809000
sp|A6L3G1|SECA_PHOV8	Protein translocase subunit SecA OS=Phocaeicola vulgatus (strain ATCC 8482 / DSM 1447 / JCM 5826 / CCUG 4940 / NBRC 14291 / NCTC 11154)	0	0	0	0	0	0	0	0	0	0
sp|B2UQY9|EFTU_AKKM8	Elongation factor Tu OS=Akkermansia muciniphila (strain ATCC BAA-835 / DSM 22959 / JCM 33894 / BCRC 81048 / CCUG 64013 / CIP 107961 / Muc)	408860000	95309000	77568000	492700000	339660000	49696000	42552000	1343000000	11839000	5671000000
sp|Q0TUR5|ARCA_CLOP1	Arginine deiminase OS=Clostridium perfringens (strain ATCC 13124 / DSM 756 / JCM 1290 / NCIMB 6125 / NCTC 8237 / Type A)	139770000	0	0	0	0	50590000	404850000	0	336450000	30177000
tr|U2NDM5|U2NDM5_ENTFC	DNA-binding protein HU OS=Enterococcus faecium CRL1879	314150000	140620000	428220000	407180000	654740000	28273000	381400000	646480000	208630000	400760000
tr|A0A132P9R4|A0A132P9R4_ENTFC	Uncharacterized protein OS=Enterococcus faecium	377020000	405060000	463090000	261790000	418270000	1082600000	953630000	2533800000	2163100000	1.0222e+09
tr|A0A828ZY88|A0A828ZY88_ENTFC	Fructose-bisphosphate aldolase OS=Enterococcus faecium EnGen0024	1.5148e+09	1372200000	1.4863e+09	1.5792e+09	1.6335e+09	1103000000	1.0431e+09	1177700000	1430700000	1256300000
tr|U2NYC2|U2NYC2_ENTFC	Small ribosomal subunit protein bS6 OS=Enterococcus faecium CRL1879	139310000	154160000	259040000	136260000	156130000	29134000	56218000	155790000	90235000	42907000
tr|A0A133MPV5|A0A133MPV5_ENTFC	Glyceraldehyde-3-phosphate dehydrogenase OS=Enterococcus faecium	101260000	0	37758000	0	0	0	146860000	0	58728000	100100000
tr|U2NX50|U2NX50_ENTFC	Triosephosphate isomerase OS=Enterococcus faecium CRL1879	157250000	133600000	150220000	141100000	194460000	93977000	239790000	123010000	284760000	65641000
tr|A0A9P2S570|A0A9P2S570_ENTFC	Arginine deiminase OS=Enterococcus faecium ERV168	0	23950000	4572900	21318000	0	0	0	0	0	56740000
tr|A0A133CQG6|A0A133CQG6_ENTFC	Glucose-6-phosphate isomerase OS=Enterococcus faecium	0	0	0	0	0	187930000	195970000	125890000	254930000	157730000
tr|U2Q3W9|U2Q3W9_ENTFC	Large ribosomal subunit protein bL12 OS=Enterococcus faecium CRL1879	556320000	559760000	186210000	41725000	35926000	82320000	179320000	145520000	0	98787000
tr|A0A2I1XP20|A0A2I1XP20_LACJE	Elongation factor Tu OS=Lactobacillus jensenii	285070000	236000000	236490000	276410000	346640000	0	0	212970000	0	119450000
tr|A1A176|A1A176_BIFAA	Pyruvate kinase OS=Bifidobacterium adolescentis (strain ATCC 15703 / DSM 20083 / NCTC 11814 / E194a)	75593000	79848000	147140000	163210000	203100000	0	0	54976000	47815000	4356600
tr|B6VSV5|B6VSV5_9BACT	Glucokinase OS=Phocaeicola dorei DSM 17855	12584000	26050000	11773000	0	0	167680000	174740000	170210000	254380000	236470000
tr|B6W5S7|B6W5S7_9BACT	OmpH family outer membrane protein OS=Phocaeicola dorei DSM 17855	9976200	0	0	0	0	0	33474000	0	54712000	0
tr|A6L2N1|A6L2N1_PHOV8	Pyrophosphate--fructose 6-phosphate 1-phosphotransferase OS=Phocaeicola vulgatus (strain ATCC 8482 / DSM 1447 / JCM 5826 / CCUG 4940 / NBRC 14291 / NCTC 11154)	67455000	0	138360000	0	129310000	74286000	0	166630000	150220000	342820000
tr|B6VVR0|B6VVR0_9BACT	4Fe-4S ferredoxin-type domain-containing protein OS=Phocaeicola dorei DSM 17855	53857000	39121000	44964000	36114000	28788000	1.0537e+09	811180000	262830000	811020000	600570000
tr|A7B374|A7B374_RUMGV	Formate acetyltransferase OS=Ruminococcus gnavus (strain ATCC 29149 / VPI C7-9)	0	0	0	0	0	0	0	0	0	0
tr|A7B768|A7B768_RUMGV	Pyruvate, phosphate dikinase OS=Ruminococcus gnavus (strain ATCC 29149 / VPI C7-9)	46098000	57438000	47665000	49704000	49742000	56224000	47198000	17269000	0	59367000
tr|A7UY52|A7UY52_BACUC	Tat pathway signal sequence domain protein OS=Bacteroides uniformis (strain ATCC 8492 / DSM 6597 / CCUG 4942 / CIP 103695 / JCM 5828 / KCTC 5204 / NCTC 13054 / VPI 0061)	192210000	205710000	54093000	186740000	193610000	303560000	311690000	152060000	260840000	340520000
tr|A7UYY5|A7UYY5_BACUC	Succinate CoA transferase OS=Bacteroides uniformis (strain ATCC 8492 / DSM 6597 / CCUG 4942 / CIP 103695 / JCM 5828 / KCTC 5204 / NCTC 13054 / VPI 0061)	382570000	473970000	270290000	322120000	259460000	542480000	560640000	795220000	916610000	526000000
tr|A7UZG5|A7UZG5_BACUC	Xylose isomerase OS=Bacteroides uniformis (strain ATCC 8492 / DSM 6597 / CCUG 4942 / CIP 103695 / JCM 5828 / KCTC 5204 / NCTC 13054 / VPI 0061)	16489000	29892000	0	21942000	78297000	0	21347000	172020000	0	148750000
tr|A7UZU0|A7UZU0_BACUC	Large ribosomal subunit protein uL10 OS=Bacteroides uniformis (strain ATCC 8492 / DSM 6597 / CCUG 4942 / CIP 103695 / JCM 5828 / KCTC 5204 / NCTC 13054 / VPI 0061)	47503000	57815000	43645000	101290000	83062000	401680000	232580000	152900000	176270000	359410000
tr|A7V0B5|A7V0B5_BACUC	Cysteine--tRNA ligase OS=Bacteroides uniformis (strain ATCC 8492 / DSM 6597 / CCUG 4942 / CIP 103695 / JCM 5828 / KCTC 5204 / NCTC 13054 / VPI 0061)	75558000	0	0	52738000	32362000	113260000	104860000	64389000	140850000	94876000
tr|A7V0N5|A7V0N5_BACUC	HTH araC/xylS-type domain-containing protein OS=Bacteroides uniformis (strain ATCC 8492 / DSM 6597 / CCUG 4942 / CIP 103695 / JCM 5828 / KCTC 5204 / NCTC 13054 / VPI 0061)	3.1231e+09	1.5393e+09	2681300000	2290500000	3.2884e+09	1.8112e+09	1.8897e+09	793160000	1.6202e+09	978310000
tr|A7V1I6|A7V1I6_BACUC	Dipeptidyl-peptidase OS=Bacteroides uniformis (strain ATCC 8492 / DSM 6597 / CCUG 4942 / CIP 103695 / JCM 5828 / KCTC 5204 / NCTC 13054 / VPI 0061)	0	0	0	0	0	7804800	47223000	0	37535000	22419000
tr|A7V1N5|A7V1N5_BACUC	Amidophosphoribosyltransferase OS=Bacteroides uniformis (strain ATCC 8492 / DSM 6597 / CCUG 4942 / CIP 103695 / JCM 5828 / KCTC 5204 / NCTC 13054 / VPI 0061)	33992000	57175000	68807000	0	0	50266000	79162000	128620000	47673000	26702000
tr|A7V2A4|A7V2A4_BACUC	methylmalonyl-CoA mutase OS=Bacteroides uniformis (strain ATCC 8492 / DSM 6597 / CCUG 4942 / CIP 103695 / JCM 5828 / KCTC 5204 / NCTC 13054 / VPI 0061)	0	0	104480000	121870000	167850000	92095000	140520000	290080000	0	79224000
tr|A7V2N1|A7V2N1_BACUC	Small ribosomal subunit protein bS16 OS=Bacteroides uniformis (strain ATCC 8492 / DSM 6597 / CCUG 4942 / CIP 103695 / JCM 5828 / KCTC 5204 / NCTC 13054 / VPI 0061)	10288000000	10771000000	11985000000	12164000000	11470000000	3.7196e+09	5.8554e+09	11647000000	5382900000	5211400000
tr|A7V2Z3|A7V2Z3_BACUC	Hsp20/alpha crystallin family protein OS=Bacteroides uniformis (strain ATCC 8492 / DSM 6597 / CCUG 4942 / CIP 103695 / JCM 5828 / KCTC 5204 / NCTC 13054 / VPI 0061)	0	0	0	18741000	275310000	0	66758000	808270000	976690000	118100000
tr|A7V342|A7V342_BACUC	ATPase family associated with various cellular activities (AAA) OS=Bacteroides uniformis (strain ATCC 8492 / DSM 6597 / CCUG 4942 / CIP 103695 / JCM 5828 / KCTC 5204 / NCTC 13054 / VPI 0061)	103670000	15519000	17321000	43673000	13633000	455250000	935720000	120980000	535400000	349600000
tr|A7V343|A7V343_BACUC	DUF58 domain-containing protein OS=Bacteroides uniformis (strain ATCC 8492 / DSM 6597 / CCUG 4942 / CIP 103695 / JCM 5828 / KCTC 5204 / NCTC 13054 / VPI 0061)	9145300	23474000	0	29839000	0	185560000	35880000	120940000	128120000	51045000
tr|A7V357|A7V357_BACUC	ATPase/histidine kinase/DNA gyrase B/HSP90 domain protein OS=Bacteroides uniformis (strain ATCC 8492 / DSM 6597 / CCUG 4942 / CIP 103695 / JCM 5828 / KCTC 5204 / NCTC 13054 / VPI 0061)	152830000	96872000	34752000	127000000	110950000	1092400000	1.0385e+09	649180000	1330000000	804830000
tr|A7V3P6|A7V3P6_BACUC	4-phosphoerythronate dehydrogenase OS=Bacteroides uniformis (strain ATCC 8492 / DSM 6597 / CCUG 4942 / CIP 103695 / JCM 5828 / KCTC 5204 / NCTC 13054 / VPI 0061)	4340900000	4.2631e+09	4688800000	5443100000	5087000000	1.7867e+09	1.5306e+09	2631400000	1.8085e+09	1.4595e+09
tr|A7V405|A7V405_BACUC	Na(+)-translocating NADH-quinone reductase subunit A OS=Bacteroides uniformis (strain ATCC 8492 / DSM 6597 / CCUG 4942 / CIP 103695 / JCM 5828 / KCTC 5204 / NCTC 13054 / VPI 0061)	353740000	242280000	247860000	263230000	373700000	2447300000	1.9835e+09	886310000	1.8339e+09	2.0339e+09
tr|A7V4D3|A7V4D3_BACUC	Peptidyl-prolyl cis-trans isomerase OS=Bacteroides uniformis (strain ATCC 8492 / DSM 6597 / CCUG 4942 / CIP 103695 / JCM 5828 / KCTC 5204 / NCTC 13054 / VPI 0061)	466630000	333510000	318500000	413070000	470960000	353950000	318690000	416610000	404260000	353190000
tr|A7V5Q5|A7V5Q5_BACUC	Cobalt chelatase (CbiK) OS=Bacteroides uniformis (strain ATCC 8492 / DSM 6597 / CCUG 4942 / CIP 103695 / JCM 5828 / KCTC 5204 / NCTC 13054 / VPI 0061)	33411000	38504000	0	39672000	37947000	103930000	138930000	52310000	136760000	112320000
tr|A7V622|A7V622_BACUC	Adenylosuccinate lyase OS=Bacteroides uniformis (strain ATCC 8492 / DSM 6597 / CCUG 4942 / CIP 103695 / JCM 5828 / KCTC 5204 / NCTC 13054 / VPI 0061)	129240000	123170000	55036000	39596000	73313000	636060000	897920000	736800000	748310000	1.0097e+09
tr|A7V660|A7V660_BACUC	Ser/Thr phosphatase family protein OS=Bacteroides uniformis (strain ATCC 8492 / DSM 6597 / CCUG 4942 / CIP 103695 / JCM 5828 / KCTC 5204 / NCTC 13054 / VPI 0061)	3.2515e+09	2911000000	2910800000	3.2565e+09	2516500000	147310000	104480000	2396700000	1.9598e+09	1.6383e+09
tr|A7V8T3|A7V8T3_BACUC	Multifunctional fusion protein OS=Bacteroides uniformis (strain ATCC 8492 / DSM 6597 / CCUG 4942 / CIP 103695 / JCM 5828 / KCTC 5204 / NCTC 13054 / VPI 0061)	35682000	35292000	19992000	19941000	20481000	41464000	0	0	53715000	41076000
tr|A7V926|A7V926_BACUC	Peptidyl-prolyl cis-trans isomerase OS=Bacteroides uniformis (strain ATCC 8492 / DSM 6597 / CCUG 4942 / CIP 103695 / JCM 5828 / KCTC 5204 / NCTC 13054 / VPI 0061)	1.064e+09	1.0541e+09	314300000	1.6801e+09	1197000000	53727000	1151000000	1440300000	1090000000	1173100000
tr|A7V9U2|A7V9U2_BACUC	Dihydroorotate dehydrogenase 2 OS=Bacteroides uniformis (strain ATCC 8492 / DSM 6597 / CCUG 4942 / CIP 103695 / JCM 5828 / KCTC 5204 / NCTC 13054 / VPI 0061)	206880000	36137000	29280000	192040000	195600000	1.5941e+09	1.8461e+09	777230000	1.0336e+09	1354900000
tr|A7VA25|A7VA25_BACUC	Pirin family protein OS=Bacteroides uniformis (strain ATCC 8492 / DSM 6597 / CCUG 4942 / CIP 103695 / JCM 5828 / KCTC 5204 / NCTC 13054 / VPI 0061)	351800000	288250000	167390000	580620000	308640000	472060000	393550000	929540000	526040000	1074400000
tr|A7VAF9|A7VAF9_BACUC	thioredoxin-dependent peroxiredoxin OS=Bacteroides uniformis (strain ATCC 8492 / DSM 6597 / CCUG 4942 / CIP 103695 / JCM 5828 / KCTC 5204 / NCTC 13054 / VPI 0061)	223250000	198280000	169520000	231720000	184940000	0	0	0	0	0
tr|A7VAK5|A7VAK5_BACUC	NifU homolog involved in Fe-S cluster formation OS=Bacteroides uniformis (strain ATCC 8492 / DSM 6597 / CCUG 4942 / CIP 103695 / JCM 5828 / KCTC 5204 / NCTC 13054 / VPI 0061)	3.562e+09	3.4721e+09	3.6344e+09	4.1892e+09	4.1177e+09	1442100000	1179800000	1.5966e+09	1.5031e+09	2190800000
tr|D1P8L5|D1P8L5_9BACT	Co-chaperonin GroES OS=Segatella copri DSM 18205	688540000	484640000	321690000	878490000	882100000	165380000	633560000	342630000	210230000	194080000
tr|D1P935|D1P935_9BACT	Periplasmic chaperone PpiD OS=Segatella copri DSM 18205	7210500	0	0	0	8009900	106700000	0	43811000	0	0
tr|D1P984|D1P984_9BACT	Antioxidant, AhpC/TSA family OS=Segatella copri DSM 18205	154580000	81349000	141960000	154160000	115230000	0	31707000	84327000	32833000	28291000
tr|D1PAC2|D1PAC2_9BACT	Translation initiation factor IF-3 OS=Segatella copri DSM 18205	181140000	210270000	241500000	170210000	210570000	35261000	68331000	84560000	71588000	78893000
tr|D1PAD9|D1PAD9_9BACT	Phenylalanine--tRNA ligase alpha subunit OS=Segatella copri DSM 18205	5233400	48566000	63091000	122290000	59081000	88662000	218530000	124430000	127820000	151210000
tr|D1PAE4|D1PAE4_9BACT	Carboxyl transferase domain protein OS=Segatella copri DSM 18205	78534000	91390000	113790000	72035000	64311000	174750000	284720000	52882000	251930000	267510000
tr|D1PB63|D1PB63_9BACT	Xaa-His dipeptidase OS=Segatella copri DSM 18205	60210000	66650000	65500000	66931000	37063000	185490000	261540000	118600000	154700000	139490000
tr|D1PB66|D1PB66_9BACT	Ribosome-recycling factor OS=Segatella copri DSM 18205	635100000	684930000	276410000	913660000	834930000	272380000	466940000	517960000	629730000	739060000
tr|D1PBC0|D1PBC0_9BACT	Lysine--tRNA ligase OS=Segatella copri DSM 18205	85070000	59745000	76110000	80498000	76732000	89187000	159100000	113200000	86524000	248880000
tr|D1PBV3|D1PBV3_9BACT	Transcriptional regulatory protein RprY OS=Segatella copri DSM 18205	161370000	119490000	154170000	117770000	363360000	873530000	555120000	295040000	629190000	116410000
tr|D1PBV8|D1PBV8_9BACT	Malonyl CoA-acyl carrier protein transacylase OS=Segatella copri DSM 18205	43518000	47241000	46674000	41076000	47550000	1.0034e+09	950540000	847100000	428260000	304780000
tr|D1PCQ5|D1PCQ5_9BACT	Transcription elongation factor GreA OS=Segatella copri DSM 18205	15738000	11587000	8401400	99810000	17966000	257740000	50219000	1592700	43618000	3622200
tr|D1PDA2|D1PDA2_9BACT	Phosphoglucosamine mutase OS=Segatella copri DSM 18205	0	10960000	14077000	0	11851000	66285000	56485000	0	15006000	66949000
tr|D1PEA0|D1PEA0_9BACT	3-oxoacyl-[acyl-carrier-protein] synthase 2 OS=Segatella copri DSM 18205	370100000	51496000	357590000	405820000	489070000	289580000	204730000	180150000	204670000	317330000
tr|D1PEL4|D1PEL4_9BACT	Beta-ketoacyl-[acyl-carrier-protein] synthase III OS=Segatella copri DSM 18205	0	0	0	0	0	37343000	20805000	0	0	25881000
tr|D1PF58|D1PF58_9BACT	SusD family protein OS=Segatella copri DSM 18205	26599000	0	0	0	1215600	208210000	493120000	245220000	473210000	367630000
tr|D1PFX2|D1PFX2_9BACT	Small ribosomal subunit protein uS4 OS=Segatella copri DSM 18205	1.6076e+09	1.974e+09	676890000	1.7594e+09	1.878e+09	685730000	718380000	872190000	874550000	690430000
tr|D1PFX4|D1PFX4_9BACT	Small ribosomal subunit protein uS13 OS=Segatella copri DSM 18205	0	69298000	88501000	73277000	87198000	83926000	1603300	109740000	96102000	0
tr|D1PFX8|D1PFX8_9BACT	Large ribosomal subunit protein uL15 OS=Segatella copri DSM 18205	458320000	565840000	907540000	994670000	582890000	73245000	314170000	269090000	346710000	267660000
tr|D1PFX9|D1PFX9_9BACT	Large ribosomal subunit protein uL30 OS=Segatella copri DSM 18205	1277900000	1.5194e+09	976350000	1.5773e+09	1111600000	1420200	1.974e+09	2776400000	3077400	1.724e+09
tr|D1PFY6|D1PFY6_9BACT	Large ribosomal subunit protein uL24 OS=Segatella copri DSM 18205	86293000	411740000	87144000	448430000	515410000	201460000	262160000	153890000	125050000	136790000
tr|D1PG00|D1PG00_9BACT	Small ribosomal subunit protein uS7 OS=Segatella copri DSM 18205	1.7506e+09	1.4659e+09	1.7492e+09	1.8704e+09	1332400000	821680000	300240000	2.0368e+09	1.0533e+09	512570000
tr|D1PG03|D1PG03_9BACT	DNA-directed RNA polymerase subunit beta OS=Segatella copri DSM 18205	927290	0	0	0	30948000	45767000	17621000	40156000	4179600	60167000
tr|D1PG08|D1PG08_9BACT	Large ribosomal subunit protein uL11 OS=Segatella copri DSM 18205	239130000	160330000	252530000	939880000	150000000	142730000	158830000	538110000	140610000	101470000
tr|D1PG80|D1PG80_9BACT	Succinate dehydrogenase and fumarate reductase iron-sulfur protein OS=Segatella copri DSM 18205	789220000	847560000	834710000	1284300000	1226900000	136830000	378570000	1290800000	845930000	405090000
tr|D1PGH1|D1PGH1_9BACT	Aspartate--tRNA ligase OS=Segatella copri DSM 18205	0	8426400	7708600	0	7648300	102260000	127810000	120440000	140130000	24751000
tr|D1PGH2|D1PGH2_9BACT	Uncharacterized protein OS=Segatella copri DSM 18205	8658200000	9480400000	8656900000	9341700000	5320900000	5.9858e+09	8.3895e+09	12402000000	6.2034e+09	6.8096e+09
tr|D1PGI7|D1PGI7_9BACT	Phosphoserine aminotransferase OS=Segatella copri DSM 18205	54757000	61371000	58075000	41176000	70493000	148520000	103960000	96489000	95965000	218310000
tr|D1PGJ7|D1PGJ7_9BACT	Uncharacterized protein OS=Segatella copri DSM 18205	4855100000	10666000000	5146700000	2187900000	10475000000	1.782e+09	1446400000	1.0438e+09	1355800000	1.7817e+09
tr|D1PGL7|D1PGL7_9BACT	Uncharacterized protein OS=Segatella copri DSM 18205	61093000	78789000	24794000	30389000	21389000	138710000	164260000	227760000	165930000	113140000
tr|D1PGM2|D1PGM2_9BACT	Triosephosphate isomerase OS=Segatella copri DSM 18205	5244600000	5767000000	6.4689e+09	7.5745e+09	6.2255e+09	2726300000	5547400000	6.1868e+09	5.9151e+09	4.1201e+09
tr|F8DIV5|F8DIV5_STREP	Elongation factor Tu OS=Streptococcus parasanguinis (strain ATCC 15912 / DSM 6778 / CIP 104372 / LMG 14537)	49640000	94467000	94293000	77971000	109590000	167540000	53428000	125240000	157360000	170710000
tr|F8DKD9|F8DKD9_STREP	Glyceraldehyde-3-phosphate dehydrogenase OS=Streptococcus parasanguinis (strain ATCC 15912 / DSM 6778 / CIP 104372 / LMG 14537)	288190000	340540000	160340000	266310000	283130000	638890000	445080000	44560000	596610000	522580000
tr|G6B1C0|G6B1C0_9BACT	Tetratricopeptide repeat protein OS=Leyella stercorea DSM 18206	11274000	0	60602000	9356300	4027700	77276000	0	130920000	77266000	74967000
sp|A0ZZZ6|RL1_BIFAA	Large ribosomal subunit protein uL1 OS=Bifidobacterium adolescentis (strain ATCC 15703 / DSM 20083 / NCTC 11814 / E194a)	376890000	294640000	410840000	184770000	402760000	285150000	560410000	498370000	211200000	26010000
tr|D2Q8G9|D2Q8G9_BIFDB	Small ribosomal subunit protein uS10 OS=Bifidobacterium dentium (strain ATCC 27534 / DSM 20436 / JCM 1195 / Bd1)	688480000	769020000	560930000	770210000	843900000	364640000	558890000	979330000	809530000	427720000
tr|D2Q8J4|D2Q8J4_BIFDB	Small ribosomal subunit protein uS13 OS=Bifidobacterium dentium (strain ATCC 27534 / DSM 20436 / JCM 1195 / Bd1)	38872000	37401000	36405000	44507000	30418000	26708000	5418000	54274000	41093000	173860000
sp|A1A0S8|RS12_BIFAA	Small ribosomal subunit protein uS12 OS=Bifidobacterium adolescentis (strain ATCC 15703 / DSM 20083 / NCTC 11814 / E194a)	46250000	57550000	120290000	129420000	0	105160000	94366000	147120000	290180000	169960000
sp|B2UKV6|DNAK_AKKM8	Chaperone protein DnaK OS=Akkermansia muciniphila (strain ATCC BAA-835 / DSM 22959 / JCM 33894 / BCRC 81048 / CCUG 64013 / CIP 107961 / Muc)	325660000	274240000	312870000	243090000	316620000	0	58715000	131110000	50141000	77434000
sp|Q0TMP9|RL2_CLOP1	Large ribosomal subunit protein uL2 OS=Clostridium perfringens (strain ATCC 13124 / DSM 756 / JCM 1290 / NCIMB 6125 / NCTC 8237 / Type A)	65795000	6139400	5481600	8083300	69478000	169810000	123410000	145180000	169880000	258060000
tr|A0A0H2YSX3|A0A0H2YSX3_CLOP1	Glyceraldehyde-3-phosphate dehydrogenase OS=Clostridium perfringens (strain ATCC 13124 / DSM 756 / JCM 1290 / NCIMB 6125 / NCTC 8237 / Type A)	97525000	41303000	45611000	48832000	50328000	429120000	336450000	0	0	288300000
tr|A0A9P2W6M3|A0A9P2W6M3_ENTFC	Small ribosomal subunit protein uS2 OS=Enterococcus faecium ERV168	6939300	8333900	6710600	7467900	8513300	57978000	151750000	126020000	63291000	53106000
tr|A0A829FDT9|A0A829FDT9_ENTFC	ATP-dependent 6-phosphofructokinase OS=Enterococcus faecium EnGen0192	41124000	36107000	49275000	52288000	38305000	39210000	100610000	41182000	69085000	37600000
tr|A0A1Y3IIC2|A0A1Y3IIC2_ENTFC	30S ribosomal protein S1 (Fragment) OS=Enterococcus faecium	36996000	33064000	45686000	32002000	26037000	4310600	17956000	53375000	27238000	36920000
tr|A0A828QBX3|A0A828QBX3_ENTFC	Co-chaperonin GroES OS=Enterococcus faecium TX0133a01	231060000	252250000	242750000	259770000	135070000	274090000	195050000	464270000	297150000	363790000
tr|A1A0D4|A1A0D4_BIFAA	Widely conserved protein in universal stress protein family OS=Bifidobacterium adolescentis (strain ATCC 15703 / DSM 20083 / NCTC 11814 / E194a)	0	0	0	0	0	0	0	0	0	0
tr|A1A185|A1A185_BIFAA	Fructose-6-phosphate phosphoketolase OS=Bifidobacterium adolescentis (strain ATCC 15703 / DSM 20083 / NCTC 11814 / E194a)	1174400000	423670000	72969000	1382100000	340500000	188260000	63541000	538770000	68034000	423160000
tr|D2Q597|D2Q597_BIFDB	Gap Glyceraldehyde 3-phosphate dehydrogenase OS=Bifidobacterium dentium (strain ATCC 27534 / DSM 20436 / JCM 1195 / Bd1)	297300000	246420000	277030000	312000000	240630000	862520000	508190000	621190000	797490000	528700000
tr|A1A2J8|A1A2J8_BIFAA	beta-fructofuranosidase OS=Bifidobacterium adolescentis (strain ATCC 15703 / DSM 20083 / NCTC 11814 / E194a)	16052000	17987000	15639000	18240000	14266000	98287000	107210000	106740000	143590000	136870000
tr|A7B0J0|A7B0J0_RUMGV	Periplasmic binding protein domain-containing protein OS=Ruminococcus gnavus (strain ATCC 29149 / VPI C7-9)	80653000	79713000	99490000	97767000	80094000	18594000	0	89501000	171600000	19735000
tr|A7B216|A7B216_RUMGV	Elongation factor G OS=Ruminococcus gnavus (strain ATCC 29149 / VPI C7-9)	21423000	20850000	15618000	24470000	19265000	146550000	9326600	95431000	0	104270000
tr|A7B516|A7B516_RUMGV	Large ribosomal subunit protein bL17 OS=Ruminococcus gnavus (strain ATCC 29149 / VPI C7-9)	16593000	87990000	32740000	18402000	75535000	14303000	0	46451000	0	0
tr|A7LSS3|A7LSS3_BACO1	YtxH domain-containing protein OS=Bacteroides ovatus (strain ATCC 8483 / DSM 1896 / JCM 5824 / BCRC 10623 / CCUG 4943 / NCTC 11153)	837420000	434030000	919260000	999690000	975890000	364490000	398830000	771310000	633180000	616040000
tr|E2NEJ5|E2NEJ5_9BACE	Large ribosomal subunit protein uL16 OS=Bacteroides cellulosilyticus DSM 14838	436820000	5072600000	1.8762e+09	1.6332e+09	506950000	64244000	49179000	223480000	747680000	134720000
tr|A7LXD6|A7LXD6_BACO1	Tetratricopeptide repeat protein OS=Bacteroides ovatus (strain ATCC 8483 / DSM 1896 / JCM 5824 / BCRC 10623 / CCUG 4943 / NCTC 11153)	5270900	39229000	76638000	9187800	54075000	0	2148300	0	0	2337700
tr|A7M2N7|A7M2N7_BACO1	2,3-bisphosphoglycerate-dependent phosphoglycerate mutase OS=Bacteroides ovatus (strain ATCC 8483 / DSM 1896 / JCM 5824 / BCRC 10623 / CCUG 4943 / NCTC 11153)	130400000	59771000	130070000	135310000	124000000	15684000	0	31974000	0	18034000
tr|A7M5H4|A7M5H4_BACO1	Enolase OS=Bacteroides ovatus (strain ATCC 8483 / DSM 1896 / JCM 5824 / BCRC 10623 / CCUG 4943 / NCTC 11153)	177590000	312210000	90134000	95525000	97242000	169390000	0	48022000	25154000	47459000
tr|A7UY37|A7UY37_BACUC	Ribosome-binding ATPase YchF OS=Bacteroides uniformis (strain ATCC 8492 / DSM 6597 / CCUG 4942 / CIP 103695 / JCM 5828 / KCTC 5204 / NCTC 13054 / VPI 0061)	11130000	9448000	8177000	8168900	10069000	47799000	7617400	71217000	176430000	11209000
tr|A7UYA2|A7UYA2_BACUC	Transcription termination/antitermination protein NusA OS=Bacteroides uniformis (strain ATCC 8492 / DSM 6597 / CCUG 4942 / CIP 103695 / JCM 5828 / KCTC 5204 / NCTC 13054 / VPI 0061)	1.6405e+09	1428100000	1078600000	1.5028e+09	1.6957e+09	1.5397e+09	2.0026e+09	2.0663e+09	1.5429e+09	1.4828e+09
tr|A7UYA8|A7UYA8_BACUC	cysteine desulfurase OS=Bacteroides uniformis (strain ATCC 8492 / DSM 6597 / CCUG 4942 / CIP 103695 / JCM 5828 / KCTC 5204 / NCTC 13054 / VPI 0061)	0	294390000	0	0	0	26964000	27362000	0	33025000	59767000
tr|A7UYQ7|A7UYQ7_BACUC	Cupin domain protein OS=Bacteroides uniformis (strain ATCC 8492 / DSM 6597 / CCUG 4942 / CIP 103695 / JCM 5828 / KCTC 5204 / NCTC 13054 / VPI 0061)	250640000	236640000	296730000	403240000	401220000	0	0	40152000	0	132750000
tr|A7UYV8|A7UYV8_BACUC	Rubrerythrin OS=Bacteroides uniformis (strain ATCC 8492 / DSM 6597 / CCUG 4942 / CIP 103695 / JCM 5828 / KCTC 5204 / NCTC 13054 / VPI 0061)	22372000000	27355000000	30802000000	31275000000	24845000000	32690000000	25192000000	22357000000	19470000000	32156000000
tr|A7UZT1|A7UZT1_BACUC	Large ribosomal subunit protein uL3 OS=Bacteroides uniformis (strain ATCC 8492 / DSM 6597 / CCUG 4942 / CIP 103695 / JCM 5828 / KCTC 5204 / NCTC 13054 / VPI 0061)	2790800000	2341000000	2161300000	2305300000	2200100000	30005000	257890000	1360800000	480390000	150310000
tr|A7UZU7|A7UZU7_BACUC	Ribosomal subunit interface protein OS=Bacteroides uniformis (strain ATCC 8492 / DSM 6597 / CCUG 4942 / CIP 103695 / JCM 5828 / KCTC 5204 / NCTC 13054 / VPI 0061)	308740000	226330000	1.7915e+09	1.9805e+09	756290000	157860000	0	862160000	391810000	0
tr|A7V0H2|A7V0H2_BACUC	DNA protection during starvation protein OS=Bacteroides uniformis (strain ATCC 8492 / DSM 6597 / CCUG 4942 / CIP 103695 / JCM 5828 / KCTC 5204 / NCTC 13054 / VPI 0061)	0	0	0	0	2187400	136690000	428730000	0	113720000	34622000
tr|A7V0N9|A7V0N9_BACUC	Adenylosuccinate synthetase OS=Bacteroides uniformis (strain ATCC 8492 / DSM 6597 / CCUG 4942 / CIP 103695 / JCM 5828 / KCTC 5204 / NCTC 13054 / VPI 0061)	597570000	481620000	471520000	496390000	485920000	256130000	195180000	680770000	513290000	604690000
tr|A7V0S3|A7V0S3_BACUC	Glycosyl hydrolase family 32 OS=Bacteroides uniformis (strain ATCC 8492 / DSM 6597 / CCUG 4942 / CIP 103695 / JCM 5828 / KCTC 5204 / NCTC 13054 / VPI 0061)	0	0	37744000	0	0	0	0	0	67951000	61284000
tr|A7V112|A7V112_BACUC	Xaa-His dipeptidase OS=Bacteroides uniformis (strain ATCC 8492 / DSM 6597 / CCUG 4942 / CIP 103695 / JCM 5828 / KCTC 5204 / NCTC 13054 / VPI 0061)	81212000	33489000	39830000	77251000	28717000	844470000	624380000	436880000	728000000	236910000
tr|A7V1D1|A7V1D1_BACUC	Pyruvate flavodoxin/ferredoxin oxidoreductase, thiamine diP-binding domain protein OS=Bacteroides uniformis (strain ATCC 8492 / DSM 6597 / CCUG 4942 / CIP 103695 / JCM 5828 / KCTC 5204 / NCTC 13054 / VPI 0061)	451260000	364090000	302350000	350170000	568490000	369180000	399100000	421870000	547700000	254110000
tr|A7V1E1|A7V1E1_BACUC	Rubredoxin OS=Bacteroides uniformis (strain ATCC 8492 / DSM 6597 / CCUG 4942 / CIP 103695 / JCM 5828 / KCTC 5204 / NCTC 13054 / VPI 0061)	3.8066e+09	4564900000	5364000000	4872300000	6.1447e+09	2662400000	4759300000	4445900000	5.8563e+09	3.5349e+09
tr|A7V1G0|A7V1G0_BACUC	Uncharacterized protein OS=Bacteroides uniformis (strain ATCC 8492 / DSM 6597 / CCUG 4942 / CIP 103695 / JCM 5828 / KCTC 5204 / NCTC 13054 / VPI 0061)	58449000	83819000	125160000	114530000	135290000	0	0	139020000	15291000	36119000
tr|A7V1G6|A7V1G6_BACUC	Putative glucosamine-6-phosphate deaminase OS=Bacteroides uniformis (strain ATCC 8492 / DSM 6597 / CCUG 4942 / CIP 103695 / JCM 5828 / KCTC 5204 / NCTC 13054 / VPI 0061)	80395000	62428000	70926000	85126000	49488000	174130000	115870000	0	160410000	148200000
tr|A7V1K0|A7V1K0_BACUC	Beta-eliminating lyase OS=Bacteroides uniformis (strain ATCC 8492 / DSM 6597 / CCUG 4942 / CIP 103695 / JCM 5828 / KCTC 5204 / NCTC 13054 / VPI 0061)	32297000	0	31659000	29078000	0	180310000	98602000	102550000	124250000	102170000
tr|A7V275|A7V275_BACUC	Cytidylate kinase OS=Bacteroides uniformis (strain ATCC 8492 / DSM 6597 / CCUG 4942 / CIP 103695 / JCM 5828 / KCTC 5204 / NCTC 13054 / VPI 0061)	0	96916000	0	98149000	0	0	0	0	0	0
tr|A7V277|A7V277_BACUC	ATP-dependent 6-phosphofructokinase OS=Bacteroides uniformis (strain ATCC 8492 / DSM 6597 / CCUG 4942 / CIP 103695 / JCM 5828 / KCTC 5204 / NCTC 13054 / VPI 0061)	367620000	315040000	127310000	340550000	341170000	810470000	730230000	314480000	480310000	280710000
tr|A7V299|A7V299_BACUC	Peptidase dimerization domain protein OS=Bacteroides uniformis (strain ATCC 8492 / DSM 6597 / CCUG 4942 / CIP 103695 / JCM 5828 / KCTC 5204 / NCTC 13054 / VPI 0061)	64314000	51173000	53748000	58645000	59967000	289470000	284580000	291790000	365320000	322620000
tr|A7V2X9|A7V2X9_BACUC	Class II glutamine amidotransferase OS=Bacteroides uniformis (strain ATCC 8492 / DSM 6597 / CCUG 4942 / CIP 103695 / JCM 5828 / KCTC 5204 / NCTC 13054 / VPI 0061)	0	0	0	0	0	0	0	0	29162000	0
tr|A7V350|A7V350_BACUC	DNA-binding protein OS=Bacteroides uniformis (strain ATCC 8492 / DSM 6597 / CCUG 4942 / CIP 103695 / JCM 5828 / KCTC 5204 / NCTC 13054 / VPI 0061)	219240000	299680000	248510000	261290000	307790000	156750000	152780000	328750000	238620000	143870000
tr|A7V354|A7V354_BACUC	DNA gyrase subunit A OS=Bacteroides uniformis (strain ATCC 8492 / DSM 6597 / CCUG 4942 / CIP 103695 / JCM 5828 / KCTC 5204 / NCTC 13054 / VPI 0061)	224510000	205050000	182270000	181530000	173160000	69783000	69336000	55514000	27646000	1006500
tr|A7V382|A7V382_BACUC	DUF2148 domain-containing protein OS=Bacteroides uniformis (strain ATCC 8492 / DSM 6597 / CCUG 4942 / CIP 103695 / JCM 5828 / KCTC 5204 / NCTC 13054 / VPI 0061)	148200000	128480000	162110000	141620000	240230000	828860	3738100	28009000	12330000	12060000
tr|A7V3A7|A7V3A7_BACUC	Peptide deformylase OS=Bacteroides uniformis (strain ATCC 8492 / DSM 6597 / CCUG 4942 / CIP 103695 / JCM 5828 / KCTC 5204 / NCTC 13054 / VPI 0061)	168630000	1119900000	1151600000	1.0073e+09	1.0385e+09	79829000	60311000	128550000	724770000	329620000
tr|A7V3B0|A7V3B0_BACUC	Translation initiation factor IF-3 OS=Bacteroides uniformis (strain ATCC 8492 / DSM 6597 / CCUG 4942 / CIP 103695 / JCM 5828 / KCTC 5204 / NCTC 13054 / VPI 0061)	965730000	1117900000	1373800000	1375900000	1332000000	236540000	283820000	909900000	461170000	0
tr|A7V3P7|A7V3P7_BACUC	DUF1015 domain-containing protein OS=Bacteroides uniformis (strain ATCC 8492 / DSM 6597 / CCUG 4942 / CIP 103695 / JCM 5828 / KCTC 5204 / NCTC 13054 / VPI 0061)	0	39771000	167880000	21792000	155170000	0	0	51623000	47883000	31384000
tr|A7V426|A7V426_BACUC	Pyruvate, phosphate dikinase OS=Bacteroides uniformis (strain ATCC 8492 / DSM 6597 / CCUG 4942 / CIP 103695 / JCM 5828 / KCTC 5204 / NCTC 13054 / VPI 0061)	35474000	0	65691000	0	68124000	44226000	135770000	1126000	74468000	81773000
tr|A7V4D7|A7V4D7_BACUC	Peptidase, S9A/B/C family, catalytic domain protein OS=Bacteroides uniformis (strain ATCC 8492 / DSM 6597 / CCUG 4942 / CIP 103695 / JCM 5828 / KCTC 5204 / NCTC 13054 / VPI 0061)	0	0	53914000	0	0	40418000	1899900	0	0	1965700
tr|A7V4Z5|A7V4Z5_BACUC	Serine--tRNA ligase OS=Bacteroides uniformis (strain ATCC 8492 / DSM 6597 / CCUG 4942 / CIP 103695 / JCM 5828 / KCTC 5204 / NCTC 13054 / VPI 0061)	758600000	1222900000	1.0422e+09	1295400000	1.0715e+09	172560000	233650000	437070000	716840000	536130000
tr|A7V5T8|A7V5T8_BACUC	DUF1460 domain-containing protein OS=Bacteroides uniformis (strain ATCC 8492 / DSM 6597 / CCUG 4942 / CIP 103695 / JCM 5828 / KCTC 5204 / NCTC 13054 / VPI 0061)	303770000	827220000	356170000	642980000	700390000	0	205790000	364060000	0	0
tr|A7V5Z3|A7V5Z3_BACUC	Beta-ketoacyl-[acyl-carrier-protein] synthase III OS=Bacteroides uniformis (strain ATCC 8492 / DSM 6597 / CCUG 4942 / CIP 103695 / JCM 5828 / KCTC 5204 / NCTC 13054 / VPI 0061)	242460000	230790000	241180000	242130000	232000000	164840000	246290000	234110000	38157000	213120000
tr|A7V606|A7V606_BACUC	DNA helicase OS=Bacteroides uniformis (strain ATCC 8492 / DSM 6597 / CCUG 4942 / CIP 103695 / JCM 5828 / KCTC 5204 / NCTC 13054 / VPI 0061)	42785000	48633000	48249000	42286000	34270000	1300200000	1.7134e+09	1102900000	370610000	1134800000
tr|A7V615|A7V615_BACUC	tryptophan--tRNA ligase OS=Bacteroides uniformis (strain ATCC 8492 / DSM 6597 / CCUG 4942 / CIP 103695 / JCM 5828 / KCTC 5204 / NCTC 13054 / VPI 0061)	0	0	0	754160000	0	103520000	46371000	851890000	0	33446000
tr|A7V628|A7V628_BACUC	Large ribosomal subunit protein uL13 OS=Bacteroides uniformis (strain ATCC 8492 / DSM 6597 / CCUG 4942 / CIP 103695 / JCM 5828 / KCTC 5204 / NCTC 13054 / VPI 0061)	3.2927e+09	6.2862e+09	4.2702e+09	5671200000	4907300000	2824100000	3.4073e+09	3.8554e+09	4.1562e+09	1.8836e+09
tr|A7V735|A7V735_BACUC	starch synthase OS=Bacteroides uniformis (strain ATCC 8492 / DSM 6597 / CCUG 4942 / CIP 103695 / JCM 5828 / KCTC 5204 / NCTC 13054 / VPI 0061)	44134000	59688000	58606000	105110000	55987000	311030000	228710000	315910000	305260000	315360000
tr|A7V744|A7V744_BACUC	GMP synthase (glutamine-hydrolyzing) OS=Bacteroides uniformis (strain ATCC 8492 / DSM 6597 / CCUG 4942 / CIP 103695 / JCM 5828 / KCTC 5204 / NCTC 13054 / VPI 0061)	471220000	1357200000	329250000	530440000	552900000	2.0536e+09	1397500000	2.1283e+09	991400000	1.9279e+09
tr|A7V745|A7V745_BACUC	GMP synthase [glutamine-hydrolyzing] OS=Bacteroides uniformis (strain ATCC 8492 / DSM 6597 / CCUG 4942 / CIP 103695 / JCM 5828 / KCTC 5204 / NCTC 13054 / VPI 0061)	262820000	155620000	200070000	199960000	233330000	354670000	377340000	229730000	426940000	372110000
tr|A7V7B1|A7V7B1_BACUC	UDP-3-O-acylglucosamine N-acyltransferase OS=Bacteroides uniformis (strain ATCC 8492 / DSM 6597 / CCUG 4942 / CIP 103695 / JCM 5828 / KCTC 5204 / NCTC 13054 / VPI 0061)	32337000	39733000	110810000	25730000	29014000	152100000	93659000	100620000	137480000	116820000
tr|A7V7L4|A7V7L4_BACUC	Glucosamine-6-phosphate deaminase OS=Bacteroides uniformis (strain ATCC 8492 / DSM 6597 / CCUG 4942 / CIP 103695 / JCM 5828 / KCTC 5204 / NCTC 13054 / VPI 0061)	36787000	32454000	141780000	143310000	26765000	221400000	470250000	199080000	332480000	434850000
tr|A7V8V2|A7V8V2_BACUC	2-oxoacid:acceptor oxidoreductase, alpha subunit OS=Bacteroides uniformis (strain ATCC 8492 / DSM 6597 / CCUG 4942 / CIP 103695 / JCM 5828 / KCTC 5204 / NCTC 13054 / VPI 0061)	7433200	6821000	0	7733400	0	757530000	697830000	24762000	500870000	90851000
tr|A7V990|A7V990_BACUC	Cysteine synthase OS=Bacteroides uniformis (strain ATCC 8492 / DSM 6597 / CCUG 4942 / CIP 103695 / JCM 5828 / KCTC 5204 / NCTC 13054 / VPI 0061)	328320000	327050000	320170000	291850000	287990000	242990000	338380000	387490000	343370000	339190000
tr|A7V994|A7V994_BACUC	Phosphoribosylamine--glycine ligase OS=Bacteroides uniformis (strain ATCC 8492 / DSM 6597 / CCUG 4942 / CIP 103695 / JCM 5828 / KCTC 5204 / NCTC 13054 / VPI 0061)	383890000	394440000	387770000	398620000	418100000	399090000	449440000	427530000	390240000	354020000
tr|A7V9K1|A7V9K1_BACUC	Dipeptidase OS=Bacteroides uniformis (strain ATCC 8492 / DSM 6597 / CCUG 4942 / CIP 103695 / JCM 5828 / KCTC 5204 / NCTC 13054 / VPI 0061)	0	0	0	0	0	294760000	143550000	201150000	307060000	263600000
tr|A7VAB9|A7VAB9_BACUC	Putative beta-lactamase-inhibitor-like PepSY-like domain-containing protein OS=Bacteroides uniformis (strain ATCC 8492 / DSM 6597 / CCUG 4942 / CIP 103695 / JCM 5828 / KCTC 5204 / NCTC 13054 / VPI 0061)	140150000	164340000	99817000	102190000	91225000	552140000	456820000	720030000	620740000	465690000
tr|A7VAF8|A7VAF8_BACUC	Saccharopine dehydrogenase OS=Bacteroides uniformis (strain ATCC 8492 / DSM 6597 / CCUG 4942 / CIP 103695 / JCM 5828 / KCTC 5204 / NCTC 13054 / VPI 0061)	28994000	0	27271000	0	44055000	1.6833e+09	1.7216e+09	701150000	1.0125e+09	1299100000
tr|A7VAP1|A7VAP1_BACUC	DUF4831 family protein OS=Bacteroides uniformis (strain ATCC 8492 / DSM 6597 / CCUG 4942 / CIP 103695 / JCM 5828 / KCTC 5204 / NCTC 13054 / VPI 0061)	0	0	0	64666000	0	0	0	0	0	0
tr|B2UPY9|B2UPY9_AKKM8	Outer membrane autotransporter barrel domain protein OS=Akkermansia muciniphila (strain ATCC BAA-835 / DSM 22959 / JCM 33894 / BCRC 81048 / CCUG 64013 / CIP 107961 / Muc)	175990000	162180000	161640000	204720000	141700000	109990000	74008000	51820000	20445000	244670000
tr|D1P9S0|D1P9S0_9BACT	Transcriptional regulator, AraC family OS=Segatella copri DSM 18205	44889000	54523000	46809000	50946000	59352000	21329000	41459000	104740000	49100000	12941000
tr|D1PA40|D1PA40_9BACT	Ribose-5-phosphate isomerase B OS=Segatella copri DSM 18205	355480000	207450000	388210000	468300000	418710000	30882000	96825000	329630000	50035000	132350000
tr|D1PA93|D1PA93_9BACT	Uncharacterized protein OS=Segatella copri DSM 18205	63756000	237390000	36841000	131570000	199600000	108130000	116900000	293150000	88883000	149830000
tr|D1PAA5|D1PAA5_9BACT	ATP synthase subunit alpha OS=Segatella copri DSM 18205	103620000	118340000	149130000	163930000	107190000	479390000	279560000	307500000	518940000	296170000
tr|D1PAD3|D1PAD3_9BACT	Uncharacterized protein OS=Segatella copri DSM 18205	268410000	240370000	269110000	286900000	190540000	93202000	21137000	164470000	138160000	243910000
tr|D1PBL2|D1PBL2_9BACT	Uncharacterized protein OS=Segatella copri DSM 18205	71173000	0	78943000	73409000	8253200	0	65644000	0	0	0
tr|D1PBS5|D1PBS5_9BACT	Putative 3-deoxy-7-phosphoheptulonate synthase OS=Segatella copri DSM 18205	299100000	122660000	279970000	318540000	328700000	291850000	315950000	313880000	239260000	366110000
tr|D1PBV5|D1PBV5_9BACT	Small ribosomal subunit protein bS6 OS=Segatella copri DSM 18205	703870000	953630000	925940000	787010000	1181200000	88156000	201270000	525140000	128790000	266910000
tr|D1PCC7|D1PCC7_9BACT	Elongation factor P OS=Segatella copri DSM 18205	184290000	178790000	194340000	86979000	91343000	0	674860000	86331000	0	48698000
tr|D1PCD3|D1PCD3_9BACT	Acetate kinase OS=Segatella copri DSM 18205	32096000	423610000	296300000	321160000	274270000	0	202150000	312700000	176200000	245240000
tr|D1PCK0|D1PCK0_9BACT	Cell division protein FtsZ OS=Segatella copri DSM 18205	0	0	0	0	29991000	50349000	46929000	0	0	50276000
tr|D1PCK9|D1PCK9_9BACT	2,3-bisphosphoglycerate-independent phosphoglycerate mutase OS=Segatella copri DSM 18205	1177600000	1.0548e+09	1.0359e+09	1184800000	1156200000	1.0506e+09	1192300000	1265900000	967430000	1193800000
tr|D1PF59|D1PF59_9BACT	SusE outer membrane protein domain-containing protein OS=Segatella copri DSM 18205	130890000	158020000	162150000	177980000	0	139500000	178900000	248580000	262570000	234920000
tr|D1PFG0|D1PFG0_9BACT	UDP-glucose 6-dehydrogenase OS=Segatella copri DSM 18205	0	0	0	0	0	9165800	59194000	0	12424000	0
tr|D1PFJ4|D1PFJ4_9BACT	Large ribosomal subunit protein bL21 OS=Segatella copri DSM 18205	2701000000	2641000000	3.0691e+09	2735500000	2853000000	1.6846e+09	1235400000	3.1404e+09	2270100000	1243300000
tr|G6AXZ0|G6AXZ0_9BACT	Large ribosomal subunit protein uL14 OS=Leyella stercorea DSM 18206	207420000	997680000	563910000	1.0176e+09	1087600000	215450000	130980000	205850000	220930000	160620000
tr|D1PFY8|D1PFY8_9BACT	Small ribosomal subunit protein uS17 OS=Segatella copri DSM 18205	599420000	1215100000	800090000	806250000	1365400000	348680000	676070000	1.0253e+09	640670000	568330000
tr|D1PG06|D1PG06_9BACT	Large ribosomal subunit protein uL10 OS=Segatella copri DSM 18205	543850000	615950000	713890000	634060000	499490000	553100000	492730000	625190000	442270000	542060000
tr|D1PG16|D1PG16_9BACT	Lactate/malate dehydrogenase, NAD binding domain protein OS=Segatella copri DSM 18205	1.728e+09	946850000	823390000	1325900000	1237600000	1.823e+09	1080600000	1.4968e+09	1.8496e+09	1398000000
tr|D1PGH4|D1PGH4_9BACT	Carbohydrate kinase, FGGY family protein OS=Segatella copri DSM 18205	0	0	87705000	118580000	96295000	0	39080000	247240000	44585000	117810000
tr|D1PGI9|D1PGI9_9BACT	Uncharacterized protein OS=Segatella copri DSM 18205	220470000	314300000	66744000	224320000	141940000	426760000	486220000	555890000	613000000	418810000
tr|D1PGN8|D1PGN8_9BACT	Uncharacterized protein OS=Segatella copri DSM 18205	0	0	0	0	0	0	0	0	0	0
tr|D1PGX2|D1PGX2_9BACT	SusD family protein OS=Segatella copri DSM 18205	0	18802000	0	0	0	58460000	66465000	69187000	84953000	282210000
tr|F8DFS1|F8DFS1_STREP	Pyruvate kinase OS=Streptococcus parasanguinis (strain ATCC 15912 / DSM 6778 / CIP 104372 / LMG 14537)	49657000	0	0	0	0	0	28604000	19198000	48129000	68816000
tr|D2Q8A7|D2Q8A7_BIFDB	Small ribosomal subunit protein uS15 OS=Bifidobacterium dentium (strain ATCC 27534 / DSM 20436 / JCM 1195 / Bd1)	71513000	0	0	100220000	77924000	0	27715000	13222000	0	0
tr|D2Q8A8|D2Q8A8_BIFDB	Polyribonucleotide nucleotidyltransferase OS=Bifidobacterium dentium (strain ATCC 27534 / DSM 20436 / JCM 1195 / Bd1)	9144200	10114000	0	7223800	19209000	0	0	182850000	88573000	56005000
sp|A1A057|RL13_BIFAA	Large ribosomal subunit protein uL13 OS=Bifidobacterium adolescentis (strain ATCC 15703 / DSM 20083 / NCTC 11814 / E194a)	669840000	480100000	583680000	408760000	764640000	348060000	199690000	645360000	533070000	327460000
tr|D2Q8H4|D2Q8H4_BIFDB	Small ribosomal subunit protein uS19 OS=Bifidobacterium dentium (strain ATCC 27534 / DSM 20436 / JCM 1195 / Bd1)	0	0	0	0	0	0	0	213150000	55457000	0
sp|A1A1N3|PGK_BIFAA	Phosphoglycerate kinase OS=Bifidobacterium adolescentis (strain ATCC 15703 / DSM 20083 / NCTC 11814 / E194a)	366560000	56886000	58693000	451200000	821420000	0	0	0	5271600	40141000
sp|A6KYJ7|EFG_PHOV8	Elongation factor G OS=Phocaeicola vulgatus (strain ATCC 8482 / DSM 1447 / JCM 5826 / CCUG 4940 / NBRC 14291 / NCTC 11154)	57480000	18255000	36106000	29928000	32383000	36035000	53773000	235210000	38925000	391270000
tr|B6W335|B6W335_9BACT	Enolase OS=Phocaeicola dorei DSM 17855	422080000	400420000	440230000	453540000	358990000	243740000	174940000	74650000	52422000	50151000
sp|Q0TMN5|RL1_CLOP1	Large ribosomal subunit protein uL1 OS=Clostridium perfringens (strain ATCC 13124 / DSM 756 / JCM 1290 / NCIMB 6125 / NCTC 8237 / Type A)	0	38744000	0	0	197980000	0	0	0	0	0
sp|Q0TMP3|EFG_CLOP1	Elongation factor G OS=Clostridium perfringens (strain ATCC 13124 / DSM 756 / JCM 1290 / NCIMB 6125 / NCTC 8237 / Type A)	0	0	0	0	0	0	0	0	0	0
sp|Q0TMS2|RS13_CLOP1	Small ribosomal subunit protein uS13 OS=Clostridium perfringens (strain ATCC 13124 / DSM 756 / JCM 1290 / NCIMB 6125 / NCTC 8237 / Type A)	0	0	0	114210000	0	84329000	87291000	403250000	124750000	320350000
sp|Q0TPQ3|RS2_CLOP1	Small ribosomal subunit protein uS2 OS=Clostridium perfringens (strain ATCC 13124 / DSM 756 / JCM 1290 / NCIMB 6125 / NCTC 8237 / Type A)	0	107580000	0	114590000	0	0	0	0	0	0
sp|Q0TPQ4|EFTS_CLOP1	Elongation factor Ts OS=Clostridium perfringens (strain ATCC 13124 / DSM 756 / JCM 1290 / NCIMB 6125 / NCTC 8237 / Type A)	41829000	35206000	38497000	41544000	37948000	0	0	0	0	0
tr|A0A0H2YQ11|A0A0H2YQ11_CLOP1	Metallo-beta-lactamase family protein OS=Clostridium perfringens (strain ATCC 13124 / DSM 756 / JCM 1290 / NCIMB 6125 / NCTC 8237 / Type A)	0	0	0	0	0	137570000	101240000	0	50279000	160850000
tr|U2QFV5|U2QFV5_ENTFC	Small ribosomal subunit protein uS8 OS=Enterococcus faecium CRL1879	850520000	562570000	1.044e+09	1435700000	1.4823e+09	64925000	92375000	566600000	219210000	253320000
tr|U2P1V3|U2P1V3_ENTFC	Small ribosomal subunit protein uS13 OS=Enterococcus faecium CRL1879	88399000	100490000	121200000	123580000	134790000	31098000	25364000	84590000	39067000	53643000
tr|U2P1V8|U2P1V8_ENTFC	Small ribosomal subunit protein uS5 OS=Enterococcus faecium CRL1879	1.0064e+09	931840000	948600000	952880000	799820000	354150000	365420000	704190000	435670000	344500000
tr|A0A132P3T0|A0A132P3T0_ENTFC	M20 family metallopeptidase OS=Enterococcus faecium	8058100	9584800	10545000	6936500	8142500	170190000	233120000	172840000	173470000	385080000
tr|A0A132P5H1|A0A132P5H1_ENTFC	Large ribosomal subunit protein uL2 OS=Enterococcus faecium	1749100	3157500	2149000	0	2714200	0	60898000	34255000	320130000	352880000
tr|A0A132P5J3|A0A132P5J3_ENTFC	Elongation factor G OS=Enterococcus faecium	0	0	0	0	0	468730000	63052000	0	53076000	57536000
tr|R2M794|R2M794_ENTFC	Large ribosomal subunit protein uL13 OS=Enterococcus faecium EnGen0263	657250000	878000000	796130000	794650000	743960000	192520000	138220000	334210000	192780000	196510000
tr|U2Q9M9|U2Q9M9_ENTFC	Elongation factor P OS=Enterococcus faecium CRL1879	0	0	0	0	0	0	34877000	0	0	0
tr|A0A828ZQJ5|A0A828ZQJ5_ENTFC	Cell division protein FtsZ OS=Enterococcus faecium EnGen0003	0	0	0	0	0	0	0	0	0	0
tr|U2QFX4|U2QFX4_ENTFC	Small ribosomal subunit protein uS7 OS=Enterococcus faecium CRL1879	160230000	319310000	308000000	251970000	263740000	0	0	0	0	0
tr|A0A133N355|A0A133N355_ENTFC	ATP synthase subunit beta OS=Enterococcus faecium	0	0	0	9105800	0	88572000	30251000	26662000	10749000	1725200
tr|U2P1W5|U2P1W5_ENTFC	Large ribosomal subunit protein uL5 OS=Enterococcus faecium CRL1879	889420000	659400000	845020000	858240000	515580000	54925000	77267000	201910000	85083000	301230000
tr|A0A2I1XQQ4|A0A2I1XQQ4_LACJE	Enolase OS=Lactobacillus jensenii	0	0	0	42514000	0	0	22435000	0	0	51893000
tr|A0A4U4L0C3|A0A4U4L0C3_ENTFC	Large ribosomal subunit protein uL4 OS=Enterococcus faecium	261190000	253570000	270740000	265860000	291150000	107230000	25166000	32621000	0	0
tr|A0A6S6M8P1|A0A6S6M8P1_9BACT	Tetratricopeptide repeat protein OS=Alistipes indistinctus	0	0	0	0	0	0	0	47983000	37304000	0
tr|A0ZZR4|A0ZZR4_BIFAA	Phosphoenolpyruvate-protein phosphotransferase OS=Bifidobacterium adolescentis (strain ATCC 15703 / DSM 20083 / NCTC 11814 / E194a)	464420000	470590000	543620000	562730000	564440000	201410000	219650000	329990000	237710000	68930000
tr|A1A187|A1A187_BIFAA	Acetate kinase OS=Bifidobacterium adolescentis (strain ATCC 15703 / DSM 20083 / NCTC 11814 / E194a)	247520000	158590000	177660000	88832000	142210000	0	66562000	152580000	86456000	21434000
tr|A1A1M7|A1A1M7_BIFAA	transketolase OS=Bifidobacterium adolescentis (strain ATCC 15703 / DSM 20083 / NCTC 11814 / E194a)	1.0048e+09	970990000	1.0564e+09	1.003e+09	966690000	672530000	1.0264e+09	1396800000	859890000	844610000
tr|A1A240|A1A240_BIFAA	Formate acetyltransferase OS=Bifidobacterium adolescentis (strain ATCC 15703 / DSM 20083 / NCTC 11814 / E194a)	270900000	296090000	398420000	722180000	376960000	242710000	234340000	314550000	258430000	214150000
tr|B6VVK0|B6VVK0_9BACT	Lactate/malate dehydrogenase N-terminal domain-containing protein OS=Phocaeicola dorei DSM 17855	0	22434000	0	0	0	177430000	163550000	0	0	0
tr|A6KY87|A6KY87_PHOV8	UDP-glucose 4-epimerase OS=Phocaeicola vulgatus (strain ATCC 8482 / DSM 1447 / JCM 5826 / CCUG 4940 / NBRC 14291 / NCTC 11154)	163180000	110230000	133160000	154990000	154580000	878980000	697690000	271240000	704210000	551770000
tr|A6KZV4|A6KZV4_PHOV8	DUF4988 domain-containing protein OS=Phocaeicola vulgatus (strain ATCC 8482 / DSM 1447 / JCM 5826 / CCUG 4940 / NBRC 14291 / NCTC 11154)	664600000	743060000	618530000	660360000	452410000	149730000	20143000	256370000	139210000	102200000
tr|A6L3H5|A6L3H5_PHOV8	30S ribosomal protein S1 OS=Phocaeicola vulgatus (strain ATCC 8482 / DSM 1447 / JCM 5826 / CCUG 4940 / NBRC 14291 / NCTC 11154)	108320000	74744000	0	72267000	202170000	0	11403000	74127000	0	34595000
tr|A7B217|A7B217_RUMGV	Elongation factor Tu OS=Ruminococcus gnavus (strain ATCC 29149 / VPI C7-9)	0	0	0	0	0	368370000	301800000	0	168230000	369800000
tr|A7B514|A7B514_RUMGV	Aldehyde-alcohol dehydrogenase OS=Ruminococcus gnavus (strain ATCC 29149 / VPI C7-9)	13085000	445760	10700000	0	13776000	61950000	50501000	0	0	132730000
tr|A7B528|A7B528_RUMGV	Small ribosomal subunit protein uS5 OS=Ruminococcus gnavus (strain ATCC 29149 / VPI C7-9)	0	0	62065000	0	50326000	0	0	92759000	0	0
tr|A7LUV0|A7LUV0_BACO1	Lactate/malate dehydrogenase, NAD binding domain protein OS=Bacteroides ovatus (strain ATCC 8483 / DSM 1896 / JCM 5824 / BCRC 10623 / CCUG 4943 / NCTC 11153)	0	0	0	0	0	70403000	62892000	0	74479000	52429000
tr|A7LY54|A7LY54_BACO1	Cysteine synthase OS=Bacteroides ovatus (strain ATCC 8483 / DSM 1896 / JCM 5824 / BCRC 10623 / CCUG 4943 / NCTC 11153)	223790000	25712000	58204000	83755000	24273000	145570000	222750000	235220000	170520000	119310000
tr|A7M377|A7M377_BACO1	Thiamine pyrophosphate enzyme, C-terminal TPP binding domain protein OS=Bacteroides ovatus (strain ATCC 8483 / DSM 1896 / JCM 5824 / BCRC 10623 / CCUG 4943 / NCTC 11153)	0	0	0	0	0	0	0	0	26535000	0
tr|A7UY44|A7UY44_BACUC	Phosphate acetyltransferase OS=Bacteroides uniformis (strain ATCC 8492 / DSM 6597 / CCUG 4942 / CIP 103695 / JCM 5828 / KCTC 5204 / NCTC 13054 / VPI 0061)	854200000	873520000	800910000	828850000	767950000	221290000	326710000	424120000	187970000	299500000
tr|A7UYA5|A7UYA5_BACUC	FeS assembly protein SufB OS=Bacteroides uniformis (strain ATCC 8492 / DSM 6597 / CCUG 4942 / CIP 103695 / JCM 5828 / KCTC 5204 / NCTC 13054 / VPI 0061)	0	0	0	0	0	345650000	330800000	127310000	231690000	313830000
tr|E2NB72|E2NB72_9BACE	UPF0145 protein BACCELL	86930000	29227000	70868000	34443000	55854000	129170000	164220000	79168000	212270000	140100000
tr|A7UYC3|A7UYC3_BACUC	Histidine triad domain protein OS=Bacteroides uniformis (strain ATCC 8492 / DSM 6597 / CCUG 4942 / CIP 103695 / JCM 5828 / KCTC 5204 / NCTC 13054 / VPI 0061)	581510000	661070000	617990000	538940000	611110000	0	58378000	292210000	103910000	174660000
tr|A7UYC4|A7UYC4_BACUC	Putative mannose-1-phosphate guanylyltransferase/mannose-6-phosphate isomerase OS=Bacteroides uniformis (strain ATCC 8492 / DSM 6597 / CCUG 4942 / CIP 103695 / JCM 5828 / KCTC 5204 / NCTC 13054 / VPI 0061)	107720000	62312000	176080000	194840000	165470000	279600000	300720000	294980000	356370000	421060000
tr|A7UYG2|A7UYG2_BACUC	Iron-sulfur cluster repair di-iron protein OS=Bacteroides uniformis (strain ATCC 8492 / DSM 6597 / CCUG 4942 / CIP 103695 / JCM 5828 / KCTC 5204 / NCTC 13054 / VPI 0061)	85610000	79434000	69059000	71159000	82395000	58289000	136800000	120680000	99660000	109650000
tr|A7UYQ1|A7UYQ1_BACUC	argininosuccinate synthase OS=Bacteroides uniformis (strain ATCC 8492 / DSM 6597 / CCUG 4942 / CIP 103695 / JCM 5828 / KCTC 5204 / NCTC 13054 / VPI 0061)	8373600	0	0	0	3258200	206170000	188960000	23850000	233960000	135670000
tr|A7UYZ5|A7UYZ5_BACUC	S-adenosylmethionine:tRNA ribosyltransferase-isomerase OS=Bacteroides uniformis (strain ATCC 8492 / DSM 6597 / CCUG 4942 / CIP 103695 / JCM 5828 / KCTC 5204 / NCTC 13054 / VPI 0061)	62332000	0	43860000	45886000	80838000	80566000	0	214680000	181220000	425960000
tr|A7UZ30|A7UZ30_BACUC	4Fe-4S binding domain protein OS=Bacteroides uniformis (strain ATCC 8492 / DSM 6597 / CCUG 4942 / CIP 103695 / JCM 5828 / KCTC 5204 / NCTC 13054 / VPI 0061)	332970000	558360000	459920000	359280000	520970000	70019000	44824000	0	41357000	55128000
tr|A7UZC3|A7UZC3_BACUC	RNA helicase OS=Bacteroides uniformis (strain ATCC 8492 / DSM 6597 / CCUG 4942 / CIP 103695 / JCM 5828 / KCTC 5204 / NCTC 13054 / VPI 0061)	0	0	0	0	0	57870000	27457000	0	22564000	19097000
tr|A7UZQ7|A7UZQ7_BACUC	Small ribosomal subunit protein uS13 OS=Bacteroides uniformis (strain ATCC 8492 / DSM 6597 / CCUG 4942 / CIP 103695 / JCM 5828 / KCTC 5204 / NCTC 13054 / VPI 0061)	1.4762e+09	2149800000	2.0038e+09	3.8165e+09	1.7588e+09	1.5056e+09	1234100000	2436500000	2234200000	1.5413e+09
tr|A7UZS2|A7UZS2_BACUC	Large ribosomal subunit protein uL29 OS=Bacteroides uniformis (strain ATCC 8492 / DSM 6597 / CCUG 4942 / CIP 103695 / JCM 5828 / KCTC 5204 / NCTC 13054 / VPI 0061)	946700000	1.4623e+09	584700000	775090000	2883900000	1.0128e+09	465700000	1186000000	831680000	1175700000
tr|A7UZZ9|A7UZZ9_BACUC	Hsp20/alpha crystallin family protein OS=Bacteroides uniformis (strain ATCC 8492 / DSM 6597 / CCUG 4942 / CIP 103695 / JCM 5828 / KCTC 5204 / NCTC 13054 / VPI 0061)	301980000	468220000	221490000	242020000	358680000	49011000	41047000	333200000	165100000	58726000
tr|A7V0N6|A7V0N6_BACUC	Peptidase family M49 OS=Bacteroides uniformis (strain ATCC 8492 / DSM 6597 / CCUG 4942 / CIP 103695 / JCM 5828 / KCTC 5204 / NCTC 13054 / VPI 0061)	0	0	0	0	0	0	0	0	0	436190000
tr|A7V0U0|A7V0U0_BACUC	UvrABC system protein A OS=Bacteroides uniformis (strain ATCC 8492 / DSM 6597 / CCUG 4942 / CIP 103695 / JCM 5828 / KCTC 5204 / NCTC 13054 / VPI 0061)	0	5631600	5544600	0	0	23982000	20658000	0	0	26839000
tr|A7V0V9|A7V0V9_BACUC	Biotin-requiring enzyme OS=Bacteroides uniformis (strain ATCC 8492 / DSM 6597 / CCUG 4942 / CIP 103695 / JCM 5828 / KCTC 5204 / NCTC 13054 / VPI 0061)	6937400	76758000	74370000	6124800	86473000	0	44549000	0	0	14383000
tr|A7V1A1|A7V1A1_BACUC	Sulfate adenylyltransferase subunit 1 OS=Bacteroides uniformis (strain ATCC 8492 / DSM 6597 / CCUG 4942 / CIP 103695 / JCM 5828 / KCTC 5204 / NCTC 13054 / VPI 0061)	78510000	0	0	0	0	0	0	0	0	0
tr|A7V1B4|A7V1B4_BACUC	Phosphohexomutase OS=Bacteroides uniformis (strain ATCC 8492 / DSM 6597 / CCUG 4942 / CIP 103695 / JCM 5828 / KCTC 5204 / NCTC 13054 / VPI 0061)	44937000	60814000	51931000	61609000	40256000	0	41242000	0	42287000	77982000
tr|A7V1L6|A7V1L6_BACUC	Putative aspartate 4-decarboxylase OS=Bacteroides uniformis (strain ATCC 8492 / DSM 6597 / CCUG 4942 / CIP 103695 / JCM 5828 / KCTC 5204 / NCTC 13054 / VPI 0061)	7668700	0	0	0	0	821600000	672650000	20303000	398150000	460100000
tr|A7V1M0|A7V1M0_BACUC	Methylmalonyl-CoA epimerase OS=Bacteroides uniformis (strain ATCC 8492 / DSM 6597 / CCUG 4942 / CIP 103695 / JCM 5828 / KCTC 5204 / NCTC 13054 / VPI 0061)	428300000	957240000	1189700000	862170000	1387800000	1.947e+09	2522900000	2421400000	183400000	2.0288e+09
tr|A7V1M6|A7V1M6_BACUC	Alpha amylase, catalytic domain protein OS=Bacteroides uniformis (strain ATCC 8492 / DSM 6597 / CCUG 4942 / CIP 103695 / JCM 5828 / KCTC 5204 / NCTC 13054 / VPI 0061)	0	0	0	0	0	16563000	15138000	0	0	11544000
tr|A7V1Z7|A7V1Z7_BACUC	Meso-diaminopimelate D-dehydrogenase OS=Bacteroides uniformis (strain ATCC 8492 / DSM 6597 / CCUG 4942 / CIP 103695 / JCM 5828 / KCTC 5204 / NCTC 13054 / VPI 0061)	1.0011e+09	1.0714e+09	1.0615e+09	1.059e+09	992800000	2.1108e+09	1.8104e+09	1381000000	1.9816e+09	2.1132e+09
tr|A7V2B0|A7V2B0_BACUC	Lysine--tRNA ligase OS=Bacteroides uniformis (strain ATCC 8492 / DSM 6597 / CCUG 4942 / CIP 103695 / JCM 5828 / KCTC 5204 / NCTC 13054 / VPI 0061)	309290000	373100000	239200000	285500000	306810000	302860000	310110000	328690000	330060000	405200000
tr|A7V2L5|A7V2L5_BACUC	ATP synthase alpha/beta family, nucleotide-binding domain protein OS=Bacteroides uniformis (strain ATCC 8492 / DSM 6597 / CCUG 4942 / CIP 103695 / JCM 5828 / KCTC 5204 / NCTC 13054 / VPI 0061)	0	0	0	0	0	220770000	158550000	79364000	93148000	158430000
tr|A7V322|A7V322_BACUC	3-methyl-2-oxobutanoate hydroxymethyltransferase OS=Bacteroides uniformis (strain ATCC 8492 / DSM 6597 / CCUG 4942 / CIP 103695 / JCM 5828 / KCTC 5204 / NCTC 13054 / VPI 0061)	0	0	1238800	0	0	0	0	0	0	0
tr|A7V337|A7V337_BACUC	DUF4295 domain-containing protein OS=Bacteroides uniformis (strain ATCC 8492 / DSM 6597 / CCUG 4942 / CIP 103695 / JCM 5828 / KCTC 5204 / NCTC 13054 / VPI 0061)	466330000	1352500000	1.6776e+09	2.0082e+09	2408800000	440760000	1.5028e+09	3.3792e+09	1298700000	1425200000
tr|A7V360|A7V360_BACUC	DNA ligase OS=Bacteroides uniformis (strain ATCC 8492 / DSM 6597 / CCUG 4942 / CIP 103695 / JCM 5828 / KCTC 5204 / NCTC 13054 / VPI 0061)	0	0	0	0	0	0	57419000	0	24889000	61074000
tr|A7V396|A7V396_BACUC	DUF3869 domain-containing protein OS=Bacteroides uniformis (strain ATCC 8492 / DSM 6597 / CCUG 4942 / CIP 103695 / JCM 5828 / KCTC 5204 / NCTC 13054 / VPI 0061)	52473000	0	38466000	52788000	41343000	17971000	8809700	20945000	20198000	30053000
tr|A7V3E2|A7V3E2_BACUC	ABC transporter, ATP-binding protein OS=Bacteroides uniformis (strain ATCC 8492 / DSM 6597 / CCUG 4942 / CIP 103695 / JCM 5828 / KCTC 5204 / NCTC 13054 / VPI 0061)	0	0	0	0	0	483140000	283670000	105470000	332870000	264670000
tr|A7V3L0|A7V3L0_BACUC	6-phosphogluconate dehydrogenase, decarboxylating OS=Bacteroides uniformis (strain ATCC 8492 / DSM 6597 / CCUG 4942 / CIP 103695 / JCM 5828 / KCTC 5204 / NCTC 13054 / VPI 0061)	733830000	720120000	840970000	869710000	755350000	739100000	970510000	1.012e+09	843100000	819330000
tr|A7V4A8|A7V4A8_BACUC	Peptidase family M13 OS=Bacteroides uniformis (strain ATCC 8492 / DSM 6597 / CCUG 4942 / CIP 103695 / JCM 5828 / KCTC 5204 / NCTC 13054 / VPI 0061)	11591000	0	40283000	27270000	0	208770000	71421000	115110000	164860000	228010000
tr|A7V4H5|A7V4H5_BACUC	Thiamine-monophosphate kinase OS=Bacteroides uniformis (strain ATCC 8492 / DSM 6597 / CCUG 4942 / CIP 103695 / JCM 5828 / KCTC 5204 / NCTC 13054 / VPI 0061)	97288000	119230000	111040000	27884000	103030000	11619000	15336000	127540000	21409000	20234000
tr|A7V4W9|A7V4W9_BACUC	3-deoxy-8-phosphooctulonate synthase OS=Bacteroides uniformis (strain ATCC 8492 / DSM 6597 / CCUG 4942 / CIP 103695 / JCM 5828 / KCTC 5204 / NCTC 13054 / VPI 0061)	77010000	56184000	62728000	53131000	31010000	35351000	82657000	99617000	67588000	58582000
tr|A7V4Z3|A7V4Z3_BACUC	Large ribosomal subunit protein bL21 OS=Bacteroides uniformis (strain ATCC 8492 / DSM 6597 / CCUG 4942 / CIP 103695 / JCM 5828 / KCTC 5204 / NCTC 13054 / VPI 0061)	1344200000	1.508e+09	1352200000	1.5966e+09	1438500000	713720000	667490000	1.0148e+09	796580000	789860000
tr|A7V582|A7V582_BACUC	Aspartate carbamoyltransferase regulatory chain OS=Bacteroides uniformis (strain ATCC 8492 / DSM 6597 / CCUG 4942 / CIP 103695 / JCM 5828 / KCTC 5204 / NCTC 13054 / VPI 0061)	181710000	219110000	180140000	126880000	390580000	0	14408000	0	10698000	0
tr|A7V585|A7V585_BACUC	Serine hydroxymethyltransferase OS=Bacteroides uniformis (strain ATCC 8492 / DSM 6597 / CCUG 4942 / CIP 103695 / JCM 5828 / KCTC 5204 / NCTC 13054 / VPI 0061)	2.0156e+09	2.0848e+09	1222400000	1.8778e+09	2.0154e+09	1.7596e+09	1.7953e+09	2657000000	2334000000	1.9831e+09
tr|A7V5Z5|A7V5Z5_BACUC	GTPase Der OS=Bacteroides uniformis (strain ATCC 8492 / DSM 6597 / CCUG 4942 / CIP 103695 / JCM 5828 / KCTC 5204 / NCTC 13054 / VPI 0061)	0	0	0	0	0	99047000	127820000	54324000	0	101100000
tr|A7V620|A7V620_BACUC	carbamoyl-phosphate synthase (glutamine-hydrolyzing) OS=Bacteroides uniformis (strain ATCC 8492 / DSM 6597 / CCUG 4942 / CIP 103695 / JCM 5828 / KCTC 5204 / NCTC 13054 / VPI 0061)	76340000	0	0	0	0	1090300000	1082700000	207650000	982730000	952170000
tr|A7V6A3|A7V6A3_BACUC	branched-chain-amino-acid transaminase OS=Bacteroides uniformis (strain ATCC 8492 / DSM 6597 / CCUG 4942 / CIP 103695 / JCM 5828 / KCTC 5204 / NCTC 13054 / VPI 0061)	22802000	24661000	0	18860000	213360000	252670000	410460000	116320000	619280000	196130000
tr|A7V6T5|A7V6T5_BACUC	Phosphoglucosamine mutase OS=Bacteroides uniformis (strain ATCC 8492 / DSM 6597 / CCUG 4942 / CIP 103695 / JCM 5828 / KCTC 5204 / NCTC 13054 / VPI 0061)	209650000	176090000	181480000	201720000	213510000	531980000	616530000	316240000	544990000	476760000
tr|A7V6Z1|A7V6Z1_BACUC	Transcriptional regulatory protein RprY OS=Bacteroides uniformis (strain ATCC 8492 / DSM 6597 / CCUG 4942 / CIP 103695 / JCM 5828 / KCTC 5204 / NCTC 13054 / VPI 0061)	4948800000	5246200000	4578300000	5495200000	4738500000	8971500000	10062000000	5243900000	8.4682e+09	7.4571e+09
tr|A7V734|A7V734_BACUC	Pantothenate synthetase OS=Bacteroides uniformis (strain ATCC 8492 / DSM 6597 / CCUG 4942 / CIP 103695 / JCM 5828 / KCTC 5204 / NCTC 13054 / VPI 0061)	0	0	64140000	87701000	68902000	0	105930000	0	81562000	98394000
tr|A7V794|A7V794_BACUC	Adenylate kinase OS=Bacteroides uniformis (strain ATCC 8492 / DSM 6597 / CCUG 4942 / CIP 103695 / JCM 5828 / KCTC 5204 / NCTC 13054 / VPI 0061)	1101000000	654990000	741880000	744800000	832660000	801290000	753710000	1.0194e+09	1.0033e+09	1106500000
tr|A7V7A0|A7V7A0_BACUC	Phosphoribosylaminoimidazole-succinocarboxamide synthase OS=Bacteroides uniformis (strain ATCC 8492 / DSM 6597 / CCUG 4942 / CIP 103695 / JCM 5828 / KCTC 5204 / NCTC 13054 / VPI 0061)	630990000	590770000	535520000	650400000	607490000	729150000	1251900000	1396700000	1.5064e+09	1.0294e+09
tr|A7V7B3|A7V7B3_BACUC	Acyl-[acyl-carrier-protein]-UDP-N-acetylglucosamine O-acyltransferase OS=Bacteroides uniformis (strain ATCC 8492 / DSM 6597 / CCUG 4942 / CIP 103695 / JCM 5828 / KCTC 5204 / NCTC 13054 / VPI 0061)	9789500	0	0	184170000	153100000	27556000	246780000	176340000	18669000	155400000
tr|A7V7M7|A7V7M7_BACUC	Enoyl-[acyl-carrier-protein] reductase [NADH] OS=Bacteroides uniformis (strain ATCC 8492 / DSM 6597 / CCUG 4942 / CIP 103695 / JCM 5828 / KCTC 5204 / NCTC 13054 / VPI 0061)	759260000	819410000	303740000	208230000	291720000	2309400000	1.7052e+09	2681800000	2681300000	2523400000
tr|A7V7Q3|A7V7Q3_BACUC	NADH-quinone oxidoreductase subunit C/D OS=Bacteroides uniformis (strain ATCC 8492 / DSM 6597 / CCUG 4942 / CIP 103695 / JCM 5828 / KCTC 5204 / NCTC 13054 / VPI 0061)	0	0	0	0	0	195030000	146970000	51789000	21985000	114070000
tr|A7V7S8|A7V7S8_BACUC	Alpha-2-macroglobulin family protein OS=Bacteroides uniformis (strain ATCC 8492 / DSM 6597 / CCUG 4942 / CIP 103695 / JCM 5828 / KCTC 5204 / NCTC 13054 / VPI 0061)	0	0	0	0	0	38039000	50379000	0	0	0
tr|A7V7T1|A7V7T1_BACUC	Xaa-His dipeptidase OS=Bacteroides uniformis (strain ATCC 8492 / DSM 6597 / CCUG 4942 / CIP 103695 / JCM 5828 / KCTC 5204 / NCTC 13054 / VPI 0061)	44150000	0	0	27385000	48659000	175870000	123780000	165660000	83178000	184220000
tr|A7V7V1|A7V7V1_BACUC	ParB-like protein OS=Bacteroides uniformis (strain ATCC 8492 / DSM 6597 / CCUG 4942 / CIP 103695 / JCM 5828 / KCTC 5204 / NCTC 13054 / VPI 0061)	457890000	389640000	379940000	423260000	555790000	235900000	315000000	358560000	293520000	271950000
tr|A7V8D9|A7V8D9_BACUC	Sigma-70 region 2 OS=Bacteroides uniformis (strain ATCC 8492 / DSM 6597 / CCUG 4942 / CIP 103695 / JCM 5828 / KCTC 5204 / NCTC 13054 / VPI 0061)	0	45636000	0	0	0	0	0	0	0	0
tr|A7V8F0|A7V8F0_BACUC	UDP-N-acetylmuramoylalanine--D-glutamate ligase OS=Bacteroides uniformis (strain ATCC 8492 / DSM 6597 / CCUG 4942 / CIP 103695 / JCM 5828 / KCTC 5204 / NCTC 13054 / VPI 0061)	0	12367000	0	0	0	91377000	3408800	0	0	87602000
tr|A7V8N3|A7V8N3_BACUC	4-hydroxy-3-methylbut-2-en-1-yl diphosphate synthase (flavodoxin) OS=Bacteroides uniformis (strain ATCC 8492 / DSM 6597 / CCUG 4942 / CIP 103695 / JCM 5828 / KCTC 5204 / NCTC 13054 / VPI 0061)	6956100	0	0	7202600	0	0	0	5422700	0	5273500
tr|A7V966|A7V966_BACUC	Peptidase, S41 family OS=Bacteroides uniformis (strain ATCC 8492 / DSM 6597 / CCUG 4942 / CIP 103695 / JCM 5828 / KCTC 5204 / NCTC 13054 / VPI 0061)	44532000	7669300	44215000	44613000	70120000	0	0	0	0	0
tr|A7V9D6|A7V9D6_BACUC	Uroporphyrinogen-III synthase OS=Bacteroides uniformis (strain ATCC 8492 / DSM 6597 / CCUG 4942 / CIP 103695 / JCM 5828 / KCTC 5204 / NCTC 13054 / VPI 0061)	205280000	255150000	223620000	246750000	220730000	333810000	231140000	392050000	314160000	477070000
tr|A7V9K6|A7V9K6_BACUC	Glutaminase OS=Bacteroides uniformis (strain ATCC 8492 / DSM 6597 / CCUG 4942 / CIP 103695 / JCM 5828 / KCTC 5204 / NCTC 13054 / VPI 0061)	57361000	0	46294000	50230000	50489000	2.0375e+09	1368400000	798840000	1.6126e+09	1296400000
tr|A7VA31|A7VA31_BACUC	Redoxin family protein OS=Bacteroides uniformis (strain ATCC 8492 / DSM 6597 / CCUG 4942 / CIP 103695 / JCM 5828 / KCTC 5204 / NCTC 13054 / VPI 0061)	87283000	84684000	76895000	0	69683000	0	0	56043000	12229000	0
tr|A7VAF6|A7VAF6_BACUC	META domain protein OS=Bacteroides uniformis (strain ATCC 8492 / DSM 6597 / CCUG 4942 / CIP 103695 / JCM 5828 / KCTC 5204 / NCTC 13054 / VPI 0061)	0	33360000	0	32462000	24387000	3975900	0	81759000	0	74261000
tr|B2UKW7|B2UKW7_AKKM8	Glyceraldehyde-3-phosphate dehydrogenase OS=Akkermansia muciniphila (strain ATCC BAA-835 / DSM 22959 / JCM 33894 / BCRC 81048 / CCUG 64013 / CIP 107961 / Muc)	0	0	5661500	0	24886000	0	0	0	0	107020000
tr|B2URC4|B2URC4_AKKM8	Enolase OS=Akkermansia muciniphila (strain ATCC BAA-835 / DSM 22959 / JCM 33894 / BCRC 81048 / CCUG 64013 / CIP 107961 / Muc)	43973000	209220000	49633000	55582000	42539000	0	43806000	0	42164000	42393000
tr|D1P9S4|D1P9S4_9BACT	glutamine--tRNA ligase OS=Segatella copri DSM 18205	7410700	0	0	0	0	76131000	0	0	0	0
tr|D1P9W8|D1P9W8_9BACT	Exonuclease OS=Segatella copri DSM 18205	14317000	12410000	39790000	17169000	41696000	0	0	0	0	15263000
tr|D1PAD2|D1PAD2_9BACT	Sporulation and cell division repeat protein OS=Segatella copri DSM 18205	0	3213600	0	0	0	33357000	334570000	0	380730000	9922200
tr|D1PAI5|D1PAI5_9BACT	Phosphoglucomutase/phosphomannomutase, alpha/beta/alpha domain II OS=Segatella copri DSM 18205	0	0	0	0	0	73301000	95958000	0	13908000	60373000
tr|D1PAN3|D1PAN3_9BACT	Serine hydroxymethyltransferase OS=Segatella copri DSM 18205	15929000	48415000	49974000	2917000	20377000	70632000	61231000	0	60442000	64478000
tr|D1PBE0|D1PBE0_9BACT	Peptide chain release factor 1 OS=Segatella copri DSM 18205	5322900	9620800	9902700	6782700	5637600	0	0	52959000	0	18918000
tr|D1PBE2|D1PBE2_9BACT	Phosphoribosylformylglycinamidine cyclo-ligase OS=Segatella copri DSM 18205	245370000	317210000	230440000	238100000	325360000	823640000	509260000	686170000	732900000	523140000
tr|D1PBE3|D1PBE3_9BACT	Putative shikimate dehydrogenase OS=Segatella copri DSM 18205	0	0	0	0	0	0	0	0	0	0
tr|D1PBE5|D1PBE5_9BACT	Phosphoribosylaminoimidazole-succinocarboxamide synthase OS=Segatella copri DSM 18205	126710000	161570000	8960400	30482000	27383000	282020000	143720000	65113000	104850000	81278000
tr|D1PBT2|D1PBT2_9BACT	OmpA family protein OS=Segatella copri DSM 18205	22404000	22785000	22592000	15879000	22341000	0	0	0	0	0
tr|D1PBU1|D1PBU1_9BACT	Aminopeptidase OS=Segatella copri DSM 18205	0	0	0	0	0	0	0	0	0	0
tr|D1PCC2|D1PCC2_9BACT	D-alanine--D-alanine ligase OS=Segatella copri DSM 18205	0	0	0	0	0	0	103140000	282580000	0	123480000
tr|D1PCE1|D1PCE1_9BACT	Pyridoxal 5-phosphate synthase subunit PdxS OS=Segatella copri DSM 18205	2808500	0	2969400	0	2991300	0	0	0	0	0
tr|D1PCU3|D1PCU3_9BACT	Phosphoribosylamine--glycine ligase OS=Segatella copri DSM 18205	78694000	11165000	13318000	0	0	0	0	0	0	0
tr|D1PD00|D1PD00_9BACT	Cytidylate kinase OS=Segatella copri DSM 18205	51232000	52218000	52313000	59887000	56424000	0	12396000	13655000	10157000	10635000
tr|D1PDA5|D1PDA5_9BACT	Uncharacterized protein OS=Segatella copri DSM 18205	0	0	0	0	0	103750000	79347000	69050000	75909000	63952000
tr|D1PDL6|D1PDL6_9BACT	Large ribosomal subunit protein uL13 OS=Segatella copri DSM 18205	1.631e+09	1.5805e+09	499950000	182320000	1.6858e+09	230300000	400460000	1.0245e+09	7759500	391540000
tr|D1PDM8|D1PDM8_9BACT	Beta-galactosidase OS=Segatella copri DSM 18205	0	0	0	0	0	17026000	0	0	13475000	0
tr|D1PED9|D1PED9_9BACT	Aspartate-semialdehyde dehydrogenase OS=Segatella copri DSM 18205	863120000	1.021e+09	0	797920000	1.0433e+09	653410000	339330000	268590000	0	782220000
tr|D1PEL2|D1PEL2_9BACT	GTPase Der OS=Segatella copri DSM 18205	0	0	2130700	0	2688200	36360000	40746000	16433000	29481000	102930000
tr|D1PES1|D1PES1_9BACT	Bacterial stress protein OS=Segatella copri DSM 18205	0	0	0	107890000	23389000	0	0	0	0	0
tr|D1PF60|D1PF60_9BACT	Uncharacterized protein OS=Segatella copri DSM 18205	0	0	2299700	0	2527000	19568000	136990000	39630000	61037000	82859000
tr|D1PFJ2|D1PFJ2_9BACT	Phosphate acetyl/butyryl transferase OS=Segatella copri DSM 18205	0	0	0	0	0	0	209220000	0	0	0
tr|D1PFX1|D1PFX1_9BACT	DNA-directed RNA polymerase subunit alpha OS=Segatella copri DSM 18205	0	0	0	0	0	466550000	51097000	0	33985000	38878000
tr|D1PFZ2|D1PFZ2_9BACT	Large ribosomal subunit protein uL22 OS=Segatella copri DSM 18205	954790000	1420700000	1.5247e+09	833400000	1.8287e+09	744080000	759410000	1115100000	890290000	770180000
tr|D1PG07|D1PG07_9BACT	Large ribosomal subunit protein uL1 OS=Segatella copri DSM 18205	2276800000	3.0021e+09	2393700000	2816700000	3.6367e+09	1174300000	859720000	1.6956e+09	1113900000	541950000
tr|D1PG14|D1PG14_9BACT	Small ribosomal subunit protein bS21 OS=Segatella copri DSM 18205	1.8948e+09	1.6689e+09	2259200000	1.6998e+09	1.8049e+09	745260000	898690000	1.4926e+09	964820000	1.0233e+09
tr|D1PG65|D1PG65_9BACT	Desulfoferrodoxin OS=Segatella copri DSM 18205	9887200000	5361700000	13073000000	10689000000	12556000000	9701700000	9728500000	15811000000	13450000000	15005000000
tr|D1PGG5|D1PGG5_9BACT	UDP-glucose 4-epimerase OS=Segatella copri DSM 18205	0	0	0	0	0	369690000	293910000	176110000	256180000	73545000
tr|D1PGK6|D1PGK6_9BACT	Large ribosomal subunit protein bL28 OS=Segatella copri DSM 18205	432290000	442570000	354110000	392210000	402240000	293420000	264760000	252040000	234010000	195180000
tr|D1PGT4|D1PGT4_9BACT	Sialate O-acetylesterase domain-containing protein OS=Segatella copri DSM 18205	0	0	0	0	0	44703000	26231000	0	57797000	0
tr|D1PGU8|D1PGU8_9BACT	Glycosyl hydrolase, family 43 OS=Segatella copri DSM 18205	0	0	0	0	0	0	0	0	0	0
tr|D1PGV6|D1PGV6_9BACT	Uncharacterized protein OS=Segatella copri DSM 18205	0	0	0	0	0	40525000	131950000	0	0	0
tr|D1PHI9|D1PHI9_9BACT	Meso-diaminopimelate D-dehydrogenase OS=Segatella copri DSM 18205	9268200	0	9695200	10077000	13457000	0	0	0	0	0
tr|G6B0C3|G6B0C3_9BACT	Glyceraldehyde-3-phosphate dehydrogenase OS=Leyella stercorea DSM 18206	0	0	0	24382000	0	81415000	87483000	0	80496000	83808000
tr|D2Q8E6|D2Q8E6_BIFDB	Co-chaperonin GroES OS=Bifidobacterium dentium (strain ATCC 27534 / DSM 20436 / JCM 1195 / Bd1)	66222000	0	52359000	0	36275000	0	0	187090000	0	0
sp|A1A096|RL17_BIFAA	Large ribosomal subunit protein bL17 OS=Bifidobacterium adolescentis (strain ATCC 15703 / DSM 20083 / NCTC 11814 / E194a)	95253000	105630000	21305000	24491000	118840000	0	0	15877000	0	0
tr|D2Q6G8|D2Q6G8_BIFDB	ATP synthase subunit alpha OS=Bifidobacterium dentium (strain ATCC 27534 / DSM 20436 / JCM 1195 / Bd1)	118960000	114780000	100540000	116120000	125300000	73984000	94394000	0	0	33981000
tr|B6W5L3|B6W5L3_9BACT	Small ribosomal subunit protein uS3 OS=Phocaeicola dorei DSM 17855	274420000	275900000	124330000	105970000	137720000	1.0471e+09	686390000	554790000	729310000	455200000
tr|B6VSK8|B6VSK8_9BACT	Small ribosomal subunit protein uS9 OS=Phocaeicola dorei DSM 17855	58038000	80587000	135720000	67099000	83455000	113720000	104650000	174790000	142490000	47791000
sp|A6L3Y9|RS16_PHOV8	Small ribosomal subunit protein bS16 OS=Phocaeicola vulgatus (strain ATCC 8482 / DSM 1447 / JCM 5826 / CCUG 4940 / NBRC 14291 / NCTC 11154)	75615000	207310000	0	273540000	0	26025000	0	0	0	0
tr|B6VW39|B6VW39_9BACT	Large ribosomal subunit protein bL21 OS=Phocaeicola dorei DSM 17855	228760000	439540000	383640000	408450000	410830000	377220000	387180000	489210000	447150000	604740000
sp|Q0TMP2|RS7_CLOP1	Small ribosomal subunit protein uS7 OS=Clostridium perfringens (strain ATCC 13124 / DSM 756 / JCM 1290 / NCIMB 6125 / NCTC 8237 / Type A)	96545000	51074000	35693000	39128000	0	774800000	713890000	60617000	873750000	40248000
sp|Q0TMQ2|RS3_CLOP1	Small ribosomal subunit protein uS3 OS=Clostridium perfringens (strain ATCC 13124 / DSM 756 / JCM 1290 / NCIMB 6125 / NCTC 8237 / Type A)	9520400	0	67058000	43682000	22611000	0	32978000	59584000	111670000	28450000
sp|Q0TMQ8|RL5_CLOP1	Large ribosomal subunit protein uL5 OS=Clostridium perfringens (strain ATCC 13124 / DSM 756 / JCM 1290 / NCIMB 6125 / NCTC 8237 / Type A)	93426000	0	11949000	0	0	0	95856000	122030000	120920000	0
sp|Q0TMR3|RS5_CLOP1	Small ribosomal subunit protein uS5 OS=Clostridium perfringens (strain ATCC 13124 / DSM 756 / JCM 1290 / NCIMB 6125 / NCTC 8237 / Type A)	64886000	26519000	24524000	0	26202000	43413000	0	0	0	53087000
sp|Q0TQY8|TPIS_CLOP1	Triosephosphate isomerase OS=Clostridium perfringens (strain ATCC 13124 / DSM 756 / JCM 1290 / NCIMB 6125 / NCTC 8237 / Type A)	285770000	146390000	132740000	139330000	224200000	76063000	58318000	81698000	17466000	285720000
tr|E2NEL0|E2NEL0_9BACE	Translation initiation factor IF-1 OS=Bacteroides cellulosilyticus DSM 14838	450040000	424280000	422060000	503500000	515630000	746070000	666780000	1265800000	1140900000	890660000
tr|U2QFW9|U2QFW9_ENTFC	Large ribosomal subunit protein uL23 OS=Enterococcus faecium CRL1879	0	0	0	0	0	0	0	0	0	0
tr|U2Q3Q9|U2Q3Q9_ENTFC	Universal stress protein OS=Enterococcus faecium CRL1879	23497000	25813000	38839000	16786000	41002000	0	58288000	58864000	0	72852000
tr|A0A132P5M0|A0A132P5M0_ENTFC	Large ribosomal subunit protein uL14 OS=Enterococcus faecium	86590000	76330000	112400000	159670000	79352000	108600000	135640000	206240000	140370000	130920000
tr|A0A132Z3T8|A0A132Z3T8_ENTFC	Large ribosomal subunit protein uL1 OS=Enterococcus faecium	14539000	17727000	18203000	317470000	309590000	0	0	0	0	0
tr|S4EG00|S4EG00_ENTFC	50S ribosomal protein L17 OS=Enterococcus faecium SD3B-2	0	0	0	0	0	0	0	0	0	0
tr|U2P0K8|U2P0K8_ENTFC	Large ribosomal subunit protein uL6 OS=Enterococcus faecium CRL1879	320440000	366780000	393860000	330670000	324570000	164350000	183340000	496300000	296980000	199440000
tr|A0A132ZIX8|A0A132ZIX8_ENTFC	Small ribosomal subunit protein uS3 OS=Enterococcus faecium	78192000	0	0	63390000	117880000	76015000	76822000	62762000	59663000	0
tr|A0A133CUD3|A0A133CUD3_ENTFC	DNA protection during starvation protein 1 OS=Enterococcus faecium	48372000	52510000	0	26431000	37467000	398550000	0	57668000	4830700	1129400
tr|A0A2I1XQV5|A0A2I1XQV5_LACJE	Glyceraldehyde-3-phosphate dehydrogenase OS=Lactobacillus jensenii	220660000	65130000	60530000	77773000	54773000	312660000	266620000	188920000	181630000	226870000
tr|A0A2Z4GN10|A0A2Z4GN10_BIFAA	Glutamine synthetase (Fragment) OS=Bifidobacterium adolescentis (strain ATCC 15703 / DSM 20083 / NCTC 11814 / E194a)	40709000	40900000	43851000	137390000	4047200	43459000	33790000	72444000	57466000	32615000
tr|A0A5N1I3D7|A0A5N1I3D7_LACJE	Large ribosomal subunit protein bL12 OS=Lactobacillus jensenii	37492000	0	30382000	27804000	29889000	0	0	0	0	0
tr|A0A828QJS2|A0A828QJS2_ENTFC	Large ribosomal subunit protein uL16 OS=Enterococcus faecium TX0133a01	0	291370000	324200000	377510000	287150000	0	48906000	273020000	0	0
tr|A1A004|A1A004_BIFAA	Probable fatty acid synthase Fas OS=Bifidobacterium adolescentis (strain ATCC 15703 / DSM 20083 / NCTC 11814 / E194a)	50689000	41890000	90560000	37914000	52535000	5029800	35162000	46460000	18808000	114710000
tr|A1A0B4|A1A0B4_BIFAA	Glucose-specific II BC component OS=Bifidobacterium adolescentis (strain ATCC 15703 / DSM 20083 / NCTC 11814 / E194a)	75017000	77549000	82234000	78921000	0	0	0	0	0	0
tr|D2Q9D3|D2Q9D3_BIFDB	DNA-binding protein HU OS=Bifidobacterium dentium (strain ATCC 27534 / DSM 20436 / JCM 1195 / Bd1)	0	28034000	27546000	37642000	0	72232000	82601000	334830000	377710000	201730000
tr|D2Q9F5|D2Q9F5_BIFDB	ClpC Negative regulator of genetic competence clpC/mecB OS=Bifidobacterium dentium (strain ATCC 27534 / DSM 20436 / JCM 1195 / Bd1)	18367000	22658000	14547000	10470000	18613000	46360000	0	0	63481000	0
tr|D2QA36|D2QA36_BIFDB	CTP synthase OS=Bifidobacterium dentium (strain ATCC 27534 / DSM 20436 / JCM 1195 / Bd1)	0	0	0	0	0	43187000	0	29085000	0	33605000
tr|A1A269|A1A269_BIFAA	Ribosome hibernation promoting factor OS=Bifidobacterium adolescentis (strain ATCC 15703 / DSM 20083 / NCTC 11814 / E194a)	320380000	316290000	0	399060000	274070000	0	0	447810000	0	0
tr|A1A3E2|A1A3E2_BIFAA	Inorganic pyrophosphatase OS=Bifidobacterium adolescentis (strain ATCC 15703 / DSM 20083 / NCTC 11814 / E194a)	35108000	35787000	26837000	36513000	31775000	0	0	0	0	0
tr|A1A3U7|A1A3U7_BIFAA	Alpha-xylosidase OS=Bifidobacterium adolescentis (strain ATCC 15703 / DSM 20083 / NCTC 11814 / E194a)	66857000	67542000	64459000	55527000	53647000	9588900	60946000	13543000	37810000	47764000
tr|B6VV87|B6VV87_9BACT	SusD/RagB family nutrient-binding outer membrane lipoprotein OS=Phocaeicola dorei DSM 17855	0	0	0	0	0	0	0	0	0	0
tr|A7V4R9|A7V4R9_BACUC	Nucleotide sugar dehydrogenase OS=Bacteroides uniformis (strain ATCC 8492 / DSM 6597 / CCUG 4942 / CIP 103695 / JCM 5828 / KCTC 5204 / NCTC 13054 / VPI 0061)	53705000	61074000	0	62946000	0	111150000	64490000	54070000	0	38600000
tr|B6VSK7|B6VSK7_9BACT	Large ribosomal subunit protein uL13 OS=Phocaeicola dorei DSM 17855	1.7486e+09	2.0937e+09	1.711e+09	2345000000	1345600000	291930000	340970000	1.0604e+09	458360000	404660000
tr|B6W146|B6W146_9BACT	Phosphohexomutase OS=Phocaeicola dorei DSM 17855	125030000	0	0	0	0	0	0	0	0	0
tr|B6W1K9|B6W1K9_9BACT	TonB-dependent receptor plug domain-containing protein OS=Phocaeicola dorei DSM 17855	0	0	0	0	0	0	53274000	0	0	26689000
tr|B6VZA2|B6VZA2_9BACT	C4-type zinc ribbon domain-containing protein OS=Phocaeicola dorei DSM 17855	63162000	85767000	82072000	57170000	77299000	0	0	198200000	109370000	98312000
tr|A6L783|A6L783_PHOV8	Thiol peroxidase OS=Phocaeicola vulgatus (strain ATCC 8482 / DSM 1447 / JCM 5826 / CCUG 4940 / NBRC 14291 / NCTC 11154)	54461000	68327000	155150000	266960000	148210000	214890000	180010000	153160000	169800000	211860000
tr|A6L7Q9|A6L7Q9_PHOV8	Putative glucosamine-6-phosphate deaminase OS=Phocaeicola vulgatus (strain ATCC 8482 / DSM 1447 / JCM 5826 / CCUG 4940 / NBRC 14291 / NCTC 11154)	43868000	0	0	0	0	253910000	145380000	0	225210000	281750000
tr|A7AYI7|A7AYI7_RUMGV	Putative ribosomal protein S1 OS=Ruminococcus gnavus (strain ATCC 29149 / VPI C7-9)	68110000	58310000	58321000	75448000	0	0	0	0	0	0
tr|A7B215|A7B215_RUMGV	Small ribosomal subunit protein uS7 OS=Ruminococcus gnavus (strain ATCC 29149 / VPI C7-9)	0	0	0	48106000	54582000	39283000	41605000	226410000	18044000	41791000
tr|A7LS16|A7LS16_BACO1	Thiol peroxidase OS=Bacteroides ovatus (strain ATCC 8483 / DSM 1896 / JCM 5824 / BCRC 10623 / CCUG 4943 / NCTC 11153)	6.8261e+09	6.8817e+09	7.792e+09	6.5391e+09	8.0158e+09	2609100000	2494000000	4930000000	7.0074e+09	3.338e+09
tr|A7LTI4|A7LTI4_BACO1	Malate dehydrogenase OS=Bacteroides ovatus (strain ATCC 8483 / DSM 1896 / JCM 5824 / BCRC 10623 / CCUG 4943 / NCTC 11153)	576700000	934950000	854400000	731970000	480610000	397100000	302460000	563730000	638870000	403900000
tr|A7LUZ2|A7LUZ2_BACO1	Polyribonucleotide nucleotidyltransferase OS=Bacteroides ovatus (strain ATCC 8483 / DSM 1896 / JCM 5824 / BCRC 10623 / CCUG 4943 / NCTC 11153)	85893000	56106000	3293800	0	102240000	1494000	9618000	1424000	0	1181800
tr|A7LUZ9|A7LUZ9_BACO1	Pyrophosphate--fructose 6-phosphate 1-phosphotransferase OS=Bacteroides ovatus (strain ATCC 8483 / DSM 1896 / JCM 5824 / BCRC 10623 / CCUG 4943 / NCTC 11153)	0	0	69350000	163890000	0	0	451560000	0	0	81248000
tr|A7LVL2|A7LVL2_BACO1	YqeY-like protein OS=Bacteroides ovatus (strain ATCC 8483 / DSM 1896 / JCM 5824 / BCRC 10623 / CCUG 4943 / NCTC 11153)	120140000	316730000	93508000	147610000	115890000	29567000	3343200	82534000	0	38819000
tr|A7M0B4|A7M0B4_BACO1	Outer membrane protein OS=Bacteroides ovatus (strain ATCC 8483 / DSM 1896 / JCM 5824 / BCRC 10623 / CCUG 4943 / NCTC 11153)	57310000	28388000	24118000	23225000	100640000	21397000	10255000	40864000	41003000	11682000
tr|A7M0U1|A7M0U1_BACO1	Hsp20/alpha crystallin family protein OS=Bacteroides ovatus (strain ATCC 8483 / DSM 1896 / JCM 5824 / BCRC 10623 / CCUG 4943 / NCTC 11153)	97125000	26332000	75798000	59507000	73983000	164860000	0	256150000	240350000	85984000
tr|A7M117|A7M117_BACO1	Flavodoxin OS=Bacteroides ovatus (strain ATCC 8483 / DSM 1896 / JCM 5824 / BCRC 10623 / CCUG 4943 / NCTC 11153)	0	0	0	0	0	0	0	0	0	0
tr|A7M1P7|A7M1P7_BACO1	4-phosphoerythronate dehydrogenase OS=Bacteroides ovatus (strain ATCC 8483 / DSM 1896 / JCM 5824 / BCRC 10623 / CCUG 4943 / NCTC 11153)	75536000	100750000	83317000	25819000	16080000	79485000	83281000	81511000	70823000	54366000
tr|A7M5R7|A7M5R7_BACO1	DUF4890 domain-containing protein OS=Bacteroides ovatus (strain ATCC 8483 / DSM 1896 / JCM 5824 / BCRC 10623 / CCUG 4943 / NCTC 11153)	79359000	143930000	196370000	33835000	26183000	292450000	337090000	500320000	439990000	258370000
tr|A7UY41|A7UY41_BACUC	Uncharacterized protein OS=Bacteroides uniformis (strain ATCC 8492 / DSM 6597 / CCUG 4942 / CIP 103695 / JCM 5828 / KCTC 5204 / NCTC 13054 / VPI 0061)	80467000	94628000	116390000	76526000	82934000	1.042e+09	1.0373e+09	1.9132e+09	1334800000	101980000
tr|A7UYA6|A7UYA6_BACUC	FeS assembly ATPase SufC OS=Bacteroides uniformis (strain ATCC 8492 / DSM 6597 / CCUG 4942 / CIP 103695 / JCM 5828 / KCTC 5204 / NCTC 13054 / VPI 0061)	367270000	716390000	605540000	545640000	525980000	142060000	155260000	96368000	115340000	42959000
tr|A7UYE0|A7UYE0_BACUC	FimB/Mfa2 family fimbrial subunit OS=Bacteroides uniformis (strain ATCC 8492 / DSM 6597 / CCUG 4942 / CIP 103695 / JCM 5828 / KCTC 5204 / NCTC 13054 / VPI 0061)	0	0	0	0	0	0	0	0	0	0
tr|A7UZ42|A7UZ42_BACUC	ACT domain protein OS=Bacteroides uniformis (strain ATCC 8492 / DSM 6597 / CCUG 4942 / CIP 103695 / JCM 5828 / KCTC 5204 / NCTC 13054 / VPI 0061)	35146000	47715000	43006000	32563000	53964000	0	0	0	0	0
tr|A7UZ46|A7UZ46_BACUC	Linear amide C-N hydrolase, choloylglycine hydrolase family protein OS=Bacteroides uniformis (strain ATCC 8492 / DSM 6597 / CCUG 4942 / CIP 103695 / JCM 5828 / KCTC 5204 / NCTC 13054 / VPI 0061)	113330000	0	0	91726000	0	0	95919000	0	0	89955000
tr|A7UZS1|A7UZS1_BACUC	Small ribosomal subunit protein uS17 OS=Bacteroides uniformis (strain ATCC 8492 / DSM 6597 / CCUG 4942 / CIP 103695 / JCM 5828 / KCTC 5204 / NCTC 13054 / VPI 0061)	1.9607e+09	1435500000	4405400000	4.1512e+09	4650300000	854090000	2317600000	5234600000	851380000	2710900000
tr|A7UZU2|A7UZU2_BACUC	Large ribosomal subunit protein uL11 OS=Bacteroides uniformis (strain ATCC 8492 / DSM 6597 / CCUG 4942 / CIP 103695 / JCM 5828 / KCTC 5204 / NCTC 13054 / VPI 0061)	832890000	1.0261e+09	972660000	1.0337e+09	1167800000	479300000	815110000	1105200000	2.0104e+09	517130000
tr|A7UZU9|A7UZU9_BACUC	Small ribosomal subunit protein bS21 OS=Bacteroides uniformis (strain ATCC 8492 / DSM 6597 / CCUG 4942 / CIP 103695 / JCM 5828 / KCTC 5204 / NCTC 13054 / VPI 0061)	5491000000	8627500000	9280600000	7.0585e+09	9365200000	2470900000	2718900000	7.6082e+09	2798800000	8.006e+09
tr|A7UZV0|A7UZV0_BACUC	Creatinase OS=Bacteroides uniformis (strain ATCC 8492 / DSM 6597 / CCUG 4942 / CIP 103695 / JCM 5828 / KCTC 5204 / NCTC 13054 / VPI 0061)	0	0	0	0	0	42482000	0	0	35490000	26464000
tr|A7V056|A7V056_BACUC	Biosynthetic arginine decarboxylase OS=Bacteroides uniformis (strain ATCC 8492 / DSM 6597 / CCUG 4942 / CIP 103695 / JCM 5828 / KCTC 5204 / NCTC 13054 / VPI 0061)	0	0	0	0	0	385240000	50022000	23714000	32911000	0
tr|A7V0L5|A7V0L5_BACUC	deoxyribose-phosphate aldolase OS=Bacteroides uniformis (strain ATCC 8492 / DSM 6597 / CCUG 4942 / CIP 103695 / JCM 5828 / KCTC 5204 / NCTC 13054 / VPI 0061)	287530000	340040000	103820000	261210000	240370000	724080000	819830000	506810000	709410000	624230000
tr|A7V0P5|A7V0P5_BACUC	Histidine--tRNA ligase OS=Bacteroides uniformis (strain ATCC 8492 / DSM 6597 / CCUG 4942 / CIP 103695 / JCM 5828 / KCTC 5204 / NCTC 13054 / VPI 0061)	110030000	132810000	70029000	36330000	53440000	578130000	292970000	0	69403000	323500000
tr|A7V0Q8|A7V0Q8_BACUC	Acyl-CoA dehydrogenase, C-terminal domain protein OS=Bacteroides uniformis (strain ATCC 8492 / DSM 6597 / CCUG 4942 / CIP 103695 / JCM 5828 / KCTC 5204 / NCTC 13054 / VPI 0061)	41163000	39235000	54495000	46642000	37213000	200540000	148000000	114920000	354830000	204330000
tr|A7V0U2|A7V0U2_BACUC	Glycosyl hydrolase-like 10 domain-containing protein OS=Bacteroides uniformis (strain ATCC 8492 / DSM 6597 / CCUG 4942 / CIP 103695 / JCM 5828 / KCTC 5204 / NCTC 13054 / VPI 0061)	0	0	0	0	0	0	0	0	0	0
tr|A7V0X6|A7V0X6_BACUC	SusE outer membrane protein domain-containing protein OS=Bacteroides uniformis (strain ATCC 8492 / DSM 6597 / CCUG 4942 / CIP 103695 / JCM 5828 / KCTC 5204 / NCTC 13054 / VPI 0061)	0	0	0	0	0	0	0	0	0	0
tr|A7V0Z4|A7V0Z4_BACUC	Zinc-dependent metalloprotease OS=Bacteroides uniformis (strain ATCC 8492 / DSM 6597 / CCUG 4942 / CIP 103695 / JCM 5828 / KCTC 5204 / NCTC 13054 / VPI 0061)	28687000	0	0	0	0	0	135040000	188840000	0	134660000
tr|A7V116|A7V116_BACUC	Ribonuclease Y OS=Bacteroides uniformis (strain ATCC 8492 / DSM 6597 / CCUG 4942 / CIP 103695 / JCM 5828 / KCTC 5204 / NCTC 13054 / VPI 0061)	11503000	0	8217100	0	0	0	21437000	0	0	14218000
tr|A7V190|A7V190_BACUC	DUF4251 domain-containing protein OS=Bacteroides uniformis (strain ATCC 8492 / DSM 6597 / CCUG 4942 / CIP 103695 / JCM 5828 / KCTC 5204 / NCTC 13054 / VPI 0061)	70546000	69593000	329620000	234750000	288500000	467540000	581670000	410590000	484890000	235090000
tr|A7V1A2|A7V1A2_BACUC	Sulfate adenylyltransferase subunit 2 OS=Bacteroides uniformis (strain ATCC 8492 / DSM 6597 / CCUG 4942 / CIP 103695 / JCM 5828 / KCTC 5204 / NCTC 13054 / VPI 0061)	0	0	0	0	0	33552000	26275000	5176900	0	0
tr|A7V1E8|A7V1E8_BACUC	Vitellogenin II OS=Bacteroides uniformis (strain ATCC 8492 / DSM 6597 / CCUG 4942 / CIP 103695 / JCM 5828 / KCTC 5204 / NCTC 13054 / VPI 0061)	83696000	60383000	74684000	83892000	69333000	0	24035000	68583000	46215000	39581000
tr|A7V1M3|A7V1M3_BACUC	Biotin carboxyl carrier protein of acetyl-CoA carboxylase OS=Bacteroides uniformis (strain ATCC 8492 / DSM 6597 / CCUG 4942 / CIP 103695 / JCM 5828 / KCTC 5204 / NCTC 13054 / VPI 0061)	1.5465e+09	1.7006e+09	1107200000	2568300000	1342000000	181680000	225820000	695820000	545740000	448890000
tr|A7V1N4|A7V1N4_BACUC	Peptidase T OS=Bacteroides uniformis (strain ATCC 8492 / DSM 6597 / CCUG 4942 / CIP 103695 / JCM 5828 / KCTC 5204 / NCTC 13054 / VPI 0061)	64993000	0	0	0	48323000	0	28675000	0	204870000	168480000
tr|A7V1X7|A7V1X7_BACUC	O-acetylhomoserine aminocarboxypropyltransferase/cysteine synthase OS=Bacteroides uniformis (strain ATCC 8492 / DSM 6597 / CCUG 4942 / CIP 103695 / JCM 5828 / KCTC 5204 / NCTC 13054 / VPI 0061)	30556000	0	0	34285000	0	0	0	66908000	0	76588000
tr|A7V282|A7V282_BACUC	Citrate synthase OS=Bacteroides uniformis (strain ATCC 8492 / DSM 6597 / CCUG 4942 / CIP 103695 / JCM 5828 / KCTC 5204 / NCTC 13054 / VPI 0061)	0	0	0	0	0	78657000	71965000	0	0	31072000
tr|A7V286|A7V286_BACUC	Acetohydroxy-acid isomeroreductase OS=Bacteroides uniformis (strain ATCC 8492 / DSM 6597 / CCUG 4942 / CIP 103695 / JCM 5828 / KCTC 5204 / NCTC 13054 / VPI 0061)	775500000	832670000	759680000	406680000	784250000	248780000	478770000	765640000	343890000	418560000
tr|A7V295|A7V295_BACUC	DUF4925 domain-containing protein OS=Bacteroides uniformis (strain ATCC 8492 / DSM 6597 / CCUG 4942 / CIP 103695 / JCM 5828 / KCTC 5204 / NCTC 13054 / VPI 0061)	705260000	1.0038e+09	1.0602e+09	961110000	1144700000	950340000	958590000	750920000	877770000	666450000
tr|A7V2A3|A7V2A3_BACUC	methylmalonyl-CoA mutase OS=Bacteroides uniformis (strain ATCC 8492 / DSM 6597 / CCUG 4942 / CIP 103695 / JCM 5828 / KCTC 5204 / NCTC 13054 / VPI 0061)	16889000	146670000	122980000	14823000	14787000	391090000	343700000	161240000	161670000	113990000
tr|A7V2M7|A7V2M7_BACUC	Anaerobic ribonucleoside-triphosphate reductase OS=Bacteroides uniformis (strain ATCC 8492 / DSM 6597 / CCUG 4942 / CIP 103695 / JCM 5828 / KCTC 5204 / NCTC 13054 / VPI 0061)	7261000	5575200	6476900	5637700	0	43096000	25260000	43449000	35787000	76699000
tr|A7V2N0|A7V2N0_BACUC	Antioxidant, AhpC/TSA family OS=Bacteroides uniformis (strain ATCC 8492 / DSM 6597 / CCUG 4942 / CIP 103695 / JCM 5828 / KCTC 5204 / NCTC 13054 / VPI 0061)	0	0	0	0	0	0	0	0	18720000	20333000
tr|Q5LCF7|Q5LCF7_BACFN	Signal recognition particle receptor FtsY OS=Bacteroides fragilis (strain ATCC 25285 / DSM 2151 / CCUG 4856 / JCM 11019 / NCTC 9343 / Onslow)	43501000	0	39228000	138880000	9421900	36413000	42715000	78682000	34817000	19803000
tr|A7V3E1|A7V3E1_BACUC	Protein GrpE OS=Bacteroides uniformis (strain ATCC 8492 / DSM 6597 / CCUG 4942 / CIP 103695 / JCM 5828 / KCTC 5204 / NCTC 13054 / VPI 0061)	908160000	975970000	943120000	1.0652e+09	834250000	656940000	1.0343e+09	789050000	756690000	327020000
tr|A7V3P5|A7V3P5_BACUC	Phosphoserine aminotransferase OS=Bacteroides uniformis (strain ATCC 8492 / DSM 6597 / CCUG 4942 / CIP 103695 / JCM 5828 / KCTC 5204 / NCTC 13054 / VPI 0061)	748450000	1392400000	1.5295e+09	1.5561e+09	534240000	2266100000	2.1018e+09	1.7259e+09	2455300000	2.0608e+09
tr|A7V3Y3|A7V3Y3_BACUC	Elongation factor 4 OS=Bacteroides uniformis (strain ATCC 8492 / DSM 6597 / CCUG 4942 / CIP 103695 / JCM 5828 / KCTC 5204 / NCTC 13054 / VPI 0061)	0	0	0	0	0	0	0	0	0	0
tr|A7V3Y8|A7V3Y8_BACUC	4-phosphoerythronate dehydrogenase OS=Bacteroides uniformis (strain ATCC 8492 / DSM 6597 / CCUG 4942 / CIP 103695 / JCM 5828 / KCTC 5204 / NCTC 13054 / VPI 0061)	13227000	0	0	13509000	12839000	0	0	19192000	0	0
tr|A7V413|A7V413_BACUC	Methionine aminopeptidase OS=Bacteroides uniformis (strain ATCC 8492 / DSM 6597 / CCUG 4942 / CIP 103695 / JCM 5828 / KCTC 5204 / NCTC 13054 / VPI 0061)	124200000	61757000	126730000	138100000	30383000	85288000	34152000	23103000	25387000	101290000
tr|A7V4H4|A7V4H4_BACUC	purine-nucleoside phosphorylase OS=Bacteroides uniformis (strain ATCC 8492 / DSM 6597 / CCUG 4942 / CIP 103695 / JCM 5828 / KCTC 5204 / NCTC 13054 / VPI 0061)	11220000	3827100	3585100	2135500	2383300	137190000	99608000	40201000	31452000	46550000
tr|A7V599|A7V599_BACUC	ATP synthase subunit delta OS=Bacteroides uniformis (strain ATCC 8492 / DSM 6597 / CCUG 4942 / CIP 103695 / JCM 5828 / KCTC 5204 / NCTC 13054 / VPI 0061)	0	0	0	0	0	0	0	0	0	0
tr|A7V5A7|A7V5A7_BACUC	UDP-glucose 4-epimerase OS=Bacteroides uniformis (strain ATCC 8492 / DSM 6597 / CCUG 4942 / CIP 103695 / JCM 5828 / KCTC 5204 / NCTC 13054 / VPI 0061)	52020000	18829000	0	63191000	33045000	554810000	650620000	129850000	466790000	328240000
tr|A7V5E2|A7V5E2_BACUC	Thiamine pyrophosphate enzyme, N-terminal TPP binding domain protein OS=Bacteroides uniformis (strain ATCC 8492 / DSM 6597 / CCUG 4942 / CIP 103695 / JCM 5828 / KCTC 5204 / NCTC 13054 / VPI 0061)	34542000	0	0	0	0	64793000	60443000	0	51964000	53728000
tr|A7V5G2|A7V5G2_BACUC	Proline--tRNA ligase OS=Bacteroides uniformis (strain ATCC 8492 / DSM 6597 / CCUG 4942 / CIP 103695 / JCM 5828 / KCTC 5204 / NCTC 13054 / VPI 0061)	0	48409000	55598000	0	0	455290000	314020000	372960000	256450000	308010000
tr|A7V605|A7V605_BACUC	ATP-dependent Clp protease ATP-binding subunit ClpX OS=Bacteroides uniformis (strain ATCC 8492 / DSM 6597 / CCUG 4942 / CIP 103695 / JCM 5828 / KCTC 5204 / NCTC 13054 / VPI 0061)	19787000	109800000	24605000	97813000	25904000	60150000	162490000	67879000	24759000	124270000
tr|A7V6Q2|A7V6Q2_BACUC	Putative 3-deoxy-7-phosphoheptulonate synthase OS=Bacteroides uniformis (strain ATCC 8492 / DSM 6597 / CCUG 4942 / CIP 103695 / JCM 5828 / KCTC 5204 / NCTC 13054 / VPI 0061)	25492000	76247000	159440000	73228000	90827000	54512000	44934000	31062000	104860000	58267000
tr|A7V736|A7V736_BACUC	DUF4270 domain-containing protein OS=Bacteroides uniformis (strain ATCC 8492 / DSM 6597 / CCUG 4942 / CIP 103695 / JCM 5828 / KCTC 5204 / NCTC 13054 / VPI 0061)	0	11287000	0	0	7886100	191580000	0	0	92379000	64855000
tr|A7V7T7|A7V7T7_BACUC	AICARFT/IMPCHase bienzyme OS=Bacteroides uniformis (strain ATCC 8492 / DSM 6597 / CCUG 4942 / CIP 103695 / JCM 5828 / KCTC 5204 / NCTC 13054 / VPI 0061)	12849000	0	12134000	0	12574000	0	0	12249000	92274000	0
tr|A7V8F2|A7V8F2_BACUC	UDP-N-acetylglucosamine--N-acetylmuramyl-(pentapeptide) pyrophosphoryl-undecaprenol N-acetylglucosamine transferase OS=Bacteroides uniformis (strain ATCC 8492 / DSM 6597 / CCUG 4942 / CIP 103695 / JCM 5828 / KCTC 5204 / NCTC 13054 /)	0	0	0	0	0	0	10647000	2070100	0	6669500
tr|A7V8S7|A7V8S7_BACUC	DNA-binding protein HU OS=Bacteroides uniformis (strain ATCC 8492 / DSM 6597 / CCUG 4942 / CIP 103695 / JCM 5828 / KCTC 5204 / NCTC 13054 / VPI 0061)	465430000	311890000	493030000	501490000	491280000	444320000	304350000	455160000	427030000	281990000
tr|A7V8T2|A7V8T2_BACUC	Peptidase family M3 OS=Bacteroides uniformis (strain ATCC 8492 / DSM 6597 / CCUG 4942 / CIP 103695 / JCM 5828 / KCTC 5204 / NCTC 13054 / VPI 0061)	0	0	0	0	0	77784000	61445000	14802000	0	79666000
tr|A7V8V3|A7V8V3_BACUC	Thiamine pyrophosphate enzyme, C-terminal TPP binding domain protein OS=Bacteroides uniformis (strain ATCC 8492 / DSM 6597 / CCUG 4942 / CIP 103695 / JCM 5828 / KCTC 5204 / NCTC 13054 / VPI 0061)	1159000000	1.0179e+09	996690000	1.0497e+09	1141900000	1.7479e+09	1.7251e+09	1.5842e+09	1.5255e+09	1436000000
tr|A7V8X3|A7V8X3_BACUC	DNA-binding helix-turn-helix protein OS=Bacteroides uniformis (strain ATCC 8492 / DSM 6597 / CCUG 4942 / CIP 103695 / JCM 5828 / KCTC 5204 / NCTC 13054 / VPI 0061)	110940000	112490000	119370000	127580000	90129000	27950000	0	113820000	0	83753000
tr|A7V902|A7V902_BACUC	CoA binding domain protein OS=Bacteroides uniformis (strain ATCC 8492 / DSM 6597 / CCUG 4942 / CIP 103695 / JCM 5828 / KCTC 5204 / NCTC 13054 / VPI 0061)	0	0	0	0	0	0	0	0	0	0
tr|A7V928|A7V928_BACUC	Transcriptional regulator, AsnC family OS=Bacteroides uniformis (strain ATCC 8492 / DSM 6597 / CCUG 4942 / CIP 103695 / JCM 5828 / KCTC 5204 / NCTC 13054 / VPI 0061)	108290000	168740000	169960000	150150000	162290000	0	0	38873000	0	0
tr|A7V992|A7V992_BACUC	THUMP domain protein OS=Bacteroides uniformis (strain ATCC 8492 / DSM 6597 / CCUG 4942 / CIP 103695 / JCM 5828 / KCTC 5204 / NCTC 13054 / VPI 0061)	0	0	0	0	0	81464000	0	0	91653000	0
tr|A7V9D0|A7V9D0_BACUC	Oxidoreductase, short chain dehydrogenase/reductase family protein OS=Bacteroides uniformis (strain ATCC 8492 / DSM 6597 / CCUG 4942 / CIP 103695 / JCM 5828 / KCTC 5204 / NCTC 13054 / VPI 0061)	34479000	46887000	52712000	46395000	35771000	142910000	75384000	26908000	0	2480000
tr|A7V9W2|A7V9W2_BACUC	NAD dependent epimerase/dehydratase family protein OS=Bacteroides uniformis (strain ATCC 8492 / DSM 6597 / CCUG 4942 / CIP 103695 / JCM 5828 / KCTC 5204 / NCTC 13054 / VPI 0061)	132420000	0	132500000	122950000	154040000	290380000	280470000	220270000	0	81967000
tr|A7V9W9|A7V9W9_BACUC	Histidine biosynthesis bifunctional protein HisIE OS=Bacteroides uniformis (strain ATCC 8492 / DSM 6597 / CCUG 4942 / CIP 103695 / JCM 5828 / KCTC 5204 / NCTC 13054 / VPI 0061)	36576000	0	0	45546000	58001000	0	0	0	0	0
tr|A7V9Z4|A7V9Z4_BACUC	DUF4251 domain-containing protein OS=Bacteroides uniformis (strain ATCC 8492 / DSM 6597 / CCUG 4942 / CIP 103695 / JCM 5828 / KCTC 5204 / NCTC 13054 / VPI 0061)	14830000	20417000	54565000	51624000	45021000	432400000	398180000	318390000	417450000	248200000
tr|A7VA12|A7VA12_BACUC	Enolase OS=Bacteroides uniformis (strain ATCC 8492 / DSM 6597 / CCUG 4942 / CIP 103695 / JCM 5828 / KCTC 5204 / NCTC 13054 / VPI 0061)	600330000	418920000	502140000	209390000	410170000	133780000	188900000	286150000	215210000	221910000
tr|A7VAD6|A7VAD6_BACUC	tryptophan synthase OS=Bacteroides uniformis (strain ATCC 8492 / DSM 6597 / CCUG 4942 / CIP 103695 / JCM 5828 / KCTC 5204 / NCTC 13054 / VPI 0061)	34805000	31679000	29752000	26590000	28583000	113440000	255760000	147680000	104580000	259760000
tr|A7VAF1|A7VAF1_BACUC	Chaperone protein DnaK OS=Bacteroides uniformis (strain ATCC 8492 / DSM 6597 / CCUG 4942 / CIP 103695 / JCM 5828 / KCTC 5204 / NCTC 13054 / VPI 0061)	8.1636e+09	8841000000	8.5477e+09	9169900000	8952700000	3.466e+09	4.1675e+09	7.1352e+09	5.9767e+09	3.8381e+09
tr|A7VAH8|A7VAH8_BACUC	Large ribosomal subunit protein bL25 OS=Bacteroides uniformis (strain ATCC 8492 / DSM 6597 / CCUG 4942 / CIP 103695 / JCM 5828 / KCTC 5204 / NCTC 13054 / VPI 0061)	1.9672e+09	1324400000	2203900000	3.1085e+09	1434800000	1292700000	970160000	751610000	846040000	660240000
tr|A7VAJ8|A7VAJ8_BACUC	Lipoprotein OS=Bacteroides uniformis (strain ATCC 8492 / DSM 6597 / CCUG 4942 / CIP 103695 / JCM 5828 / KCTC 5204 / NCTC 13054 / VPI 0061)	0	0	0	0	0	141670000	107710000	0	77720000	73162000
tr|B2ULM5|B2ULM5_AKKM8	Superoxide dismutase OS=Akkermansia muciniphila (strain ATCC BAA-835 / DSM 22959 / JCM 33894 / BCRC 81048 / CCUG 64013 / CIP 107961 / Muc)	43495000	70762000	60701000	51901000	69641000	0	0	0	0	0
tr|B2UN99|B2UN99_AKKM8	Glutamate decarboxylase OS=Akkermansia muciniphila (strain ATCC BAA-835 / DSM 22959 / JCM 33894 / BCRC 81048 / CCUG 64013 / CIP 107961 / Muc)	0	8618900	11104000	11019000	0	28239000	23550000	13540000	16544000	17871000
tr|B2UND1|B2UND1_AKKM8	Outer membrane chaperone Skp (OmpH) OS=Akkermansia muciniphila (strain ATCC BAA-835 / DSM 22959 / JCM 33894 / BCRC 81048 / CCUG 64013 / CIP 107961 / Muc)	0	2676900	0	1930500	0	0	0	0	0	0
tr|B2UQI0|B2UQI0_AKKM8	Late embryogenesis abundant protein OS=Akkermansia muciniphila (strain ATCC BAA-835 / DSM 22959 / JCM 33894 / BCRC 81048 / CCUG 64013 / CIP 107961 / Muc)	8115100	8527200	0	8993200	6819800	0	0	63045000	36225000	6088400
tr|B2URF3|B2URF3_AKKM8	Uncharacterized protein OS=Akkermansia muciniphila (strain ATCC BAA-835 / DSM 22959 / JCM 33894 / BCRC 81048 / CCUG 64013 / CIP 107961 / Muc)	97163000	72159000	72607000	57975000	69981000	358840000	204200000	327710000	352440000	276620000
tr|B6VTY4|B6VTY4_9BACT	DUF3869 domain-containing protein OS=Phocaeicola dorei DSM 17855	229820000	640620000	534590000	618770000	504010000	253660000	239460000	389070000	318100000	559630000
tr|G6AV10|G6AV10_9BACT	Transcriptional regulator OS=Leyella stercorea DSM 18206	135930000	146250000	175600000	187400000	125220000	564940000	444400000	167810000	795330000	490420000
tr|D1P8L4|D1P8L4_9BACT	Mannose-6-phosphate isomerase OS=Segatella copri DSM 18205	15884000	16102000	0	14525000	36020000	42428000	193320000	52483000	0	54257000
tr|D1P8W5|D1P8W5_9BACT	4Fe-4S binding domain protein OS=Segatella copri DSM 18205	7412100	0	119520000	0	0	12838000	0	0	0	0
tr|D1P955|D1P955_9BACT	Uncharacterized protein OS=Segatella copri DSM 18205	146750000	103210000	114910000	149890000	98496000	55440000	53925000	64492000	61612000	66188000
tr|D1P9U6|D1P9U6_9BACT	4-hydroxy-tetrahydrodipicolinate synthase OS=Segatella copri DSM 18205	213400000	265540000	222410000	120220000	23363000	441990000	312740000	23891000	248350000	344360000
tr|D1P9Y5|D1P9Y5_9BACT	Peptidase family M13 OS=Segatella copri DSM 18205	0	0	0	0	0	0	0	0	0	0
tr|D1PA37|D1PA37_9BACT	Carbohydrate kinase, FGGY family protein OS=Segatella copri DSM 18205	0	0	0	0	0	304760000	62064000	0	167150000	18992000
tr|D1PAB9|D1PAB9_9BACT	Uncharacterized protein OS=Segatella copri DSM 18205	2925300	0	0	50085000	0	14357000	8668700	0	0	10611000
tr|D1PAC6|D1PAC6_9BACT	Uncharacterized protein OS=Segatella copri DSM 18205	0	0	0	0	0	73049000	39956000	73257000	0	0
tr|D1PAX0|D1PAX0_9BACT	Electron transfer flavoprotein domain protein OS=Segatella copri DSM 18205	327560000	344540000	394770000	313750000	477570000	134460000	174900000	216790000	162270000	25213000
tr|D1PBD6|D1PBD6_9BACT	Acyl-[acyl-carrier-protein]-UDP-N-acetylglucosamine O-acyltransferase OS=Segatella copri DSM 18205	13138000	157120000	15314000	13924000	15576000	20094000	20365000	28784000	39386000	30878000
tr|D1PBX3|D1PBX3_9BACT	DNA-binding protein HU OS=Segatella copri DSM 18205	219010000	246790000	223130000	189670000	206260000	176790000	51382000	432900000	168780000	174960000
tr|D1PCJ6|D1PCJ6_9BACT	UDP-N-acetylglucosamine--N-acetylmuramyl-(pentapeptide) pyrophosphoryl-undecaprenol N-acetylglucosamine transferase OS=Segatella copri DSM 18205	62724000	41669000	62421000	82763000	32152000	77271000	69575000	78366000	109690000	66542000
tr|D1PCJ9|D1PCJ9_9BACT	Cell division protein FtsA OS=Segatella copri DSM 18205	5853100	3900100	0	4199400	4551600	7219300	6057500	10791000	10342000	9102000
tr|D1PCY1|D1PCY1_9BACT	carbamoyl-phosphate synthase (glutamine-hydrolyzing) OS=Segatella copri DSM 18205	0	0	0	0	0	73612000	0	0	78308000	0
tr|D1PDI1|D1PDI1_9BACT	Uncharacterized protein OS=Segatella copri DSM 18205	166800000	120210000	139800000	109800000	176120000	0	0	0	0	151330000
tr|D1PDL9|D1PDL9_9BACT	6-carboxy-5,6,7,8-tetrahydropterin synthase OS=Segatella copri DSM 18205	42359000	47125000	70875000	47182000	46223000	672340000	587240000	121520000	376080000	557850000
tr|D1PDS5|D1PDS5_9BACT	Orotate phosphoribosyltransferase OS=Segatella copri DSM 18205	100830000	102320000	71460000	144620000	153520000	0	0	0	0	0
tr|D1PDU1|D1PDU1_9BACT	Multifunctional fusion protein OS=Segatella copri DSM 18205	0	0	0	0	0	0	0	0	0	0
tr|D1PEK0|D1PEK0_9BACT	PPIC-type PPIASE domain protein OS=Segatella copri DSM 18205	0	19516000	14661000	0	17028000	0	0	53631000	0	0
tr|D1PFJ7|D1PFJ7_9BACT	Glutamate synthase (NADPH), homotetrameric OS=Segatella copri DSM 18205	46697000	68011000	53855000	48451000	51072000	0	0	36022000	0	53026000
tr|D1PFU4|D1PFU4_9BACT	AICARFT/IMPCHase bienzyme OS=Segatella copri DSM 18205	0	37647000	32192000	35346000	0	31202000	298290000	201530000	0	14726000
tr|D1PFY1|D1PFY1_9BACT	Large ribosomal subunit protein uL18 OS=Segatella copri DSM 18205	882660000	1130700000	926030000	1.0008e+09	998420000	581130000	565750000	936600000	714670000	538610000
tr|D1PFY2|D1PFY2_9BACT	Large ribosomal subunit protein uL6 OS=Segatella copri DSM 18205	607660000	600820000	740490000	626120000	682210000	293150000	264700000	226050000	238260000	248260000
tr|D1PFY4|D1PFY4_9BACT	Small ribosomal subunit protein uS14 OS=Segatella copri DSM 18205	100080000	1.9952e+09	1148500000	1.8275e+09	2760100000	923900000	4.031e+09	279220000	0	301250000
tr|D1PFZ0|D1PFZ0_9BACT	Large ribosomal subunit protein uL16 OS=Segatella copri DSM 18205	0	0	0	0	0	0	0	0	0	0
tr|D1PFZ8|D1PFZ8_9BACT	Small ribosomal subunit protein uS10 OS=Segatella copri DSM 18205	92674000	22725000	292460000	350970000	342680000	25546000	8466600	105600000	59059000	8684100
tr|D1PGK8|D1PGK8_9BACT	Uncharacterized protein OS=Segatella copri DSM 18205	2882200000	1.4694e+09	1453800000	2546600000	2751600000	494550000	479920000	1.47e+09	741340000	904690000
tr|D1PGP5|D1PGP5_9BACT	Small ribosomal subunit protein uS15 OS=Segatella copri DSM 18205	434190000	509660000	363920000	308200000	280470000	299750000	288900000	539780000	308600000	207150000
tr|D1PGP6|D1PGP6_9BACT	Large ribosomal subunit assembly factor BipA OS=Segatella copri DSM 18205	60285000	0	0	59633000	0	80676000	0	0	91569000	82204000
tr|D1PGU3|D1PGU3_9BACT	Glycosyl hydrolase family 3 C-terminal domain protein OS=Segatella copri DSM 18205	0	0	0	0	0	0	0	0	0	0
tr|D1PGX6|D1PGX6_9BACT	branched-chain-amino-acid transaminase OS=Segatella copri DSM 18205	0	0	0	0	0	0	0	64107000	0	0
tr|D1PH11|D1PH11_9BACT	DNA topoisomerase 1 OS=Segatella copri DSM 18205	18639000	13685000	15744000	15438000	17962000	0	0	0	0	92052000
tr|D1PHV9|D1PHV9_9BACT	Ribose-phosphate pyrophosphokinase OS=Segatella copri DSM 18205	0	0	0	0	0	0	0	0	0	0
tr|D2Q7W3|D2Q7W3_BIFDB	Phosphoenolpyruvate-protein phosphotransferase OS=Bifidobacterium dentium (strain ATCC 27534 / DSM 20436 / JCM 1195 / Bd1)	48546000	40114000	38521000	13683000	29247000	173320000	109560000	99680000	0	81524000
tr|D2Q895|D2Q895_BIFDB	Large ribosomal subunit protein uL1 OS=Bifidobacterium dentium (strain ATCC 27534 / DSM 20436 / JCM 1195 / Bd1)	79528000	116450000	121240000	113410000	128130000	0	0	0	0	7613200
tr|D2Q8I1|D2Q8I1_BIFDB	Large ribosomal subunit protein uL24 OS=Bifidobacterium dentium (strain ATCC 27534 / DSM 20436 / JCM 1195 / Bd1)	0	0	0	0	0	0	0	0	0	0
tr|D2QAD9|D2QAD9_BIFDB	transketolase OS=Bifidobacterium dentium (strain ATCC 27534 / DSM 20436 / JCM 1195 / Bd1)	646660000	593930000	686730000	632610000	647620000	258080000	0	522140000	35936000	12243000
tr|E2N9R6|E2N9R6_9BACE	Transport energizing protein, ExbD/TolR family OS=Bacteroides cellulosilyticus DSM 14838	6396900	9844700	7411600	5302000	8371500	176880000	0	194960000	156840000	177570000
tr|F8DGS4|F8DGS4_STREP	Putative ribosomal protein S1 OS=Streptococcus parasanguinis (strain ATCC 15912 / DSM 6778 / CIP 104372 / LMG 14537)	4440800	8064300	0	5720100	0	31254000	29378000	30267000	29218000	29836000
tr|F8DHB5|F8DHB5_STREP	Large ribosomal subunit protein bL12 OS=Streptococcus parasanguinis (strain ATCC 15912 / DSM 6778 / CIP 104372 / LMG 14537)	16570000	0	16232000	15699000	16310000	0	0	128120000	0	30776000
tr|F8DIT1|F8DIT1_STREP	Enolase OS=Streptococcus parasanguinis (strain ATCC 15912 / DSM 6778 / CIP 104372 / LMG 14537)	105660000	23406000	26660000	30279000	33552000	56317000	0	0	0	71976000
tr|G6AVT2|G6AVT2_9BACT	Elongation factor Tu OS=Leyella stercorea DSM 18206	116180000	161050000	97640000	99489000	102260000	74481000	28378000	20312000	59408000	55099000
tr|G6AVT8|G6AVT8_9BACT	Large ribosomal subunit protein bL12 OS=Leyella stercorea DSM 18206	3626300	4681100	7308300	13640000	0	28035000	25875000	72637000	24918000	26315000
tr|G6AY03|G6AY03_9BACT	Small ribosomal subunit protein uS7 OS=Leyella stercorea DSM 18206	0	803640000	0	0	0	0	869350000	0	0	496640000
tr|D2Q879|D2Q879_BIFDB	Large ribosomal subunit protein bL19 OS=Bifidobacterium dentium (strain ATCC 27534 / DSM 20436 / JCM 1195 / Bd1)	893350000	862350000	901940000	625520000	560600000	104670000	87111000	370100000	126990000	137460000
sp|A0ZZY8|RL21_BIFAA	Large ribosomal subunit protein bL21 OS=Bifidobacterium adolescentis (strain ATCC 15703 / DSM 20083 / NCTC 11814 / E194a)	62903000	41411000	64374000	59096000	63687000	0	0	42425000	12555000	9197200
tr|D2Q888|D2Q888_BIFDB	Large ribosomal subunit protein bL27 OS=Bifidobacterium dentium (strain ATCC 27534 / DSM 20436 / JCM 1195 / Bd1)	159490000	122970000	130120000	153330000	138340000	205240000	205840000	315700000	309810000	192630000
tr|D2Q894|D2Q894_BIFDB	Large ribosomal subunit protein uL11 OS=Bifidobacterium dentium (strain ATCC 27534 / DSM 20436 / JCM 1195 / Bd1)	0	0	0	0	0	0	0	0	0	0
sp|A1A070|RL4_BIFAA	Large ribosomal subunit protein uL4 OS=Bifidobacterium adolescentis (strain ATCC 15703 / DSM 20083 / NCTC 11814 / E194a)	50972000	71122000	39471000	42765000	19287000	180980000	4394100	0	0	0
sp|A1A083|RS8_BIFAA	Small ribosomal subunit protein uS8 OS=Bifidobacterium adolescentis (strain ATCC 15703 / DSM 20083 / NCTC 11814 / E194a)	132910000	43081000	36651000	191870000	213230000	0	0	0	169060000	91169000
sp|A1A084|RL6_BIFAA	Large ribosomal subunit protein uL6 OS=Bifidobacterium adolescentis (strain ATCC 15703 / DSM 20083 / NCTC 11814 / E194a)	5606800	7999000	0	3692800	6173100	0	74806000	35228000	0	0
tr|D2Q8J5|D2Q8J5_BIFDB	Small ribosomal subunit protein uS11 OS=Bifidobacterium dentium (strain ATCC 27534 / DSM 20436 / JCM 1195 / Bd1)	39159000	0	0	0	25890000	0	21067000	0	0	0
tr|D2Q8L5|D2Q8L5_BIFDB	Ribose-5-phosphate isomerase A OS=Bifidobacterium dentium (strain ATCC 27534 / DSM 20436 / JCM 1195 / Bd1)	0	0	0	0	147770000	0	0	200290000	0	0
sp|A1A0T1|EFTU_BIFAA	Elongation factor Tu OS=Bifidobacterium adolescentis (strain ATCC 15703 / DSM 20083 / NCTC 11814 / E194a)	350250000	295760000	363200000	400100000	337030000	1389700000	1.5697e+09	1127500000	1140900000	1.0526e+09
sp|A1A143|ENO_BIFAA	Enolase OS=Bifidobacterium adolescentis (strain ATCC 15703 / DSM 20083 / NCTC 11814 / E194a)	617410000	801410000	758800000	2677600000	2587400000	253420000	240150000	418380000	172950000	3.0198e+09
sp|A1A236|TIG_BIFAA	Trigger factor OS=Bifidobacterium adolescentis (strain ATCC 15703 / DSM 20083 / NCTC 11814 / E194a)	0	54181000	48570000	38957000	48567000	0	148700000	211810000	0	114640000
sp|A6KYG9|RL17_PHOV8	Large ribosomal subunit protein bL17 OS=Phocaeicola vulgatus (strain ATCC 8482 / DSM 1447 / JCM 5826 / CCUG 4940 / NBRC 14291 / NCTC 11154)	344170000	367310000	402730000	433360000	432880000	241500000	253500000	501520000	308260000	182630000
sp|A6KYH1|RS4_PHOV8	Small ribosomal subunit protein uS4 OS=Phocaeicola vulgatus (strain ATCC 8482 / DSM 1447 / JCM 5826 / CCUG 4940 / NBRC 14291 / NCTC 11154)	459770000	353170000	246360000	213360000	246050000	79058000	131670000	164970000	181000000	62732000
tr|B6W5K0|B6W5K0_9BACT	Large ribosomal subunit protein uL15 OS=Phocaeicola dorei DSM 17855	460600000	618700000	538190000	416180000	458810000	280410000	388900000	915490000	315380000	528940000
tr|B6W5L5|B6W5L5_9BACT	Small ribosomal subunit protein uS19 OS=Phocaeicola dorei DSM 17855	2446800000	3.3037e+09	3.9951e+09	5420800000	4856100000	974500000	2383300000	5740400000	4672300000	2854300000
tr|B6W591|B6W591_9BACT	Large ribosomal subunit protein uL3 OS=Phocaeicola dorei DSM 17855	0	0	0	0	0	0	0	0	0	0
tr|B6W599|B6W599_9BACT	Large ribosomal subunit protein bL12 OS=Phocaeicola dorei DSM 17855	0	1308800000	2327000000	1.8945e+09	3.2486e+09	54714000	51583000	517330000	0	179790000
tr|B6VY85|B6VY85_9BACT	Translation initiation factor IF-2 OS=Phocaeicola dorei DSM 17855	0	0	0	0	0	128610000	84473000	0	80431000	7070600
tr|B6W4U5|B6W4U5_9BACT	ATP synthase subunit alpha OS=Phocaeicola dorei DSM 17855	0	0	0	0	0	0	0	26011000	0	18272000
tr|B6VZJ5|B6VZJ5_9BACT	Large ribosomal subunit protein bL28 OS=Phocaeicola dorei DSM 17855	495130000	505360000	533440000	679360000	514820000	715160000	257230000	409290000	669900000	527870000
tr|B6VTM2|B6VTM2_9BACT	Glucose-6-phosphate isomerase OS=Phocaeicola dorei DSM 17855	0	0	0	0	0	0	0	0	0	0
sp|B2UKW8|PGK_AKKM8	Phosphoglycerate kinase OS=Akkermansia muciniphila (strain ATCC BAA-835 / DSM 22959 / JCM 33894 / BCRC 81048 / CCUG 64013 / CIP 107961 / Muc)	122590000	114140000	130000000	117210000	105120000	88623000	105250000	143970000	145950000	92795000
sp|Q0TMP6|RL3_CLOP1	Large ribosomal subunit protein uL3 OS=Clostridium perfringens (strain ATCC 13124 / DSM 756 / JCM 1290 / NCIMB 6125 / NCTC 8237 / Type A)	125800000	126360000	110760000	110220000	106960000	23654000	36851000	21302000	22670000	19950000
sp|Q0TMQ1|RL22_CLOP1	Large ribosomal subunit protein uL22 OS=Clostridium perfringens (strain ATCC 13124 / DSM 756 / JCM 1290 / NCIMB 6125 / NCTC 8237 / Type A)	128550000	213500000	66631000	170540000	131440000	66805000	0	138610000	0	0
sp|Q0TMQ4|RL29_CLOP1	Large ribosomal subunit protein uL29 OS=Clostridium perfringens (strain ATCC 13124 / DSM 756 / JCM 1290 / NCIMB 6125 / NCTC 8237 / Type A)	0	0	0	0	0	0	0	0	0	0
sp|Q0TMQ6|RL14_CLOP1	Large ribosomal subunit protein uL14 OS=Clostridium perfringens (strain ATCC 13124 / DSM 756 / JCM 1290 / NCIMB 6125 / NCTC 8237 / Type A)	102930000	92169000	72138000	46987000	92442000	111250000	87529000	23156000	24262000	11598000
sp|Q0TMR0|RS8_CLOP1	Small ribosomal subunit protein uS8 OS=Clostridium perfringens (strain ATCC 13124 / DSM 756 / JCM 1290 / NCIMB 6125 / NCTC 8237 / Type A)	1885500	5632600	4710200	7135800	5695300	28013000	10106000	0	45055000	10403000
sp|Q0TMS6|RL17_CLOP1	Large ribosomal subunit protein bL17 OS=Clostridium perfringens (strain ATCC 13124 / DSM 756 / JCM 1290 / NCIMB 6125 / NCTC 8237 / Type A)	8848700	9905000	7542700	6078900	5952300	0	0	0	23436000	0
sp|Q0TNI2|RL21_CLOP1	Large ribosomal subunit protein bL21 OS=Clostridium perfringens (strain ATCC 13124 / DSM 756 / JCM 1290 / NCIMB 6125 / NCTC 8237 / Type A)	147920000	176460000	181670000	209770000	185330000	218770000	288630000	259570000	274090000	214900000
sp|Q0TNS7|DNAK_CLOP1	Chaperone protein DnaK OS=Clostridium perfringens (strain ATCC 13124 / DSM 756 / JCM 1290 / NCIMB 6125 / NCTC 8237 / Type A)	104230000	121760000	124520000	132920000	140250000	53455000	58167000	67115000	82015000	61636000
sp|Q0TPP5|RL19_CLOP1	Large ribosomal subunit protein bL19 OS=Clostridium perfringens (strain ATCC 13124 / DSM 756 / JCM 1290 / NCIMB 6125 / NCTC 8237 / Type A)	136290000	128810000	233840000	224400000	198820000	87076000	74217000	391270000	172930000	226690000
sp|Q0TQZ2|ENO_CLOP1	Enolase OS=Clostridium perfringens (strain ATCC 13124 / DSM 756 / JCM 1290 / NCIMB 6125 / NCTC 8237 / Type A)	0	0	0	0	0	15315000	65427000	0	0	66562000
tr|E2NEJ3|E2NEJ3_9BACE	Large ribosomal subunit protein uL22 OS=Bacteroides cellulosilyticus DSM 14838	1.9525e+09	3.2224e+09	2.0138e+09	2845300000	1.9838e+09	3.4461e+09	2528300000	5765800000	4.1272e+09	2724000000
tr|E2NAF9|E2NAF9_9BACE	Large ribosomal subunit protein bL34 OS=Bacteroides cellulosilyticus DSM 14838	0	177330000	605920000	229460000	143000000	0	51999000	0	0	45895000
tr|A0A0H2YN66|A0A0H2YN66_CLOP1	Maltodextrin-binding protein OS=Clostridium perfringens (strain ATCC 13124 / DSM 756 / JCM 1290 / NCIMB 6125 / NCTC 8237 / Type A)	0	0	0	0	0	0	0	25645000	0	35464000
tr|A0A0H2YT04|A0A0H2YT04_CLOP1	Electron transfer flavoprotein small subunit OS=Clostridium perfringens (strain ATCC 13124 / DSM 756 / JCM 1290 / NCIMB 6125 / NCTC 8237 / Type A)	53283000	28593000	29285000	54429000	22853000	8019200	0	0	0	0
tr|A0A0H2YT65|A0A0H2YT65_CLOP1	Uncharacterized protein OS=Clostridium perfringens (strain ATCC 13124 / DSM 756 / JCM 1290 / NCIMB 6125 / NCTC 8237 / Type A)	0	0	0	0	0	0	0	0	0	0
tr|A0A0H2YTR4|A0A0H2YTR4_CLOP1	Choloylglycine hydrolase family protein OS=Clostridium perfringens (strain ATCC 13124 / DSM 756 / JCM 1290 / NCIMB 6125 / NCTC 8237 / Type A)	0	0	0	0	0	0	0	0	0	0
tr|F8DKE2|F8DKE2_STREP	Small ribosomal subunit protein uS12 OS=Streptococcus parasanguinis (strain ATCC 15912 / DSM 6778 / CIP 104372 / LMG 14537)	310330000	186160000	212110000	194160000	206530000	181700000	219370000	230820000	426580000	307580000
tr|A0A0M1PG69|A0A0M1PG69_ENTFC	Small ribosomal subunit protein uS19 OS=Enterococcus faecium	0	0	80008000	0	75041000	0	0	0	0	0
tr|U2QG15|U2QG15_ENTFC	Large ribosomal subunit protein uL29 OS=Enterococcus faecium CRL1879	272960000	318860000	284660000	343860000	490090000	0	0	115760000	0	0
tr|A0A828QHW8|A0A828QHW8_ENTFC	UTP--glucose-1-phosphate uridylyltransferase OS=Enterococcus faecium TX0133a01	98377000	2614200	120200000	145100000	148410000	0	45875000	26555000	0	35489000
tr|U2QAB2|U2QAB2_ENTFC	Small ribosomal subunit protein bS20 OS=Enterococcus faecium CRL1879	221980000	235250000	228470000	187200000	232510000	0	637800000	695820000	12032000	0
tr|Q3XWK7|Q3XWK7_ENTFD	Large ribosomal subunit protein bL25 OS=Enterococcus faecium (strain ATCC BAA-472 / TX0016 / DO)	219200000	204590000	201220000	26131000	210410000	56464000	198220000	316980000	0	0
tr|A0A829F926|A0A829F926_ENTFC	Small ribosomal subunit protein uS4 OS=Enterococcus faecium EnGen0180	0	7174300	0	0	0	34277000	28951000	32109000	52860000	61951000
tr|A0A132P6P5|A0A132P6P5_ENTFC	Large ribosomal subunit protein bL21 OS=Enterococcus faecium	0	0	10969000	0	0	0	0	0	0	0
tr|A0A132P9X0|A0A132P9X0_ENTFC	Heat-shock protein Hsp20 OS=Enterococcus faecium	409710000	403780000	1256000000	1.8138e+09	0	0	0	0	0	0
tr|U2NV70|U2NV70_ENTFC	Stress response regulator gls24 homolog OS=Enterococcus faecium CRL1879	39620000	36785000	46078000	43770000	36856000	10728000	23567000	0	5223800	15826000
tr|A0A1Y3JFY7|A0A1Y3JFY7_ENTFC	Dipeptidase PepV (Fragment) OS=Enterococcus faecium	0	0	0	0	0	0	96548000	0	0	173260000
tr|A0A1S8KIJ2|A0A1S8KIJ2_ENTFC	Large ribosomal subunit protein bL27 (Fragment) OS=Enterococcus faecium	0	0	0	0	0	0	0	0	0	0
tr|A0A132ZIV5|A0A132ZIV5_ENTFC	DNA-directed RNA polymerase subunit alpha OS=Enterococcus faecium	3870300	29153000	3413000	33750000	3954000	0	0	0	0	0
tr|A0A1X4JA36|A0A1X4JA36_ENTFC	CsbD family protein OS=Enterococcus faecium	0	0	0	0	0	0	0	0	0	0
tr|A0A133CTP7|A0A133CTP7_ENTFC	ATP synthase subunit alpha OS=Enterococcus faecium	58804000	43318000	50524000	59223000	51045000	126790000	134450000	134150000	114490000	116450000
tr|U2P218|U2P218_ENTFC	Small ribosomal subunit protein uS10 OS=Enterococcus faecium CRL1879	429530000	487660000	554230000	494310000	620880000	65223000	107740000	150250000	79407000	109530000
tr|U2QGT9|U2QGT9_ENTFC	Large ribosomal subunit protein bL31B OS=Enterococcus faecium CRL1879	140080000	161620000	140110000	696920000	157830000	91277000	97910000	217840000	156720000	386310000
tr|A0A133N7C4|A0A133N7C4_ENTFC	Large ribosomal subunit protein uL22 OS=Enterococcus faecium	78509000	0	0	0	0	0	0	0	0	0
tr|A0A9P2S462|A0A9P2S462_ENTFC	Tyrosine decarboxylase OS=Enterococcus faecium ERV168	0	0	0	0	0	0	43559000	0	0	0
tr|G5H5U4|G5H5U4_9BACT	Glyceraldehyde-3-phosphate dehydrogenase OS=Alistipes indistinctus YIT 12060	0	3947000	0	125460000	0	0	0	0	0	53137000
tr|G5H6W4|G5H6W4_9BACT	TonB-dependent receptor plug domain-containing protein OS=Alistipes indistinctus YIT 12060	0	0	2383900	0	0	0	0	0	0	0
tr|U2QB40|U2QB40_ENTFC	Large ribosomal subunit protein uL10 OS=Enterococcus faecium CRL1879	104060000	103750000	179460000	99973000	154400000	122490000	130450000	142970000	130880000	229740000
tr|A0ZZR6|A0ZZR6_BIFAA	Dipeptidase OS=Bifidobacterium adolescentis (strain ATCC 15703 / DSM 20083 / NCTC 11814 / E194a)	18873000	21534000	44092000	16718000	15859000	48896000	0	0	0	64411000
tr|A1A009|A1A009_BIFAA	LemA-like protein OS=Bifidobacterium adolescentis (strain ATCC 15703 / DSM 20083 / NCTC 11814 / E194a)	0	5018500	5325000	0	0	41077000	0	25647000	59466000	45225000
tr|A1A0K0|A1A0K0_BIFAA	Probable alpha-1,4-glucosidase OS=Bifidobacterium adolescentis (strain ATCC 15703 / DSM 20083 / NCTC 11814 / E194a)	0	0	0	0	0	18983000	14850000	13544000	9272200	12319000
tr|A1A165|A1A165_BIFAA	1,4-alpha-glucan branching enzyme GlgB OS=Bifidobacterium adolescentis (strain ATCC 15703 / DSM 20083 / NCTC 11814 / E194a)	13473000	0	0	0	9938000	25994000	24181000	8072400	0	12223000
tr|A1A177|A1A177_BIFAA	Two-component system response regulator OS=Bifidobacterium adolescentis (strain ATCC 15703 / DSM 20083 / NCTC 11814 / E194a)	0	0	0	9639400	0	0	0	0	0	0
tr|A1A220|A1A220_BIFAA	Possible solute binding protein of ABC transporter OS=Bifidobacterium adolescentis (strain ATCC 15703 / DSM 20083 / NCTC 11814 / E194a)	0	0	0	0	0	0	0	0	0	0
tr|A1A328|A1A328_BIFAA	ABC transporter OS=Bifidobacterium adolescentis (strain ATCC 15703 / DSM 20083 / NCTC 11814 / E194a)	15112000	53009000	52693000	58533000	16389000	114020000	148400000	186360000	86920000	74742000
tr|A6KWL4|A6KWL4_PHOV8	Multifunctional fusion protein OS=Phocaeicola vulgatus (strain ATCC 8482 / DSM 1447 / JCM 5826 / CCUG 4940 / NBRC 14291 / NCTC 11154)	823910	0	0	0	0	144940000	140550000	0	101100000	78904000
tr|B6W5T3|B6W5T3_9BACT	Pyruvate kinase OS=Phocaeicola dorei DSM 17855	987660	0	59074000	0	0	121460000	179380000	0	0	212040000
tr|A6KZ25|A6KZ25_PHOV8	DNA-binding protein HU-beta OS=Phocaeicola vulgatus (strain ATCC 8482 / DSM 1447 / JCM 5826 / CCUG 4940 / NBRC 14291 / NCTC 11154)	84304000	202740000	99148000	84969000	81388000	117420000	87150000	180650000	58891000	58347000
tr|A6L0U4|A6L0U4_PHOV8	Pseudouridine synthase OS=Phocaeicola vulgatus (strain ATCC 8482 / DSM 1447 / JCM 5826 / CCUG 4940 / NBRC 14291 / NCTC 11154)	3856100	0	3934500	0	4065600	15364000	14221000	72122000	18118000	25441000
tr|A6L1D3|A6L1D3_PHOV8	Bifunctional purine biosynthesis protein PurH OS=Phocaeicola vulgatus (strain ATCC 8482 / DSM 1447 / JCM 5826 / CCUG 4940 / NBRC 14291 / NCTC 11154)	0	0	0	0	0	0	62212000	0	0	0
tr|B6W0Y2|B6W0Y2_9BACT	Fumarate hydratase class I OS=Phocaeicola dorei DSM 17855	318870000	181470000	330720000	151700000	176110000	144510000	632270000	39848000	124620000	596450000
tr|B6W0V9|B6W0V9_9BACT	Thioredoxin OS=Phocaeicola dorei DSM 17855	49896000	0	70889000	51938000	57528000	0	0	82227000	0	0
tr|A6L1N2|A6L1N2_PHOV8	DUF349 domain-containing protein OS=Phocaeicola vulgatus (strain ATCC 8482 / DSM 1447 / JCM 5826 / CCUG 4940 / NBRC 14291 / NCTC 11154)	0	0	0	0	0	0	0	0	92164000	0
tr|A6L1N6|A6L1N6_PHOV8	Aminoacyl-histidine dipeptidase OS=Phocaeicola vulgatus (strain ATCC 8482 / DSM 1447 / JCM 5826 / CCUG 4940 / NBRC 14291 / NCTC 11154)	0	0	0	0	0	32775000	0	166780	38088000	3991000
tr|B6W0R8|B6W0R8_9BACT	ATP-dependent 6-phosphofructokinase OS=Phocaeicola dorei DSM 17855	0	0	0	0	0	0	0	0	0	0
tr|A6L207|A6L207_PHOV8	Putative outer membrane protein, probably involved in nutrient binding OS=Phocaeicola vulgatus (strain ATCC 8482 / DSM 1447 / JCM 5826 / CCUG 4940 / NBRC 14291 / NCTC 11154)	0	0	0	0	0	10833000	0	0	0	0
tr|A6L3D6|A6L3D6_PHOV8	Phosphoribosylaminoimidazole-succinocarboxamide synthase OS=Phocaeicola vulgatus (strain ATCC 8482 / DSM 1447 / JCM 5826 / CCUG 4940 / NBRC 14291 / NCTC 11154)	64353000	77140000	65023000	59252000	138130000	81749000	68242000	271690000	46064000	95906000
tr|A6L3U9|A6L3U9_PHOV8	Histone H1 OS=Phocaeicola vulgatus (strain ATCC 8482 / DSM 1447 / JCM 5826 / CCUG 4940 / NBRC 14291 / NCTC 11154)	360030000	125740000	166170000	139070000	121210000	715870000	440830000	1.0269e+09	948410000	252460000
tr|B6W5Z6|B6W5Z6_9BACT	CoA carboxyltransferase N-terminal domain-containing protein (Fragment) OS=Phocaeicola dorei DSM 17855	22233000	17877000	18088000	24808000	15770000	126000000	568650000	62998000	75586000	137570000
tr|B6VUH8|B6VUH8_9BACT	UDP-glucose 4-epimerase OS=Phocaeicola dorei DSM 17855	17431000	15961000	0	0	13378000	0	0	0	0	0
tr|B6VUI9|B6VUI9_9BACT	glutamine--tRNA ligase OS=Phocaeicola dorei DSM 17855	0	0	0	0	0	0	32985000	0	0	0
tr|A7AZ47|A7AZ47_RUMGV	NADPH-dependent butanol dehydrogenase OS=Ruminococcus gnavus (strain ATCC 29149 / VPI C7-9)	24270000	0	0	0	0	31285000	20520000	20936000	36910000	33041000
tr|A7B0E9|A7B0E9_RUMGV	BMC domain protein OS=Ruminococcus gnavus (strain ATCC 29149 / VPI C7-9)	0	0	0	27193000	19418000	0	0	0	17322000	0
tr|A7B533|A7B533_RUMGV	Large ribosomal subunit protein uL5 OS=Ruminococcus gnavus (strain ATCC 29149 / VPI C7-9)	11577000	0	0	0	0	0	0	0	0	0
tr|A7B537|A7B537_RUMGV	Large ribosomal subunit protein uL29 OS=Ruminococcus gnavus (strain ATCC 29149 / VPI C7-9)	0	0	0	0	0	0	0	0	0	0
tr|A7B544|A7B544_RUMGV	Large ribosomal subunit protein uL4 OS=Ruminococcus gnavus (strain ATCC 29149 / VPI C7-9)	25313000	28847000	41579000	29031000	33186000	0	0	0	0	0
tr|A7LRB2|A7LRB2_BACO1	Inosine-5-monophosphate dehydrogenase OS=Bacteroides ovatus (strain ATCC 8483 / DSM 1896 / JCM 5824 / BCRC 10623 / CCUG 4943 / NCTC 11153)	62623000	26584000	0	54912000	30026000	218340000	195530000	66691000	174930000	36650000
tr|A7LT60|A7LT60_BACO1	Large ribosomal subunit protein bL17 OS=Bacteroides ovatus (strain ATCC 8483 / DSM 1896 / JCM 5824 / BCRC 10623 / CCUG 4943 / NCTC 11153)	338220000	376710000	371730000	395150000	376170000	0	43549000	271550000	0	116550000
tr|E2NEH4|E2NEH4_9BACE	Large ribosomal subunit protein uL11 OS=Bacteroides cellulosilyticus DSM 14838	2491200000	494140000	542890000	4699500000	462690000	1263400000	71072000	2649100000	101120000	0
tr|A7LU33|A7LU33_BACO1	Oxidoreductase, aldo/keto reductase family protein OS=Bacteroides ovatus (strain ATCC 8483 / DSM 1896 / JCM 5824 / BCRC 10623 / CCUG 4943 / NCTC 11153)	0	0	0	0	0	69645000	62321000	0	0	0
tr|A7LUC6|A7LUC6_BACO1	Anaerobic ribonucleoside-triphosphate reductase OS=Bacteroides ovatus (strain ATCC 8483 / DSM 1896 / JCM 5824 / BCRC 10623 / CCUG 4943 / NCTC 11153)	0	0	0	0	0	51992000	40498000	55285000	86398000	65520000
tr|A7LVN2|A7LVN2_BACO1	Small ribosomal subunit protein bS20 OS=Bacteroides ovatus (strain ATCC 8483 / DSM 1896 / JCM 5824 / BCRC 10623 / CCUG 4943 / NCTC 11153)	158340000	75332000	262770000	424440000	247570000	0	0	0	0	0
tr|A7V098|A7V098_BACUC	Putative histidinol-phosphate transaminase OS=Bacteroides uniformis (strain ATCC 8492 / DSM 6597 / CCUG 4942 / CIP 103695 / JCM 5828 / KCTC 5204 / NCTC 13054 / VPI 0061)	0	0	0	0	0	18189000	0	0	0	0
tr|A7LW65|A7LW65_BACO1	Alkyl hydroperoxide reductase C OS=Bacteroides ovatus (strain ATCC 8483 / DSM 1896 / JCM 5824 / BCRC 10623 / CCUG 4943 / NCTC 11153)	198780000	179260000	175460000	266790000	173000000	62656000	108730000	264280000	252930000	275800000
tr|A7LXG7|A7LXG7_BACO1	Malonyl CoA-acyl carrier protein transacylase OS=Bacteroides ovatus (strain ATCC 8483 / DSM 1896 / JCM 5824 / BCRC 10623 / CCUG 4943 / NCTC 11153)	13060000	30563000	16188000	14676000	0	0	0	0	0	0
tr|A7LXL3|A7LXL3_BACO1	DUF3408 domain-containing protein OS=Bacteroides ovatus (strain ATCC 8483 / DSM 1896 / JCM 5824 / BCRC 10623 / CCUG 4943 / NCTC 11153)	0	0	0	0	0	0	0	0	12948000	0
tr|A7LZ12|A7LZ12_BACO1	Fumarate hydratase class I OS=Bacteroides ovatus (strain ATCC 8483 / DSM 1896 / JCM 5824 / BCRC 10623 / CCUG 4943 / NCTC 11153)	0	0	0	0	0	0	0	0	29355000	0
tr|A7M0N7|A7M0N7_BACO1	Ferritin-like protein OS=Bacteroides ovatus (strain ATCC 8483 / DSM 1896 / JCM 5824 / BCRC 10623 / CCUG 4943 / NCTC 11153)	45313000	105710000	0	0	37056000	62652000	49217000	100490000	119680000	100050000
tr|A7M1N7|A7M1N7_BACO1	Na(+)-translocating NADH-quinone reductase subunit A OS=Bacteroides ovatus (strain ATCC 8483 / DSM 1896 / JCM 5824 / BCRC 10623 / CCUG 4943 / NCTC 11153)	0	0	0	0	0	21378000	11912000	0	24536000	17041000
tr|A7M239|A7M239_BACO1	ATP-binding protein OS=Bacteroides ovatus (strain ATCC 8483 / DSM 1896 / JCM 5824 / BCRC 10623 / CCUG 4943 / NCTC 11153)	24133000	20972000	21693000	20888000	27370000	26541000	19902000	37451000	36736000	36330000
tr|A7M2C7|A7M2C7_BACO1	inositol-3-phosphate synthase OS=Bacteroides ovatus (strain ATCC 8483 / DSM 1896 / JCM 5824 / BCRC 10623 / CCUG 4943 / NCTC 11153)	0	0	0	0	0	0	0	0	0	0
tr|A7M2S7|A7M2S7_BACO1	Phosphoglycerate kinase OS=Bacteroides ovatus (strain ATCC 8483 / DSM 1896 / JCM 5824 / BCRC 10623 / CCUG 4943 / NCTC 11153)	185630000	120540000	65903000	135310000	138530000	6.5771e+09	2.0958e+09	430320000	2.0552e+09	376680000
tr|A7M4S0|A7M4S0_BACO1	Large ribosomal subunit protein bL21 OS=Bacteroides ovatus (strain ATCC 8483 / DSM 1896 / JCM 5824 / BCRC 10623 / CCUG 4943 / NCTC 11153)	32989000	102180000	150190000	357790000	168480000	0	0	0	108800000	0
tr|A7M505|A7M505_BACO1	Tetratricopeptide repeat protein OS=Bacteroides ovatus (strain ATCC 8483 / DSM 1896 / JCM 5824 / BCRC 10623 / CCUG 4943 / NCTC 11153)	52009000	36712000	68414000	63654000	68744000	0	0	0	0	0
tr|A7UY43|A7UY43_BACUC	Acetate kinase OS=Bacteroides uniformis (strain ATCC 8492 / DSM 6597 / CCUG 4942 / CIP 103695 / JCM 5828 / KCTC 5204 / NCTC 13054 / VPI 0061)	0	0	0	47406000	77158000	0	48836000	0	91054000	103160000
tr|A7UY63|A7UY63_BACUC	Aspartate-semialdehyde dehydrogenase OS=Bacteroides uniformis (strain ATCC 8492 / DSM 6597 / CCUG 4942 / CIP 103695 / JCM 5828 / KCTC 5204 / NCTC 13054 / VPI 0061)	264620000	486470000	259470000	253370000	261520000	951900000	965380000	773260000	1111600000	1381000000
tr|A7UY95|A7UY95_BACUC	Glycine--tRNA ligase OS=Bacteroides uniformis (strain ATCC 8492 / DSM 6597 / CCUG 4942 / CIP 103695 / JCM 5828 / KCTC 5204 / NCTC 13054 / VPI 0061)	679450000	639440000	591520000	348450000	593480000	450440000	616740000	992690000	586020000	540310000
tr|A7UYA7|A7UYA7_BACUC	FeS assembly protein SufD OS=Bacteroides uniformis (strain ATCC 8492 / DSM 6597 / CCUG 4942 / CIP 103695 / JCM 5828 / KCTC 5204 / NCTC 13054 / VPI 0061)	22617000	0	0	23021000	12982000	29612000	44654000	33603000	47654000	53142000
tr|A7UYC0|A7UYC0_BACUC	Antioxidant, AhpC/TSA family OS=Bacteroides uniformis (strain ATCC 8492 / DSM 6597 / CCUG 4942 / CIP 103695 / JCM 5828 / KCTC 5204 / NCTC 13054 / VPI 0061)	0	0	0	0	0	0	0	10473000	0	0
tr|A7UYC2|A7UYC2_BACUC	Transcription elongation factor GreA OS=Bacteroides uniformis (strain ATCC 8492 / DSM 6597 / CCUG 4942 / CIP 103695 / JCM 5828 / KCTC 5204 / NCTC 13054 / VPI 0061)	107490000	429170000	366360000	381200000	648230000	319250000	143810000	801150000	338950000	289420000
tr|A7UYL3|A7UYL3_BACUC	Glycosyltransferase family 36 OS=Bacteroides uniformis (strain ATCC 8492 / DSM 6597 / CCUG 4942 / CIP 103695 / JCM 5828 / KCTC 5204 / NCTC 13054 / VPI 0061)	0	0	0	0	0	37590000	0	0	0	0
tr|A7UYM2|A7UYM2_BACUC	Ser/Thr phosphatase family protein OS=Bacteroides uniformis (strain ATCC 8492 / DSM 6597 / CCUG 4942 / CIP 103695 / JCM 5828 / KCTC 5204 / NCTC 13054 / VPI 0061)	0	0	0	0	0	30064000	0	0	0	0
tr|A7UYS6|A7UYS6_BACUC	N-succinylornithine carbamoyltransferase OS=Bacteroides uniformis (strain ATCC 8492 / DSM 6597 / CCUG 4942 / CIP 103695 / JCM 5828 / KCTC 5204 / NCTC 13054 / VPI 0061)	0	0	0	0	0	0	0	0	16890000	25123000
tr|A7UYT0|A7UYT0_BACUC	D-alanine--D-alanine ligase OS=Bacteroides uniformis (strain ATCC 8492 / DSM 6597 / CCUG 4942 / CIP 103695 / JCM 5828 / KCTC 5204 / NCTC 13054 / VPI 0061)	0	0	3995300	3871300	162590000	144210000	87937000	38905000	122880000	102320000
tr|A7UZF3|A7UZF3_BACUC	Putative RNA polymerase-binding protein DksA OS=Bacteroides uniformis (strain ATCC 8492 / DSM 6597 / CCUG 4942 / CIP 103695 / JCM 5828 / KCTC 5204 / NCTC 13054 / VPI 0061)	1447200000	1124500000	3.0018e+09	3.4767e+09	1162500000	852670000	1.9805e+09	2190800000	1434300000	1.7547e+09
tr|A7UZG8|A7UZG8_BACUC	Malonyl CoA-acyl carrier protein transacylase OS=Bacteroides uniformis (strain ATCC 8492 / DSM 6597 / CCUG 4942 / CIP 103695 / JCM 5828 / KCTC 5204 / NCTC 13054 / VPI 0061)	1.6361e+09	1.9299e+09	1.6143e+09	1.8286e+09	2408000000	1207700000	1110900000	2424400000	3.7531e+09	1.6804e+09
tr|A7UZJ3|A7UZJ3_BACUC	1,4-alpha-glucan branching enzyme OS=Bacteroides uniformis (strain ATCC 8492 / DSM 6597 / CCUG 4942 / CIP 103695 / JCM 5828 / KCTC 5204 / NCTC 13054 / VPI 0061)	0	0	0	0	0	0	0	0	10985000	1926200
tr|A7UZQ4|A7UZQ4_BACUC	DNA-directed RNA polymerase subunit alpha OS=Bacteroides uniformis (strain ATCC 8492 / DSM 6597 / CCUG 4942 / CIP 103695 / JCM 5828 / KCTC 5204 / NCTC 13054 / VPI 0061)	2790700000	3.6134e+09	4.1109e+09	5150200000	3.7885e+09	4.1168e+09	2.1383e+09	5136600000	4450900000	5229300000
tr|A7UZR1|A7UZR1_BACUC	Large ribosomal subunit protein uL15 OS=Bacteroides uniformis (strain ATCC 8492 / DSM 6597 / CCUG 4942 / CIP 103695 / JCM 5828 / KCTC 5204 / NCTC 13054 / VPI 0061)	2.0392e+09	2352400000	2314900000	2.0667e+09	2.0878e+09	2331900000	1.9342e+09	2850300000	2834100000	1.5466e+09
tr|E2NEK2|E2NEK2_9BACE	Small ribosomal subunit protein uS8 OS=Bacteroides cellulosilyticus DSM 14838	12310000000	4.1845e+09	9609300000	13458000000	10692000000	6.9317e+09	6.7365e+09	11016000000	7.0076e+09	5091300000
tr|A7UZS8|A7UZS8_BACUC	Large ribosomal subunit protein uL2 OS=Bacteroides uniformis (strain ATCC 8492 / DSM 6597 / CCUG 4942 / CIP 103695 / JCM 5828 / KCTC 5204 / NCTC 13054 / VPI 0061)	6.4544e+09	7.5414e+09	8.0374e+09	7.1221e+09	7.836e+09	4476300000	4.1905e+09	5460800000	4825600000	5202200000
tr|A7UZT3|A7UZT3_BACUC	Elongation factor G OS=Bacteroides uniformis (strain ATCC 8492 / DSM 6597 / CCUG 4942 / CIP 103695 / JCM 5828 / KCTC 5204 / NCTC 13054 / VPI 0061)	3.6768e+09	3.4538e+09	2.9304e+09	3.9532e+09	2322400000	10291000000	10213000000	7.925e+09	8952800000	8750400000
tr|A7UZT4|A7UZT4_BACUC	Small ribosomal subunit protein uS7 OS=Bacteroides uniformis (strain ATCC 8492 / DSM 6597 / CCUG 4942 / CIP 103695 / JCM 5828 / KCTC 5204 / NCTC 13054 / VPI 0061)	45884000	36666000	27327000	30906000	29920000	0	0	16276000	0	23693000
tr|A7UZT5|A7UZT5_BACUC	Small ribosomal subunit protein uS12 OS=Bacteroides uniformis (strain ATCC 8492 / DSM 6597 / CCUG 4942 / CIP 103695 / JCM 5828 / KCTC 5204 / NCTC 13054 / VPI 0061)	2821700000	2845200000	1.595e+09	2502800000	1363000000	0	699370000	5025700000	3.8319e+09	4553400000
tr|A7UZV3|A7UZV3_BACUC	Glutamate--tRNA ligase OS=Bacteroides uniformis (strain ATCC 8492 / DSM 6597 / CCUG 4942 / CIP 103695 / JCM 5828 / KCTC 5204 / NCTC 13054 / VPI 0061)	33748000	30975000	36552000	36108000	53633000	566240000	527880000	127540000	495550000	447290000
tr|A7UZZ7|A7UZZ7_BACUC	Deoxyribose-phosphate aldolase OS=Bacteroides uniformis (strain ATCC 8492 / DSM 6597 / CCUG 4942 / CIP 103695 / JCM 5828 / KCTC 5204 / NCTC 13054 / VPI 0061)	7693400	334690000	13798000	15982000	15542000	67463000	121550000	84044000	138360000	301280000
tr|A7V063|A7V063_BACUC	Uncharacterized protein OS=Bacteroides uniformis (strain ATCC 8492 / DSM 6597 / CCUG 4942 / CIP 103695 / JCM 5828 / KCTC 5204 / NCTC 13054 / VPI 0061)	0	0	0	0	0	0	0	0	0	0
tr|A7V0C5|A7V0C5_BACUC	RND transporter, HAE1 family OS=Bacteroides uniformis (strain ATCC 8492 / DSM 6597 / CCUG 4942 / CIP 103695 / JCM 5828 / KCTC 5204 / NCTC 13054 / VPI 0061)	0	0	0	0	0	0	59357000	0	0	43864000
tr|A7V0D1|A7V0D1_BACUC	Mucin-desulfating sulfatase OS=Bacteroides uniformis (strain ATCC 8492 / DSM 6597 / CCUG 4942 / CIP 103695 / JCM 5828 / KCTC 5204 / NCTC 13054 / VPI 0061)	0	44186000	0	42399000	0	79167000	67017000	0	76885000	121780000
tr|A7V0F5|A7V0F5_BACUC	Mannonate dehydratase OS=Bacteroides uniformis (strain ATCC 8492 / DSM 6597 / CCUG 4942 / CIP 103695 / JCM 5828 / KCTC 5204 / NCTC 13054 / VPI 0061)	0	0	0	0	0	67694000	54961000	0	13707000	45573000
tr|A7V0N1|A7V0N1_BACUC	Cysteine synthase A OS=Bacteroides uniformis (strain ATCC 8492 / DSM 6597 / CCUG 4942 / CIP 103695 / JCM 5828 / KCTC 5204 / NCTC 13054 / VPI 0061)	0	19400000	0	26094000	0	0	0	0	0	0
tr|A7V0P9|A7V0P9_BACUC	Co-chaperonin GroES OS=Bacteroides uniformis (strain ATCC 8492 / DSM 6597 / CCUG 4942 / CIP 103695 / JCM 5828 / KCTC 5204 / NCTC 13054 / VPI 0061)	2788300000	4.0317e+09	3.2234e+09	3.7131e+09	4458200000	8988100000	5344700000	15364000000	8.2792e+09	10449000000
tr|A7V0S6|A7V0S6_BACUC	Kinase, PfkB family OS=Bacteroides uniformis (strain ATCC 8492 / DSM 6597 / CCUG 4942 / CIP 103695 / JCM 5828 / KCTC 5204 / NCTC 13054 / VPI 0061)	504240000	0	0	30595000	33395000	328320000	328590000	54847000	212890000	159420000
tr|A7V0Y6|A7V0Y6_BACUC	Tetratricopeptide repeat protein OS=Bacteroides uniformis (strain ATCC 8492 / DSM 6597 / CCUG 4942 / CIP 103695 / JCM 5828 / KCTC 5204 / NCTC 13054 / VPI 0061)	0	0	0	0	0	8051000	12370000	0	0	0
tr|A7V139|A7V139_BACUC	Histone H1 OS=Bacteroides uniformis (strain ATCC 8492 / DSM 6597 / CCUG 4942 / CIP 103695 / JCM 5828 / KCTC 5204 / NCTC 13054 / VPI 0061)	20375000000	6.4548e+09	15649000000	24622000000	19274000000	9734100000	9310200000	8.1566e+09	14859000000	8.0071e+09
tr|A7V1I8|A7V1I8_BACUC	Putative thioredoxin OS=Bacteroides uniformis (strain ATCC 8492 / DSM 6597 / CCUG 4942 / CIP 103695 / JCM 5828 / KCTC 5204 / NCTC 13054 / VPI 0061)	0	0	0	0	0	126550000	106450000	71121000	35759000	572780
tr|A7V1K3|A7V1K3_BACUC	Single-stranded DNA-binding protein OS=Bacteroides uniformis (strain ATCC 8492 / DSM 6597 / CCUG 4942 / CIP 103695 / JCM 5828 / KCTC 5204 / NCTC 13054 / VPI 0061)	0	0	0	0	0	0	0	0	7203200	0
tr|A7V1K5|A7V1K5_BACUC	DNA-binding protein HU OS=Bacteroides uniformis (strain ATCC 8492 / DSM 6597 / CCUG 4942 / CIP 103695 / JCM 5828 / KCTC 5204 / NCTC 13054 / VPI 0061)	6.0813e+09	5657600000	7.6072e+09	7.4539e+09	5523000000	4846400000	5408000000	9880000000	7.6285e+09	4815900000
tr|A7V1Y7|A7V1Y7_BACUC	Guanylate kinase OS=Bacteroides uniformis (strain ATCC 8492 / DSM 6597 / CCUG 4942 / CIP 103695 / JCM 5828 / KCTC 5204 / NCTC 13054 / VPI 0061)	70432000	108450000	67423000	25954000	161560000	113160000	89117000	68655000	181510000	116260000
tr|A7V290|A7V290_BACUC	Dihydroxy-acid dehydratase OS=Bacteroides uniformis (strain ATCC 8492 / DSM 6597 / CCUG 4942 / CIP 103695 / JCM 5828 / KCTC 5204 / NCTC 13054 / VPI 0061)	0	2800700	0	2094300	0	26448000	0	3625900	0	0
tr|Q5LBS7|Q5LBS7_BACFN	V(Vacuolar)-type ATP synthase subunit D OS=Bacteroides fragilis (strain ATCC 25285 / DSM 2151 / CCUG 4856 / JCM 11019 / NCTC 9343 / Onslow)	29948000	81402000	41609000	62327000	36938000	81251000	96822000	103340000	0	85969000
tr|A7V327|A7V327_BACUC	DUF4301 domain-containing protein OS=Bacteroides uniformis (strain ATCC 8492 / DSM 6597 / CCUG 4942 / CIP 103695 / JCM 5828 / KCTC 5204 / NCTC 13054 / VPI 0061)	7727600	0	0	0	0	195530000	209560000	17252000	212610000	24812000
tr|A7V328|A7V328_BACUC	Formate-dependent phosphoribosylglycinamide formyltransferase OS=Bacteroides uniformis (strain ATCC 8492 / DSM 6597 / CCUG 4942 / CIP 103695 / JCM 5828 / KCTC 5204 / NCTC 13054 / VPI 0061)	73559000	116730000	87002000	105530000	148140000	0	0	0	0	0
tr|A7V339|A7V339_BACUC	Ribosomal protein uS12 methylthiotransferase RimO OS=Bacteroides uniformis (strain ATCC 8492 / DSM 6597 / CCUG 4942 / CIP 103695 / JCM 5828 / KCTC 5204 / NCTC 13054 / VPI 0061)	0	0	0	0	0	15087000	8223800	0	36632000	3548600
tr|A7V355|A7V355_BACUC	ATPase family associated with various cellular activities (AAA) OS=Bacteroides uniformis (strain ATCC 8492 / DSM 6597 / CCUG 4942 / CIP 103695 / JCM 5828 / KCTC 5204 / NCTC 13054 / VPI 0061)	32644000	2407100	39732000	28483000	24725000	63680000	0	0	0	0
tr|A7V3E3|A7V3E3_BACUC	Leucine-rich repeat domain-containing protein OS=Bacteroides uniformis (strain ATCC 8492 / DSM 6597 / CCUG 4942 / CIP 103695 / JCM 5828 / KCTC 5204 / NCTC 13054 / VPI 0061)	38741000	38481000	32606000	33360000	27319000	0	0	0	0	0
tr|A7V3Y0|A7V3Y0_BACUC	Exodeoxyribonuclease III OS=Bacteroides uniformis (strain ATCC 8492 / DSM 6597 / CCUG 4942 / CIP 103695 / JCM 5828 / KCTC 5204 / NCTC 13054 / VPI 0061)	25760000	48854000	39663000	84794000	0	0	111530000	85081000	0	82794000
tr|A7V410|A7V410_BACUC	Na(+)-translocating NADH-quinone reductase subunit F OS=Bacteroides uniformis (strain ATCC 8492 / DSM 6597 / CCUG 4942 / CIP 103695 / JCM 5828 / KCTC 5204 / NCTC 13054 / VPI 0061)	0	0	0	0	0	53241000	51863000	0	0	50788000
tr|A7V480|A7V480_BACUC	Homoserine dehydrogenase OS=Bacteroides uniformis (strain ATCC 8492 / DSM 6597 / CCUG 4942 / CIP 103695 / JCM 5828 / KCTC 5204 / NCTC 13054 / VPI 0061)	691100	0	0	0	0	1822200	17615000	19440000	27276000	38502000
tr|Q5L8J4|Q5L8J4_BACFN	Cell shape-determining protein MreB OS=Bacteroides fragilis (strain ATCC 25285 / DSM 2151 / CCUG 4856 / JCM 11019 / NCTC 9343 / Onslow)	0	0	0	0	73249000	0	304820000	0	92824000	0
tr|A7V4A9|A7V4A9_BACUC	ABC transporter, ATP-binding protein OS=Bacteroides uniformis (strain ATCC 8492 / DSM 6597 / CCUG 4942 / CIP 103695 / JCM 5828 / KCTC 5204 / NCTC 13054 / VPI 0061)	0	0	0	0	0	2612600	0	0	0	3364600
tr|A7V4B9|A7V4B9_BACUC	Fimbrillin family protein OS=Bacteroides uniformis (strain ATCC 8492 / DSM 6597 / CCUG 4942 / CIP 103695 / JCM 5828 / KCTC 5204 / NCTC 13054 / VPI 0061)	0	0	0	0	0	84419000	72458000	0	86076000	106850000
tr|A7V4C6|A7V4C6_BACUC	Nucleotidyltransferase OS=Bacteroides uniformis (strain ATCC 8492 / DSM 6597 / CCUG 4942 / CIP 103695 / JCM 5828 / KCTC 5204 / NCTC 13054 / VPI 0061)	801420000	701470000	573360000	426200000	673900000	1165800000	1.0259e+09	774220000	1094700000	1.0046e+09
tr|A7V586|A7V586_BACUC	Formate--tetrahydrofolate ligase OS=Bacteroides uniformis (strain ATCC 8492 / DSM 6597 / CCUG 4942 / CIP 103695 / JCM 5828 / KCTC 5204 / NCTC 13054 / VPI 0061)	0	0	0	0	0	0	0	0	38777000	0
tr|A7V5A0|A7V5A0_BACUC	ATP synthase subunit b OS=Bacteroides uniformis (strain ATCC 8492 / DSM 6597 / CCUG 4942 / CIP 103695 / JCM 5828 / KCTC 5204 / NCTC 13054 / VPI 0061)	59229000	46016000	44330000	53367000	39456000	40400000	31742000	62096000	50172000	67604000
tr|A7V5C9|A7V5C9_BACUC	UDP-N-acetylglucosamine 2-epimerase OS=Bacteroides uniformis (strain ATCC 8492 / DSM 6597 / CCUG 4942 / CIP 103695 / JCM 5828 / KCTC 5204 / NCTC 13054 / VPI 0061)	0	0	0	0	0	0	0	47790000	0	0
tr|A7V5Z9|A7V5Z9_BACUC	RRM domain-containing protein OS=Bacteroides uniformis (strain ATCC 8492 / DSM 6597 / CCUG 4942 / CIP 103695 / JCM 5828 / KCTC 5204 / NCTC 13054 / VPI 0061)	0	0	0	0	0	0	0	0	0	0
tr|A7V624|A7V624_BACUC	Pseudouridine synthase OS=Bacteroides uniformis (strain ATCC 8492 / DSM 6597 / CCUG 4942 / CIP 103695 / JCM 5828 / KCTC 5204 / NCTC 13054 / VPI 0061)	34995000	0	0	0	0	124620000	136650000	4398600	48114000	110790000
tr|A7V6L0|A7V6L0_BACUC	Bacterial toxin RNase RnlA/LsoA DBD domain-containing protein OS=Bacteroides uniformis (strain ATCC 8492 / DSM 6597 / CCUG 4942 / CIP 103695 / JCM 5828 / KCTC 5204 / NCTC 13054 / VPI 0061)	0	0	0	0	0	0	100510000	16186000	0	14220000
tr|A7V6U0|A7V6U0_BACUC	Smr domain-containing protein OS=Bacteroides uniformis (strain ATCC 8492 / DSM 6597 / CCUG 4942 / CIP 103695 / JCM 5828 / KCTC 5204 / NCTC 13054 / VPI 0061)	0	0	0	0	0	0	0	0	95063000	0
tr|A7V749|A7V749_BACUC	Glyceraldehyde-3-phosphate dehydrogenase OS=Bacteroides uniformis (strain ATCC 8492 / DSM 6597 / CCUG 4942 / CIP 103695 / JCM 5828 / KCTC 5204 / NCTC 13054 / VPI 0061)	68062000000	60967000000	59227000000	74318000000	71731000000	102940000000	90229000000	82542000000	109020000000	91831000000
tr|A7V7L5|A7V7L5_BACUC	Metallo-beta-lactamase domain protein OS=Bacteroides uniformis (strain ATCC 8492 / DSM 6597 / CCUG 4942 / CIP 103695 / JCM 5828 / KCTC 5204 / NCTC 13054 / VPI 0061)	0	0	0	0	0	5333300	3791400	1228700	0	2776800
tr|A7V7M2|A7V7M2_BACUC	Peptidase, S9A/B/C family, catalytic domain protein OS=Bacteroides uniformis (strain ATCC 8492 / DSM 6597 / CCUG 4942 / CIP 103695 / JCM 5828 / KCTC 5204 / NCTC 13054 / VPI 0061)	0	0	0	0	0	81254000	29790000	0	0	0
tr|A7V846|A7V846_BACUC	Uridylate kinase OS=Bacteroides uniformis (strain ATCC 8492 / DSM 6597 / CCUG 4942 / CIP 103695 / JCM 5828 / KCTC 5204 / NCTC 13054 / VPI 0061)	54280000	44217000	52778000	52703000	44425000	273850000	286510000	206780000	236030000	318560000
tr|A7V8B9|A7V8B9_BACUC	Peptide chain release factor 2 OS=Bacteroides uniformis (strain ATCC 8492 / DSM 6597 / CCUG 4942 / CIP 103695 / JCM 5828 / KCTC 5204 / NCTC 13054 / VPI 0061)	173100000	185890000	176740000	206040000	219840000	29700000	15121000	160270000	122560000	151830000
tr|A7V8C8|A7V8C8_BACUC	AMP-binding enzyme OS=Bacteroides uniformis (strain ATCC 8492 / DSM 6597 / CCUG 4942 / CIP 103695 / JCM 5828 / KCTC 5204 / NCTC 13054 / VPI 0061)	0	0	0	0	0	0	0	10995000	0	3727400
tr|A7V8E8|A7V8E8_BACUC	UDP-N-acetylmuramoyl-L-alanyl-D-glutamate--2,6-diaminopimelate ligase OS=Bacteroides uniformis (strain ATCC 8492 / DSM 6597 / CCUG 4942 / CIP 103695 / JCM 5828 / KCTC 5204 / NCTC 13054 / VPI 0061)	0	0	0	0	0	109450000	100750000	18131000	9299300	14846000
tr|A7V8Q8|A7V8Q8_BACUC	Peptidase, S41 family OS=Bacteroides uniformis (strain ATCC 8492 / DSM 6597 / CCUG 4942 / CIP 103695 / JCM 5828 / KCTC 5204 / NCTC 13054 / VPI 0061)	71763000	73751000	67994000	0	63748000	43040000	50404000	59617000	17795000	124170000
tr|A7V8S2|A7V8S2_BACUC	Tetratricopeptide repeat protein OS=Bacteroides uniformis (strain ATCC 8492 / DSM 6597 / CCUG 4942 / CIP 103695 / JCM 5828 / KCTC 5204 / NCTC 13054 / VPI 0061)	0	0	0	0	0	0	0	0	0	0
tr|A7V8X6|A7V8X6_BACUC	S-ribosylhomocysteine lyase OS=Bacteroides uniformis (strain ATCC 8492 / DSM 6597 / CCUG 4942 / CIP 103695 / JCM 5828 / KCTC 5204 / NCTC 13054 / VPI 0061)	51762000	56586000	72799000	76525000	154900000	0	101910000	90213000	0	0
tr|A7V9L6|A7V9L6_BACUC	nicotinate-nucleotide diphosphorylase (carboxylating) OS=Bacteroides uniformis (strain ATCC 8492 / DSM 6597 / CCUG 4942 / CIP 103695 / JCM 5828 / KCTC 5204 / NCTC 13054 / VPI 0061)	37095000	30147000	32620000	31906000	28558000	191230000	131850000	36640000	105330000	80491000
tr|A7V9U0|A7V9U0_BACUC	DUF4494 domain-containing protein OS=Bacteroides uniformis (strain ATCC 8492 / DSM 6597 / CCUG 4942 / CIP 103695 / JCM 5828 / KCTC 5204 / NCTC 13054 / VPI 0061)	1134200000	1336800000	1258600000	1377900000	1130000000	590300000	336350000	723820000	457310000	380310000
tr|A7V9U7|A7V9U7_BACUC	Putative endoribonuclease L-PSP OS=Bacteroides uniformis (strain ATCC 8492 / DSM 6597 / CCUG 4942 / CIP 103695 / JCM 5828 / KCTC 5204 / NCTC 13054 / VPI 0061)	0	0	0	0	0	0	0	0	0	0
tr|A7V9W7|A7V9W7_BACUC	Aspartokinase OS=Bacteroides uniformis (strain ATCC 8492 / DSM 6597 / CCUG 4942 / CIP 103695 / JCM 5828 / KCTC 5204 / NCTC 13054 / VPI 0061)	24182000	22773000	20493000	17157000	22787000	313040000	227740000	95897000	257110000	243230000
tr|A7VAH6|A7VAH6_BACUC	Transcription antitermination factor NusB OS=Bacteroides uniformis (strain ATCC 8492 / DSM 6597 / CCUG 4942 / CIP 103695 / JCM 5828 / KCTC 5204 / NCTC 13054 / VPI 0061)	0	0	0	0	0	63286000	65080000	0	0	35488000
tr|A7VAH7|A7VAH7_BACUC	DUF3276 family protein OS=Bacteroides uniformis (strain ATCC 8492 / DSM 6597 / CCUG 4942 / CIP 103695 / JCM 5828 / KCTC 5204 / NCTC 13054 / VPI 0061)	0	0	272150000	0	214090000	0	0	0	0	0
tr|A8RPG5|A8RPG5_ENTBW	Elongation factor Tu OS=Enterocloster bolteae (strain ATCC BAA-613 / DSM 15670 / CCUG 46953 / JCM 12243 / WAL 16351)	119530000	182030000	131310000	80293000	110820000	83956000	122470000	157430000	121000000	163460000
tr|B2UMR7|B2UMR7_AKKM8	Histone family protein DNA-binding protein OS=Akkermansia muciniphila (strain ATCC BAA-835 / DSM 22959 / JCM 33894 / BCRC 81048 / CCUG 64013 / CIP 107961 / Muc)	0	0	0	0	0	0	0	0	0	0
tr|B6VUX5|B6VUX5_9BACT	Type VI secretion system needle protein Hcp OS=Phocaeicola dorei DSM 17855	0	0	0	0	0	0	0	0	0	0
tr|D1P8M0|D1P8M0_9BACT	GMP synthase [glutamine-hydrolyzing] OS=Segatella copri DSM 18205	0	181130000	288780000	295090000	319670000	207630000	343550000	42061000	114200000	53034000
tr|D1P8T4|D1P8T4_9BACT	Tetratricopeptide repeat protein OS=Segatella copri DSM 18205	0	0	0	0	0	0	0	0	0	0
tr|D1P9M5|D1P9M5_9BACT	ATP phosphoribosyltransferase OS=Segatella copri DSM 18205	0	0	0	0	0	90314000	24932000	0	0	78627000
tr|D1P9N5|D1P9N5_9BACT	ATPase/histidine kinase/DNA gyrase B/HSP90 domain protein OS=Segatella copri DSM 18205	0	0	435390	0	0	23702000	100040000	0	98085000	163770000
tr|D1P9R2|D1P9R2_9BACT	3-deoxy-manno-octulosonate cytidylyltransferase OS=Segatella copri DSM 18205	98352000	70993000	80014000	58131000	15498000	45940000	57829000	87538000	68369000	36111000
tr|D1PAC0|D1PAC0_9BACT	Large ribosomal subunit protein bL20 OS=Segatella copri DSM 18205	1.619e+09	1.7047e+09	1.5066e+09	1.5034e+09	1.9074e+09	1123700000	697050000	720930000	883680000	878280000
tr|D1PAL9|D1PAL9_9BACT	DUF4494 domain-containing protein OS=Segatella copri DSM 18205	139240000	112200000	149140000	112260000	121450000	24213000	19422000	66819000	44328000	58921000
tr|D1PB45|D1PB45_9BACT	Alanine--tRNA ligase OS=Segatella copri DSM 18205	0	0	0	0	0	0	0	0	0	0
tr|D1PBD8|D1PBD8_9BACT	UDP-3-O-acylglucosamine N-acyltransferase OS=Segatella copri DSM 18205	98383000	0	0	88713000	82616000	68816000	56137000	0	0	0
tr|D1PBD9|D1PBD9_9BACT	Orotidine 5-phosphate decarboxylase OS=Segatella copri DSM 18205	429030000	498010000	12219000	371630000	6873600	55517000	98123000	375330000	260140000	390350000
tr|D1PBH3|D1PBH3_9BACT	Large ribosomal subunit protein bL31B OS=Segatella copri DSM 18205	61926000	61425000	61032000	66119000	59184000	27954000	0	353400000	64669000	37078000
tr|D1PBX9|D1PBX9_9BACT	Glutamine--fructose-6-phosphate aminotransferase [isomerizing] OS=Segatella copri DSM 18205	51899000	53602000	6602700	7295900	8107000	94924000	60796000	67677000	70729000	80180000
tr|D1PC05|D1PC05_9BACT	thioredoxin-dependent peroxiredoxin OS=Segatella copri DSM 18205	0	0	213550000	0	0	0	0	211510000	0	212110000
tr|D1PC85|D1PC85_9BACT	inositol-3-phosphate synthase OS=Segatella copri DSM 18205	0	0	0	0	0	0	13544000	0	0	0
tr|D1PD66|D1PD66_9BACT	Lipoprotein OS=Segatella copri DSM 18205	0	0	0	0	0	0	0	0	0	0
tr|D1PD83|D1PD83_9BACT	Cell shape-determining protein MreB OS=Segatella copri DSM 18205	0	0	0	0	0	0	0	0	84891000	0
tr|D1PDT2|D1PDT2_9BACT	Methionine--tRNA ligase OS=Segatella copri DSM 18205	0	0	0	0	0	0	0	0	0	0
tr|D1PDU6|D1PDU6_9BACT	Tyrosine--tRNA ligase OS=Segatella copri DSM 18205	206450000	142050000	157490000	161460000	169440000	0	0	162190000	0	36933000
tr|D1PDW0|D1PDW0_9BACT	Outer membrane protein OS=Segatella copri DSM 18205	1388900	2587600	2246600	0	2482200	0	8984200	0	0	0
tr|D1PE69|D1PE69_9BACT	Glucosamine-6-phosphate deaminase OS=Segatella copri DSM 18205	0	0	0	0	0	203090000	136290000	0	163600000	168460000
tr|D1PEI4|D1PEI4_9BACT	tryptophan--tRNA ligase OS=Segatella copri DSM 18205	0	0	0	128130000	106480000	0	78755000	87270000	52916000	107950000
tr|D1PEJ5|D1PEJ5_9BACT	Adenylosuccinate lyase OS=Segatella copri DSM 18205	26437000	0	0	0	0	158760000	119030000	87429000	142560000	103320000
tr|D1PEY0|D1PEY0_9BACT	Saccharopine dehydrogenase OS=Segatella copri DSM 18205	0	0	0	0	0	27581000	62662000	97904000	30562000	0
tr|D1PF44|D1PF44_9BACT	SusD family protein OS=Segatella copri DSM 18205	0	0	0	0	0	0	25336000	0	0	0
tr|D1PFD2|D1PFD2_9BACT	DegT/DnrJ/EryC1/StrS aminotransferase family protein OS=Segatella copri DSM 18205	0	0	70745000	69136000	71409000	14759000	13168000	61956000	76026000	8892000
tr|D1PFJ5|D1PFJ5_9BACT	Large ribosomal subunit protein bL27 OS=Segatella copri DSM 18205	0	0	0	0	0	8615200	0	0	0	0
tr|D1PFP8|D1PFP8_9BACT	Threonine synthase OS=Segatella copri DSM 18205	0	0	0	0	0	0	0	0	0	0
tr|D1PFU2|D1PFU2_9BACT	Large ribosomal subunit protein bL19 OS=Segatella copri DSM 18205	553970000	708270000	530820000	526310000	617540000	1.6227e+09	1348700000	1252100000	1.8367e+09	643030000
tr|D1PFU9|D1PFU9_9BACT	Adenylate kinase OS=Segatella copri DSM 18205	71383000	71783000	154870000	111120000	65788000	34696000	107100000	103880000	69292000	97321000
tr|D1PFY3|D1PFY3_9BACT	Small ribosomal subunit protein uS8 OS=Segatella copri DSM 18205	62527000	78540000	66727000	61572000	64871000	0	0	0	0	0
tr|D1PFZ4|D1PFZ4_9BACT	Large ribosomal subunit protein uL2 OS=Segatella copri DSM 18205	2538600000	2420900000	2698300000	2666000000	2570500000	967870000	968200000	1.9135e+09	1414800000	1.5534e+09
tr|D1PG04|D1PG04_9BACT	DNA-directed RNA polymerase subunit beta OS=Segatella copri DSM 18205	0	0	0	0	0	0	0	0	0	0
tr|D1PG52|D1PG52_9BACT	Cysteine--tRNA ligase OS=Segatella copri DSM 18205	0	0	0	25770000	0	0	0	0	0	0
tr|G6AXD6|G6AXD6_9BACT	Na(+)-translocating NADH-quinone reductase subunit F OS=Leyella stercorea DSM 18206	5784500	0	0	2051400	0	0	45678000	0	44086000	11927000
tr|D1PGH5|D1PGH5_9BACT	UPF0210 protein PREVCOP	20887000	0	0	0	0	34996000	42793000	36955000	37512000	68110000
tr|D1PGJ3|D1PGJ3_9BACT	Uncharacterized protein OS=Segatella copri DSM 18205	90096000	48623000	92974000	94216000	56545000	177400000	188650000	212970000	219430000	187290000
tr|D1PGV8|D1PGV8_9BACT	Transporter, MotA/TolQ/ExbB proton channel family protein OS=Segatella copri DSM 18205	107920000	102690000	141460000	142460000	151170000	1233000000	1.0036e+09	765620000	1226100000	1.0689e+09
tr|D1PGX1|D1PGX1_9BACT	TonB-linked outer membrane protein, SusC/RagA family OS=Segatella copri DSM 18205	0	0	0	0	0	44449000	39285000	12974000	55252000	35626000
tr|D1PGX5|D1PGX5_9BACT	Kinase, PfkB family OS=Segatella copri DSM 18205	11369000	9041500	9669000	8551700	7664700	210470000	160280000	84356000	120550000	111720000
tr|D1PGZ9|D1PGZ9_9BACT	FeS assembly ATPase SufC OS=Segatella copri DSM 18205	26329000	25679000	28632000	33371000	28418000	0	0	0	0	0
tr|D1PI23|D1PI23_9BACT	Hsp20/alpha crystallin family protein OS=Segatella copri DSM 18205	0	173480000	123400000	0	0	0	0	0	0	0
tr|D2Q8G0|D2Q8G0_BIFDB	Large ribosomal subunit protein uL13 OS=Bifidobacterium dentium (strain ATCC 27534 / DSM 20436 / JCM 1195 / Bd1)	230930000	202830000	206140000	233030000	235120000	28114000	36033000	79548000	33301000	40983000
tr|D2Q9A9|D2Q9A9_BIFDB	Elongation factor G OS=Bifidobacterium dentium (strain ATCC 27534 / DSM 20436 / JCM 1195 / Bd1)	424540000	786090000	738490000	633060000	642660000	57636000	104630000	276560000	131470000	365500000
tr|D2Q9E7|D2Q9E7_BIFDB	Chaperonin GroEL OS=Bifidobacterium dentium (strain ATCC 27534 / DSM 20436 / JCM 1195 / Bd1)	0	0	0	0	0	0	0	71808000	0	0
tr|D2QAZ7|D2QAZ7_BIFDB	Trigger factor OS=Bifidobacterium dentium (strain ATCC 27534 / DSM 20436 / JCM 1195 / Bd1)	21221000	17445000	26386000	22999000	15787000	0	0	0	0	0
tr|E2NGT5|E2NGT5_9BACE	Fructose-1,6-bisphosphate aldolase, class II OS=Bacteroides cellulosilyticus DSM 14838	20660000	24738000	26827000	23758000	19614000	0	0	0	0	0
tr|Q5LAD0|Q5LAD0_BACFN	AraC-family regulatory protein OS=Bacteroides fragilis (strain ATCC 25285 / DSM 2151 / CCUG 4856 / JCM 11019 / NCTC 9343 / Onslow)	38621000	67810000	45303000	0	32326000	46734000	61131000	53577000	0	27083000
sp|A1A032|RL10_BIFAA	Large ribosomal subunit protein uL10 OS=Bifidobacterium adolescentis (strain ATCC 15703 / DSM 20083 / NCTC 11814 / E194a)	222010000	206350000	209540000	195520000	207520000	304030000	342550000	232250000	428710000	353000000
tr|D2Q8G1|D2Q8G1_BIFDB	Small ribosomal subunit protein uS9 OS=Bifidobacterium dentium (strain ATCC 27534 / DSM 20436 / JCM 1195 / Bd1)	100230000	115300000	100170000	99345000	96346000	99280000	107110000	202000000	0	226050000
tr|D2Q8H0|D2Q8H0_BIFDB	Large ribosomal subunit protein uL3 OS=Bifidobacterium dentium (strain ATCC 27534 / DSM 20436 / JCM 1195 / Bd1)	0	0	0	0	0	0	0	0	0	0
sp|A1A078|RS17_BIFAA	Small ribosomal subunit protein uS17 OS=Bifidobacterium adolescentis (strain ATCC 15703 / DSM 20083 / NCTC 11814 / E194a)	1.0045e+09	863470000	990110000	835470000	716690000	251960000	216160000	825030000	267570000	249020000
sp|A1A079|RL14_BIFAA	Large ribosomal subunit protein uL14 OS=Bifidobacterium adolescentis (strain ATCC 15703 / DSM 20083 / NCTC 11814 / E194a)	0	0	0	0	0	0	0	0	0	0
tr|D2Q8I6|D2Q8I6_BIFDB	Large ribosomal subunit protein uL18 OS=Bifidobacterium dentium (strain ATCC 27534 / DSM 20436 / JCM 1195 / Bd1)	0	0	46998000	60966000	47342000	34311000	27317000	81695000	0	39755000
tr|D2Q8J2|D2Q8J2_BIFDB	Translation initiation factor IF-1 OS=Bifidobacterium dentium (strain ATCC 27534 / DSM 20436 / JCM 1195 / Bd1)	0	0	0	0	0	0	0	0	0	0
tr|D2Q8M3|D2Q8M3_BIFDB	Serine--tRNA ligase OS=Bifidobacterium dentium (strain ATCC 27534 / DSM 20436 / JCM 1195 / Bd1)	0	17979000	0	0	0	0	0	0	0	0
sp|A1A0S2|PUR7_BIFAA	Phosphoribosylaminoimidazole-succinocarboxamide synthase OS=Bifidobacterium adolescentis (strain ATCC 15703 / DSM 20083 / NCTC 11814 / E194a)	0	0	0	0	0	0	94571000	0	90543000	0
tr|D2QA77|D2QA77_BIFDB	Small ribosomal subunit protein bS20 OS=Bifidobacterium dentium (strain ATCC 27534 / DSM 20436 / JCM 1195 / Bd1)	109000000	152570000	115350000	120890000	118770000	44726000	11278000	168000000	15239000	81449000
sp|A1A1I1|PYRH_BIFAA	Uridylate kinase OS=Bifidobacterium adolescentis (strain ATCC 15703 / DSM 20083 / NCTC 11814 / E194a)	0	0	0	0	0	0	0	0	0	0
tr|B6VVD0|B6VVD0_9BACT	Large ribosomal subunit protein bL34 OS=Phocaeicola dorei DSM 17855	0	49003000	51591000	28954000	48374000	80843000	56848000	147790000	71567000	85564000
tr|B6W5L2|B6W5L2_9BACT	Large ribosomal subunit protein uL16 OS=Phocaeicola dorei DSM 17855	47776000	38285000	33337000	37171000	35116000	0	0	63790000	0	11656000
sp|A6KYJ8|RS7_PHOV8	Small ribosomal subunit protein uS7 OS=Phocaeicola vulgatus (strain ATCC 8482 / DSM 1447 / JCM 5826 / CCUG 4940 / NBRC 14291 / NCTC 11154)	0	0	0	0	0	0	0	0	0	0
tr|B6W597|B6W597_9BACT	DNA-directed RNA polymerase subunit beta OS=Phocaeicola dorei DSM 17855	0	0	0	0	0	115440000	104830000	32150000	75193000	95115000
tr|B6W598|B6W598_9BACT	DNA-directed RNA polymerase subunit beta OS=Phocaeicola dorei DSM 17855	41378000	55606000	42780000	53017000	63113000	99476000	55320000	140980000	127680000	148030000
tr|B6W5A2|B6W5A2_9BACT	Large ribosomal subunit protein uL11 OS=Phocaeicola dorei DSM 17855	0	0	0	0	0	0	0	0	0	0
tr|B6W0X4|B6W0X4_9BACT	Ribosome-recycling factor OS=Phocaeicola dorei DSM 17855	0	0	0	0	0	0	18781000	0	14335000	0
tr|B6VZ97|B6VZ97_9BACT	Proline--tRNA ligase OS=Phocaeicola dorei DSM 17855	0	0	0	0	0	142520000	116060000	0	0	0
tr|D2Q5D7|D2Q5D7_BIFDB	L-lactate dehydrogenase OS=Bifidobacterium dentium (strain ATCC 27534 / DSM 20436 / JCM 1195 / Bd1)	84207000	0	0	152070000	0	0	0	0	0	0
sp|Q0TM08|RS6_CLOP1	Small ribosomal subunit protein bS6 OS=Clostridium perfringens (strain ATCC 13124 / DSM 756 / JCM 1290 / NCIMB 6125 / NCTC 8237 / Type A)	0	0	0	0	0	141370000	54209000	233690000	0	158570000
sp|Q0TMP5|RS10_CLOP1	Small ribosomal subunit protein uS10 OS=Clostridium perfringens (strain ATCC 13124 / DSM 756 / JCM 1290 / NCIMB 6125 / NCTC 8237 / Type A)	24421000	0	0	36543000	0	0	0	0	0	0
sp|Q0TMS3|RS11_CLOP1	Small ribosomal subunit protein uS11 OS=Clostridium perfringens (strain ATCC 13124 / DSM 756 / JCM 1290 / NCIMB 6125 / NCTC 8237 / Type A)	37049000	0	0	57870000	44298000	79317000	88717000	68622000	91041000	77912000
sp|Q0TMS4|RS4A_CLOP1	Small ribosomal subunit protein uS4A OS=Clostridium perfringens (strain ATCC 13124 / DSM 756 / JCM 1290 / NCIMB 6125 / NCTC 8237 / Type A)	0	0	0	0	0	0	0	0	0	0
sp|Q0TMT1|RL13_CLOP1	Large ribosomal subunit protein uL13 OS=Clostridium perfringens (strain ATCC 13124 / DSM 756 / JCM 1290 / NCIMB 6125 / NCTC 8237 / Type A)	238950000	0	0	0	0	0	0	0	0	0
sp|Q0TMV4|BUK_CLOP1	Butyrate kinase OS=Clostridium perfringens (strain ATCC 13124 / DSM 756 / JCM 1290 / NCIMB 6125 / NCTC 8237 / Type A)	0	0	0	0	0	0	0	0	0	0
sp|Q0TP68|RL20_CLOP1	Large ribosomal subunit protein bL20 OS=Clostridium perfringens (strain ATCC 13124 / DSM 756 / JCM 1290 / NCIMB 6125 / NCTC 8237 / Type A)	0	0	0	0	0	15626000	0	0	12223000	0
sp|Q0TPS2|RS15_CLOP1	Small ribosomal subunit protein uS15 OS=Clostridium perfringens (strain ATCC 13124 / DSM 756 / JCM 1290 / NCIMB 6125 / NCTC 8237 / Type A)	166370000	0	137170000	127980000	145230000	271960000	203690000	412600000	278060000	371320000
sp|Q0TQK1|TIG_CLOP1	Trigger factor OS=Clostridium perfringens (strain ATCC 13124 / DSM 756 / JCM 1290 / NCIMB 6125 / NCTC 8237 / Type A)	76835000	74689000	0	0	0	0	0	0	0	0
tr|A0A380YRN8|A0A380YRN8_BACFN	Large ribosomal subunit protein uL6 OS=Bacteroides fragilis (strain ATCC 25285 / DSM 2151 / CCUG 4856 / JCM 11019 / NCTC 9343 / Onslow)	3.5368e+09	5.8997e+09	3.2954e+09	3.8549e+09	3.3286e+09	1344500000	3.1471e+09	4423700000	3.5365e+09	2416100000
tr|A0A380YTR9|A0A380YTR9_BACFN	Large ribosomal subunit protein bL17 OS=Bacteroides fragilis (strain ATCC 25285 / DSM 2151 / CCUG 4856 / JCM 11019 / NCTC 9343 / Onslow)	292750000	266330000	303000000	273540000	247980000	249840000	170950000	234920000	235620000	155970000
tr|A0A380YWB9|A0A380YWB9_BACFN	Large ribosomal subunit protein bL25 OS=Bacteroides fragilis (strain ATCC 25285 / DSM 2151 / CCUG 4856 / JCM 11019 / NCTC 9343 / Onslow)	0	0	0	0	0	0	0	0	0	0
tr|A7V733|A7V733_BACUC	Aspartate 1-decarboxylase OS=Bacteroides uniformis (strain ATCC 8492 / DSM 6597 / CCUG 4942 / CIP 103695 / JCM 5828 / KCTC 5204 / NCTC 13054 / VPI 0061)	0	0	0	0	0	0	0	0	0	0
sp|Q8GCR4|RPOB2_ENTFC	DNA-directed RNA polymerase subunit beta OS=Enterococcus faecium	926870	0	0	0	25129000	2015600	1658100	0	1957300	1807400
tr|A0A4R2M498|A0A4R2M498_FLAPL	L-lysine 2,3-aminomutase OS=Flavonifractor plautii DSM 6740	7416100	8053400	47263000	6779200	0	9375300	9351500	10386000	63388000	55545000
tr|G9YVN3|G9YVN3_FLAPL	Major carboxysome shell protein 1A OS=Flavonifractor plautii ATCC 29863	29964000	35265000	44733000	13645000	12210000	11353000	19907000	341420000	20505000	18288000
tr|G9YRD3|G9YRD3_FLAPL	Chaperonin GroEL OS=Flavonifractor plautii ATCC 29863	6141800	5962700	4991200	5125300	5034600	0	2122100	0	0	0
tr|G9YXJ9|G9YXJ9_FLAPL	Elongation factor Tu OS=Flavonifractor plautii ATCC 29863	0	0	0	0	0	26091000	12819000	15779000	0	0
tr|A0A0H2YNH8|A0A0H2YNH8_CLOP1	ATP-dependent 6-phosphofructokinase OS=Clostridium perfringens (strain ATCC 13124 / DSM 756 / JCM 1290 / NCIMB 6125 / NCTC 8237 / Type A)	0	0	0	0	0	0	0	0	0	0
tr|A0A0H2YQ71|A0A0H2YQ71_CLOP1	Pyruvate kinase OS=Clostridium perfringens (strain ATCC 13124 / DSM 756 / JCM 1290 / NCIMB 6125 / NCTC 8237 / Type A)	4445700	7704400	0	7188100	0	2231900	44602000	0	0	16176000
tr|A0A0H2YQE0|A0A0H2YQE0_CLOP1	Phasin family protein OS=Clostridium perfringens (strain ATCC 13124 / DSM 756 / JCM 1290 / NCIMB 6125 / NCTC 8237 / Type A)	11073000	11041000	18576000	0	21415000	147910000	32465000	43060000	61731000	48684000
tr|A0A0H2YVG5|A0A0H2YVG5_CLOP1	Uncharacterized protein OS=Clostridium perfringens (strain ATCC 13124 / DSM 756 / JCM 1290 / NCIMB 6125 / NCTC 8237 / Type A)	0	6293900	6437300	7545100	0	0	0	0	0	3598700
tr|A0A133N551|A0A133N551_ENTFC	Large ribosomal subunit protein bL19 OS=Enterococcus faecium	150030000	135880000	127230000	88064000	101860000	52780000	59336000	0	7509000	1923200
tr|U2NGD2|U2NGD2_ENTFC	Phosphocarrier protein HPr OS=Enterococcus faecium CRL1879	0	12860000	0	9628600	225960000	166250000	1368600000	143180000	721610000	466400000
tr|U2Q8N5|U2Q8N5_ENTFC	Small ribosomal subunit protein uS11 OS=Enterococcus faecium CRL1879	23908000	0	10275000	10372000	6061200	0	0	0	0	0
tr|A0A132P5A0|A0A132P5A0_ENTFC	NH(3)-dependent NAD(+) synthetase OS=Enterococcus faecium	50831000	58506000	62281000	0	0	0	0	0	0	0
tr|A0A7Y6URQ3|A0A7Y6URQ3_ENTFC	Adenylate kinase OS=Enterococcus faecium	0	0	0	0	0	0	0	0	0	0
tr|A0A133N0E5|A0A133N0E5_ENTFC	DNA-directed RNA polymerase subunit beta OS=Enterococcus faecium	0	0	0	0	0	0	0	0	0	0
tr|A0A132P622|A0A132P622_ENTFC	Glutamate--tRNA ligase OS=Enterococcus faecium	0	0	0	0	0	0	0	0	0	0
tr|U2QCE9|U2QCE9_ENTFC	Small ribosomal subunit protein bS18 OS=Enterococcus faecium CRL1879	538080000	725320000	510120000	614820000	660720000	27063000	152410000	28436000	25715000	15546000
tr|U2QA53|U2QA53_ENTFC	Small ribosomal subunit protein uS9 OS=Enterococcus faecium CRL1879	148710000	155500000	172020000	146590000	176600000	124450000	89207000	429500000	194880000	116420000
tr|A0A132P8G4|A0A132P8G4_ENTFC	Uncharacterized protein OS=Enterococcus faecium	0	6302200	7101200	0	5125500	0	0	0	0	0
tr|A0A132PBE9|A0A132PBE9_ENTFC	Alanine--tRNA ligase OS=Enterococcus faecium	13443000	14021000	14606000	17689000	21863000	11707000	9924000	0	0	33349000
tr|A0A132Z6F6|A0A132Z6F6_ENTFC	FAD-dependent oxidoreductase OS=Enterococcus faecium	0	0	314890	0	444430	8498100	11329000	0	4006200	0
tr|U2Q8P0|U2Q8P0_ENTFC	Large ribosomal subunit protein uL30 OS=Enterococcus faecium CRL1879	248700000	158740000	187150000	129060000	195560000	0	0	0	0	0
tr|Q3XWX8|Q3XWX8_ENTFD	Chaperone GrpE OS=Enterococcus faecium (strain ATCC BAA-472 / TX0016 / DO)	0	0	0	0	0	0	0	0	0	0
tr|A0A133N3C9|A0A133N3C9_ENTFC	Catabolite control protein A OS=Enterococcus faecium	0	0	0	0	0	0	0	0	0	0
tr|Q3XXH7|Q3XXH7_ENTFD	Uncharacterized protein OS=Enterococcus faecium (strain ATCC BAA-472 / TX0016 / DO)	0	0	0	0	0	44799000	73671000	46807000	46567000	8450100
tr|A0A133CU41|A0A133CU41_ENTFC	Small ribosomal subunit protein uS15 OS=Enterococcus faecium	319300000	163210000	153580000	358960000	495350000	76245000	0	189590000	0	0
tr|U2QFI8|U2QFI8_ENTFC	Translation initiation factor IF-3 OS=Enterococcus faecium CRL1879	0	0	0	0	0	0	0	0	0	0
tr|A0A133CVR7|A0A133CVR7_ENTFC	Universal stress protein OS=Enterococcus faecium	0	0	0	58639000	0	0	0	0	0	11997000
tr|A0A1Y3JYP9|A0A1Y3JYP9_ENTFC	Ribosome recycling factor OS=Enterococcus faecium	25107000	44701000	42620000	37490000	42845000	30857000	34056000	47709000	42557000	39110000
tr|U2NZN5|U2NZN5_ENTFC	Small ribosomal subunit protein bS21 OS=Enterococcus faecium CRL1879	40467000	33236000	36294000	29579000	25364000	0	17216000	61657000	53075000	12483000
tr|A0A2I1XP19|A0A2I1XP19_LACJE	Small ribosomal subunit protein bS20 OS=Lactobacillus jensenii	0	3252200	0	0	2344400	25232000	0	0	0	0
tr|G5H790|G5H790_9BACT	Large ribosomal subunit protein bL12 OS=Alistipes indistinctus YIT 12060	69027000	51271000	49983000	49757000	99913000	38114000	0	35114000	15907000	55528000
tr|A0A6A8NFQ1|A0A6A8NFQ1_ENTFC	AAA domain-containing protein OS=Enterococcus faecium	0	0	0	0	0	52395000	44087000	54258000	40662000	79667000
tr|G5H778|G5H778_9BACT	Chaperonin GroEL OS=Alistipes indistinctus YIT 12060	0	0	0	0	57522000	0	0	0	0	0
tr|A0ZZH9|A0ZZH9_BIFAA	Ketol-acid reductoisomerase (NADP(+)) OS=Bifidobacterium adolescentis (strain ATCC 15703 / DSM 20083 / NCTC 11814 / E194a)	10139000	7900400	9641300	0	8654600	0	0	0	0	0
tr|A0ZZR7|A0ZZR7_BIFAA	formate--tetrahydrofolate ligase OS=Bifidobacterium adolescentis (strain ATCC 15703 / DSM 20083 / NCTC 11814 / E194a)	31377000	0	42812000	33509000	0	66207000	86121000	65170000	123560000	137970000
tr|D2Q8H2|D2Q8H2_BIFDB	Large ribosomal subunit protein uL23 OS=Bifidobacterium dentium (strain ATCC 27534 / DSM 20436 / JCM 1195 / Bd1)	9954600	17822000	11903000	8786300	12489000	50741000	78384000	47332000	48837000	67926000
tr|A1A1C3|A1A1C3_BIFAA	proton-translocating NAD(P)(+) transhydrogenase OS=Bifidobacterium adolescentis (strain ATCC 15703 / DSM 20083 / NCTC 11814 / E194a)	0	0	40339000	0	49759000	21847000	0	0	0	0
tr|A1A245|A1A245_BIFAA	Lipoprotein OS=Bifidobacterium adolescentis (strain ATCC 15703 / DSM 20083 / NCTC 11814 / E194a)	0	77271000	80304000	326380000	246200000	0	0	0	157720000	0
tr|A1A2B7|A1A2B7_BIFAA	Large ribosomal subunit assembly factor BipA OS=Bifidobacterium adolescentis (strain ATCC 15703 / DSM 20083 / NCTC 11814 / E194a)	0	0	0	0	0	0	0	0	0	0
tr|A1A2E4|A1A2E4_BIFAA	Protein in PfkB family of sugar kinases OS=Bifidobacterium adolescentis (strain ATCC 15703 / DSM 20083 / NCTC 11814 / E194a)	0	0	0	0	0	100000000	20578000	0	0	0
tr|D2Q6M0|D2Q6M0_BIFDB	Aspartyl/glutamyl-tRNA(Asn/Gln) amidotransferase subunit B OS=Bifidobacterium dentium (strain ATCC 27534 / DSM 20436 / JCM 1195 / Bd1)	0	0	0	0	0	0	0	13606000	0	0
tr|A1A3I1|A1A3I1_BIFAA	Small ribosomal subunit protein bS6 OS=Bifidobacterium adolescentis (strain ATCC 15703 / DSM 20083 / NCTC 11814 / E194a)	104540000	0	112110000	109800000	97215000	0	0	144930000	109080000	81159000
tr|B6VTH9|B6VTH9_9BACT	Uncharacterized protein OS=Phocaeicola dorei DSM 17855	0	33316000	0	0	0	0	0	31104000	0	0
tr|B6VS96|B6VS96_9BACT	Acyl-CoA dehydrogenase OS=Phocaeicola dorei DSM 17855	0	0	0	0	0	60484000	45461000	44481000	50182000	40966000
tr|B6VS13|B6VS13_9BACT	3-oxoacyl-[acyl-carrier-protein] reductase OS=Phocaeicola dorei DSM 17855	0	0	0	0	0	0	0	0	0	0
tr|A6KXH6|A6KXH6_PHOV8	Peptidyl-prolyl cis-trans isomerase OS=Phocaeicola vulgatus (strain ATCC 8482 / DSM 1447 / JCM 5826 / CCUG 4940 / NBRC 14291 / NCTC 11154)	0	61136000	0	0	0	0	0	0	0	0
tr|A6KXH9|A6KXH9_PHOV8	Inosine-5-monophosphate dehydrogenase OS=Phocaeicola vulgatus (strain ATCC 8482 / DSM 1447 / JCM 5826 / CCUG 4940 / NBRC 14291 / NCTC 11154)	182540000	23033000	116680000	131130000	119340000	0	0	0	46557000	57917000
tr|B6VV88|B6VV88_9BACT	TonB-dependent receptor plug domain-containing protein (Fragment) OS=Phocaeicola dorei DSM 17855	0	0	0	0	0	0	11546000	0	26064000	22193000
tr|B6W5L1|B6W5L1_9BACT	Large ribosomal subunit protein uL29 OS=Phocaeicola dorei DSM 17855	248720000	237530000	265040000	166110000	568920000	824150000	444940000	1285200000	890060000	496480000
tr|B6VX08|B6VX08_9BACT	Multifunctional fusion protein OS=Phocaeicola dorei DSM 17855	0	0	0	0	0	0	0	0	0	0
tr|B6VXV7|B6VXV7_9BACT	4Fe-4S ferredoxin-type domain-containing protein OS=Phocaeicola dorei DSM 17855	365840000	402100000	30047000	422260000	331490000	151070000	178750000	254740000	222190000	145010000
tr|B6VYF3|B6VYF3_9BACT	DNA gyrase subunit B OS=Phocaeicola dorei DSM 17855	17218000	11632000	0	16131000	0	0	16307000	0	0	16906000
tr|B6VYJ8|B6VYJ8_9BACT	Peptidyl-prolyl cis-trans isomerase OS=Phocaeicola dorei DSM 17855	0	0	0	0	19765000	0	0	0	0	0
tr|B6VSN1|B6VSN1_9BACT	ATP-cone domain-containing protein OS=Phocaeicola dorei DSM 17855	13114000	14019000	18007000	12823000	10918000	0	0	12095000	0	10661000
tr|B6W0H7|B6W0H7_9BACT	Uncharacterized protein OS=Phocaeicola dorei DSM 17855	0	0	0	0	0	0	0	0	0	0
tr|B6W1W4|B6W1W4_9BACT	Lipoprotein OS=Phocaeicola dorei DSM 17855	0	0	0	0	0	98400000	79631000	0	96915000	92743000
tr|B6W2N2|B6W2N2_9BACT	NIF system FeS cluster assembly NifU N-terminal domain-containing protein OS=Phocaeicola dorei DSM 17855	0	6137400	0	42040000	0	193210000	170720000	54272000	0	118370000
tr|A6L3F1|A6L3F1_PHOV8	Acetohydroxy-acid isomeroreductase OS=Phocaeicola vulgatus (strain ATCC 8482 / DSM 1447 / JCM 5826 / CCUG 4940 / NBRC 14291 / NCTC 11154)	0	0	0	0	0	0	0	0	0	65560000
tr|A6L3X3|A6L3X3_PHOV8	Serine protease OS=Phocaeicola vulgatus (strain ATCC 8482 / DSM 1447 / JCM 5826 / CCUG 4940 / NBRC 14291 / NCTC 11154)	0	0	0	0	0	0	0	0	0	0
tr|Q5LBR4|Q5LBR4_BACFN	Sigma factor A OS=Bacteroides fragilis (strain ATCC 25285 / DSM 2151 / CCUG 4856 / JCM 11019 / NCTC 9343 / Onslow)	0	58414000	59105000	65288000	56141000	0	0	0	0	0
tr|A6L661|A6L661_PHOV8	Thiol:disulfide interchange protein OS=Phocaeicola vulgatus (strain ATCC 8482 / DSM 1447 / JCM 5826 / CCUG 4940 / NBRC 14291 / NCTC 11154)	0	0	237990	0	230880	2725700	7440700	0	0	3085500
tr|B6VWA7|B6VWA7_9BACT	Glyceraldehyde-3-phosphate dehydrogenase OS=Phocaeicola dorei DSM 17855	0	92799000	0	0	0	0	0	0	0	0
tr|B6VVP1|B6VVP1_9BACT	Phosphoglucomutase OS=Phocaeicola dorei DSM 17855	0	0	0	0	103250000	49838000	63456000	0	53746000	46334000
tr|B6VVM0|B6VVM0_9BACT	PUR-alpha/beta/gamma DNA/RNA-binding protein OS=Phocaeicola dorei DSM 17855	0	0	0	0	0	0	0	0	0	0
tr|A6L7K5|A6L7K5_PHOV8	SPOR domain-containing protein OS=Phocaeicola vulgatus (strain ATCC 8482 / DSM 1447 / JCM 5826 / CCUG 4940 / NBRC 14291 / NCTC 11154)	18034000	0	0	16116000	15141000	0	0	0	37210000	39083000
tr|A6L7M4|A6L7M4_PHOV8	YtxH domain-containing protein OS=Phocaeicola vulgatus (strain ATCC 8482 / DSM 1447 / JCM 5826 / CCUG 4940 / NBRC 14291 / NCTC 11154)	1822200	1444500	1754100	1340200	1476900	0	0	0	0	0
tr|A7AYQ0|A7AYQ0_RUMGV	Chaperone protein DnaK OS=Ruminococcus gnavus (strain ATCC 29149 / VPI C7-9)	0	0	0	0	0	0	0	0	0	0
tr|A7B1Y6|A7B1Y6_RUMGV	Large ribosomal subunit protein uL1 OS=Ruminococcus gnavus (strain ATCC 29149 / VPI C7-9)	0	0	0	0	0	0	0	90966000	0	0
tr|A7B1Y8|A7B1Y8_RUMGV	Large ribosomal subunit protein bL12 OS=Ruminococcus gnavus (strain ATCC 29149 / VPI C7-9)	49364000	155260000	132020000	160020000	146100000	16424000	169110000	81765000	60671000	162480000
tr|A7B2H8|A7B2H8_RUMGV	Glyceraldehyde-3-phosphate dehydrogenase OS=Ruminococcus gnavus (strain ATCC 29149 / VPI C7-9)	0	0	0	0	0	0	172890000	0	195380000	0
tr|A7B2I0|A7B2I0_RUMGV	Triosephosphate isomerase OS=Ruminococcus gnavus (strain ATCC 29149 / VPI C7-9)	0	0	0	0	0	0	0	0	0	0
tr|A7B3J7|A7B3J7_RUMGV	Elongation factor Ts OS=Ruminococcus gnavus (strain ATCC 29149 / VPI C7-9)	0	0	0	0	0	0	0	0	0	0
tr|A7B513|A7B513_RUMGV	Aminoglycoside phosphotransferase domain-containing protein OS=Ruminococcus gnavus (strain ATCC 29149 / VPI C7-9)	0	0	0	0	0	0	0	0	0	0
tr|A7B520|A7B520_RUMGV	Small ribosomal subunit protein uS13 OS=Ruminococcus gnavus (strain ATCC 29149 / VPI C7-9)	0	0	0	0	0	29355000	32761000	107740000	8759400	54170000
tr|A7B798|A7B798_RUMGV	Pyruvate:ferredoxin oxidoreductase OS=Ruminococcus gnavus (strain ATCC 29149 / VPI C7-9)	8606600	0	0	0	0	23773000	73992000	19077000	42196000	59857000
tr|A7B7K7|A7B7K7_RUMGV	Trigger factor OS=Ruminococcus gnavus (strain ATCC 29149 / VPI C7-9)	52757000	38512000	38943000	0	38515000	0	0	0	0	0
tr|A7LQZ1|A7LQZ1_BACO1	Ferritin OS=Bacteroides ovatus (strain ATCC 8483 / DSM 1896 / JCM 5824 / BCRC 10623 / CCUG 4943 / NCTC 11153)	77440000	47714000	58971000	66102000	126250000	481980000	385020000	273660000	266950000	254170000
tr|A7LS12|A7LS12_BACO1	Dihydroorotate dehydrogenase 2 OS=Bacteroides ovatus (strain ATCC 8483 / DSM 1896 / JCM 5824 / BCRC 10623 / CCUG 4943 / NCTC 11153)	0	0	0	0	0	19531000	15791000	0	0	9443200
tr|A7LSL1|A7LSL1_BACO1	OmpA family protein OS=Bacteroides ovatus (strain ATCC 8483 / DSM 1896 / JCM 5824 / BCRC 10623 / CCUG 4943 / NCTC 11153)	0	0	0	0	0	0	0	0	0	0
tr|A7LT62|A7LT62_BACO1	Small ribosomal subunit protein uS4 OS=Bacteroides ovatus (strain ATCC 8483 / DSM 1896 / JCM 5824 / BCRC 10623 / CCUG 4943 / NCTC 11153)	61687000	65440000	40976000	0	42565000	95367000	161830000	80393000	191050000	113280000
tr|A7LT97|A7LT97_BACO1	Large ribosomal subunit protein bL12 OS=Bacteroides ovatus (strain ATCC 8483 / DSM 1896 / JCM 5824 / BCRC 10623 / CCUG 4943 / NCTC 11153)	1272900000	1301500000	1406200000	1350400000	1.6216e+09	349430000	355570000	1.0354e+09	721300000	667710000
tr|A7LTA4|A7LTA4_BACO1	Ribosome-associated translation inhibitor RaiA OS=Bacteroides ovatus (strain ATCC 8483 / DSM 1896 / JCM 5824 / BCRC 10623 / CCUG 4943 / NCTC 11153)	0	0	0	0	0	0	0	0	0	0
tr|A7LTE0|A7LTE0_BACO1	DUF4890 domain-containing protein OS=Bacteroides ovatus (strain ATCC 8483 / DSM 1896 / JCM 5824 / BCRC 10623 / CCUG 4943 / NCTC 11153)	0	0	67245000	0	0	0	0	0	0	0
tr|A7LTF5|A7LTF5_BACO1	Elongation factor Ts OS=Bacteroides ovatus (strain ATCC 8483 / DSM 1896 / JCM 5824 / BCRC 10623 / CCUG 4943 / NCTC 11153)	239490000	572040000	297450000	301820000	470430000	0	552370000	1105400000	659690000	514110000
tr|A7LTR2|A7LTR2_BACO1	Phosphoglucosamine mutase OS=Bacteroides ovatus (strain ATCC 8483 / DSM 1896 / JCM 5824 / BCRC 10623 / CCUG 4943 / NCTC 11153)	0	0	0	0	0	0	40244000	0	49163000	85832000
tr|A7LTV6|A7LTV6_BACO1	Pirin family protein OS=Bacteroides ovatus (strain ATCC 8483 / DSM 1896 / JCM 5824 / BCRC 10623 / CCUG 4943 / NCTC 11153)	0	0	0	0	116100000	0	147630000	20355000	60194000	20251000
tr|A7LWB7|A7LWB7_BACO1	Pyruvate kinase OS=Bacteroides ovatus (strain ATCC 8483 / DSM 1896 / JCM 5824 / BCRC 10623 / CCUG 4943 / NCTC 11153)	0	0	0	0	0	0	0	0	0	91905000
tr|A7LXH9|A7LXH9_BACO1	Putative RNA polymerase-binding protein DksA OS=Bacteroides ovatus (strain ATCC 8483 / DSM 1896 / JCM 5824 / BCRC 10623 / CCUG 4943 / NCTC 11153)	0	0	0	0	0	0	0	0	0	0
tr|A7LXV6|A7LXV6_BACO1	Succinate dehydrogenase or fumarate reductase, flavoprotein subunit OS=Bacteroides ovatus (strain ATCC 8483 / DSM 1896 / JCM 5824 / BCRC 10623 / CCUG 4943 / NCTC 11153)	70016000	144630000	149930000	66787000	131070000	15353000	15509000	148720000	18211000	148110000
tr|A7LYG0|A7LYG0_BACO1	Rubrerythrin OS=Bacteroides ovatus (strain ATCC 8483 / DSM 1896 / JCM 5824 / BCRC 10623 / CCUG 4943 / NCTC 11153)	217050000	109210000	0	351210000	131160000	185830000	0	82891000	16238000	0
tr|A7LZB0|A7LZB0_BACO1	Large ribosomal subunit protein bL9 OS=Bacteroides ovatus (strain ATCC 8483 / DSM 1896 / JCM 5824 / BCRC 10623 / CCUG 4943 / NCTC 11153)	102750000	172100000	208910000	190950000	171080000	37281000	61492000	210220000	58828000	55532000
tr|A7M072|A7M072_BACO1	Phosphate acetyltransferase OS=Bacteroides ovatus (strain ATCC 8483 / DSM 1896 / JCM 5824 / BCRC 10623 / CCUG 4943 / NCTC 11153)	10485000	10195000	15175000	9730600	12828000	14302000	14962000	13881000	8404100	17235000
tr|A7M2U8|A7M2U8_BACO1	Fructose-1,6-bisphosphate aldolase, class II OS=Bacteroides ovatus (strain ATCC 8483 / DSM 1896 / JCM 5824 / BCRC 10623 / CCUG 4943 / NCTC 11153)	1.7785e+09	1.6478e+09	2637700000	2528100000	2499700000	705630000	1141800000	1.6879e+09	1.0213e+09	970530000
tr|A7M5I8|A7M5I8_BACO1	Large ribosomal subunit protein bL25 OS=Bacteroides ovatus (strain ATCC 8483 / DSM 1896 / JCM 5824 / BCRC 10623 / CCUG 4943 / NCTC 11153)	27037000	27579000	24170000	19993000	19216000	57323000	47227000	31080000	49924000	40188000
tr|A7M5Y8|A7M5Y8_BACO1	Putative beta-lactamase-inhibitor-like PepSY-like domain-containing protein OS=Bacteroides ovatus (strain ATCC 8483 / DSM 1896 / JCM 5824 / BCRC 10623 / CCUG 4943 / NCTC 11153)	0	0	0	0	0	0	0	0	0	0
tr|A7UY08|A7UY08_BACUC	Cupin domain protein OS=Bacteroides uniformis (strain ATCC 8492 / DSM 6597 / CCUG 4942 / CIP 103695 / JCM 5828 / KCTC 5204 / NCTC 13054 / VPI 0061)	0	3067400	1719400	0	2028700	0	11398000	4374200	0	6954100
tr|A7UY49|A7UY49_BACUC	Phosphatidylglycerol lysyltransferase C-terminal domain-containing protein OS=Bacteroides uniformis (strain ATCC 8492 / DSM 6597 / CCUG 4942 / CIP 103695 / JCM 5828 / KCTC 5204 / NCTC 13054 / VPI 0061)	157510000	125970000	0	120500000	0	0	0	83714000	111390000	77632000
tr|A7UYF8|A7UYF8_BACUC	Corrinoid adenosyltransferase OS=Bacteroides uniformis (strain ATCC 8492 / DSM 6597 / CCUG 4942 / CIP 103695 / JCM 5828 / KCTC 5204 / NCTC 13054 / VPI 0061)	0	0	0	0	0	0	0	0	0	0
tr|A7UYQ3|A7UYQ3_BACUC	N-acetyl-gamma-glutamyl-phosphate reductase OS=Bacteroides uniformis (strain ATCC 8492 / DSM 6597 / CCUG 4942 / CIP 103695 / JCM 5828 / KCTC 5204 / NCTC 13054 / VPI 0061)	0	0	0	0	0	13009000	8776300	8973000	0	0
tr|A7UYQ8|A7UYQ8_BACUC	AMP-binding enzyme OS=Bacteroides uniformis (strain ATCC 8492 / DSM 6597 / CCUG 4942 / CIP 103695 / JCM 5828 / KCTC 5204 / NCTC 13054 / VPI 0061)	0	0	0	0	0	45365000	7037700	31783000	0	0
tr|A7UYR1|A7UYR1_BACUC	Argininosuccinate lyase OS=Bacteroides uniformis (strain ATCC 8492 / DSM 6597 / CCUG 4942 / CIP 103695 / JCM 5828 / KCTC 5204 / NCTC 13054 / VPI 0061)	0	0	0	0	0	52246000	160790000	0	0	19487000
tr|A7UYR2|A7UYR2_BACUC	SRPBCC family protein OS=Bacteroides uniformis (strain ATCC 8492 / DSM 6597 / CCUG 4942 / CIP 103695 / JCM 5828 / KCTC 5204 / NCTC 13054 / VPI 0061)	14150000	107900000	90571000	91641000	88745000	47581000	5530200	0	0	0
tr|A7UYR3|A7UYR3_BACUC	Orotate phosphoribosyltransferase OS=Bacteroides uniformis (strain ATCC 8492 / DSM 6597 / CCUG 4942 / CIP 103695 / JCM 5828 / KCTC 5204 / NCTC 13054 / VPI 0061)	703250000	495950000	356880000	513700000	606820000	1.9815e+09	1.81e+09	1.5765e+09	1.7288e+09	1.9501e+09
tr|A7UYS5|A7UYS5_BACUC	Gamma-glutamyl phosphate reductase OS=Bacteroides uniformis (strain ATCC 8492 / DSM 6597 / CCUG 4942 / CIP 103695 / JCM 5828 / KCTC 5204 / NCTC 13054 / VPI 0061)	0	0	0	0	0	0	0	0	0	0
tr|A7UYV2|A7UYV2_BACUC	Fe-S oxidoreductase OS=Bacteroides uniformis (strain ATCC 8492 / DSM 6597 / CCUG 4942 / CIP 103695 / JCM 5828 / KCTC 5204 / NCTC 13054 / VPI 0061)	0	0	0	0	0	28030000	31588000	31338000	32830000	26694000
tr|A7UYX1|A7UYX1_BACUC	Kelch repeat protein OS=Bacteroides uniformis (strain ATCC 8492 / DSM 6597 / CCUG 4942 / CIP 103695 / JCM 5828 / KCTC 5204 / NCTC 13054 / VPI 0061)	0	0	0	0	0	47116000	0	0	0	0
tr|A7UYY7|A7UYY7_BACUC	tRNA-2-methylthio-N(6)-dimethylallyladenosine synthase OS=Bacteroides uniformis (strain ATCC 8492 / DSM 6597 / CCUG 4942 / CIP 103695 / JCM 5828 / KCTC 5204 / NCTC 13054 / VPI 0061)	37242000	45025000	74901000	0	88342000	84943000	104430000	139070000	116020000	112510000
tr|A7UZ40|A7UZ40_BACUC	DNA-directed RNA polymerase subunit omega OS=Bacteroides uniformis (strain ATCC 8492 / DSM 6597 / CCUG 4942 / CIP 103695 / JCM 5828 / KCTC 5204 / NCTC 13054 / VPI 0061)	415220000	512750000	472000000	490720000	479630000	66602000	118820000	465350000	131760000	127500000
tr|A7UZ54|A7UZ54_BACUC	ParB-like protein OS=Bacteroides uniformis (strain ATCC 8492 / DSM 6597 / CCUG 4942 / CIP 103695 / JCM 5828 / KCTC 5204 / NCTC 13054 / VPI 0061)	13294000	0	0	0	0	0	0	0	0	0
tr|A7UZ76|A7UZ76_BACUC	ATPase AAA-type core domain-containing protein OS=Bacteroides uniformis (strain ATCC 8492 / DSM 6597 / CCUG 4942 / CIP 103695 / JCM 5828 / KCTC 5204 / NCTC 13054 / VPI 0061)	0	0	0	0	0	37817000	68010000	15471000	62454000	87046000
tr|A7UZB8|A7UZB8_BACUC	Queuine tRNA-ribosyltransferase OS=Bacteroides uniformis (strain ATCC 8492 / DSM 6597 / CCUG 4942 / CIP 103695 / JCM 5828 / KCTC 5204 / NCTC 13054 / VPI 0061)	0	0	0	12272000	0	41422000	0	0	42938000	37321000
tr|A7UZD2|A7UZD2_BACUC	Uronate isomerase OS=Bacteroides uniformis (strain ATCC 8492 / DSM 6597 / CCUG 4942 / CIP 103695 / JCM 5828 / KCTC 5204 / NCTC 13054 / VPI 0061)	0	0	0	0	0	57266000	111350000	0	86318000	0
tr|A7UZE6|A7UZE6_BACUC	NADH:ubiquinone reductase (non-electrogenic) OS=Bacteroides uniformis (strain ATCC 8492 / DSM 6597 / CCUG 4942 / CIP 103695 / JCM 5828 / KCTC 5204 / NCTC 13054 / VPI 0061)	0	0	0	0	0	47382000	0	49043000	56258000	39849000
tr|A7UZJ2|A7UZJ2_BACUC	YhcH/YjgK/YiaL family protein OS=Bacteroides uniformis (strain ATCC 8492 / DSM 6597 / CCUG 4942 / CIP 103695 / JCM 5828 / KCTC 5204 / NCTC 13054 / VPI 0061)	11970000	176100000	142490000	161270000	186970000	189550000	349680000	318280000	265310000	208240000
tr|A7UZK0|A7UZK0_BACUC	AAA+ ATPase domain-containing protein OS=Bacteroides uniformis (strain ATCC 8492 / DSM 6597 / CCUG 4942 / CIP 103695 / JCM 5828 / KCTC 5204 / NCTC 13054 / VPI 0061)	0	0	0	0	0	0	0	0	0	0
tr|A7UZP9|A7UZP9_BACUC	DUF4468 domain-containing protein OS=Bacteroides uniformis (strain ATCC 8492 / DSM 6597 / CCUG 4942 / CIP 103695 / JCM 5828 / KCTC 5204 / NCTC 13054 / VPI 0061)	43608000	0	46465000	79309000	53888000	39478000	0	44016000	0	0
tr|A7UZS0|A7UZS0_BACUC	Large ribosomal subunit protein uL14 OS=Bacteroides uniformis (strain ATCC 8492 / DSM 6597 / CCUG 4942 / CIP 103695 / JCM 5828 / KCTC 5204 / NCTC 13054 / VPI 0061)	1084900000	1191500000	1236200000	1095700000	1142500000	635360000	735890000	895080000	921090000	773520000
tr|A7UZS4|A7UZS4_BACUC	Small ribosomal subunit protein uS3 OS=Bacteroides uniformis (strain ATCC 8492 / DSM 6597 / CCUG 4942 / CIP 103695 / JCM 5828 / KCTC 5204 / NCTC 13054 / VPI 0061)	919440000	930200000	1.4822e+09	1302300000	1329700000	10378000000	7.1733e+09	2889500000	7.1704e+09	6.1047e+09
tr|A7UZU1|A7UZU1_BACUC	Large ribosomal subunit protein uL1 OS=Bacteroides uniformis (strain ATCC 8492 / DSM 6597 / CCUG 4942 / CIP 103695 / JCM 5828 / KCTC 5204 / NCTC 13054 / VPI 0061)	250580000	455650000	334750000	278730000	333830000	1328600000	1201300000	1.0223e+09	3.1167e+09	772520000
tr|A7V055|A7V055_BACUC	Acetylglutamate kinase OS=Bacteroides uniformis (strain ATCC 8492 / DSM 6597 / CCUG 4942 / CIP 103695 / JCM 5828 / KCTC 5204 / NCTC 13054 / VPI 0061)	0	10166000	0	9801700	0	0	0	0	0	0
tr|A7V061|A7V061_BACUC	Uncharacterized protein OS=Bacteroides uniformis (strain ATCC 8492 / DSM 6597 / CCUG 4942 / CIP 103695 / JCM 5828 / KCTC 5204 / NCTC 13054 / VPI 0061)	165440000	155770000	163090000	198450000	143850000	0	25654000	69502000	51444000	30898000
tr|A7V092|A7V092_BACUC	Bifunctional protein HldE OS=Bacteroides uniformis (strain ATCC 8492 / DSM 6597 / CCUG 4942 / CIP 103695 / JCM 5828 / KCTC 5204 / NCTC 13054 / VPI 0061)	0	0	17243000	0	0	0	0	0	0	17007000
tr|A7V0D0|A7V0D0_BACUC	Carbohydrate-binding domain-containing protein OS=Bacteroides uniformis (strain ATCC 8492 / DSM 6597 / CCUG 4942 / CIP 103695 / JCM 5828 / KCTC 5204 / NCTC 13054 / VPI 0061)	41581000	20649000	27407000	16995000	44324000	93027000	46397000	34787000	39688000	18077000
tr|A7V0F4|A7V0F4_BACUC	Oxidoreductase, short chain dehydrogenase/reductase family protein OS=Bacteroides uniformis (strain ATCC 8492 / DSM 6597 / CCUG 4942 / CIP 103695 / JCM 5828 / KCTC 5204 / NCTC 13054 / VPI 0061)	0	0	0	0	0	0	0	0	0	0
tr|A7V0G4|A7V0G4_BACUC	Sugar isomerase, KpsF/GutQ family OS=Bacteroides uniformis (strain ATCC 8492 / DSM 6597 / CCUG 4942 / CIP 103695 / JCM 5828 / KCTC 5204 / NCTC 13054 / VPI 0061)	0	9919900	0	0	17048000	0	0	0	0	0
tr|A7V0H5|A7V0H5_BACUC	Alkyl hydroperoxide reductase C OS=Bacteroides uniformis (strain ATCC 8492 / DSM 6597 / CCUG 4942 / CIP 103695 / JCM 5828 / KCTC 5204 / NCTC 13054 / VPI 0061)	50613000	70320000	64476000	65743000	50208000	191340000	212120000	177870000	183050000	219970000
tr|A7V0Z6|A7V0Z6_BACUC	SusD family protein OS=Bacteroides uniformis (strain ATCC 8492 / DSM 6597 / CCUG 4942 / CIP 103695 / JCM 5828 / KCTC 5204 / NCTC 13054 / VPI 0061)	19434000	33285000	7493300	0	7304600	0	0	0	0	30954000
tr|A7V114|A7V114_BACUC	Outer membrane protein OS=Bacteroides uniformis (strain ATCC 8492 / DSM 6597 / CCUG 4942 / CIP 103695 / JCM 5828 / KCTC 5204 / NCTC 13054 / VPI 0061)	0	0	0	0	0	0	0	0	0	0
tr|A7V1C8|A7V1C8_BACUC	Ribose-5-phosphate isomerase B OS=Bacteroides uniformis (strain ATCC 8492 / DSM 6597 / CCUG 4942 / CIP 103695 / JCM 5828 / KCTC 5204 / NCTC 13054 / VPI 0061)	0	0	0	0	0	96452000	0	0	0	0
tr|A7V1G3|A7V1G3_BACUC	SIMPL domain-containing protein OS=Bacteroides uniformis (strain ATCC 8492 / DSM 6597 / CCUG 4942 / CIP 103695 / JCM 5828 / KCTC 5204 / NCTC 13054 / VPI 0061)	0	0	0	0	0	0	0	0	0	0
tr|A7V1K6|A7V1K6_BACUC	S1 RNA binding domain protein OS=Bacteroides uniformis (strain ATCC 8492 / DSM 6597 / CCUG 4942 / CIP 103695 / JCM 5828 / KCTC 5204 / NCTC 13054 / VPI 0061)	0	0	0	0	0	10274000	0	0	0	0
tr|A7V1M1|A7V1M1_BACUC	Carboxyl transferase domain protein OS=Bacteroides uniformis (strain ATCC 8492 / DSM 6597 / CCUG 4942 / CIP 103695 / JCM 5828 / KCTC 5204 / NCTC 13054 / VPI 0061)	144160000	13058000	10592000	6504800	10524000	162760000	612620000	526820000	222450000	474300000
tr|A7V1R2|A7V1R2_BACUC	Tetratricopeptide repeat protein OS=Bacteroides uniformis (strain ATCC 8492 / DSM 6597 / CCUG 4942 / CIP 103695 / JCM 5828 / KCTC 5204 / NCTC 13054 / VPI 0061)	0	0	0	0	0	31669000	29774000	0	0	22040000
tr|A7V1Z0|A7V1Z0_BACUC	DUF4290 domain-containing protein OS=Bacteroides uniformis (strain ATCC 8492 / DSM 6597 / CCUG 4942 / CIP 103695 / JCM 5828 / KCTC 5204 / NCTC 13054 / VPI 0061)	41252000	42278000	32487000	39681000	51708000	0	0	33036000	0	0
tr|A7V202|A7V202_BACUC	Creatinase OS=Bacteroides uniformis (strain ATCC 8492 / DSM 6597 / CCUG 4942 / CIP 103695 / JCM 5828 / KCTC 5204 / NCTC 13054 / VPI 0061)	0	0	0	20630000	0	0	0	0	0	0
tr|A7V235|A7V235_BACUC	tRNA nucleotidyltransferase/poly(A) polymerase family protein OS=Bacteroides uniformis (strain ATCC 8492 / DSM 6597 / CCUG 4942 / CIP 103695 / JCM 5828 / KCTC 5204 / NCTC 13054 / VPI 0061)	0	0	0	0	0	23510000	27820000	68487000	87151000	36537000
tr|A7V238|A7V238_BACUC	histidine kinase OS=Bacteroides uniformis (strain ATCC 8492 / DSM 6597 / CCUG 4942 / CIP 103695 / JCM 5828 / KCTC 5204 / NCTC 13054 / VPI 0061)	0	105370000	0	0	43533000	0	0	71069000	0	0
tr|A7V267|A7V267_BACUC	Biopolymer transporter ExbD OS=Bacteroides uniformis (strain ATCC 8492 / DSM 6597 / CCUG 4942 / CIP 103695 / JCM 5828 / KCTC 5204 / NCTC 13054 / VPI 0061)	0	0	0	56894000	0	81975000	77159000	0	0	82213000
tr|A7V298|A7V298_BACUC	Chorismate synthase OS=Bacteroides uniformis (strain ATCC 8492 / DSM 6597 / CCUG 4942 / CIP 103695 / JCM 5828 / KCTC 5204 / NCTC 13054 / VPI 0061)	0	0	0	0	0	0	220510000	15885000	0	0
tr|A7V347|A7V347_BACUC	Tetratricopeptide repeat protein OS=Bacteroides uniformis (strain ATCC 8492 / DSM 6597 / CCUG 4942 / CIP 103695 / JCM 5828 / KCTC 5204 / NCTC 13054 / VPI 0061)	1867600	2464300	1727700	2148000	0	0	0	0	0	0
tr|A7V348|A7V348_BACUC	Protein BatD OS=Bacteroides uniformis (strain ATCC 8492 / DSM 6597 / CCUG 4942 / CIP 103695 / JCM 5828 / KCTC 5204 / NCTC 13054 / VPI 0061)	0	14475000	12131000	0	0	0	4756800	18978000	0	4472100
tr|A7V359|A7V359_BACUC	4-hydroxy-tetrahydrodipicolinate synthase OS=Bacteroides uniformis (strain ATCC 8492 / DSM 6597 / CCUG 4942 / CIP 103695 / JCM 5828 / KCTC 5204 / NCTC 13054 / VPI 0061)	0	0	0	0	0	0	0	0	0	0
tr|A7V362|A7V362_BACUC	Dihydroorotate dehydrogenase OS=Bacteroides uniformis (strain ATCC 8492 / DSM 6597 / CCUG 4942 / CIP 103695 / JCM 5828 / KCTC 5204 / NCTC 13054 / VPI 0061)	0	0	0	0	0	49027000	0	0	0	0
tr|A7V384|A7V384_BACUC	Hydrolase, carbon-nitrogen family OS=Bacteroides uniformis (strain ATCC 8492 / DSM 6597 / CCUG 4942 / CIP 103695 / JCM 5828 / KCTC 5204 / NCTC 13054 / VPI 0061)	0	0	8639200	0	7109400	67469000	47635000	0	0	6190300
tr|A7V3B3|A7V3B3_BACUC	Phenylacetate-coenzyme A ligase OS=Bacteroides uniformis (strain ATCC 8492 / DSM 6597 / CCUG 4942 / CIP 103695 / JCM 5828 / KCTC 5204 / NCTC 13054 / VPI 0061)	4021200	4170300	4108100	0	3918500	5244200	4730800	12932000	7738000	6932200
tr|A7V3B4|A7V3B4_BACUC	Indolepyruvate oxidoreductase subunit beta OS=Bacteroides uniformis (strain ATCC 8492 / DSM 6597 / CCUG 4942 / CIP 103695 / JCM 5828 / KCTC 5204 / NCTC 13054 / VPI 0061)	8731200	0	26118000	7912900	0	0	0	0	41359000	0
tr|A7V3F1|A7V3F1_BACUC	TonB-dependent receptor plug domain protein OS=Bacteroides uniformis (strain ATCC 8492 / DSM 6597 / CCUG 4942 / CIP 103695 / JCM 5828 / KCTC 5204 / NCTC 13054 / VPI 0061)	0	0	0	0	0	0	0	0	0	0
tr|A7V3N9|A7V3N9_BACUC	Energy-dependent translational throttle protein EttA OS=Bacteroides uniformis (strain ATCC 8492 / DSM 6597 / CCUG 4942 / CIP 103695 / JCM 5828 / KCTC 5204 / NCTC 13054 / VPI 0061)	23139000	0	0	0	54484000	96944000	33699000	0	31122000	39391000
tr|A7V3Q1|A7V3Q1_BACUC	Uncharacterized protein OS=Bacteroides uniformis (strain ATCC 8492 / DSM 6597 / CCUG 4942 / CIP 103695 / JCM 5828 / KCTC 5204 / NCTC 13054 / VPI 0061)	49386000	41942000	112480000	53738000	81092000	77043000	110560000	205210000	86739000	98904000
tr|A7V3R1|A7V3R1_BACUC	Nitroreductase family protein OS=Bacteroides uniformis (strain ATCC 8492 / DSM 6597 / CCUG 4942 / CIP 103695 / JCM 5828 / KCTC 5204 / NCTC 13054 / VPI 0061)	43044000	75400000	78676000	53010000	62069000	68477000	0	83568000	0	62247000
tr|A7V3R8|A7V3R8_BACUC	Metallo-beta-lactamase domain protein OS=Bacteroides uniformis (strain ATCC 8492 / DSM 6597 / CCUG 4942 / CIP 103695 / JCM 5828 / KCTC 5204 / NCTC 13054 / VPI 0061)	0	0	0	0	0	0	0	0	0	0
tr|A7V404|A7V404_BACUC	Aminopeptidase OS=Bacteroides uniformis (strain ATCC 8492 / DSM 6597 / CCUG 4942 / CIP 103695 / JCM 5828 / KCTC 5204 / NCTC 13054 / VPI 0061)	0	0	0	0	0	0	0	0	0	0
tr|A7V425|A7V425_BACUC	23S rRNA (Uracil-5-)-methyltransferase RumA OS=Bacteroides uniformis (strain ATCC 8492 / DSM 6597 / CCUG 4942 / CIP 103695 / JCM 5828 / KCTC 5204 / NCTC 13054 / VPI 0061)	0	0	0	56402	0	211460000	2312600	0	0	161080000
tr|A7V429|A7V429_BACUC	Superoxide dismutase OS=Bacteroides uniformis (strain ATCC 8492 / DSM 6597 / CCUG 4942 / CIP 103695 / JCM 5828 / KCTC 5204 / NCTC 13054 / VPI 0061)	684660000	760040000	523630000	670030000	765560000	513730000	882370000	1341700000	767780000	453280000
tr|A7V478|A7V478_BACUC	Threonine synthase OS=Bacteroides uniformis (strain ATCC 8492 / DSM 6597 / CCUG 4942 / CIP 103695 / JCM 5828 / KCTC 5204 / NCTC 13054 / VPI 0061)	0	0	0	0	0	160780000	109340000	106850000	177550000	124060000
tr|A7V4D9|A7V4D9_BACUC	3-oxoacyl-[acyl-carrier-protein] reductase OS=Bacteroides uniformis (strain ATCC 8492 / DSM 6597 / CCUG 4942 / CIP 103695 / JCM 5828 / KCTC 5204 / NCTC 13054 / VPI 0061)	2401700000	1.6811e+09	1.9254e+09	1.8123e+09	1.7493e+09	831800000	2746700000	858430000	1110200000	1.0669e+09
tr|A7V4X2|A7V4X2_BACUC	ABC transporter, ATP-binding protein OS=Bacteroides uniformis (strain ATCC 8492 / DSM 6597 / CCUG 4942 / CIP 103695 / JCM 5828 / KCTC 5204 / NCTC 13054 / VPI 0061)	74965000	38742000	36764000	39545000	44307000	47474000	140900000	53062000	108300000	125710000
tr|A7V570|A7V570_BACUC	ribose-phosphate diphosphokinase OS=Bacteroides uniformis (strain ATCC 8492 / DSM 6597 / CCUG 4942 / CIP 103695 / JCM 5828 / KCTC 5204 / NCTC 13054 / VPI 0061)	337390000	458700000	517950000	434670000	456890000	2444900000	1.7427e+09	757580000	1.7209e+09	1.7106e+09
tr|A7V581|A7V581_BACUC	Aspartate carbamoyltransferase OS=Bacteroides uniformis (strain ATCC 8492 / DSM 6597 / CCUG 4942 / CIP 103695 / JCM 5828 / KCTC 5204 / NCTC 13054 / VPI 0061)	0	0	0	0	32658000	148020000	177250000	64137000	37573000	131870000
tr|Q5LC48|Q5LC48_BACFN	Ion-translocating oxidoreductase complex subunit C OS=Bacteroides fragilis (strain ATCC 25285 / DSM 2151 / CCUG 4856 / JCM 11019 / NCTC 9343 / Onslow)	0	0	0	0	0	0	0	0	0	0
tr|A7V5D0|A7V5D0_BACUC	NAD dependent epimerase/dehydratase family protein OS=Bacteroides uniformis (strain ATCC 8492 / DSM 6597 / CCUG 4942 / CIP 103695 / JCM 5828 / KCTC 5204 / NCTC 13054 / VPI 0061)	0	0	0	0	0	23265000	27393000	0	0	22990000
tr|A7V5Q0|A7V5Q0_BACUC	Biotin-requiring enzyme OS=Bacteroides uniformis (strain ATCC 8492 / DSM 6597 / CCUG 4942 / CIP 103695 / JCM 5828 / KCTC 5204 / NCTC 13054 / VPI 0061)	197740000	262840000	50146000	241800000	225900000	64517000	89772000	193950000	122460000	90152000
tr|A7V613|A7V613_BACUC	DNA mismatch repair protein MutL OS=Bacteroides uniformis (strain ATCC 8492 / DSM 6597 / CCUG 4942 / CIP 103695 / JCM 5828 / KCTC 5204 / NCTC 13054 / VPI 0061)	0	0	0	0	0	6161300	0	0	0	0
tr|A7V629|A7V629_BACUC	Small ribosomal subunit protein uS9 OS=Bacteroides uniformis (strain ATCC 8492 / DSM 6597 / CCUG 4942 / CIP 103695 / JCM 5828 / KCTC 5204 / NCTC 13054 / VPI 0061)	346850000	423630000	428380000	345770000	439420000	105050000	790590000	422480000	464780000	210380000
tr|A7V632|A7V632_BACUC	Putative translation initiation factor SUI1 OS=Bacteroides uniformis (strain ATCC 8492 / DSM 6597 / CCUG 4942 / CIP 103695 / JCM 5828 / KCTC 5204 / NCTC 13054 / VPI 0061)	0	0	0	0	79578000	0	0	0	0	0
tr|A7V6N2|A7V6N2_BACUC	Pyridoxine 5-phosphate synthase OS=Bacteroides uniformis (strain ATCC 8492 / DSM 6597 / CCUG 4942 / CIP 103695 / JCM 5828 / KCTC 5204 / NCTC 13054 / VPI 0061)	0	0	0	0	0	88604000	0	0	0	0
tr|A7V6N7|A7V6N7_BACUC	DJ-1 family protein OS=Bacteroides uniformis (strain ATCC 8492 / DSM 6597 / CCUG 4942 / CIP 103695 / JCM 5828 / KCTC 5204 / NCTC 13054 / VPI 0061)	0	0	0	0	0	0	0	0	0	0
tr|A7V6P6|A7V6P6_BACUC	Sporulation and cell division repeat protein OS=Bacteroides uniformis (strain ATCC 8492 / DSM 6597 / CCUG 4942 / CIP 103695 / JCM 5828 / KCTC 5204 / NCTC 13054 / VPI 0061)	7949100	11381000	9441800	7784500	8298700	0	6445100	0	0	3546600
tr|A7V6P7|A7V6P7_BACUC	GTP cyclohydrolase 1 OS=Bacteroides uniformis (strain ATCC 8492 / DSM 6597 / CCUG 4942 / CIP 103695 / JCM 5828 / KCTC 5204 / NCTC 13054 / VPI 0061)	0	0	0	0	0	0	0	0	0	0
tr|A7V6Q7|A7V6Q7_BACUC	Tetratricopeptide repeat protein OS=Bacteroides uniformis (strain ATCC 8492 / DSM 6597 / CCUG 4942 / CIP 103695 / JCM 5828 / KCTC 5204 / NCTC 13054 / VPI 0061)	0	42371000	43283000	63225000	38540000	30513000	39433000	0	29675000	33010000
tr|A7V6Q9|A7V6Q9_BACUC	Single-stranded-DNA-specific exonuclease RecJ OS=Bacteroides uniformis (strain ATCC 8492 / DSM 6597 / CCUG 4942 / CIP 103695 / JCM 5828 / KCTC 5204 / NCTC 13054 / VPI 0061)	0	0	0	0	0	28318000	9173000	0	0	0
tr|A7V702|A7V702_BACUC	AMP-binding enzyme OS=Bacteroides uniformis (strain ATCC 8492 / DSM 6597 / CCUG 4942 / CIP 103695 / JCM 5828 / KCTC 5204 / NCTC 13054 / VPI 0061)	0	0	0	0	0	0	0	0	0	78138000
tr|A7V705|A7V705_BACUC	tRNA methylthiotransferase YqeV OS=Bacteroides uniformis (strain ATCC 8492 / DSM 6597 / CCUG 4942 / CIP 103695 / JCM 5828 / KCTC 5204 / NCTC 13054 / VPI 0061)	382360000	4026000	0	15062000	0	0	353570000	342510000	255200000	9690600
tr|A7V708|A7V708_BACUC	Methylglyoxal synthase OS=Bacteroides uniformis (strain ATCC 8492 / DSM 6597 / CCUG 4942 / CIP 103695 / JCM 5828 / KCTC 5204 / NCTC 13054 / VPI 0061)	0	0	0	0	0	0	0	0	0	0
tr|A7V750|A7V750_BACUC	Peptidase family M3 OS=Bacteroides uniformis (strain ATCC 8492 / DSM 6597 / CCUG 4942 / CIP 103695 / JCM 5828 / KCTC 5204 / NCTC 13054 / VPI 0061)	0	0	0	0	0	0	0	0	0	0
tr|A7V759|A7V759_BACUC	Tetratricopeptide repeat protein OS=Bacteroides uniformis (strain ATCC 8492 / DSM 6597 / CCUG 4942 / CIP 103695 / JCM 5828 / KCTC 5204 / NCTC 13054 / VPI 0061)	0	0	0	0	0	0	32045000	21591000	0	0
tr|A7V793|A7V793_BACUC	Hypoxanthine phosphoribosyltransferase OS=Bacteroides uniformis (strain ATCC 8492 / DSM 6597 / CCUG 4942 / CIP 103695 / JCM 5828 / KCTC 5204 / NCTC 13054 / VPI 0061)	0	0	0	0	0	60396000	70034000	0	29694000	66781000
tr|A7V7A6|A7V7A6_BACUC	LemA family protein OS=Bacteroides uniformis (strain ATCC 8492 / DSM 6597 / CCUG 4942 / CIP 103695 / JCM 5828 / KCTC 5204 / NCTC 13054 / VPI 0061)	4151500	7251400	6363100	3558000	6500300	0	0	0	0	31339000
tr|A7V7A9|A7V7A9_BACUC	Orotidine 5-phosphate decarboxylase OS=Bacteroides uniformis (strain ATCC 8492 / DSM 6597 / CCUG 4942 / CIP 103695 / JCM 5828 / KCTC 5204 / NCTC 13054 / VPI 0061)	0	2764000	0	20766000	0	43771000	97313000	0	36325000	88689000
tr|A7V7B2|A7V7B2_BACUC	Multifunctional fusion protein OS=Bacteroides uniformis (strain ATCC 8492 / DSM 6597 / CCUG 4942 / CIP 103695 / JCM 5828 / KCTC 5204 / NCTC 13054 / VPI 0061)	321920000	220600000	53331000	43404000	60751000	162430000	16228000	204020000	252460000	210650000
tr|A7V7H6|A7V7H6_BACUC	Cof-like hydrolase OS=Bacteroides uniformis (strain ATCC 8492 / DSM 6597 / CCUG 4942 / CIP 103695 / JCM 5828 / KCTC 5204 / NCTC 13054 / VPI 0061)	0	0	0	0	0	0	24776000	29094000	0	0
tr|A7V7S1|A7V7S1_BACUC	AAA+ ATPase domain-containing protein OS=Bacteroides uniformis (strain ATCC 8492 / DSM 6597 / CCUG 4942 / CIP 103695 / JCM 5828 / KCTC 5204 / NCTC 13054 / VPI 0061)	0	0	0	0	0	0	31820000	0	13546000	0
tr|A7V7S6|A7V7S6_BACUC	LAO/AO transport system ATPase OS=Bacteroides uniformis (strain ATCC 8492 / DSM 6597 / CCUG 4942 / CIP 103695 / JCM 5828 / KCTC 5204 / NCTC 13054 / VPI 0061)	0	6284300	6441300	0	0	41783000	36801000	30972000	44294000	39546000
tr|A7V806|A7V806_BACUC	Tricorn protease homolog OS=Bacteroides uniformis (strain ATCC 8492 / DSM 6597 / CCUG 4942 / CIP 103695 / JCM 5828 / KCTC 5204 / NCTC 13054 / VPI 0061)	0	0	0	0	0	0	0	0	0	0
tr|A7V821|A7V821_BACUC	Thioredoxin OS=Bacteroides uniformis (strain ATCC 8492 / DSM 6597 / CCUG 4942 / CIP 103695 / JCM 5828 / KCTC 5204 / NCTC 13054 / VPI 0061)	111670000	146060000	184030000	138050000	100840000	211920000	170660000	295670000	306330000	238890000
tr|A7V847|A7V847_BACUC	Ribosome-recycling factor OS=Bacteroides uniformis (strain ATCC 8492 / DSM 6597 / CCUG 4942 / CIP 103695 / JCM 5828 / KCTC 5204 / NCTC 13054 / VPI 0061)	451190000	370660000	601830000	504300000	470240000	172450000	166370000	620730000	439640000	174400000
tr|A7V8D4|A7V8D4_BACUC	Tetratricopeptide repeat protein OS=Bacteroides uniformis (strain ATCC 8492 / DSM 6597 / CCUG 4942 / CIP 103695 / JCM 5828 / KCTC 5204 / NCTC 13054 / VPI 0061)	0	5631100	0	0	0	0	22303000	0	0	32960000
tr|A7V8D7|A7V8D7_BACUC	L-ornithine N(alpha)-acyltransferase OS=Bacteroides uniformis (strain ATCC 8492 / DSM 6597 / CCUG 4942 / CIP 103695 / JCM 5828 / KCTC 5204 / NCTC 13054 / VPI 0061)	0	0	0	0	0	17624000	0	0	0	9927200
tr|A7V8G5|A7V8G5_BACUC	2,3-bisphosphoglycerate-independent phosphoglycerate mutase OS=Bacteroides uniformis (strain ATCC 8492 / DSM 6597 / CCUG 4942 / CIP 103695 / JCM 5828 / KCTC 5204 / NCTC 13054 / VPI 0061)	0	0	0	0	0	0	0	0	0	0
tr|A7V8M6|A7V8M6_BACUC	Peptidase, M24 family OS=Bacteroides uniformis (strain ATCC 8492 / DSM 6597 / CCUG 4942 / CIP 103695 / JCM 5828 / KCTC 5204 / NCTC 13054 / VPI 0061)	0	61652000	0	81099000	0	0	0	0	0	0
tr|A7V8R2|A7V8R2_BACUC	Inositol-1-monophosphatase OS=Bacteroides uniformis (strain ATCC 8492 / DSM 6597 / CCUG 4942 / CIP 103695 / JCM 5828 / KCTC 5204 / NCTC 13054 / VPI 0061)	0	0	0	0	0	2188900	2948800	4516900	4755900	2297100
tr|A7V9P3|A7V9P3_BACUC	Pyridine nucleotide-disulfide oxidoreductase OS=Bacteroides uniformis (strain ATCC 8492 / DSM 6597 / CCUG 4942 / CIP 103695 / JCM 5828 / KCTC 5204 / NCTC 13054 / VPI 0061)	0	0	0	0	0	0	0	0	0	16817000
tr|A7V9V4|A7V9V4_BACUC	Beta sliding clamp OS=Bacteroides uniformis (strain ATCC 8492 / DSM 6597 / CCUG 4942 / CIP 103695 / JCM 5828 / KCTC 5204 / NCTC 13054 / VPI 0061)	0	0	0	0	0	0	0	0	0	0
tr|A7V9V6|A7V9V6_BACUC	DUF3127 domain-containing protein OS=Bacteroides uniformis (strain ATCC 8492 / DSM 6597 / CCUG 4942 / CIP 103695 / JCM 5828 / KCTC 5204 / NCTC 13054 / VPI 0061)	582200000	22246000	21093000	1279800000	18907000	0	0	56725000	50399000	462570000
tr|A7VA13|A7VA13_BACUC	NADPH-dependent 7-cyano-7-deazaguanine reductase OS=Bacteroides uniformis (strain ATCC 8492 / DSM 6597 / CCUG 4942 / CIP 103695 / JCM 5828 / KCTC 5204 / NCTC 13054 / VPI 0061)	0	65542000	0	0	0	239130000	214490000	134950000	153920000	39555000
tr|A7VA23|A7VA23_BACUC	Outer membrane insertion signal domain protein OS=Bacteroides uniformis (strain ATCC 8492 / DSM 6597 / CCUG 4942 / CIP 103695 / JCM 5828 / KCTC 5204 / NCTC 13054 / VPI 0061)	0	0	0	0	0	0	48270000	21867000	0	0
tr|A7VA24|A7VA24_BACUC	4-phosphoerythronate dehydrogenase OS=Bacteroides uniformis (strain ATCC 8492 / DSM 6597 / CCUG 4942 / CIP 103695 / JCM 5828 / KCTC 5204 / NCTC 13054 / VPI 0061)	0	0	0	0	0	370660000	0	61124000	154570000	0
tr|A7VA42|A7VA42_BACUC	Bifunctional protein FolD OS=Bacteroides uniformis (strain ATCC 8492 / DSM 6597 / CCUG 4942 / CIP 103695 / JCM 5828 / KCTC 5204 / NCTC 13054 / VPI 0061)	218580000	167340000	233530000	245210000	115680000	15184000	108480000	43148000	0	25905000
tr|A7VAC3|A7VAC3_BACUC	DUF4890 domain-containing protein OS=Bacteroides uniformis (strain ATCC 8492 / DSM 6597 / CCUG 4942 / CIP 103695 / JCM 5828 / KCTC 5204 / NCTC 13054 / VPI 0061)	46547000	37985000	30244000	29527000	28083000	0	0	0	0	0
tr|A7VAD4|A7VAD4_BACUC	TrkA N-terminal domain protein OS=Bacteroides uniformis (strain ATCC 8492 / DSM 6597 / CCUG 4942 / CIP 103695 / JCM 5828 / KCTC 5204 / NCTC 13054 / VPI 0061)	24080000	40663000	21785000	36121000	36276000	42802000	89119000	87217000	97430000	108070000
tr|A7VAG0|A7VAG0_BACUC	Protein RecA OS=Bacteroides uniformis (strain ATCC 8492 / DSM 6597 / CCUG 4942 / CIP 103695 / JCM 5828 / KCTC 5204 / NCTC 13054 / VPI 0061)	298560000	198540000	114810000	200440000	103960000	830470000	691850000	391860000	580340000	585930000
tr|A7VAJ2|A7VAJ2_BACUC	Stress responsive A/B barrel domain protein OS=Bacteroides uniformis (strain ATCC 8492 / DSM 6597 / CCUG 4942 / CIP 103695 / JCM 5828 / KCTC 5204 / NCTC 13054 / VPI 0061)	93196000	109320000	174480000	85424000	63000000	0	24679000	0	0	0
tr|A7VAK6|A7VAK6_BACUC	GGGtGRT protein OS=Bacteroides uniformis (strain ATCC 8492 / DSM 6597 / CCUG 4942 / CIP 103695 / JCM 5828 / KCTC 5204 / NCTC 13054 / VPI 0061)	2497000000	1.6984e+09	3.8142e+09	2239300000	1.7182e+09	3.642e+09	2469800000	1095600000	2893700000	492490000
tr|A7VAP8|A7VAP8_BACUC	Sigma-54 interaction domain protein OS=Bacteroides uniformis (strain ATCC 8492 / DSM 6597 / CCUG 4942 / CIP 103695 / JCM 5828 / KCTC 5204 / NCTC 13054 / VPI 0061)	17910000	0	0	0	19121000	41214000	33964000	16777000	65125000	55219000
tr|A7VAP9|A7VAP9_BACUC	4-hydroxythreonine-4-phosphate dehydrogenase OS=Bacteroides uniformis (strain ATCC 8492 / DSM 6597 / CCUG 4942 / CIP 103695 / JCM 5828 / KCTC 5204 / NCTC 13054 / VPI 0061)	8539300	24891000	0	0	26739000	185930000	197520000	85368000	248160000	183000000
tr|A7VAT8|A7VAT8_BACUC	Glutamate--ammonia ligase, catalytic domain protein OS=Bacteroides uniformis (strain ATCC 8492 / DSM 6597 / CCUG 4942 / CIP 103695 / JCM 5828 / KCTC 5204 / NCTC 13054 / VPI 0061)	0	0	0	0	0	0	0	132200000	92471000	70066000
tr|A7VAU0|A7VAU0_BACUC	Thioredoxin reductase OS=Bacteroides uniformis (strain ATCC 8492 / DSM 6597 / CCUG 4942 / CIP 103695 / JCM 5828 / KCTC 5204 / NCTC 13054 / VPI 0061)	0	0	0	0	0	0	0	0	0	0
tr|A8RMC3|A8RMC3_ENTBW	Thioredoxin OS=Enterocloster bolteae (strain ATCC BAA-613 / DSM 15670 / CCUG 46953 / JCM 12243 / WAL 16351)	21071000	21715000	18481000	20822000	21013000	33771000	33014000	45551000	46490000	34688000
tr|A8RYX3|A8RYX3_ENTBW	Glycerol kinase OS=Enterocloster bolteae (strain ATCC BAA-613 / DSM 15670 / CCUG 46953 / JCM 12243 / WAL 16351)	0	0	0	0	0	202040000	170020000	0	293470000	260090000
tr|A8S427|A8S427_ENTBW	Chaperonin GroEL OS=Enterocloster bolteae (strain ATCC BAA-613 / DSM 15670 / CCUG 46953 / JCM 12243 / WAL 16351)	61403000	33766000	97850000	57654000	21868000	0	0	46604000	0	30332000
tr|A8S4A3|A8S4A3_ENTBW	NADH peroxidase OS=Enterocloster bolteae (strain ATCC BAA-613 / DSM 15670 / CCUG 46953 / JCM 12243 / WAL 16351)	0	0	0	119730000	0	0	0	0	0	0
tr|B2UKV7|B2UKV7_AKKM8	Co-chaperonin GroES OS=Akkermansia muciniphila (strain ATCC BAA-835 / DSM 22959 / JCM 33894 / BCRC 81048 / CCUG 64013 / CIP 107961 / Muc)	6060900	9219500	7348700	6774200	5708000	26591000	28524000	120330000	74191000	45943000
tr|B2UKV9|B2UKV9_AKKM8	Uncharacterized protein OS=Akkermansia muciniphila (strain ATCC BAA-835 / DSM 22959 / JCM 33894 / BCRC 81048 / CCUG 64013 / CIP 107961 / Muc)	0	0	0	0	0	0	0	0	0	0
tr|B2ULU7|B2ULU7_AKKM8	Thioredoxin domain OS=Akkermansia muciniphila (strain ATCC BAA-835 / DSM 22959 / JCM 33894 / BCRC 81048 / CCUG 64013 / CIP 107961 / Muc)	0	0	0	0	0	0	0	0	52415000	0
tr|B2URE5|B2URE5_AKKM8	Large ribosomal subunit protein bL9 OS=Akkermansia muciniphila (strain ATCC BAA-835 / DSM 22959 / JCM 33894 / BCRC 81048 / CCUG 64013 / CIP 107961 / Muc)	38844000	36559000	39391000	36476000	38546000	0	26448000	36223000	0	25514000
tr|B6VRW9|B6VRW9_9BACT	GTPase Der OS=Phocaeicola dorei DSM 17855	0	0	1819700	0	2521100	35592000	24001000	12185000	22612000	41801000
tr|B6VTZ1|B6VTZ1_9BACT	Large ribosomal subunit protein bL35 OS=Phocaeicola dorei DSM 17855	510260000	92662000	715380000	597270000	606000000	0	0	53186000	0	251390000
tr|B6VUI6|B6VUI6_9BACT	Thiol peroxidase OS=Phocaeicola dorei DSM 17855	11847000	16516000	13013000	13615000	16137000	33814000	28557000	100240000	83358000	18227000
tr|B6VZP5|B6VZP5_9BACT	Na(+)-translocating NADH-quinone reductase subunit A OS=Phocaeicola dorei DSM 17855	0	0	0	0	0	104080000	79418000	42507000	65275000	56487000
tr|B6W1Z8|B6W1Z8_9BACT	DUF4890 domain-containing protein OS=Phocaeicola dorei DSM 17855	55508000	64662000	66553000	60269000	54997000	0	0	0	0	0
tr|B6W5A6|B6W5A6_9BACT	Ribosomal subunit interface protein OS=Phocaeicola dorei DSM 17855	0	0	0	0	0	0	0	0	0	0
tr|D1P8W7|D1P8W7_9BACT	Respiratory-chain NADH dehydrogenase, 49 Kd subunit OS=Segatella copri DSM 18205	0	0	22594000	0	0	44385000	39078000	0	0	37538000
tr|D1P942|D1P942_9BACT	Ribonuclease Y OS=Segatella copri DSM 18205	0	0	0	0	0	0	0	0	0	0
tr|D1P964|D1P964_9BACT	Diaminopimelate decarboxylase OS=Segatella copri DSM 18205	0	0	0	0	0	0	0	0	0	0
tr|D1P9H4|D1P9H4_9BACT	Uncharacterized protein OS=Segatella copri DSM 18205	290780000	201570000	341720000	148330000	379940000	143710000	148220000	244330000	240910000	132110000
tr|D1P9I5|D1P9I5_9BACT	Kinase, PfkB family OS=Segatella copri DSM 18205	0	0	0	0	0	0	39694000	0	0	0
tr|D1P9V5|D1P9V5_9BACT	Transcription termination factor Rho OS=Segatella copri DSM 18205	0	0	0	0	0	0	56607000	19127000	71650000	79760000
tr|D1PA35|D1PA35_9BACT	L-ribulose-5-phosphate 4-epimerase OS=Segatella copri DSM 18205	0	0	0	0	0	51894000	0	19454000	26123000	0
tr|D1PA38|D1PA38_9BACT	Alpha-L-arabinofuranosidase domain protein OS=Segatella copri DSM 18205	0	0	0	0	0	58965000	39850000	19861000	90913000	31213000
tr|D1PA85|D1PA85_9BACT	Uncharacterized protein OS=Segatella copri DSM 18205	51477000	0	56813000	39487000	0	0	0	0	0	0
tr|D1PAA4|D1PAA4_9BACT	ATP synthase gamma chain OS=Segatella copri DSM 18205	127120000	144320000	0	138530000	129230000	156780000	57856000	97788000	101050000	173770000
tr|D1PAA6|D1PAA6_9BACT	ATP synthase subunit delta OS=Segatella copri DSM 18205	0	0	0	0	0	0	0	0	0	0
tr|D1PAC1|D1PAC1_9BACT	Large ribosomal subunit protein bL35 OS=Segatella copri DSM 18205	1197700000	1422000000	1386700000	1385400000	1405100000	492360000	357340000	531010000	513890000	517160000
tr|D1PAI4|D1PAI4_9BACT	Amidophosphoribosyltransferase OS=Segatella copri DSM 18205	0	0	0	0	0	0	0	0	0	0
tr|D1PB04|D1PB04_9BACT	Peptidase family M3 OS=Segatella copri DSM 18205	219140000	0	269260000	0	0	104790000	0	0	79423000	0
tr|D1PBE6|D1PBE6_9BACT	PhoH-like protein OS=Segatella copri DSM 18205	0	0	0	13028000	0	0	0	0	0	0
tr|D1PBR0|D1PBR0_9BACT	MaoC-like protein OS=Segatella copri DSM 18205	0	16369000	0	0	0	0	185330000	0	238080000	336570000
tr|D1PBT0|D1PBT0_9BACT	Bifunctional protein FolD OS=Segatella copri DSM 18205	0	0	0	0	0	0	43902000	0	52749000	47552000
tr|D1PBT3|D1PBT3_9BACT	Dihydroxy-acid dehydratase OS=Segatella copri DSM 18205	13507000	54067000	33904000	57850000	35266000	0	20149000	5495500	6677900	12087000
tr|D1PBT4|D1PBT4_9BACT	Acetolactate synthase OS=Segatella copri DSM 18205	0	0	0	0	0	0	0	64198000	0	130870000
tr|D1PBX5|D1PBX5_9BACT	LemA family protein OS=Segatella copri DSM 18205	0	0	0	0	0	0	0	0	0	0
tr|D1PCC1|D1PCC1_9BACT	Phospholipid/glycerol acyltransferase domain-containing protein OS=Segatella copri DSM 18205	0	24228000	0	0	0	0	0	0	0	0
tr|D1PCD4|D1PCD4_9BACT	Phosphate acetyltransferase OS=Segatella copri DSM 18205	0	0	0	0	0	0	0	0	0	0
tr|D1PCJ7|D1PCJ7_9BACT	UDP-N-acetylmuramate--L-alanine ligase OS=Segatella copri DSM 18205	0	0	0	0	0	29109000	21490000	9262100	0	0
tr|D1PCU1|D1PCU1_9BACT	THUMP domain protein OS=Segatella copri DSM 18205	0	0	0	0	0	38918000	46619000	11939000	105440000	84070000
tr|D1PCV5|D1PCV5_9BACT	Uncharacterized protein OS=Segatella copri DSM 18205	0	76969000	70077000	0	0	0	0	0	0	0
tr|D1PCZ1|D1PCZ1_9BACT	Transcriptional regulator, AsnC family OS=Segatella copri DSM 18205	8009600	0	0	0	559760	0	1978200	0	14724000	1989600
tr|D1PD57|D1PD57_9BACT	Thioredoxin OS=Segatella copri DSM 18205	0	0	0	0	0	0	0	0	0	0
tr|D1PD62|D1PD62_9BACT	Uridylate kinase OS=Segatella copri DSM 18205	0	0	0	0	0	0	0	0	0	0
tr|D1PDN2|D1PDN2_9BACT	Arginine--tRNA ligase OS=Segatella copri DSM 18205	0	0	0	0	0	0	43064000	0	28438000	29675000
tr|D1PDV1|D1PDV1_9BACT	S-adenosylmethionine synthase OS=Segatella copri DSM 18205	0	0	0	0	0	51338000	0	36032000	30693000	29466000
tr|D1PDY3|D1PDY3_9BACT	Uncharacterized protein OS=Segatella copri DSM 18205	0	0	0	0	0	0	0	0	0	0
tr|D1PE99|D1PE99_9BACT	Acyl carrier protein OS=Segatella copri DSM 18205	188500000	256800000	380490000	404190000	320880000	1.0688e+09	1.0407e+09	785880000	979030000	1082600000
tr|D1PEJ2|D1PEJ2_9BACT	Asparagine--tRNA ligase OS=Segatella copri DSM 18205	0	0	0	0	0	0	0	0	0	0
tr|D1PES4|D1PES4_9BACT	Uncharacterized protein OS=Segatella copri DSM 18205	0	0	0	0	0	18630000	31883000	0	11059000	0
tr|D1PF34|D1PF34_9BACT	Phosphoribosylformylglycinamidine synthase OS=Segatella copri DSM 18205	0	0	35348000	0	0	0	0	0	18459000	41962000
tr|D1PF43|D1PF43_9BACT	Uncharacterized protein OS=Segatella copri DSM 18205	0	0	0	0	0	0	0	0	0	0
tr|D1PFE4|D1PFE4_9BACT	Uncharacterized protein OS=Segatella copri DSM 18205	19103000	0	0	0	0	140520000	178780000	29580000	212830000	103700000
tr|D1PFE5|D1PFE5_9BACT	AMP-binding enzyme OS=Segatella copri DSM 18205	0	0	0	0	28331000	108950000	59224000	50194000	0	0
tr|D1PFK9|D1PFK9_9BACT	Thiazole synthase OS=Segatella copri DSM 18205	0	55057000	56540000	0	0	43662000	0	261880000	75937000	0
tr|D1PFX3|D1PFX3_9BACT	Small ribosomal subunit protein uS11 OS=Segatella copri DSM 18205	391710000	352680000	392910000	453770000	522240000	0	0	275060000	0	0
tr|D1PFZ9|D1PFZ9_9BACT	Elongation factor G OS=Segatella copri DSM 18205	238810000	389020000	1.0152e+09	279550000	558410000	2534900000	2254900000	1.8063e+09	2326900000	1.8217e+09
tr|G6AY04|G6AY04_9BACT	Small ribosomal subunit protein uS12 OS=Leyella stercorea DSM 18206	1.0248e+09	978120000	985120000	1127800000	898050000	903100000	928360000	3.0171e+09	2.0044e+09	1199700000
tr|D1PG09|D1PG09_9BACT	Transcription termination/antitermination protein NusG OS=Segatella copri DSM 18205	78918000	379700000	393260000	80064000	389170000	0	20496000	33210000	0	13048000
tr|D1PG21|D1PG21_9BACT	Glutamate--tRNA ligase OS=Segatella copri DSM 18205	177920000	129540000	139180000	96982000	128370000	132170000	171820000	165970000	56967000	64275000
tr|D1PG70|D1PG70_9BACT	deoxyribose-phosphate aldolase OS=Segatella copri DSM 18205	0	0	0	0	0	59559000	50109000	0	29825000	0
tr|D1PG79|D1PG79_9BACT	Succinate dehydrogenase or fumarate reductase, flavoprotein subunit OS=Segatella copri DSM 18205	124570000	124480000	117120000	156490000	96507000	502710000	342480000	128140000	129540000	50241000
tr|D1PG95|D1PG95_9BACT	Endoribonuclease YbeY OS=Segatella copri DSM 18205	21088000	27655000	28417000	38943000	31482000	0	64107000	55816000	48704000	39540000
tr|D1PGI3|D1PGI3_9BACT	1,4-alpha-glucan branching enzyme OS=Segatella copri DSM 18205	0	0	0	0	0	48195000	0	0	0	0
tr|D1PGK7|D1PGK7_9BACT	Large ribosomal subunit protein bL33 OS=Segatella copri DSM 18205	415510000	409970000	505160000	451620000	348050000	49294000	44558000	764610000	177600000	124220000
tr|D1PGN3|D1PGN3_9BACT	Putative S-adenosylmethionine:tRNA ribosyltransferase-isomerase OS=Segatella copri DSM 18205	34523000	19165000	32149000	28602000	24658000	49857000	36349000	75628000	61006000	38822000
tr|D1PGS6|D1PGS6_9BACT	Lon protease OS=Segatella copri DSM 18205	0	0	0	0	0	0	0	0	0	0
tr|D1PGV7|D1PGV7_9BACT	Uncharacterized protein OS=Segatella copri DSM 18205	72224000	0	34007000	31361000	69081000	0	62171000	67906000	92222000	92738000
tr|D1PHE2|D1PHE2_9BACT	Ferritin OS=Segatella copri DSM 18205	354790000	299750000	259980000	334950000	271700000	261870000	138340000	369170000	149680000	298830000
tr|D1PHI6|D1PHI6_9BACT	L-aspartate oxidase OS=Segatella copri DSM 18205	0	0	0	0	0	21050000	17775000	0	0	20716000
tr|D1PHJ6|D1PHJ6_9BACT	Aminopeptidase OS=Segatella copri DSM 18205	0	0	0	0	0	0	0	0	0	0
tr|D2Q603|D2Q603_BIFDB	DNA-directed RNA polymerase subunit beta OS=Bifidobacterium dentium (strain ATCC 27534 / DSM 20436 / JCM 1195 / Bd1)	0	6033200	5620700	5692400	24638000	0	921500	0	34874000	4098000
tr|D2Q6Q1|D2Q6Q1_BIFDB	Small ribosomal subunit protein bS6 OS=Bifidobacterium dentium (strain ATCC 27534 / DSM 20436 / JCM 1195 / Bd1)	185440000	0	203400000	240010000	0	110990000	111380000	253480000	288100000	133150000
tr|D2Q8H9|D2Q8H9_BIFDB	Small ribosomal subunit protein uS17 OS=Bifidobacterium dentium (strain ATCC 27534 / DSM 20436 / JCM 1195 / Bd1)	142110000	0	0	0	0	0	0	0	0	0
tr|D2Q8I2|D2Q8I2_BIFDB	Large ribosomal subunit protein uL5 OS=Bifidobacterium dentium (strain ATCC 27534 / DSM 20436 / JCM 1195 / Bd1)	245940000	372900000	312990000	265360000	294290000	103640000	88005000	136110000	106930000	113160000
tr|D2Q901|D2Q901_BIFDB	Inosine-5-monophosphate dehydrogenase OS=Bifidobacterium dentium (strain ATCC 27534 / DSM 20436 / JCM 1195 / Bd1)	123790000	143080000	57307000	124520000	160020000	0	20107000	52598000	0	23077000
tr|D2Q9N9|D2Q9N9_BIFDB	Enolase OS=Bifidobacterium dentium (strain ATCC 27534 / DSM 20436 / JCM 1195 / Bd1)	0	0	0	0	0	0	0	0	0	0
tr|D2QAD1|D2QAD1_BIFDB	Phosphoglycerate kinase OS=Bifidobacterium dentium (strain ATCC 27534 / DSM 20436 / JCM 1195 / Bd1)	115460000	130150000	86244000	41108000	127150000	25026000	24052000	99364000	37097000	45240000
tr|D2QAH0|D2QAH0_BIFDB	Probable transcriptional regulatory protein BDP	0	0	0	0	0	0	0	0	0	0
tr|E2NAC7|E2NAC7_9BACE	Outer membrane protein OS=Bacteroides cellulosilyticus DSM 14838	0	0	0	0	0	0	0	0	0	0
tr|E2NG88|E2NG88_9BACE	glyceraldehyde-3-phosphate dehydrogenase (phosphorylating) OS=Bacteroides cellulosilyticus DSM 14838	0	9116500	0	0	0	0	0	18429000	0	0
tr|E2NHD5|E2NHD5_9BACE	Uncharacterized protein OS=Bacteroides cellulosilyticus DSM 14838	0	0	0	0	0	0	35004000	0	0	0
tr|E2NIE0|E2NIE0_9BACE	Uncharacterized protein OS=Bacteroides cellulosilyticus DSM 14838	0	0	0	0	0	0	0	0	0	0
tr|F8DFI8|F8DFI8_STREP	Maltodextrin-binding protein OS=Streptococcus parasanguinis (strain ATCC 15912 / DSM 6778 / CIP 104372 / LMG 14537)	22212000	21217000	20958000	24792000	17246000	0	0	43418000	0	38378000
tr|F8DGM0|F8DGM0_STREP	Large ribosomal subunit protein uL5 OS=Streptococcus parasanguinis (strain ATCC 15912 / DSM 6778 / CIP 104372 / LMG 14537)	32475000	33940000	17612000	50667000	0	0	0	0	0	9732100
tr|F8DHZ6|F8DHZ6_STREP	Fructose-bisphosphate aldolase OS=Streptococcus parasanguinis (strain ATCC 15912 / DSM 6778 / CIP 104372 / LMG 14537)	0	0	0	0	0	0	0	0	66714000	48153000
tr|F8DKD7|F8DKD7_STREP	Phosphoglycerate kinase OS=Streptococcus parasanguinis (strain ATCC 15912 / DSM 6778 / CIP 104372 / LMG 14537)	29415000	29235000	29049000	29445000	18822000	0	0	0	0	0
tr|F8DKE0|F8DKE0_STREP	Elongation factor G OS=Streptococcus parasanguinis (strain ATCC 15912 / DSM 6778 / CIP 104372 / LMG 14537)	14899000	17315000	18241000	16238000	16362000	0	0	0	0	0
tr|F8DKL9|F8DKL9_STREP	Small ribosomal subunit protein uS2 OS=Streptococcus parasanguinis (strain ATCC 15912 / DSM 6778 / CIP 104372 / LMG 14537)	0	0	0	0	0	0	0	0	0	0
tr|G6AX93|G6AX93_9BACT	Pseudouridine synthase OS=Leyella stercorea DSM 18206	22994000	18786000	17423000	16735000	8351600	0	0	35857000	0	0
tr|G6AXZ9|G6AXZ9_9BACT	Large ribosomal subunit protein uL4 OS=Leyella stercorea DSM 18206	0	0	0	0	0	0	0	0	0	0
tr|G6AYU8|G6AYU8_9BACT	Phosphoenolpyruvate carboxykinase (ATP) OS=Leyella stercorea DSM 18206	205050000	4852500000	10391000000	5.9093e+09	9431300000	16132000000	14083000000	18493000000	16755000000	19759000000
tr|Q5LGV8|Q5LGV8_BACFN	Glyceraldehyde-3-phosphate dehydrogenase OS=Bacteroides fragilis (strain ATCC 25285 / DSM 2151 / CCUG 4856 / JCM 11019 / NCTC 9343 / Onslow)	0	0	0	0	0	0	0	0	0	0
tr|D2Q848|D2Q848_BIFDB	Large ribosomal subunit protein bL28 OS=Bifidobacterium dentium (strain ATCC 27534 / DSM 20436 / JCM 1195 / Bd1)	30938000	40080000	906940	18460000	41705000	133320000	134180000	107580000	115450000	152200000
tr|D2Q8E8|D2Q8E8_BIFDB	Large ribosomal subunit protein bL33 OS=Bifidobacterium dentium (strain ATCC 27534 / DSM 20436 / JCM 1195 / Bd1)	0	0	0	0	0	13891000	0	81551000	48433000	0
sp|A1A076|RL16_BIFAA	Large ribosomal subunit protein uL16 OS=Bifidobacterium adolescentis (strain ATCC 15703 / DSM 20083 / NCTC 11814 / E194a)	0	115210000	0	109080000	0	0	0	0	0	0
sp|A1A081|RL5_BIFAA	Large ribosomal subunit protein uL5 OS=Bifidobacterium adolescentis (strain ATCC 15703 / DSM 20083 / NCTC 11814 / E194a)	19388000	19001000	17776000	23494000	10321000	0	0	0	0	0
sp|A1A088|RL15_BIFAA	Large ribosomal subunit protein uL15 OS=Bifidobacterium adolescentis (strain ATCC 15703 / DSM 20083 / NCTC 11814 / E194a)	0	0	0	0	0	0	0	0	0	0
sp|A1A0T0|EFG_BIFAA	Elongation factor G OS=Bifidobacterium adolescentis (strain ATCC 15703 / DSM 20083 / NCTC 11814 / E194a)	0	0	0	0	0	0	0	0	0	0
sp|A1A1I2|RRF_BIFAA	Ribosome-recycling factor OS=Bifidobacterium adolescentis (strain ATCC 15703 / DSM 20083 / NCTC 11814 / E194a)	35295000	17736000	9315300	15368000	19539000	0	0	37838000	2277600	2980000
tr|D2QB40|D2QB40_BIFDB	Protein translocase subunit SecA OS=Bifidobacterium dentium (strain ATCC 27534 / DSM 20436 / JCM 1195 / Bd1)	0	0	0	0	0	25188000	0	12222000	0	14910000
sp|A1A2C2|RL20_BIFAA	Large ribosomal subunit protein bL20 OS=Bifidobacterium adolescentis (strain ATCC 15703 / DSM 20083 / NCTC 11814 / E194a)	21161000	29493000	21873000	20045000	28934000	311530000	264500000	153680000	295050000	242640000
sp|A1A2C3|RL35_BIFAA	Large ribosomal subunit protein bL35 OS=Bifidobacterium adolescentis (strain ATCC 15703 / DSM 20083 / NCTC 11814 / E194a)	0	0	0	0	0	0	0	0	0	0
sp|A1A3H8|RL9_BIFAA	Large ribosomal subunit protein bL9 OS=Bifidobacterium adolescentis (strain ATCC 15703 / DSM 20083 / NCTC 11814 / E194a)	1190500	0	0	0	0	83365000	0	42611000	44515000	0
sp|A1A3H9|RS18_BIFAA	Small ribosomal subunit protein bS18 OS=Bifidobacterium adolescentis (strain ATCC 15703 / DSM 20083 / NCTC 11814 / E194a)	687560000	0	759360000	257750000	713400000	20795000	66888000	851990000	412350000	387150000
sp|A6KWD5|RL9_PHOV8	Large ribosomal subunit protein bL9 OS=Phocaeicola vulgatus (strain ATCC 8482 / DSM 1447 / JCM 5826 / CCUG 4940 / NBRC 14291 / NCTC 11154)	42147000	48464000	56815000	67295000	59846000	30770000	69543000	96610000	67311000	61436000
tr|B6VT61|B6VT61_9BACT	Large ribosomal subunit protein bL19 OS=Phocaeicola dorei DSM 17855	0	0	0	180000000	221960000	0	74730000	0	0	0
tr|B6W5K3|B6W5K3_9BACT	Large ribosomal subunit protein uL18 OS=Phocaeicola dorei DSM 17855	0	0	62145000	0	0	0	0	0	0	0
tr|B6W5K4|B6W5K4_9BACT	Large ribosomal subunit protein uL6 OS=Phocaeicola dorei DSM 17855	214750000	846720000	858310000	974680000	951840000	0	41575000	0	0	0
tr|B6W5K6|B6W5K6_9BACT	Small ribosomal subunit protein uS14 OS=Phocaeicola dorei DSM 17855	0	456620000	0	414320000	193550000	1.5001e+09	2.1126e+09	0	1.8263e+09	0
tr|B6W5L4|B6W5L4_9BACT	Large ribosomal subunit protein uL22 OS=Phocaeicola dorei DSM 17855	23406000	6679200	155610000	187950000	192210000	80460000	58976000	72462000	55405000	93689000
tr|B6W5L6|B6W5L6_9BACT	Large ribosomal subunit protein uL2 OS=Phocaeicola dorei DSM 17855	144600000	163350000	115740000	139420000	122410000	46960000	47534000	142340000	73063000	80054000
tr|B6VWL5|B6VWL5_9BACT	Small ribosomal subunit protein uS15 OS=Phocaeicola dorei DSM 17855	95120000	102720000	75551000	140830000	169040000	93951000	65398000	368670000	254860000	181230000
tr|B6VYF4|B6VYF4_9BACT	Small ribosomal subunit protein bS20 OS=Phocaeicola dorei DSM 17855	874760000	784750000	858640000	679110000	624200000	260490000	299640000	643110000	313830000	212700000
tr|D1PFU8|D1PFU8_9BACT	GTPase Obg OS=Segatella copri DSM 18205	0	0	0	0	0	0	0	0	0	0
tr|B6W1E0|B6W1E0_9BACT	Adenylosuccinate synthetase OS=Phocaeicola dorei DSM 17855	14524000	0	20624000	44423000	11881000	41296000	60288000	18563000	35212000	69714000
tr|E2N7K9|E2N7K9_9BACE	Homoserine O-acetyltransferase OS=Bacteroides cellulosilyticus DSM 14838	0	0	0	0	0	0	0	0	0	0
tr|B6W3T4|B6W3T4_9BACT	Valine--tRNA ligase OS=Phocaeicola dorei DSM 17855	0	0	0	0	0	0	0	0	0	0
tr|B6W477|B6W477_9BACT	Formate-dependent phosphoribosylglycinamide formyltransferase OS=Phocaeicola dorei DSM 17855	0	0	0	0	16487000	0	0	0	0	0
tr|B6W4T8|B6W4T8_9BACT	ATP synthase subunit beta OS=Phocaeicola dorei DSM 17855	0	0	52519000	24356000	39371000	88426000	83606000	141690000	95888000	91939000
tr|B6VZT0|B6VZT0_9BACT	Aspartate--tRNA ligase OS=Phocaeicola dorei DSM 17855	0	0	0	0	0	115830000	109600000	0	93095000	110920000
tr|B6VZ13|B6VZ13_9BACT	Probable transcriptional regulatory protein BACDOR	26427000	0	0	0	0	0	0	38572000	0	0
tr|B6VW38|B6VW38_9BACT	Large ribosomal subunit protein bL27 OS=Phocaeicola dorei DSM 17855	0	0	0	0	0	0	0	0	0	0
sp|A6L7Q8|NAGB_PHOV8	Glucosamine-6-phosphate deaminase OS=Phocaeicola vulgatus (strain ATCC 8482 / DSM 1447 / JCM 5826 / CCUG 4940 / NBRC 14291 / NCTC 11154)	0	0	0	0	0	45095000	0	0	0	0
sp|B2UKY5|MDH_AKKM8	Malate dehydrogenase OS=Akkermansia muciniphila (strain ATCC BAA-835 / DSM 22959 / JCM 33894 / BCRC 81048 / CCUG 64013 / CIP 107961 / Muc)	0	0	0	0	0	11529000	0	0	0	0
sp|B2UL96|GLSA_AKKM8	Glutaminase OS=Akkermansia muciniphila (strain ATCC BAA-835 / DSM 22959 / JCM 33894 / BCRC 81048 / CCUG 64013 / CIP 107961 / Muc)	0	0	0	0	0	0	0	0	40361000	33984000
sp|B2UMT6|RS19_AKKM8	Small ribosomal subunit protein uS19 OS=Akkermansia muciniphila (strain ATCC BAA-835 / DSM 22959 / JCM 33894 / BCRC 81048 / CCUG 64013 / CIP 107961 / Muc)	0	0	7521700	0	0	0	0	0	0	6681500
sp|B2UMT8|RL23_AKKM8	Large ribosomal subunit protein uL23 OS=Akkermansia muciniphila (strain ATCC BAA-835 / DSM 22959 / JCM 33894 / BCRC 81048 / CCUG 64013 / CIP 107961 / Muc)	0	0	0	0	0	0	0	6742100	48883000	0
sp|B2UNG5|RS13_AKKM8	Small ribosomal subunit protein uS13 OS=Akkermansia muciniphila (strain ATCC BAA-835 / DSM 22959 / JCM 33894 / BCRC 81048 / CCUG 64013 / CIP 107961 / Muc)	0	18553000	0	12072000	0	0	0	0	0	0
sp|B2UQM8|RL15_AKKM8	Large ribosomal subunit protein uL15 OS=Akkermansia muciniphila (strain ATCC BAA-835 / DSM 22959 / JCM 33894 / BCRC 81048 / CCUG 64013 / CIP 107961 / Muc)	0	0	0	0	0	0	0	0	0	0
sp|B2URH4|RL13_AKKM8	Large ribosomal subunit protein uL13 OS=Akkermansia muciniphila (strain ATCC BAA-835 / DSM 22959 / JCM 33894 / BCRC 81048 / CCUG 64013 / CIP 107961 / Muc)	0	0	0	0	0	0	0	0	0	0
sp|Q0TM10|RS18_CLOP1	Small ribosomal subunit protein bS18 OS=Clostridium perfringens (strain ATCC 13124 / DSM 756 / JCM 1290 / NCIMB 6125 / NCTC 8237 / Type A)	14176000	14747000	12127000	0	13446000	32214000	37626000	0	37200000	20849000
sp|Q0TMN4|RL11_CLOP1	Large ribosomal subunit protein uL11 OS=Clostridium perfringens (strain ATCC 13124 / DSM 756 / JCM 1290 / NCIMB 6125 / NCTC 8237 / Type A)	0	0	0	0	0	0	0	0	0	0
sp|Q0TMP1|RS12_CLOP1	Small ribosomal subunit protein uS12 OS=Clostridium perfringens (strain ATCC 13124 / DSM 756 / JCM 1290 / NCIMB 6125 / NCTC 8237 / Type A)	152230000	0	119630000	0	0	96728000	0	79626000	0	0
sp|Q0TMQ0|RS19_CLOP1	Small ribosomal subunit protein uS19 OS=Clostridium perfringens (strain ATCC 13124 / DSM 756 / JCM 1290 / NCIMB 6125 / NCTC 8237 / Type A)	32600000	88787000	107890000	87303000	118550000	44474000	128190000	219810000	182130000	78659000
sp|Q0TMQ3|RL16_CLOP1	Large ribosomal subunit protein uL16 OS=Clostridium perfringens (strain ATCC 13124 / DSM 756 / JCM 1290 / NCIMB 6125 / NCTC 8237 / Type A)	0	0	0	0	0	0	0	0	0	0
sp|Q0TMR1|RL6_CLOP1	Large ribosomal subunit protein uL6 OS=Clostridium perfringens (strain ATCC 13124 / DSM 756 / JCM 1290 / NCIMB 6125 / NCTC 8237 / Type A)	0	0	0	139600000	0	0	0	0	0	0
sp|Q0TMR2|RL18_CLOP1	Large ribosomal subunit protein uL18 OS=Clostridium perfringens (strain ATCC 13124 / DSM 756 / JCM 1290 / NCIMB 6125 / NCTC 8237 / Type A)	23011000	18532000	17406000	13098000	22258000	0	0	54204000	0	31108000
sp|Q0TMT2|RS9_CLOP1	Small ribosomal subunit protein uS9 OS=Clostridium perfringens (strain ATCC 13124 / DSM 756 / JCM 1290 / NCIMB 6125 / NCTC 8237 / Type A)	0	0	0	0	0	0	0	0	0	0
sp|Q0TN51|G6PI_CLOP1	Glucose-6-phosphate isomerase OS=Clostridium perfringens (strain ATCC 13124 / DSM 756 / JCM 1290 / NCIMB 6125 / NCTC 8237 / Type A)	9204800	0	0	0	0	60374000	6340400	29254000	13527000	68860000
sp|Q0TNI4|RL27_CLOP1	Large ribosomal subunit protein bL27 OS=Clostridium perfringens (strain ATCC 13124 / DSM 756 / JCM 1290 / NCIMB 6125 / NCTC 8237 / Type A)	0	0	0	0	0	0	0	0	0	0
sp|Q0TPP1|RS16_CLOP1	Small ribosomal subunit protein bS16 OS=Clostridium perfringens (strain ATCC 13124 / DSM 756 / JCM 1290 / NCIMB 6125 / NCTC 8237 / Type A)	0	0	0	0	0	0	0	0	0	0
sp|Q0TRA8|PYRB_CLOP1	Aspartate carbamoyltransferase catalytic subunit OS=Clostridium perfringens (strain ATCC 13124 / DSM 756 / JCM 1290 / NCIMB 6125 / NCTC 8237 / Type A)	0	0	0	0	0	0	0	0	0	0
tr|A7LT69|A7LT69_BACO1	Large ribosomal subunit protein uL30 OS=Bacteroides ovatus (strain ATCC 8483 / DSM 1896 / JCM 5824 / BCRC 10623 / CCUG 4943 / NCTC 11153)	0	0	0	0	0	0	0	0	0	0
tr|E2NEL2|E2NEL2_9BACE	Small ribosomal subunit protein uS11 OS=Bacteroides cellulosilyticus DSM 14838	219890000	243760000	0	229040000	0	0	99182000	0	0	0
sp|Q5L8L6|CLPP_BACFN	ATP-dependent Clp protease proteolytic subunit OS=Bacteroides fragilis (strain ATCC 25285 / DSM 2151 / CCUG 4856 / JCM 11019 / NCTC 9343 / Onslow)	621350000	520520000	552470000	509560000	504130000	1.011e+09	700420000	776970000	767840000	955930000
tr|A7LSD2|A7LSD2_BACO1	ATPase/histidine kinase/DNA gyrase B/HSP90 domain protein OS=Bacteroides ovatus (strain ATCC 8483 / DSM 1896 / JCM 5824 / BCRC 10623 / CCUG 4943 / NCTC 11153)	0	0	0	0	0	0	0	0	0	0
tr|A0A380YYU9|A0A380YYU9_BACFN	ATP synthase subunit beta OS=Bacteroides fragilis (strain ATCC 25285 / DSM 2151 / CCUG 4856 / JCM 11019 / NCTC 9343 / Onslow)	0	0	0	0	0	0	0	0	0	0
tr|A0A380YWA8|A0A380YWA8_BACFN	Enolase OS=Bacteroides fragilis (strain ATCC 25285 / DSM 2151 / CCUG 4856 / JCM 11019 / NCTC 9343 / Onslow)	19873000	20537000	37279000	34567000	35350000	0	0	0	0	0
tr|G9YMX9|G9YMX9_FLAPL	Large ribosomal subunit protein bL12 OS=Flavonifractor plautii ATCC 29863	0	15258000	12467000	0	12755000	0	6781200	0	0	0
tr|G9YVP1|G9YVP1_FLAPL	Major carboxysome shell protein 1A OS=Flavonifractor plautii ATCC 29863	56077000	44554000	31877000	21128000	45007000	0	0	43084000	28453000	0
tr|G9YVN4|G9YVN4_FLAPL	Propanediol utilization protein PduB OS=Flavonifractor plautii ATCC 29863	0	0	0	0	0	0	30689000	0	10699000	0
tr|A0A0H2YNS5|A0A0H2YNS5_CLOP1	Fructose-1,6-bisphosphate aldolase, class II OS=Clostridium perfringens (strain ATCC 13124 / DSM 756 / JCM 1290 / NCIMB 6125 / NCTC 8237 / Type A)	14018000	14808000	15660000	16817000	14234000	0	4459500	0	0	3931500
tr|A0A0H2YPM3|A0A0H2YPM3_CLOP1	Chaperone protein ClpB OS=Clostridium perfringens (strain ATCC 13124 / DSM 756 / JCM 1290 / NCIMB 6125 / NCTC 8237 / Type A)	11886000	11131000	10395000	0	8832100	33182000	0	0	33670000	11505000
tr|A0A0H2YQ24|A0A0H2YQ24_CLOP1	Putative dipeptidase OS=Clostridium perfringens (strain ATCC 13124 / DSM 756 / JCM 1290 / NCIMB 6125 / NCTC 8237 / Type A)	20947000	0	34390000	0	24644000	0	0	49751000	0	32341000
tr|A0A0H2YQ74|A0A0H2YQ74_CLOP1	acetyl-CoA C-acetyltransferase OS=Clostridium perfringens (strain ATCC 13124 / DSM 756 / JCM 1290 / NCIMB 6125 / NCTC 8237 / Type A)	0	0	0	0	0	0	0	0	0	0
tr|A0A0H2YRQ3|A0A0H2YRQ3_CLOP1	Ribosome hibernation promoting factor OS=Clostridium perfringens (strain ATCC 13124 / DSM 756 / JCM 1290 / NCIMB 6125 / NCTC 8237 / Type A)	15003000	18754000	15837000	14119000	12898000	0	0	0	0	0
tr|A0A0H2YTA1|A0A0H2YTA1_CLOP1	PTS system mannose-specific EIIAB component OS=Clostridium perfringens (strain ATCC 13124 / DSM 756 / JCM 1290 / NCIMB 6125 / NCTC 8237 / Type A)	0	0	0	0	0	0	0	0	0	0
tr|A0A0H2YTG5|A0A0H2YTG5_CLOP1	Electron transfer flavoprotein, alpha subunit/FixB family protein OS=Clostridium perfringens (strain ATCC 13124 / DSM 756 / JCM 1290 / NCIMB 6125 / NCTC 8237 / Type A)	15035000	0	0	16039000	0	0	0	0	0	21102000
tr|A0A0H2YTX0|A0A0H2YTX0_CLOP1	peptidylprolyl isomerase OS=Clostridium perfringens (strain ATCC 13124 / DSM 756 / JCM 1290 / NCIMB 6125 / NCTC 8237 / Type A)	0	85167000	0	76613000	0	0	0	147730000	30175000	0
tr|A0A0H2YUJ1|A0A0H2YUJ1_CLOP1	DNA-binding protein HU OS=Clostridium perfringens (strain ATCC 13124 / DSM 756 / JCM 1290 / NCIMB 6125 / NCTC 8237 / Type A)	0	0	0	0	0	0	0	0	73027000	0
tr|A0A0H2YVB3|A0A0H2YVB3_CLOP1	Uncharacterized protein OS=Clostridium perfringens (strain ATCC 13124 / DSM 756 / JCM 1290 / NCIMB 6125 / NCTC 8237 / Type A)	0	0	62119000	0	0	0	0	0	0	0
tr|A0A0M1PE53|A0A0M1PE53_ENTFC	Large ribosomal subunit protein bL32 OS=Enterococcus faecium	0	0	0	0	0	0	0	0	15680000	0
tr|A0A132P2P4|A0A132P2P4_ENTFC	ATP-dependent protease ATPase subunit HslU OS=Enterococcus faecium	0	0	0	0	0	0	0	0	0	0
tr|A0A132P382|A0A132P382_ENTFC	Superoxide dismutase OS=Enterococcus faecium	0	0	0	0	0	0	0	0	0	0
tr|A0A1S8KSY5|A0A1S8KSY5_ENTFC	Oxidoreductase OS=Enterococcus faecium	121390000	94775000	85890000	82575000	75852000	0	0	64860000	50284000	48931000
tr|A0A132P515|A0A132P515_ENTFC	Large ribosomal subunit protein bL20 OS=Enterococcus faecium	0	0	0	0	0	0	0	0	0	0
tr|U2NHV6|U2NHV6_ENTFC	Large ribosomal subunit protein uL18 OS=Enterococcus faecium CRL1879	0	0	0	58404000	49743000	0	0	0	0	0
tr|U2QFU8|U2QFU8_ENTFC	Large ribosomal subunit protein uL15 OS=Enterococcus faecium CRL1879	4620600	11267000	5982500	4992400	7466000	0	27505000	19988000	0	0
tr|A0A7T3QX46|A0A7T3QX46_ENTFC	50S ribosomal protein L3 (Fragment) OS=Enterococcus faecium	0	0	0	0	0	0	0	0	0	0
tr|A0A1Y3K0N6|A0A1Y3K0N6_ENTFC	FMN-binding protein OS=Enterococcus faecium	0	0	0	0	0	0	0	0	0	0
tr|A0A132P689|A0A132P689_ENTFC	Probable transcriptional regulatory protein AWT83	13971000	32287000	19976000	27589000	18607000	0	27190000	55470000	47804000	19777000
tr|A0A132P6D8|A0A132P6D8_ENTFC	ATP-dependent zinc metalloprotease FtsH OS=Enterococcus faecium	0	0	0	0	0	0	0	0	0	0
tr|A0A7Y6URD7|A0A7Y6URD7_ENTFC	Oleate hydratase OS=Enterococcus faecium	0	0	0	0	0	19512000	11607000	0	0	0
tr|A0A9N7M9Q9|A0A9N7M9Q9_ENTFC	GatB/YqeY domain-containing protein OS=Enterococcus faecium	0	0	90526000	79615000	88998000	0	0	0	0	0
tr|C9BUG1|C9BUG1_ENTFC	Glycine--tRNA ligase beta subunit OS=Enterococcus faecium 1,231,408	0	0	0	17583000	0	32847000	6155400	0	0	0
tr|A0A1Y3J2A3|A0A1Y3J2A3_ENTFC	Choloylglycine hydrolase OS=Enterococcus faecium	0	0	0	0	0	587830	1933300	0	0	0
tr|A0A132P9E1|A0A132P9E1_ENTFC	Carbamate kinase OS=Enterococcus faecium	0	0	0	0	0	0	0	0	0	0
tr|A0A132P9N0|A0A132P9N0_ENTFC	Uncharacterized protein OS=Enterococcus faecium	0	0	0	0	0	0	0	0	0	0
tr|A0A133MQP2|A0A133MQP2_ENTFC	Large ribosomal subunit assembly factor BipA OS=Enterococcus faecium	0	0	0	0	0	32248000	0	0	0	0
tr|A0A1Y3ISM9|A0A1Y3ISM9_ENTFC	methionine adenosyltransferase (Fragment) OS=Enterococcus faecium	67004000	72511000	62020000	55538000	0	0	30568000	71323000	0	70308000
tr|A0A133N3D0|A0A133N3D0_ENTFC	DUF2969 domain-containing protein (Fragment) OS=Enterococcus faecium	0	0	0	0	0	0	0	0	0	0
tr|A0A132Z8H7|A0A132Z8H7_ENTFC	Inosine-5-monophosphate dehydrogenase OS=Enterococcus faecium	0	0	15723000	0	12358000	0	0	0	0	0
tr|A0A132Z8I6|A0A132Z8I6_ENTFC	Ribosome-binding ATPase YchF OS=Enterococcus faecium	0	0	0	0	0	10501000	0	0	8878600	11932000
tr|U2P2Y5|U2P2Y5_ENTFC	Cold-shock protein OS=Enterococcus faecium CRL1879	114220000	109090000	108400000	138170000	68883000	165130000	164680000	382030000	228550000	138180000
tr|U2QDA3|U2QDA3_ENTFC	NADH oxidase OS=Enterococcus faecium CRL1879	0	0	0	0	0	0	0	0	0	0
tr|R2PB98|R2PB98_ENTFC	Cell cycle protein GpsB OS=Enterococcus faecium EnGen0263	13748000	7753900	0	0	4277700	0	0	0	0	0
tr|J9A7R4|J9A7R4_ENTFC	DNA-directed RNA polymerase subunit omega OS=Enterococcus faecium TX1337RF	0	44145000	0	0	52273000	0	0	0	20074000	0
tr|A0A1Y3K3M3|A0A1Y3K3M3_ENTFC	L-lactate dehydrogenase (Fragment) OS=Enterococcus faecium	0	0	0	0	62617000	0	0	0	0	98762000
tr|A0A1Y3J708|A0A1Y3J708_ENTFC	Oxidoreductase (Fragment) OS=Enterococcus faecium	0	0	58107000	0	0	0	0	39895000	0	0
tr|A0A133CJ65|A0A133CJ65_ENTFC	Cell division protein DivIVA OS=Enterococcus faecium	0	0	0	0	0	0	32717000	34574000	0	28787000
tr|R2Q112|R2Q112_ENTFC	Thioredoxin OS=Enterococcus faecium EnGen0263	22404000	24135000	0	30947000	0	41041000	0	0	0	0
tr|A0A1Y3H0E1|A0A1Y3H0E1_ENTFC	inorganic diphosphatase (Fragment) OS=Enterococcus faecium	0	0	0	0	0	6985000	0	0	0	0
tr|A0A133CT44|A0A133CT44_ENTFC	Elongation factor Tu OS=Enterococcus faecium	0	0	0	0	0	22697000	0	0	0	31730000
tr|U2QFW2|U2QFW2_ENTFC	Small ribosomal subunit protein uS17 OS=Enterococcus faecium CRL1879	5335000	7344600	0	8443500	0	0	0	0	0	0
tr|A0A133MMF6|A0A133MMF6_ENTFC	Uncharacterized protein OS=Enterococcus faecium	0	22616000	26681000	19501000	0	0	12125000	0	0	21386000
tr|U2Q9N7|U2Q9N7_ENTFC	Primosomal protein N OS=Enterococcus faecium CRL1879	0	0	0	0	0	0	0	0	0	0
tr|U2NHW1|U2NHW1_ENTFC	Large ribosomal subunit protein uL24 OS=Enterococcus faecium CRL1879	0	0	0	0	0	42249000	0	28605000	34991000	30879000
tr|Q5LIZ4|Q5LIZ4_BACFN	DNA polymerase I OS=Bacteroides fragilis (strain ATCC 25285 / DSM 2151 / CCUG 4856 / JCM 11019 / NCTC 9343 / Onslow)	0	0	0	0	0	0	0	0	0	0
tr|A0A174QFM6|A0A174QFM6_FLAPL	Uncharacterized protein OS=Flavonifractor plautii	0	0	0	0	0	0	31030000	0	0	39233000
tr|A0A829A9E4|A0A829A9E4_ENTFC	Cyclopropane-fatty-acyl-phospholipid synthase OS=Enterococcus faecium EnGen0024	0	164540000	0	0	0	0	0	0	0	0
tr|A0A2I1XNH7|A0A2I1XNH7_LACJE	Large ribosomal subunit protein uL6 OS=Lactobacillus jensenii	31546000	19536000	21082000	33493000	15871000	44312000	43599000	60755000	58724000	43170000
tr|A0A2I1XNI0|A0A2I1XNI0_LACJE	Large ribosomal subunit protein uL30 OS=Lactobacillus jensenii	21875000	23060000	23821000	23306000	20808000	0	8438700	19393000	17727000	0
tr|A0A2I1XPB2|A0A2I1XPB2_LACJE	Small ribosomal subunit protein bS21 OS=Lactobacillus jensenii	0	41750000	0	0	0	0	0	0	0	0
tr|A0A558JRB3|A0A558JRB3_LACJE	Small ribosomal subunit protein uS10 OS=Lactobacillus jensenii	0	0	9014100	0	7659700	0	0	0	0	0
tr|G5H796|G5H796_9BACT	Elongation factor Tu OS=Alistipes indistinctus YIT 12060	0	0	0	0	0	17481000	0	0	0	9119900
tr|G5H542|G5H542_9BACT	Small ribosomal subunit protein uS7 OS=Alistipes indistinctus YIT 12060	0	0	0	0	0	0	0	0	0	0
tr|G5HAR0|G5HAR0_9BACT	DUF2795 domain-containing protein OS=Alistipes indistinctus YIT 12060	0	0	0	0	0	0	0	0	0	0
tr|G5H5K1|G5H5K1_9BACT	Phosphoenolpyruvate carboxykinase (ATP) OS=Alistipes indistinctus YIT 12060	43865000	0	0	0	0	0	49117000	0	0	0
tr|G5H8P8|G5H8P8_9BACT	Outer membrane protein beta-barrel domain-containing protein OS=Alistipes indistinctus YIT 12060	0	0	0	0	0	0	0	0	0	0
tr|A0A5N1IFI4|A0A5N1IFI4_LACJE	DNA-binding protein HU OS=Lactobacillus jensenii	0	0	0	49885000	0	0	0	0	0	0
tr|A0A9P4DCY7|A0A9P4DCY7_ENTFC	Phage portal protein OS=Enterococcus faecium	0	0	0	0	0	0	0	47356000	0	34623000
tr|A0A829F9A2|A0A829F9A2_ENTFC	Heparin-sulfate lyase N-terminal domain-containing protein OS=Enterococcus faecium EnGen0192	66940000	55803000	0	61897000	56811000	78656000	70421000	77005000	104650000	87085000
tr|A0A8E2RKD6|A0A8E2RKD6_ENTFC	Cell filamentation protein Fic OS=Enterococcus faecium	0	0	0	0	0	0	0	0	0	0
tr|D2Q6Y0|D2Q6Y0_BIFDB	Alpha-1,4 glucan phosphorylase OS=Bifidobacterium dentium (strain ATCC 27534 / DSM 20436 / JCM 1195 / Bd1)	0	4176000	0	3209600	0	0	40116000	9561900	0	8338500
tr|A0ZZF9|A0ZZF9_BIFAA	ferredoxin--NADP(+) reductase OS=Bifidobacterium adolescentis (strain ATCC 15703 / DSM 20083 / NCTC 11814 / E194a)	3269900	4857400	3031700	2533300	3798900	23535000	21935000	20595000	20441000	26229000
tr|A0ZZI0|A0ZZI0_BIFAA	Ketol-acid reductoisomerase (NADP(+)) OS=Bifidobacterium adolescentis (strain ATCC 15703 / DSM 20083 / NCTC 11814 / E194a)	38269000	33270000	27486000	0	28020000	0	5625100	0	0	6720600
tr|D2Q7Q6|D2Q7Q6_BIFDB	Poly(Hydroxyalcanoate) granule associated protein (Phasin) OS=Bifidobacterium dentium (strain ATCC 27534 / DSM 20436 / JCM 1195 / Bd1)	0	0	0	0	0	0	0	0	0	0
tr|A0ZZX9|A0ZZX9_BIFAA	Glucose-6-phosphate isomerase OS=Bifidobacterium adolescentis (strain ATCC 15703 / DSM 20083 / NCTC 11814 / E194a)	152700000	158250000	74647000	66379000	163320000	408060000	145560000	195490000	365340000	446690000
tr|A1A019|A1A019_BIFAA	Cell division protein OS=Bifidobacterium adolescentis (strain ATCC 15703 / DSM 20083 / NCTC 11814 / E194a)	5780700	4626600	5424900	5388700	5104900	0	0	0	0	0
tr|A1A067|A1A067_BIFAA	Aldehyde-alcohol dehydrogenase OS=Bifidobacterium adolescentis (strain ATCC 15703 / DSM 20083 / NCTC 11814 / E194a)	57252000	48885000	52833000	63494000	57285000	0	47501000	59850000	58779000	53825000
tr|A1A090|A1A090_BIFAA	Adenylate kinase OS=Bifidobacterium adolescentis (strain ATCC 15703 / DSM 20083 / NCTC 11814 / E194a)	0	0	0	0	0	0	0	0	0	0
tr|A1A0C6|A1A0C6_BIFAA	2,3-bisphosphoglycerate-dependent phosphoglycerate mutase OS=Bifidobacterium adolescentis (strain ATCC 15703 / DSM 20083 / NCTC 11814 / E194a)	38956000	31412000	31587000	32013000	28929000	0	18267000	0	0	0
tr|D2Q8S3|D2Q8S3_BIFDB	FucO Lactaldehyde reductase OS=Bifidobacterium dentium (strain ATCC 27534 / DSM 20436 / JCM 1195 / Bd1)	0	0	0	0	0	0	0	0	0	0
tr|D2Q8T2|D2Q8T2_BIFDB	ATP-dependent zinc metalloprotease FtsH OS=Bifidobacterium dentium (strain ATCC 27534 / DSM 20436 / JCM 1195 / Bd1)	0	0	0	0	0	0	0	0	0	0
tr|A1A0V2|A1A0V2_BIFAA	Adenylosuccinate lyase OS=Bifidobacterium adolescentis (strain ATCC 15703 / DSM 20083 / NCTC 11814 / E194a)	0	0	0	0	0	0	0	0	0	0
tr|A1A0X2|A1A0X2_BIFAA	DUF349 domain-containing protein OS=Bifidobacterium adolescentis (strain ATCC 15703 / DSM 20083 / NCTC 11814 / E194a)	0	0	0	0	0	0	0	37820000	48709000	33290000
tr|A1A107|A1A107_BIFAA	Ribosome-binding ATPase YchF OS=Bifidobacterium adolescentis (strain ATCC 15703 / DSM 20083 / NCTC 11814 / E194a)	0	0	0	65932000	0	0	0	0	0	0
tr|A1A126|A1A126_BIFAA	6-phosphogluconate dehydrogenase, decarboxylating OS=Bifidobacterium adolescentis (strain ATCC 15703 / DSM 20083 / NCTC 11814 / E194a)	0	0	0	0	0	0	0	0	0	0
tr|D2Q9P5|D2Q9P5_BIFDB	Peptidyl-prolyl cis-trans isomerase OS=Bifidobacterium dentium (strain ATCC 27534 / DSM 20436 / JCM 1195 / Bd1)	0	0	0	0	0	0	0	0	0	0
tr|D2Q9P6|D2Q9P6_BIFDB	Transcription elongation factor GreA OS=Bifidobacterium dentium (strain ATCC 27534 / DSM 20436 / JCM 1195 / Bd1)	54197000	70250000	61946000	48421000	61847000	22262000	14339000	0	0	19197000
tr|D2QA12|D2QA12_BIFDB	GMP synthase [glutamine-hydrolyzing] OS=Bifidobacterium dentium (strain ATCC 27534 / DSM 20436 / JCM 1195 / Bd1)	41400000	3853300	3099300	31450000	3796100	0	0	2864500	0	4565000
tr|A1A1E0|A1A1E0_BIFAA	Large ribosomal subunit protein bL25 OS=Bifidobacterium adolescentis (strain ATCC 15703 / DSM 20083 / NCTC 11814 / E194a)	120070000	14409000	137370000	9478600	16026000	0	66928000	0	0	113210000
tr|A1A1E9|A1A1E9_BIFAA	Possible glycosyltransferase OS=Bifidobacterium adolescentis (strain ATCC 15703 / DSM 20083 / NCTC 11814 / E194a)	0	0	0	0	0	0	0	0	0	0
tr|D2QA95|D2QA95_BIFDB	Orotidine 5-phosphate decarboxylase OS=Bifidobacterium dentium (strain ATCC 27534 / DSM 20436 / JCM 1195 / Bd1)	4085400	2483100	2557500	2023900	2342200	0	0	0	0	0
tr|A1A1W6|A1A1W6_BIFAA	Argininosuccinate lyase OS=Bifidobacterium adolescentis (strain ATCC 15703 / DSM 20083 / NCTC 11814 / E194a)	0	5792600	4784200	0	4019100	10184000	0	0	37064000	0
tr|A1A2B0|A1A2B0_BIFAA	ABC-type transporter OS=Bifidobacterium adolescentis (strain ATCC 15703 / DSM 20083 / NCTC 11814 / E194a)	0	152910	13353000	0	0	0	0	0	0	0
tr|D2Q594|D2Q594_BIFDB	InfC Bacterial Protein Translation Initiation Factor 3(IF-3) OS=Bifidobacterium dentium (strain ATCC 27534 / DSM 20436 / JCM 1195 / Bd1)	0	0	0	0	0	0	0	0	0	0
tr|A1A2E6|A1A2E6_BIFAA	Pyridoxamine 5-phosphate oxidase putative domain-containing protein OS=Bifidobacterium adolescentis (strain ATCC 15703 / DSM 20083 / NCTC 11814 / E194a)	64104000	0	0	71650000	38445000	0	0	41895000	0	0
tr|D2Q5S1|D2Q5S1_BIFDB	NrdD Anaerobic ribonucleoside-triphosphate reductase OS=Bifidobacterium dentium (strain ATCC 27534 / DSM 20436 / JCM 1195 / Bd1)	0	0	0	0	0	0	0	0	0	0
tr|A1A347|A1A347_BIFAA	Thioredoxin OS=Bifidobacterium adolescentis (strain ATCC 15703 / DSM 20083 / NCTC 11814 / E194a)	0	0	0	0	0	0	0	0	0	0
tr|A1A3D8|A1A3D8_BIFAA	Secreted protein OS=Bifidobacterium adolescentis (strain ATCC 15703 / DSM 20083 / NCTC 11814 / E194a)	0	0	0	0	0	0	0	0	0	0
tr|A1A3R9|A1A3R9_BIFAA	Oligo-1,6-glucosidase OS=Bifidobacterium adolescentis (strain ATCC 15703 / DSM 20083 / NCTC 11814 / E194a)	26975000	0	0	24334000	0	0	17892000	23891000	0	0
tr|A1A3X5|A1A3X5_BIFAA	R3H domain-containing protein OS=Bifidobacterium adolescentis (strain ATCC 15703 / DSM 20083 / NCTC 11814 / E194a)	0	0	2837900	0	0	0	0	0	0	0
tr|A6KWD9|A6KWD9_PHOV8	Two-component system response regulator OS=Phocaeicola vulgatus (strain ATCC 8482 / DSM 1447 / JCM 5826 / CCUG 4940 / NBRC 14291 / NCTC 11154)	35997000	0	31555000	0	33092000	70785000	46154000	0	0	0
tr|A6KWQ8|A6KWQ8_PHOV8	Aminotransferase OS=Phocaeicola vulgatus (strain ATCC 8482 / DSM 1447 / JCM 5826 / CCUG 4940 / NBRC 14291 / NCTC 11154)	0	0	0	0	0	0	47717000	0	0	0
tr|B6VSU1|B6VSU1_9BACT	Aspartate-semialdehyde dehydrogenase OS=Phocaeicola dorei DSM 17855	0	0	0	0	0	0	0	0	0	0
tr|B6VST9|B6VST9_9BACT	Glycine--tRNA ligase OS=Phocaeicola dorei DSM 17855	291960000	197670000	235140000	185670000	247620000	253750000	190850000	438950000	333500000	413190000
tr|B6VSG3|B6VSG3_9BACT	DUF4925 domain-containing protein (Fragment) OS=Phocaeicola dorei DSM 17855	0	0	0	0	0	0	0	0	0	0
tr|B6VS98|B6VS98_9BACT	Electron transfer flavoprotein alpha/beta-subunit N-terminal domain-containing protein OS=Phocaeicola dorei DSM 17855	0	0	0	0	0	0	0	0	0	0
tr|A6KXG1|A6KXG1_PHOV8	carbamoyl-phosphate synthase (glutamine-hydrolyzing) OS=Phocaeicola vulgatus (strain ATCC 8482 / DSM 1447 / JCM 5826 / CCUG 4940 / NBRC 14291 / NCTC 11154)	20152000	0	0	0	0	41275000	0	30585000	27139000	25934000
tr|B6VRX7|B6VRX7_9BACT	DNA helicase OS=Phocaeicola dorei DSM 17855	0	0	0	0	0	0	22197000	0	0	0
tr|B6VRX3|B6VRX3_9BACT	RRM domain-containing protein OS=Phocaeicola dorei DSM 17855	140850000	0	180370000	0	0	77471000	85963000	171140000	0	0
tr|A6KYJ3|A6KYJ3_PHOV8	Large ribosomal subunit protein uL23 OS=Phocaeicola vulgatus (strain ATCC 8482 / DSM 1447 / JCM 5826 / CCUG 4940 / NBRC 14291 / NCTC 11154)	691210000	713370000	688780000	587330000	736740000	369090000	419640000	827370000	698580000	381800000
tr|A6KYK5|A6KYK5_PHOV8	Large ribosomal subunit protein uL10 OS=Phocaeicola vulgatus (strain ATCC 8482 / DSM 1447 / JCM 5826 / CCUG 4940 / NBRC 14291 / NCTC 11154)	0	0	0	0	0	0	0	0	0	0
tr|B6VX02|B6VX02_9BACT	Thiamine pyrophosphate enzyme TPP-binding domain-containing protein OS=Phocaeicola dorei DSM 17855	0	0	0	0	0	0	23098000	0	0	0
tr|B6VX61|B6VX61_9BACT	Uncharacterized protein OS=Phocaeicola dorei DSM 17855	0	0	0	0	0	0	0	0	0	0
tr|B6VXR4|B6VXR4_9BACT	Ribosome-binding ATPase YchF OS=Phocaeicola dorei DSM 17855	0	0	0	0	0	0	0	0	0	0
tr|B6VXV0|B6VXV0_9BACT	N-acetyltransferase domain-containing protein OS=Phocaeicola dorei DSM 17855	0	0	0	0	0	0	0	0	0	0
tr|B6VYJ9|B6VYJ9_9BACT	Peptidyl-prolyl cis-trans isomerase OS=Phocaeicola dorei DSM 17855	0	0	0	0	0	0	0	0	0	81724000
tr|B6VYD1|B6VYD1_9BACT	Transcription elongation factor GreA OS=Phocaeicola dorei DSM 17855	0	0	0	208630000	0	165740000	0	224360000	270760000	0
tr|Q5L842|Q5L842_BACFN	Protein of uncharacterized function (DUF2795) OS=Bacteroides fragilis (strain ATCC 25285 / DSM 2151 / CCUG 4856 / JCM 11019 / NCTC 9343 / Onslow)	63307000	83678000	94812000	111030000	122330000	2584400000	579220000	462300000	434030000	294470000
tr|B6VYS9|B6VYS9_9BACT	Alkaline phosphatase OS=Phocaeicola dorei DSM 17855	0	0	0	0	0	0	0	0	0	0
tr|B6VSN6|B6VSN6_9BACT	Meso-diaminopimelate D-dehydrogenase OS=Phocaeicola dorei DSM 17855	0	0	0	0	0	0	0	0	0	0
tr|A6L0Y2|A6L0Y2_PHOV8	Fructokinase OS=Phocaeicola vulgatus (strain ATCC 8482 / DSM 1447 / JCM 5826 / CCUG 4940 / NBRC 14291 / NCTC 11154)	0	0	0	0	0	34024000	0	0	116690000	0
tr|A6L0Y8|A6L0Y8_PHOV8	Fructose-bisphosphate aldolase OS=Phocaeicola vulgatus (strain ATCC 8482 / DSM 1447 / JCM 5826 / CCUG 4940 / NBRC 14291 / NCTC 11154)	1.8162e+09	1.8742e+09	1.7854e+09	1.8248e+09	1328100000	1123700000	1123500000	2638700000	1337100000	852010000
tr|B6W191|B6W191_9BACT	4-deoxy-L-threo-5-hexosulose-uronate ketol-isomerase OS=Phocaeicola dorei DSM 17855	0	0	0	0	0	0	0	621420000	403550000	0
tr|A6L1Q0|A6L1Q0_PHOV8	Putative biopolymer transport protein OS=Phocaeicola vulgatus (strain ATCC 8482 / DSM 1447 / JCM 5826 / CCUG 4940 / NBRC 14291 / NCTC 11154)	0	0	0	0	0	70196000	0	0	0	264610000
tr|B6W1D6|B6W1D6_9BACT	HTH araC/xylS-type domain-containing protein OS=Phocaeicola dorei DSM 17855	84807000	0	0	56576000	0	0	0	0	0	0
tr|A6L2N0|A6L2N0_PHOV8	Uncharacterized protein OS=Phocaeicola vulgatus (strain ATCC 8482 / DSM 1447 / JCM 5826 / CCUG 4940 / NBRC 14291 / NCTC 11154)	70345000	55161000	0	63689000	63207000	0	0	0	0	0
tr|B6W270|B6W270_9BACT	Pyruvate/ketoisovalerate oxidoreductase catalytic domain-containing protein OS=Phocaeicola dorei DSM 17855	0	0	5879400	0	0	0	0	0	0	0
tr|Q5LEU3|Q5LEU3_BACFN	Ferredoxin OS=Bacteroides fragilis (strain ATCC 25285 / DSM 2151 / CCUG 4856 / JCM 11019 / NCTC 9343 / Onslow)	35138000	26946000	26266000	36214000	46097000	271780000	325650000	371820000	434960000	323900000
tr|B6W291|B6W291_9BACT	Protein GrpE OS=Phocaeicola dorei DSM 17855	0	0	0	0	0	0	0	0	0	0
tr|A7M0W2|A7M0W2_BACO1	dTDP-glucose 4,6-dehydratase OS=Bacteroides ovatus (strain ATCC 8483 / DSM 1896 / JCM 5824 / BCRC 10623 / CCUG 4943 / NCTC 11153)	0	0	0	0	0	0	0	0	0	0
tr|A7V9V3|A7V9V3_BACUC	Exonuclease OS=Bacteroides uniformis (strain ATCC 8492 / DSM 6597 / CCUG 4942 / CIP 103695 / JCM 5828 / KCTC 5204 / NCTC 13054 / VPI 0061)	0	0	0	0	0	0	0	0	0	20220000
tr|B6W4E7|B6W4E7_9BACT	DUF3127 domain-containing protein OS=Phocaeicola dorei DSM 17855	48346000	141120000	69756000	151460000	43336000	0	0	113350000	0	0
tr|E2NIG4|E2NIG4_9BACE	Carbohydrate kinase PfkB domain-containing protein OS=Bacteroides cellulosilyticus DSM 14838	4431100	0	0	0	0	8478900	5525800	0	9027200	8441100
tr|B6VZP0|B6VZP0_9BACT	Na(+)-translocating NADH-quinone reductase subunit F OS=Phocaeicola dorei DSM 17855	0	0	0	0	0	25701000	45824000	0	2498200	0
tr|B6VZJ6|B6VZJ6_9BACT	CinA C-terminal domain-containing protein OS=Phocaeicola dorei DSM 17855	0	0	0	0	0	0	0	0	0	0
tr|A6L5G2|A6L5G2_PHOV8	Putative tetratricopeptide repeat family protein OS=Phocaeicola vulgatus (strain ATCC 8482 / DSM 1447 / JCM 5826 / CCUG 4940 / NBRC 14291 / NCTC 11154)	0	0	0	0	49687000	32208000	56773000	65850000	111130000	39763000
tr|A6L5I5|A6L5I5_PHOV8	YhcH/YjgK/YiaL family protein OS=Phocaeicola vulgatus (strain ATCC 8482 / DSM 1447 / JCM 5826 / CCUG 4940 / NBRC 14291 / NCTC 11154)	0	0	0	0	0	0	0	0	0	0
tr|A6L5L5|A6L5L5_PHOV8	CTP synthase OS=Phocaeicola vulgatus (strain ATCC 8482 / DSM 1447 / JCM 5826 / CCUG 4940 / NBRC 14291 / NCTC 11154)	7507400	4609000	8267900	6075000	0	0	19271000	20261000	4306000	31627000
tr|A6L6D5|A6L6D5_PHOV8	Serine--tRNA ligase OS=Phocaeicola vulgatus (strain ATCC 8482 / DSM 1447 / JCM 5826 / CCUG 4940 / NBRC 14291 / NCTC 11154)	0	0	0	0	0	0	0	0	0	0
tr|B6VU66|B6VU66_9BACT	SHSP domain-containing protein OS=Phocaeicola dorei DSM 17855	0	0	0	0	0	0	0	0	0	0
tr|A7AYH8|A7AYH8_RUMGV	Biotin-requiring enzyme OS=Ruminococcus gnavus (strain ATCC 29149 / VPI C7-9)	11983000	14557000	12606000	0	12050000	0	30866000	0	0	0
tr|A7AZR8|A7AZR8_RUMGV	Small ribosomal subunit protein uS9 OS=Ruminococcus gnavus (strain ATCC 29149 / VPI C7-9)	0	0	0	0	0	0	0	0	0	0
tr|A7B0F1|A7B0F1_RUMGV	BMC domain protein OS=Ruminococcus gnavus (strain ATCC 29149 / VPI C7-9)	58066000	59942000	68696000	57955000	59781000	0	0	44720000	0	0
tr|A7B0N9|A7B0N9_RUMGV	Large ribosomal subunit protein bL19 OS=Ruminococcus gnavus (strain ATCC 29149 / VPI C7-9)	0	0	0	0	0	0	0	0	0	0
tr|A7B152|A7B152_RUMGV	Small ribosomal subunit protein bS6 OS=Ruminococcus gnavus (strain ATCC 29149 / VPI C7-9)	29494000	48162000	30169000	40455000	32645000	0	0	0	0	0
tr|A7B1C0|A7B1C0_RUMGV	ATP-dependent 6-phosphofructokinase OS=Ruminococcus gnavus (strain ATCC 29149 / VPI C7-9)	10233000	13409000	0	0	0	0	0	39740000	0	0
tr|A7B1Y0|A7B1Y0_RUMGV	Phosphoenolpyruvate carboxykinase (ATP) OS=Ruminococcus gnavus (strain ATCC 29149 / VPI C7-9)	0	0	0	0	0	0	0	0	0	0
tr|A7B1Y5|A7B1Y5_RUMGV	Large ribosomal subunit protein uL11 OS=Ruminococcus gnavus (strain ATCC 29149 / VPI C7-9)	0	0	0	0	0	0	0	501350000	0	0
tr|A7B1Y7|A7B1Y7_RUMGV	Large ribosomal subunit protein uL10 OS=Ruminococcus gnavus (strain ATCC 29149 / VPI C7-9)	0	21380000	0	0	0	0	14334000	0	0	28863000
tr|A7B518|A7B518_RUMGV	Small ribosomal subunit protein uS4 OS=Ruminococcus gnavus (strain ATCC 29149 / VPI C7-9)	0	0	0	0	0	0	0	0	0	0
tr|A7B519|A7B519_RUMGV	Small ribosomal subunit protein uS11 OS=Ruminococcus gnavus (strain ATCC 29149 / VPI C7-9)	13446000	0	0	0	0	0	0	0	0	0
tr|A7B527|A7B527_RUMGV	Large ribosomal subunit protein uL30 OS=Ruminococcus gnavus (strain ATCC 29149 / VPI C7-9)	39168000	49247000	52779000	52363000	58112000	114790000	104410000	204680000	148460000	92834000
tr|A7B529|A7B529_RUMGV	Large ribosomal subunit protein uL18 OS=Ruminococcus gnavus (strain ATCC 29149 / VPI C7-9)	52086000	55910000	38014000	0	47838000	0	94192000	138090000	183140000	116320000
tr|A7B530|A7B530_RUMGV	Large ribosomal subunit protein uL6 OS=Ruminococcus gnavus (strain ATCC 29149 / VPI C7-9)	135820000	0	0	145620000	131310000	0	0	16210000	0	60360000
tr|A7B536|A7B536_RUMGV	Small ribosomal subunit protein uS17 OS=Ruminococcus gnavus (strain ATCC 29149 / VPI C7-9)	35549000	43951000	0	0	30862000	0	64723000	76558000	56803000	0
tr|A7B541|A7B541_RUMGV	Small ribosomal subunit protein uS19 OS=Ruminococcus gnavus (strain ATCC 29149 / VPI C7-9)	209320000	120640000	183610000	174080000	80872000	69212000	41552000	91976000	68717000	47257000
tr|A7B542|A7B542_RUMGV	Large ribosomal subunit protein uL2 OS=Ruminococcus gnavus (strain ATCC 29149 / VPI C7-9)	45901000	37078000	24220000	25048000	187260000	24800000	22687000	94757000	26354000	25807000
tr|A7B545|A7B545_RUMGV	Large ribosomal subunit protein uL3 OS=Ruminococcus gnavus (strain ATCC 29149 / VPI C7-9)	36755000	48299000	38320000	46037000	33151000	99056000	0	194720000	197050000	98534000
tr|A7B546|A7B546_RUMGV	Small ribosomal subunit protein uS10 OS=Ruminococcus gnavus (strain ATCC 29149 / VPI C7-9)	0	9871400	0	0	8706000	0	0	0	0	0
tr|A7B6J3|A7B6J3_RUMGV	Rubredoxin OS=Ruminococcus gnavus (strain ATCC 29149 / VPI C7-9)	30475000	24849000	0	29979000	32451000	0	0	0	0	0
tr|A7B7A5|A7B7A5_RUMGV	ABC transporter, substrate-binding protein, family 5 OS=Ruminococcus gnavus (strain ATCC 29149 / VPI C7-9)	0	0	0	0	0	0	0	0	0	0
tr|A7B7M8|A7B7M8_RUMGV	Ribosome hibernation promoting factor OS=Ruminococcus gnavus (strain ATCC 29149 / VPI C7-9)	54728000	66237000	50749000	62480000	54807000	0	0	0	0	0
tr|A7B896|A7B896_RUMGV	Small ribosomal subunit protein bS20 OS=Ruminococcus gnavus (strain ATCC 29149 / VPI C7-9)	6967400	0	0	1746500	6224000	0	0	7599900	0	530790
tr|A7B8B8|A7B8B8_RUMGV	Small ribosomal subunit protein uS15 OS=Ruminococcus gnavus (strain ATCC 29149 / VPI C7-9)	0	0	1862700	0	0	0	0	0	0	0
tr|A7LQP1|A7LQP1_BACO1	Glutamate decarboxylase OS=Bacteroides ovatus (strain ATCC 8483 / DSM 1896 / JCM 5824 / BCRC 10623 / CCUG 4943 / NCTC 11153)	12635000	19781000	13218000	12219000	15558000	34320000	37709000	74817000	54177000	46300000
tr|A7LQP2|A7LQP2_BACO1	Glutaminase OS=Bacteroides ovatus (strain ATCC 8483 / DSM 1896 / JCM 5824 / BCRC 10623 / CCUG 4943 / NCTC 11153)	12688000	0	11423000	0	0	256600000	275020000	176820000	333640000	232890000
tr|A7LRA7|A7LRA7_BACO1	RRM domain-containing protein OS=Bacteroides ovatus (strain ATCC 8483 / DSM 1896 / JCM 5824 / BCRC 10623 / CCUG 4943 / NCTC 11153)	0	66853000	59297000	57856000	0	0	0	0	0	0
tr|A7LRB1|A7LRB1_BACO1	DNA helicase OS=Bacteroides ovatus (strain ATCC 8483 / DSM 1896 / JCM 5824 / BCRC 10623 / CCUG 4943 / NCTC 11153)	0	0	0	0	0	0	0	0	0	0
tr|A7LRD4|A7LRD4_BACO1	Pseudouridine synthase OS=Bacteroides ovatus (strain ATCC 8483 / DSM 1896 / JCM 5824 / BCRC 10623 / CCUG 4943 / NCTC 11153)	0	0	0	0	0	0	0	0	0	0
tr|A7LRF3|A7LRF3_BACO1	Putative thioredoxin OS=Bacteroides ovatus (strain ATCC 8483 / DSM 1896 / JCM 5824 / BCRC 10623 / CCUG 4943 / NCTC 11153)	0	0	0	0	0	0	0	0	0	0
tr|A7LRF8|A7LRF8_BACO1	Dipeptidyl-peptidase OS=Bacteroides ovatus (strain ATCC 8483 / DSM 1896 / JCM 5824 / BCRC 10623 / CCUG 4943 / NCTC 11153)	7100900	0	0	0	0	14189000	13339000	20760000	12730000	24685000
tr|A7LRH9|A7LRH9_BACO1	Uncharacterized protein OS=Bacteroides ovatus (strain ATCC 8483 / DSM 1896 / JCM 5824 / BCRC 10623 / CCUG 4943 / NCTC 11153)	0	0	0	0	0	40604000	0	0	0	0
tr|A7LRI6|A7LRI6_BACO1	Uncharacterized protein OS=Bacteroides ovatus (strain ATCC 8483 / DSM 1896 / JCM 5824 / BCRC 10623 / CCUG 4943 / NCTC 11153)	0	0	0	0	0	0	0	0	0	0
tr|Q5LB80|Q5LB80_BACFN	Acriflavine resistance protein E OS=Bacteroides fragilis (strain ATCC 25285 / DSM 2151 / CCUG 4856 / JCM 11019 / NCTC 9343 / Onslow)	0	0	0	0	0	0	0	0	0	0
tr|A7LRX3|A7LRX3_BACO1	Protein GrpE OS=Bacteroides ovatus (strain ATCC 8483 / DSM 1896 / JCM 5824 / BCRC 10623 / CCUG 4943 / NCTC 11153)	0	0	0	0	0	0	0	0	0	0
tr|A7LS33|A7LS33_BACO1	Peptidase Do OS=Bacteroides ovatus (strain ATCC 8483 / DSM 1896 / JCM 5824 / BCRC 10623 / CCUG 4943 / NCTC 11153)	0	0	10759000	0	0	0	0	0	0	0
tr|A7LSC7|A7LSC7_BACO1	DUF5018 domain-containing protein OS=Bacteroides ovatus (strain ATCC 8483 / DSM 1896 / JCM 5824 / BCRC 10623 / CCUG 4943 / NCTC 11153)	0	0	0	0	0	0	0	0	0	0
tr|A7LSF1|A7LSF1_BACO1	DUF4295 domain-containing protein OS=Bacteroides ovatus (strain ATCC 8483 / DSM 1896 / JCM 5824 / BCRC 10623 / CCUG 4943 / NCTC 11153)	196220000	255470000	410300000	229120000	296340000	0	0	71716000	0	0
tr|A7LT64|A7LT64_BACO1	Small ribosomal subunit protein uS13 OS=Bacteroides ovatus (strain ATCC 8483 / DSM 1896 / JCM 5824 / BCRC 10623 / CCUG 4943 / NCTC 11153)	0	0	0	0	0	0	0	18206000	0	0
tr|A7LT68|A7LT68_BACO1	Large ribosomal subunit protein uL15 OS=Bacteroides ovatus (strain ATCC 8483 / DSM 1896 / JCM 5824 / BCRC 10623 / CCUG 4943 / NCTC 11153)	0	0	0	366040000	341880000	0	0	0	111590000	36098000
tr|A7LT70|A7LT70_BACO1	Small ribosomal subunit protein uS5 OS=Bacteroides ovatus (strain ATCC 8483 / DSM 1896 / JCM 5824 / BCRC 10623 / CCUG 4943 / NCTC 11153)	93510000	135070000	114810000	113020000	112160000	87042000	41873000	126310000	106670000	80626000
tr|A7LT74|A7LT74_BACO1	Small ribosomal subunit protein uS14 OS=Bacteroides ovatus (strain ATCC 8483 / DSM 1896 / JCM 5824 / BCRC 10623 / CCUG 4943 / NCTC 11153)	159300000	181740000	142410000	117740000	150610000	0	0	0	0	0
tr|A7LT79|A7LT79_BACO1	Large ribosomal subunit protein uL29 OS=Bacteroides ovatus (strain ATCC 8483 / DSM 1896 / JCM 5824 / BCRC 10623 / CCUG 4943 / NCTC 11153)	0	42632000	34676000	36398000	28516000	101800000	131570000	183890000	130350000	70414000
tr|A7LT82|A7LT82_BACO1	Large ribosomal subunit protein uL22 OS=Bacteroides ovatus (strain ATCC 8483 / DSM 1896 / JCM 5824 / BCRC 10623 / CCUG 4943 / NCTC 11153)	124200000	87301000	107670000	93377000	93102000	0	52657000	0	50667000	59265000
tr|A7LT90|A7LT90_BACO1	Small ribosomal subunit protein uS7 OS=Bacteroides ovatus (strain ATCC 8483 / DSM 1896 / JCM 5824 / BCRC 10623 / CCUG 4943 / NCTC 11153)	5149200000	3.861e+09	6.4538e+09	6.6616e+09	6.9726e+09	1388600000	2192100000	5333700000	3.8666e+09	3.3666e+09
tr|A7LT95|A7LT95_BACO1	DNA-directed RNA polymerase subunit beta OS=Bacteroides ovatus (strain ATCC 8483 / DSM 1896 / JCM 5824 / BCRC 10623 / CCUG 4943 / NCTC 11153)	0	0	0	0	0	0	0	0	0	0
tr|A7LTF2|A7LTF2_BACO1	Large ribosomal subunit protein uL13 OS=Bacteroides ovatus (strain ATCC 8483 / DSM 1896 / JCM 5824 / BCRC 10623 / CCUG 4943 / NCTC 11153)	0	77444000	0	71154000	77964000	0	0	0	0	0
tr|A7LTF4|A7LTF4_BACO1	Small ribosomal subunit protein uS2 OS=Bacteroides ovatus (strain ATCC 8483 / DSM 1896 / JCM 5824 / BCRC 10623 / CCUG 4943 / NCTC 11153)	0	68892000	50594000	53923000	38678000	0	0	0	0	0
tr|A7LTJ7|A7LTJ7_BACO1	Pyridoxine 5-phosphate synthase OS=Bacteroides ovatus (strain ATCC 8483 / DSM 1896 / JCM 5824 / BCRC 10623 / CCUG 4943 / NCTC 11153)	11810000	0	0	0	0	13214000	0	0	11701000	0
tr|Q5L935|Q5L935_BACFN	Chorismate mutase OS=Bacteroides fragilis (strain ATCC 25285 / DSM 2151 / CCUG 4856 / JCM 11019 / NCTC 9343 / Onslow)	0	0	0	0	0	0	0	0	0	0
tr|Q5LAY1|Q5LAY1_BACFN	GGGtGRT protein OS=Bacteroides fragilis (strain ATCC 25285 / DSM 2151 / CCUG 4856 / JCM 11019 / NCTC 9343 / Onslow)	0	0	36704000	0	0	0	0	0	0	276910000
tr|A7LTY4|A7LTY4_BACO1	DUF4251 domain-containing protein OS=Bacteroides ovatus (strain ATCC 8483 / DSM 1896 / JCM 5824 / BCRC 10623 / CCUG 4943 / NCTC 11153)	0	0	0	0	0	0	0	84930000	0	0
tr|A7LU65|A7LU65_BACO1	deoxyribose-phosphate aldolase OS=Bacteroides ovatus (strain ATCC 8483 / DSM 1896 / JCM 5824 / BCRC 10623 / CCUG 4943 / NCTC 11153)	0	0	0	0	0	0	0	0	0	0
tr|A7LUT2|A7LUT2_BACO1	Large ribosomal subunit protein bL19 OS=Bacteroides ovatus (strain ATCC 8483 / DSM 1896 / JCM 5824 / BCRC 10623 / CCUG 4943 / NCTC 11153)	230170000	310720000	280220000	268130000	252030000	392000000	593480000	538340000	773210000	397280000
tr|A7LUT4|A7LUT4_BACO1	ROK family protein OS=Bacteroides ovatus (strain ATCC 8483 / DSM 1896 / JCM 5824 / BCRC 10623 / CCUG 4943 / NCTC 11153)	0	0	0	0	0	0	0	0	0	0
tr|A7LUZ5|A7LUZ5_BACO1	Histidine triad domain protein OS=Bacteroides ovatus (strain ATCC 8483 / DSM 1896 / JCM 5824 / BCRC 10623 / CCUG 4943 / NCTC 11153)	31590000	35374000	38381000	93351000	54370000	0	0	0	0	0
tr|A7LV57|A7LV57_BACO1	Transketolase, thiamine diphosphate binding domain protein OS=Bacteroides ovatus (strain ATCC 8483 / DSM 1896 / JCM 5824 / BCRC 10623 / CCUG 4943 / NCTC 11153)	0	0	0	0	0	0	0	0	0	0
tr|A7LVC3|A7LVC3_BACO1	OmpA-like domain-containing protein OS=Bacteroides ovatus (strain ATCC 8483 / DSM 1896 / JCM 5824 / BCRC 10623 / CCUG 4943 / NCTC 11153)	0	0	0	0	0	18518000	11023000	8161600	15303000	18339000
tr|A7V3B5|A7V3B5_BACUC	Indolepyruvate oxidoreductase subunit IorA OS=Bacteroides uniformis (strain ATCC 8492 / DSM 6597 / CCUG 4942 / CIP 103695 / JCM 5828 / KCTC 5204 / NCTC 13054 / VPI 0061)	0	0	0	0	0	0	0	0	0	0
tr|A7LVN7|A7LVN7_BACO1	2,3-bisphosphoglycerate-independent phosphoglycerate mutase OS=Bacteroides ovatus (strain ATCC 8483 / DSM 1896 / JCM 5824 / BCRC 10623 / CCUG 4943 / NCTC 11153)	0	0	0	0	0	0	0	0	0	0
tr|A7LVV5|A7LVV5_BACO1	3-oxoacyl-[acyl-carrier-protein] synthase 2 OS=Bacteroides ovatus (strain ATCC 8483 / DSM 1896 / JCM 5824 / BCRC 10623 / CCUG 4943 / NCTC 11153)	0	0	0	0	0	0	0	0	0	0
tr|A7LVW5|A7LVW5_BACO1	Cysteine--tRNA ligase OS=Bacteroides ovatus (strain ATCC 8483 / DSM 1896 / JCM 5824 / BCRC 10623 / CCUG 4943 / NCTC 11153)	0	0	0	0	0	29805000	0	0	0	8433500
tr|A7LWN7|A7LWN7_BACO1	UDP-glucose 4-epimerase OS=Bacteroides ovatus (strain ATCC 8483 / DSM 1896 / JCM 5824 / BCRC 10623 / CCUG 4943 / NCTC 11153)	38914000	31383000	21643000	106070000	91263000	149090000	120960000	60298000	0	148690000
tr|A7LX08|A7LX08_BACO1	Superoxide dismutase OS=Bacteroides ovatus (strain ATCC 8483 / DSM 1896 / JCM 5824 / BCRC 10623 / CCUG 4943 / NCTC 11153)	0	0	65238000	0	0	0	0	0	0	0
tr|A7LX59|A7LX59_BACO1	ATP synthase subunit alpha OS=Bacteroides ovatus (strain ATCC 8483 / DSM 1896 / JCM 5824 / BCRC 10623 / CCUG 4943 / NCTC 11153)	0	0	0	0	0	0	0	0	0	0
tr|A7LYZ9|A7LYZ9_BACO1	Chromosome segregation protein SMC OS=Bacteroides ovatus (strain ATCC 8483 / DSM 1896 / JCM 5824 / BCRC 10623 / CCUG 4943 / NCTC 11153)	0	0	0	6436300	4564800	0	0	0	0	15477000
tr|A7LZ59|A7LZ59_BACO1	Thioredoxin OS=Bacteroides ovatus (strain ATCC 8483 / DSM 1896 / JCM 5824 / BCRC 10623 / CCUG 4943 / NCTC 11153)	0	0	0	0	0	0	0	0	0	0
tr|A7LZM5|A7LZM5_BACO1	Peptidyl-prolyl cis-trans isomerase OS=Bacteroides ovatus (strain ATCC 8483 / DSM 1896 / JCM 5824 / BCRC 10623 / CCUG 4943 / NCTC 11153)	0	0	0	0	0	0	317520000	0	0	0
tr|A7M097|A7M097_BACO1	Large ribosomal subunit protein bL34 OS=Bacteroides ovatus (strain ATCC 8483 / DSM 1896 / JCM 5824 / BCRC 10623 / CCUG 4943 / NCTC 11153)	0	0	23239000	21875000	24164000	0	0	0	0	0
tr|A7M0L8|A7M0L8_BACO1	Peptidyl-prolyl cis-trans isomerase OS=Bacteroides ovatus (strain ATCC 8483 / DSM 1896 / JCM 5824 / BCRC 10623 / CCUG 4943 / NCTC 11153)	34941000	0	36048000	39579000	26530000	0	0	0	0	0
tr|A7M0M4|A7M0M4_BACO1	Nucleotidyltransferase OS=Bacteroides ovatus (strain ATCC 8483 / DSM 1896 / JCM 5824 / BCRC 10623 / CCUG 4943 / NCTC 11153)	0	0	0	0	0	0	0	0	0	0
tr|A7M0M7|A7M0M7_BACO1	Bifunctional purine biosynthesis protein PurH OS=Bacteroides ovatus (strain ATCC 8483 / DSM 1896 / JCM 5824 / BCRC 10623 / CCUG 4943 / NCTC 11153)	0	0	0	0	0	0	0	0	0	0
tr|A7M0Y6|A7M0Y6_BACO1	Glutamate--ammonia ligase, catalytic domain protein OS=Bacteroides ovatus (strain ATCC 8483 / DSM 1896 / JCM 5824 / BCRC 10623 / CCUG 4943 / NCTC 11153)	0	0	0	0	0	70958000	58291000	0	333590000	0
tr|A7M167|A7M167_BACO1	Small ribosomal subunit protein bS16 OS=Bacteroides ovatus (strain ATCC 8483 / DSM 1896 / JCM 5824 / BCRC 10623 / CCUG 4943 / NCTC 11153)	308040000	295620000	348320000	320170000	287460000	268220000	291710000	504400000	345150000	295470000
tr|A7M1P6|A7M1P6_BACO1	Phosphoserine aminotransferase OS=Bacteroides ovatus (strain ATCC 8483 / DSM 1896 / JCM 5824 / BCRC 10623 / CCUG 4943 / NCTC 11153)	77689000	79989000	75624000	88005000	81327000	360040000	341300000	137270000	234440000	190100000
tr|A7M2I6|A7M2I6_BACO1	DUF4468 domain-containing protein OS=Bacteroides ovatus (strain ATCC 8483 / DSM 1896 / JCM 5824 / BCRC 10623 / CCUG 4943 / NCTC 11153)	0	0	0	0	0	0	0	0	0	0
tr|A7M2K2|A7M2K2_BACO1	Transcription termination factor Rho OS=Bacteroides ovatus (strain ATCC 8483 / DSM 1896 / JCM 5824 / BCRC 10623 / CCUG 4943 / NCTC 11153)	0	0	0	0	0	79371000	60719000	7117600	25776000	22217000
tr|Q5LAH5|Q5LAH5_BACFN	Electron transfer flavoprotein alpha-subunit OS=Bacteroides fragilis (strain ATCC 25285 / DSM 2151 / CCUG 4856 / JCM 11019 / NCTC 9343 / Onslow)	0	0	0	0	0	0	0	0	0	0
tr|A7M351|A7M351_BACO1	Acyl-CoA dehydrogenase, C-terminal domain protein OS=Bacteroides ovatus (strain ATCC 8483 / DSM 1896 / JCM 5824 / BCRC 10623 / CCUG 4943 / NCTC 11153)	0	0	0	0	0	0	0	0	0	0
tr|A7M385|A7M385_BACO1	Co-chaperonin GroES OS=Bacteroides ovatus (strain ATCC 8483 / DSM 1896 / JCM 5824 / BCRC 10623 / CCUG 4943 / NCTC 11153)	159060000	195060000	303020000	174480000	156080000	886650000	723070000	1.0177e+09	0	851020000
tr|A7M3X4|A7M3X4_BACO1	Alanine--tRNA ligase OS=Bacteroides ovatus (strain ATCC 8483 / DSM 1896 / JCM 5824 / BCRC 10623 / CCUG 4943 / NCTC 11153)	0	0	0	0	0	25807000	5751200	0	0	0
tr|A7V737|A7V737_BACUC	Glycosyl hydrolase, family 57 OS=Bacteroides uniformis (strain ATCC 8492 / DSM 6597 / CCUG 4942 / CIP 103695 / JCM 5828 / KCTC 5204 / NCTC 13054 / VPI 0061)	0	0	0	0	0	35533000	10122000	0	0	9877800
tr|A7M4R8|A7M4R8_BACO1	Serine--tRNA ligase OS=Bacteroides ovatus (strain ATCC 8483 / DSM 1896 / JCM 5824 / BCRC 10623 / CCUG 4943 / NCTC 11153)	0	0	0	0	0	0	0	0	0	0
tr|A7M4R9|A7M4R9_BACO1	Large ribosomal subunit protein bL27 OS=Bacteroides ovatus (strain ATCC 8483 / DSM 1896 / JCM 5824 / BCRC 10623 / CCUG 4943 / NCTC 11153)	14307000	15909000	21477000	11761000	13881000	0	0	97979000	0	0
tr|A7M4Z9|A7M4Z9_BACO1	Protein translocase subunit SecA OS=Bacteroides ovatus (strain ATCC 8483 / DSM 1896 / JCM 5824 / BCRC 10623 / CCUG 4943 / NCTC 11153)	0	91117	0	0	0	0	0	0	7339500	108900000
tr|A7M5A0|A7M5A0_BACO1	N-acetyltransferase domain-containing protein OS=Bacteroides ovatus (strain ATCC 8483 / DSM 1896 / JCM 5824 / BCRC 10623 / CCUG 4943 / NCTC 11153)	21458000	0	0	19008000	18510000	0	0	14210000	0	0
tr|A7M5E5|A7M5E5_BACO1	NAD dependent epimerase/dehydratase family protein OS=Bacteroides ovatus (strain ATCC 8483 / DSM 1896 / JCM 5824 / BCRC 10623 / CCUG 4943 / NCTC 11153)	0	0	0	0	0	0	0	0	0	0
tr|Q5LG76|Q5LG76_BACFN	Uridine phosphorylase OS=Bacteroides fragilis (strain ATCC 25285 / DSM 2151 / CCUG 4856 / JCM 11019 / NCTC 9343 / Onslow)	0	0	0	0	0	0	0	0	0	0
tr|A7UXW8|A7UXW8_BACUC	START-like domain-containing protein OS=Bacteroides uniformis (strain ATCC 8492 / DSM 6597 / CCUG 4942 / CIP 103695 / JCM 5828 / KCTC 5204 / NCTC 13054 / VPI 0061)	0	0	0	0	0	47880000	23928000	0	0	34339000
tr|A7UYF6|A7UYF6_BACUC	Beta-lactamase OS=Bacteroides uniformis (strain ATCC 8492 / DSM 6597 / CCUG 4942 / CIP 103695 / JCM 5828 / KCTC 5204 / NCTC 13054 / VPI 0061)	0	0	0	0	0	4699500	15138000	0	3810100	8975800
tr|A7UYG1|A7UYG1_BACUC	DUF488 family protein OS=Bacteroides uniformis (strain ATCC 8492 / DSM 6597 / CCUG 4942 / CIP 103695 / JCM 5828 / KCTC 5204 / NCTC 13054 / VPI 0061)	0	0	0	0	0	0	0	0	0	0
tr|A7UYL9|A7UYL9_BACUC	Outer membrane protein beta-barrel domain-containing protein OS=Bacteroides uniformis (strain ATCC 8492 / DSM 6597 / CCUG 4942 / CIP 103695 / JCM 5828 / KCTC 5204 / NCTC 13054 / VPI 0061)	0	0	0	0	0	0	0	0	0	0
tr|A7UYP9|A7UYP9_BACUC	Arginine repressor OS=Bacteroides uniformis (strain ATCC 8492 / DSM 6597 / CCUG 4942 / CIP 103695 / JCM 5828 / KCTC 5204 / NCTC 13054 / VPI 0061)	0	0	0	0	0	0	0	0	0	0
tr|A7UYR8|A7UYR8_BACUC	Isoprenyl transferase OS=Bacteroides uniformis (strain ATCC 8492 / DSM 6597 / CCUG 4942 / CIP 103695 / JCM 5828 / KCTC 5204 / NCTC 13054 / VPI 0061)	18645000	0	0	0	0	58480000	41521000	0	35056000	47622000
tr|A7UYU5|A7UYU5_BACUC	Quinolinate synthase OS=Bacteroides uniformis (strain ATCC 8492 / DSM 6597 / CCUG 4942 / CIP 103695 / JCM 5828 / KCTC 5204 / NCTC 13054 / VPI 0061)	0	0	0	0	0	0	0	0	0	0
tr|A7UYV3|A7UYV3_BACUC	Flavin reductase like domain-containing protein OS=Bacteroides uniformis (strain ATCC 8492 / DSM 6597 / CCUG 4942 / CIP 103695 / JCM 5828 / KCTC 5204 / NCTC 13054 / VPI 0061)	0	0	0	0	0	0	0	0	0	0
tr|A7UYW2|A7UYW2_BACUC	L-aspartate oxidase OS=Bacteroides uniformis (strain ATCC 8492 / DSM 6597 / CCUG 4942 / CIP 103695 / JCM 5828 / KCTC 5204 / NCTC 13054 / VPI 0061)	0	0	0	0	0	0	0	0	0	0
tr|A7UYX6|A7UYX6_BACUC	Dihydrolipoyl dehydrogenase OS=Bacteroides uniformis (strain ATCC 8492 / DSM 6597 / CCUG 4942 / CIP 103695 / JCM 5828 / KCTC 5204 / NCTC 13054 / VPI 0061)	0	0	0	0	0	0	0	0	0	0
tr|A7UZ37|A7UZ37_BACUC	LysM domain protein OS=Bacteroides uniformis (strain ATCC 8492 / DSM 6597 / CCUG 4942 / CIP 103695 / JCM 5828 / KCTC 5204 / NCTC 13054 / VPI 0061)	0	0	0	0	0	0	0	0	0	0
tr|A7UZC5|A7UZC5_BACUC	UDP-glucose 6-dehydrogenase OS=Bacteroides uniformis (strain ATCC 8492 / DSM 6597 / CCUG 4942 / CIP 103695 / JCM 5828 / KCTC 5204 / NCTC 13054 / VPI 0061)	0	0	4504900	0	0	58807000	40783000	0	9451200	9369400
tr|A7UZD5|A7UZD5_BACUC	Metallo-beta-lactamase domain protein OS=Bacteroides uniformis (strain ATCC 8492 / DSM 6597 / CCUG 4942 / CIP 103695 / JCM 5828 / KCTC 5204 / NCTC 13054 / VPI 0061)	753670	0	0	0	0	3675500	2776300	0	2408200	2441500
tr|A7UZF7|A7UZF7_BACUC	Uncharacterized protein OS=Bacteroides uniformis (strain ATCC 8492 / DSM 6597 / CCUG 4942 / CIP 103695 / JCM 5828 / KCTC 5204 / NCTC 13054 / VPI 0061)	0	0	0	0	0	0	0	0	0	0
tr|A7UZI9|A7UZI9_BACUC	Alpha amylase, catalytic domain protein OS=Bacteroides uniformis (strain ATCC 8492 / DSM 6597 / CCUG 4942 / CIP 103695 / JCM 5828 / KCTC 5204 / NCTC 13054 / VPI 0061)	0	0	0	0	0	35416000	0	0	0	0
tr|A7UZJ0|A7UZJ0_BACUC	Uncharacterized protein OS=Bacteroides uniformis (strain ATCC 8492 / DSM 6597 / CCUG 4942 / CIP 103695 / JCM 5828 / KCTC 5204 / NCTC 13054 / VPI 0061)	345320000	415530000	342210000	378990000	421590000	186090000	156870000	340020000	298870000	215600000
tr|A7UZL6|A7UZL6_BACUC	SGNH/GDSL hydrolase family protein OS=Bacteroides uniformis (strain ATCC 8492 / DSM 6597 / CCUG 4942 / CIP 103695 / JCM 5828 / KCTC 5204 / NCTC 13054 / VPI 0061)	0	0	0	0	0	10130000	11402000	14390000	0	14213000
tr|A7UZQ6|A7UZQ6_BACUC	Small ribosomal subunit protein uS11 OS=Bacteroides uniformis (strain ATCC 8492 / DSM 6597 / CCUG 4942 / CIP 103695 / JCM 5828 / KCTC 5204 / NCTC 13054 / VPI 0061)	4.293e+09	5252200000	6.1806e+09	4514700000	5762900000	1080500000	1336600000	2677900000	2.146e+09	1431400000
tr|A7UZQ9|A7UZQ9_BACUC	Methionine aminopeptidase OS=Bacteroides uniformis (strain ATCC 8492 / DSM 6597 / CCUG 4942 / CIP 103695 / JCM 5828 / KCTC 5204 / NCTC 13054 / VPI 0061)	0	0	0	0	0	0	0	0	0	0
tr|A7UZR2|A7UZR2_BACUC	Large ribosomal subunit protein uL30 OS=Bacteroides uniformis (strain ATCC 8492 / DSM 6597 / CCUG 4942 / CIP 103695 / JCM 5828 / KCTC 5204 / NCTC 13054 / VPI 0061)	1.8282e+09	1449600000	1343000000	1.5375e+09	1105300000	545510000	352400000	1.9406e+09	1205600000	83106000
tr|A7UZR3|A7UZR3_BACUC	Small ribosomal subunit protein uS5 OS=Bacteroides uniformis (strain ATCC 8492 / DSM 6597 / CCUG 4942 / CIP 103695 / JCM 5828 / KCTC 5204 / NCTC 13054 / VPI 0061)	1088600000	1338100000	1381600000	1446600000	1395900000	550400000	402570000	1146900000	932680000	482860000
tr|A7UZR4|A7UZR4_BACUC	Large ribosomal subunit protein uL18 OS=Bacteroides uniformis (strain ATCC 8492 / DSM 6597 / CCUG 4942 / CIP 103695 / JCM 5828 / KCTC 5204 / NCTC 13054 / VPI 0061)	1.5341e+09	1.8591e+09	1.4895e+09	1140500000	1.616e+09	747680000	468320000	1.0572e+09	430740000	336670000
tr|A7UZR7|A7UZR7_BACUC	Small ribosomal subunit protein uS14 OS=Bacteroides uniformis (strain ATCC 8492 / DSM 6597 / CCUG 4942 / CIP 103695 / JCM 5828 / KCTC 5204 / NCTC 13054 / VPI 0061)	1.4967e+09	1.7198e+09	1.4631e+09	1.8388e+09	1445800000	5574900000	3.761e+09	3.4108e+09	3.745e+09	4309600000
tr|A7UZR8|A7UZR8_BACUC	Large ribosomal subunit protein uL5 OS=Bacteroides uniformis (strain ATCC 8492 / DSM 6597 / CCUG 4942 / CIP 103695 / JCM 5828 / KCTC 5204 / NCTC 13054 / VPI 0061)	43683000	0	208350000	210950000	208630000	232860000	334940000	0	296690000	326830000
tr|A7UZR9|A7UZR9_BACUC	Large ribosomal subunit protein uL24 OS=Bacteroides uniformis (strain ATCC 8492 / DSM 6597 / CCUG 4942 / CIP 103695 / JCM 5828 / KCTC 5204 / NCTC 13054 / VPI 0061)	1.7724e+09	2.0165e+09	1.9216e+09	2.0251e+09	557320000	1.028e+09	1.0446e+09	5435500000	1161800000	1.4898e+09
tr|A7UZT0|A7UZT0_BACUC	Large ribosomal subunit protein uL4 OS=Bacteroides uniformis (strain ATCC 8492 / DSM 6597 / CCUG 4942 / CIP 103695 / JCM 5828 / KCTC 5204 / NCTC 13054 / VPI 0061)	8.2648e+09	9716800000	10973000000	10041000000	10432000000	6.7103e+09	4835900000	7.1467e+09	7.829e+09	3.8418e+09
tr|A7UZT2|A7UZT2_BACUC	Small ribosomal subunit protein uS10 OS=Bacteroides uniformis (strain ATCC 8492 / DSM 6597 / CCUG 4942 / CIP 103695 / JCM 5828 / KCTC 5204 / NCTC 13054 / VPI 0061)	4634600000	5055000000	6.4545e+09	5617000000	5.9059e+09	2203900000	3.3879e+09	5464200000	3.1517e+09	2243600000
tr|A7UZU3|A7UZU3_BACUC	Transcription termination/antitermination protein NusG OS=Bacteroides uniformis (strain ATCC 8492 / DSM 6597 / CCUG 4942 / CIP 103695 / JCM 5828 / KCTC 5204 / NCTC 13054 / VPI 0061)	0	0	0	0	0	0	0	0	0	0
tr|A7UZV1|A7UZV1_BACUC	Bacterial transferase hexapeptide repeat protein OS=Bacteroides uniformis (strain ATCC 8492 / DSM 6597 / CCUG 4942 / CIP 103695 / JCM 5828 / KCTC 5204 / NCTC 13054 / VPI 0061)	0	0	0	0	0	0	0	0	0	0
tr|A7UZZ6|A7UZZ6_BACUC	Ferritin OS=Bacteroides uniformis (strain ATCC 8492 / DSM 6597 / CCUG 4942 / CIP 103695 / JCM 5828 / KCTC 5204 / NCTC 13054 / VPI 0061)	0	0	0	0	0	0	0	0	0	0
tr|A7V035|A7V035_BACUC	Putative esterase OS=Bacteroides uniformis (strain ATCC 8492 / DSM 6597 / CCUG 4942 / CIP 103695 / JCM 5828 / KCTC 5204 / NCTC 13054 / VPI 0061)	0	0	0	0	0	0	0	0	0	0
tr|A7V058|A7V058_BACUC	Nitroreductase domain-containing protein OS=Bacteroides uniformis (strain ATCC 8492 / DSM 6597 / CCUG 4942 / CIP 103695 / JCM 5828 / KCTC 5204 / NCTC 13054 / VPI 0061)	0	0	0	0	0	0	0	0	0	0
tr|A7V067|A7V067_BACUC	Tat pathway signal sequence domain protein OS=Bacteroides uniformis (strain ATCC 8492 / DSM 6597 / CCUG 4942 / CIP 103695 / JCM 5828 / KCTC 5204 / NCTC 13054 / VPI 0061)	12589000	0	0	11900000	8695300	0	0	0	0	84749000
tr|A7V0B0|A7V0B0_BACUC	Phosphofructokinase OS=Bacteroides uniformis (strain ATCC 8492 / DSM 6597 / CCUG 4942 / CIP 103695 / JCM 5828 / KCTC 5204 / NCTC 13054 / VPI 0061)	0	0	0	0	0	0	0	0	0	0
tr|A7V0B2|A7V0B2_BACUC	GH3 auxin-responsive promoter OS=Bacteroides uniformis (strain ATCC 8492 / DSM 6597 / CCUG 4942 / CIP 103695 / JCM 5828 / KCTC 5204 / NCTC 13054 / VPI 0061)	0	42140000	0	0	48058000	7972100	11602000	35281000	0	66988000
tr|A7V0B3|A7V0B3_BACUC	DUF3078 domain-containing protein OS=Bacteroides uniformis (strain ATCC 8492 / DSM 6597 / CCUG 4942 / CIP 103695 / JCM 5828 / KCTC 5204 / NCTC 13054 / VPI 0061)	0	0	0	0	0	138270000	0	81488000	0	0
tr|A7V0C1|A7V0C1_BACUC	DUF3108 domain-containing protein OS=Bacteroides uniformis (strain ATCC 8492 / DSM 6597 / CCUG 4942 / CIP 103695 / JCM 5828 / KCTC 5204 / NCTC 13054 / VPI 0061)	3343800	0	0	0	0	6269100	4351900	0	7775200	9081400
tr|A7V0C6|A7V0C6_BACUC	Efflux transporter, outer membrane factor lipoprotein, NodT family OS=Bacteroides uniformis (strain ATCC 8492 / DSM 6597 / CCUG 4942 / CIP 103695 / JCM 5828 / KCTC 5204 / NCTC 13054 / VPI 0061)	0	0	0	10003000	0	19261000	47296000	73316000	64044000	58414000
tr|A7V0E9|A7V0E9_BACUC	4-hydroxy-tetrahydrodipicolinate reductase OS=Bacteroides uniformis (strain ATCC 8492 / DSM 6597 / CCUG 4942 / CIP 103695 / JCM 5828 / KCTC 5204 / NCTC 13054 / VPI 0061)	0	0	0	0	4640200	32639000	84413000	0	112860000	33931000
tr|A7V0F7|A7V0F7_BACUC	Glycosyl hydrolase family 3 N-terminal domain protein OS=Bacteroides uniformis (strain ATCC 8492 / DSM 6597 / CCUG 4942 / CIP 103695 / JCM 5828 / KCTC 5204 / NCTC 13054 / VPI 0061)	0	0	0	0	0	0	0	0	0	0
tr|A7V0Q1|A7V0Q1_BACUC	Winged helix-turn-helix domain-containing protein OS=Bacteroides uniformis (strain ATCC 8492 / DSM 6597 / CCUG 4942 / CIP 103695 / JCM 5828 / KCTC 5204 / NCTC 13054 / VPI 0061)	0	0	69410000	0	149380000	0	0	0	0	0
tr|A7V0Q5|A7V0Q5_BACUC	DnaJ domain protein OS=Bacteroides uniformis (strain ATCC 8492 / DSM 6597 / CCUG 4942 / CIP 103695 / JCM 5828 / KCTC 5204 / NCTC 13054 / VPI 0061)	7748400	0	0	0	13840000	107570000	74299000	3917400	89575000	85191000
tr|A7V0R8|A7V0R8_BACUC	SusD family protein OS=Bacteroides uniformis (strain ATCC 8492 / DSM 6597 / CCUG 4942 / CIP 103695 / JCM 5828 / KCTC 5204 / NCTC 13054 / VPI 0061)	0	0	0	0	0	0	0	0	0	0
tr|A7V0V3|A7V0V3_BACUC	Peptide chain release factor 3 OS=Bacteroides uniformis (strain ATCC 8492 / DSM 6597 / CCUG 4942 / CIP 103695 / JCM 5828 / KCTC 5204 / NCTC 13054 / VPI 0061)	0	0	0	0	0	31116000	0	0	0	0
tr|A7V0Y1|A7V0Y1_BACUC	Nitroreductase family protein OS=Bacteroides uniformis (strain ATCC 8492 / DSM 6597 / CCUG 4942 / CIP 103695 / JCM 5828 / KCTC 5204 / NCTC 13054 / VPI 0061)	0	0	0	0	0	0	0	0	0	0
tr|A7V0Y4|A7V0Y4_BACUC	3-deoxy-D-manno-octulosonate 8-phosphate phosphatase KdsC OS=Bacteroides uniformis (strain ATCC 8492 / DSM 6597 / CCUG 4942 / CIP 103695 / JCM 5828 / KCTC 5204 / NCTC 13054 / VPI 0061)	0	3511900	3584700	0	0	5525400	0	0	0	0
tr|Q5LA62|Q5LA62_BACFN	Acyl dehydratase OS=Bacteroides fragilis (strain ATCC 25285 / DSM 2151 / CCUG 4856 / JCM 11019 / NCTC 9343 / Onslow)	0	0	0	0	0	0	0	0	0	0
tr|A7V1B1|A7V1B1_BACUC	YtxH domain-containing protein OS=Bacteroides uniformis (strain ATCC 8492 / DSM 6597 / CCUG 4942 / CIP 103695 / JCM 5828 / KCTC 5204 / NCTC 13054 / VPI 0061)	133270000	165250000	160970000	35839000	340000000	0	34114000	102470000	60651000	0
tr|A7V1B3|A7V1B3_BACUC	Uncharacterized protein OS=Bacteroides uniformis (strain ATCC 8492 / DSM 6597 / CCUG 4942 / CIP 103695 / JCM 5828 / KCTC 5204 / NCTC 13054 / VPI 0061)	71553000	0	0	0	51403000	0	0	0	0	0
tr|A7V1B5|A7V1B5_BACUC	Aldose 1-epimerase OS=Bacteroides uniformis (strain ATCC 8492 / DSM 6597 / CCUG 4942 / CIP 103695 / JCM 5828 / KCTC 5204 / NCTC 13054 / VPI 0061)	0	0	0	0	0	0	0	0	0	0
tr|A7V1D4|A7V1D4_BACUC	2-oxoacid:ferredoxin/flavodoxin oxidoreductase, gamma subunit OS=Bacteroides uniformis (strain ATCC 8492 / DSM 6597 / CCUG 4942 / CIP 103695 / JCM 5828 / KCTC 5204 / NCTC 13054 / VPI 0061)	539610000	1396900000	1142700000	1.7139e+09	935850000	45098000	1299500000	1.6054e+09	111110000	493250000
tr|A7V1J0|A7V1J0_BACUC	ABC transporter, ATP-binding protein OS=Bacteroides uniformis (strain ATCC 8492 / DSM 6597 / CCUG 4942 / CIP 103695 / JCM 5828 / KCTC 5204 / NCTC 13054 / VPI 0061)	0	0	0	0	0	0	0	0	0	0
tr|A7V1M2|A7V1M2_BACUC	LTD domain-containing protein OS=Bacteroides uniformis (strain ATCC 8492 / DSM 6597 / CCUG 4942 / CIP 103695 / JCM 5828 / KCTC 5204 / NCTC 13054 / VPI 0061)	0	0	0	0	0	0	0	0	0	0
tr|A7V1N1|A7V1N1_BACUC	Large ribosomal subunit protein bL31B OS=Bacteroides uniformis (strain ATCC 8492 / DSM 6597 / CCUG 4942 / CIP 103695 / JCM 5828 / KCTC 5204 / NCTC 13054 / VPI 0061)	3.3546e+09	3.0501e+09	6.0857e+09	6.0604e+09	5392700000	234250000	2.0071e+09	4861000000	1381900000	2593300000
tr|A7V1N3|A7V1N3_BACUC	Aminomethyltransferase OS=Bacteroides uniformis (strain ATCC 8492 / DSM 6597 / CCUG 4942 / CIP 103695 / JCM 5828 / KCTC 5204 / NCTC 13054 / VPI 0061)	0	0	0	0	0	0	0	0	0	0
tr|A7V1V5|A7V1V5_BACUC	DUF5063 domain-containing protein OS=Bacteroides uniformis (strain ATCC 8492 / DSM 6597 / CCUG 4942 / CIP 103695 / JCM 5828 / KCTC 5204 / NCTC 13054 / VPI 0061)	0	1987300	0	0	1514600	0	0	0	0	19040000
tr|E2NGN6|E2NGN6_9BACE	PUA domain-containing protein OS=Bacteroides cellulosilyticus DSM 14838	1013900	0	0	0	593500	7537900	4948500	1860500	0	4760200
tr|A7V1Y3|A7V1Y3_BACUC	CobW/P47K family protein OS=Bacteroides uniformis (strain ATCC 8492 / DSM 6597 / CCUG 4942 / CIP 103695 / JCM 5828 / KCTC 5204 / NCTC 13054 / VPI 0061)	0	0	0	0	0	0	0	0	0	0
tr|A7V1Y4|A7V1Y4_BACUC	O-GlcNAcase BT	0	0	0	0	0	0	0	0	0	0
tr|A7V240|A7V240_BACUC	Pyridine nucleotide-disulfide oxidoreductase OS=Bacteroides uniformis (strain ATCC 8492 / DSM 6597 / CCUG 4942 / CIP 103695 / JCM 5828 / KCTC 5204 / NCTC 13054 / VPI 0061)	0	48661000	0	0	0	0	5822300	0	0	6620200
tr|A7V262|A7V262_BACUC	Transcriptional regulator, AsnC family OS=Bacteroides uniformis (strain ATCC 8492 / DSM 6597 / CCUG 4942 / CIP 103695 / JCM 5828 / KCTC 5204 / NCTC 13054 / VPI 0061)	0	11730000	6748700	10480000	7808200	0	20455000	0	0	7690600
tr|A7V273|A7V273_BACUC	Polyprenyl synthetase OS=Bacteroides uniformis (strain ATCC 8492 / DSM 6597 / CCUG 4942 / CIP 103695 / JCM 5828 / KCTC 5204 / NCTC 13054 / VPI 0061)	0	0	0	0	0	68793000	56960000	0	49984000	43569000
tr|A7V284|A7V284_BACUC	Aconitate hydratase A OS=Bacteroides uniformis (strain ATCC 8492 / DSM 6597 / CCUG 4942 / CIP 103695 / JCM 5828 / KCTC 5204 / NCTC 13054 / VPI 0061)	0	0	0	0	0	0	0	0	0	0
tr|A7V293|A7V293_BACUC	Peptidyl-prolyl cis-trans isomerase OS=Bacteroides uniformis (strain ATCC 8492 / DSM 6597 / CCUG 4942 / CIP 103695 / JCM 5828 / KCTC 5204 / NCTC 13054 / VPI 0061)	1.5053e+09	569300000	1389100000	1.5119e+09	1420700000	217400000	1.9511e+09	2.0095e+09	1237000000	1456500000
tr|A7V2C2|A7V2C2_BACUC	Peptide methionine sulfoxide reductase MsrA OS=Bacteroides uniformis (strain ATCC 8492 / DSM 6597 / CCUG 4942 / CIP 103695 / JCM 5828 / KCTC 5204 / NCTC 13054 / VPI 0061)	0	141820000	0	0	0	0	0	0	0	193880000
tr|A7V2E9|A7V2E9_BACUC	Nitroreductase family protein OS=Bacteroides uniformis (strain ATCC 8492 / DSM 6597 / CCUG 4942 / CIP 103695 / JCM 5828 / KCTC 5204 / NCTC 13054 / VPI 0061)	0	0	0	0	0	0	0	20575000	0	78973000
tr|A7V2L2|A7V2L2_BACUC	DUF2764 domain-containing protein OS=Bacteroides uniformis (strain ATCC 8492 / DSM 6597 / CCUG 4942 / CIP 103695 / JCM 5828 / KCTC 5204 / NCTC 13054 / VPI 0061)	0	0	0	0	0	0	0	5216900	3620100	4048000
tr|A7V2W8|A7V2W8_BACUC	DegT/DnrJ/EryC1/StrS aminotransferase family protein OS=Bacteroides uniformis (strain ATCC 8492 / DSM 6597 / CCUG 4942 / CIP 103695 / JCM 5828 / KCTC 5204 / NCTC 13054 / VPI 0061)	0	0	0	0	0	41293000	27285000	0	0	18132000
tr|A7V2Y0|A7V2Y0_BACUC	Carbamoyl-phosphate synthase small chain OS=Bacteroides uniformis (strain ATCC 8492 / DSM 6597 / CCUG 4942 / CIP 103695 / JCM 5828 / KCTC 5204 / NCTC 13054 / VPI 0061)	0	0	0	0	0	0	0	0	0	0
tr|A7V2Y1|A7V2Y1_BACUC	carbamoyl-phosphate synthase (glutamine-hydrolyzing) OS=Bacteroides uniformis (strain ATCC 8492 / DSM 6597 / CCUG 4942 / CIP 103695 / JCM 5828 / KCTC 5204 / NCTC 13054 / VPI 0061)	0	0	0	0	0	7513800	102290000	0	4395400	6719300
tr|A7V335|A7V335_BACUC	Large ribosomal subunit protein bL28 OS=Bacteroides uniformis (strain ATCC 8492 / DSM 6597 / CCUG 4942 / CIP 103695 / JCM 5828 / KCTC 5204 / NCTC 13054 / VPI 0061)	0	239700000	0	324760000	527390000	0	311830	4833200	0	0
tr|A7V349|A7V349_BACUC	Tetratricopeptide repeat protein OS=Bacteroides uniformis (strain ATCC 8492 / DSM 6597 / CCUG 4942 / CIP 103695 / JCM 5828 / KCTC 5204 / NCTC 13054 / VPI 0061)	0	0	0	0	0	0	0	0	0	0
tr|A7V383|A7V383_BACUC	Agmatine deiminase family protein OS=Bacteroides uniformis (strain ATCC 8492 / DSM 6597 / CCUG 4942 / CIP 103695 / JCM 5828 / KCTC 5204 / NCTC 13054 / VPI 0061)	0	0	0	0	0	20513000	10210000	0	0	7382400
tr|A7V390|A7V390_BACUC	Peptidase, M48 family OS=Bacteroides uniformis (strain ATCC 8492 / DSM 6597 / CCUG 4942 / CIP 103695 / JCM 5828 / KCTC 5204 / NCTC 13054 / VPI 0061)	0	0	0	0	0	2653400	8937400	0	2004100	2938200
tr|A7V3B1|A7V3B1_BACUC	Large ribosomal subunit protein bL35 OS=Bacteroides uniformis (strain ATCC 8492 / DSM 6597 / CCUG 4942 / CIP 103695 / JCM 5828 / KCTC 5204 / NCTC 13054 / VPI 0061)	1.7233e+09	1.7852e+09	1.6535e+09	1.508e+09	1.0585e+09	64665000	178730000	522050000	167650000	208820000
tr|A7V3E0|A7V3E0_BACUC	Chaperone protein DnaJ OS=Bacteroides uniformis (strain ATCC 8492 / DSM 6597 / CCUG 4942 / CIP 103695 / JCM 5828 / KCTC 5204 / NCTC 13054 / VPI 0061)	0	0	0	0	0	0	0	0	0	0
tr|A7V3L2|A7V3L2_BACUC	6-phosphogluconolactonase OS=Bacteroides uniformis (strain ATCC 8492 / DSM 6597 / CCUG 4942 / CIP 103695 / JCM 5828 / KCTC 5204 / NCTC 13054 / VPI 0061)	0	0	0	0	0	0	0	0	0	0
tr|A7V3R0|A7V3R0_BACUC	HpaII restriction endonuclease OS=Bacteroides uniformis (strain ATCC 8492 / DSM 6597 / CCUG 4942 / CIP 103695 / JCM 5828 / KCTC 5204 / NCTC 13054 / VPI 0061)	0	0	0	0	0	0	0	0	0	0
tr|A7V3Y2|A7V3Y2_BACUC	Winged helix-turn-helix domain-containing protein OS=Bacteroides uniformis (strain ATCC 8492 / DSM 6597 / CCUG 4942 / CIP 103695 / JCM 5828 / KCTC 5204 / NCTC 13054 / VPI 0061)	0	89781000	0	0	0	195760000	0	485920000	157860000	0
tr|A7V3Y6|A7V3Y6_BACUC	TonB-dependent receptor-like beta-barrel domain-containing protein OS=Bacteroides uniformis (strain ATCC 8492 / DSM 6597 / CCUG 4942 / CIP 103695 / JCM 5828 / KCTC 5204 / NCTC 13054 / VPI 0061)	11245000	7890300	7917200	7549500	7310000	0	23583000	21155000	21916000	18484000
tr|A7V407|A7V407_BACUC	Na(+)-translocating NADH-quinone reductase subunit C OS=Bacteroides uniformis (strain ATCC 8492 / DSM 6597 / CCUG 4942 / CIP 103695 / JCM 5828 / KCTC 5204 / NCTC 13054 / VPI 0061)	0	0	0	0	0	0	0	0	0	0
tr|A7V435|A7V435_BACUC	TonB-linked outer membrane protein, SusC/RagA family OS=Bacteroides uniformis (strain ATCC 8492 / DSM 6597 / CCUG 4942 / CIP 103695 / JCM 5828 / KCTC 5204 / NCTC 13054 / VPI 0061)	0	0	0	0	0	168200000	156250000	65132000	0	0
tr|A7V450|A7V450_BACUC	Ribosomal RNA small subunit methyltransferase I OS=Bacteroides uniformis (strain ATCC 8492 / DSM 6597 / CCUG 4942 / CIP 103695 / JCM 5828 / KCTC 5204 / NCTC 13054 / VPI 0061)	0	0	0	0	0	84957000	95335000	66402000	0	79840000
tr|A7V468|A7V468_BACUC	Uncharacterized protein OS=Bacteroides uniformis (strain ATCC 8492 / DSM 6597 / CCUG 4942 / CIP 103695 / JCM 5828 / KCTC 5204 / NCTC 13054 / VPI 0061)	492840000	383930000	449580000	499950000	521060000	0	394550000	256950000	0	213190000
tr|A7V497|A7V497_BACUC	PSP1 C-terminal domain protein OS=Bacteroides uniformis (strain ATCC 8492 / DSM 6597 / CCUG 4942 / CIP 103695 / JCM 5828 / KCTC 5204 / NCTC 13054 / VPI 0061)	0	0	0	0	0	27744000	28501000	0	0	15502000
tr|A7V4Y5|A7V4Y5_BACUC	SusD/RagB family nutrient-binding outer membrane lipoprotein OS=Bacteroides uniformis (strain ATCC 8492 / DSM 6597 / CCUG 4942 / CIP 103695 / JCM 5828 / KCTC 5204 / NCTC 13054 / VPI 0061)	0	0	3732200	0	4630200	0	28497000	21857000	0	0
tr|A7V555|A7V555_BACUC	DUF5053 domain-containing protein OS=Bacteroides uniformis (strain ATCC 8492 / DSM 6597 / CCUG 4942 / CIP 103695 / JCM 5828 / KCTC 5204 / NCTC 13054 / VPI 0061)	34033000	0	0	0	0	0	0	0	0	0
tr|E2NK52|E2NK52_9BACE	3-deoxy-manno-octulosonate cytidylyltransferase OS=Bacteroides cellulosilyticus DSM 14838	39509000	0	41960000	0	47679000	0	0	0	0	21276000
tr|A7V5I7|A7V5I7_BACUC	Outer membrane efflux protein OS=Bacteroides uniformis (strain ATCC 8492 / DSM 6597 / CCUG 4942 / CIP 103695 / JCM 5828 / KCTC 5204 / NCTC 13054 / VPI 0061)	0	0	0	0	0	0	0	0	0	0
tr|A7V5Q1|A7V5Q1_BACUC	Biotin carboxylase OS=Bacteroides uniformis (strain ATCC 8492 / DSM 6597 / CCUG 4942 / CIP 103695 / JCM 5828 / KCTC 5204 / NCTC 13054 / VPI 0061)	91227000	67308000	17807000	60784000	139310000	291820000	157540000	104010000	94442000	155300000
tr|A7V5R2|A7V5R2_BACUC	Cobalt chelatase (CbiK) OS=Bacteroides uniformis (strain ATCC 8492 / DSM 6597 / CCUG 4942 / CIP 103695 / JCM 5828 / KCTC 5204 / NCTC 13054 / VPI 0061)	7657000	6518700	7723400	0	6857500	0	0	0	0	0
tr|A7V5S8|A7V5S8_BACUC	Pyridine nucleotide-disulfide oxidoreductase OS=Bacteroides uniformis (strain ATCC 8492 / DSM 6597 / CCUG 4942 / CIP 103695 / JCM 5828 / KCTC 5204 / NCTC 13054 / VPI 0061)	0	0	0	0	0	0	0	0	0	0
tr|A7V5Z4|A7V5Z4_BACUC	GTPase Era OS=Bacteroides uniformis (strain ATCC 8492 / DSM 6597 / CCUG 4942 / CIP 103695 / JCM 5828 / KCTC 5204 / NCTC 13054 / VPI 0061)	0	0	0	0	0	78948000	68961000	0	63559000	77857000
tr|A7V611|A7V611_BACUC	Organic solvent tolerance-like N-terminal domain-containing protein OS=Bacteroides uniformis (strain ATCC 8492 / DSM 6597 / CCUG 4942 / CIP 103695 / JCM 5828 / KCTC 5204 / NCTC 13054 / VPI 0061)	0	0	0	0	0	0	0	0	0	0
tr|A7V6A5|A7V6A5_BACUC	tRNA (guanine-N(7)-)-methyltransferase OS=Bacteroides uniformis (strain ATCC 8492 / DSM 6597 / CCUG 4942 / CIP 103695 / JCM 5828 / KCTC 5204 / NCTC 13054 / VPI 0061)	0	0	0	0	0	82276000	30464000	0	0	28210000
tr|A7V6A6|A7V6A6_BACUC	Iron-sulfur cluster carrier protein OS=Bacteroides uniformis (strain ATCC 8492 / DSM 6597 / CCUG 4942 / CIP 103695 / JCM 5828 / KCTC 5204 / NCTC 13054 / VPI 0061)	0	0	0	0	0	0	57939000	64320000	103750000	0
tr|A7V6A8|A7V6A8_BACUC	Transcriptional regulator, BlaI/MecI/CopY family OS=Bacteroides uniformis (strain ATCC 8492 / DSM 6597 / CCUG 4942 / CIP 103695 / JCM 5828 / KCTC 5204 / NCTC 13054 / VPI 0061)	0	0	0	0	0	0	0	0	0	0
tr|A7V6B9|A7V6B9_BACUC	Malate dehydrogenase OS=Bacteroides uniformis (strain ATCC 8492 / DSM 6597 / CCUG 4942 / CIP 103695 / JCM 5828 / KCTC 5204 / NCTC 13054 / VPI 0061)	9565200000	10832000000	9214300000	11207000000	11937000000	10863000000	10376000000	9891700000	11700000000	11101000000
tr|A7V6Q4|A7V6Q4_BACUC	prephenate dehydratase OS=Bacteroides uniformis (strain ATCC 8492 / DSM 6597 / CCUG 4942 / CIP 103695 / JCM 5828 / KCTC 5204 / NCTC 13054 / VPI 0061)	21663000	20664000	19031000	27847000	28644000	217220000	139020000	13390000	105570000	146120000
tr|A7V757|A7V757_BACUC	DNA replication and repair protein RecF OS=Bacteroides uniformis (strain ATCC 8492 / DSM 6597 / CCUG 4942 / CIP 103695 / JCM 5828 / KCTC 5204 / NCTC 13054 / VPI 0061)	0	0	0	0	0	0	0	0	12189000	3603700
tr|A7V7Q2|A7V7Q2_BACUC	NADH-quinone oxidoreductase subunit B OS=Bacteroides uniformis (strain ATCC 8492 / DSM 6597 / CCUG 4942 / CIP 103695 / JCM 5828 / KCTC 5204 / NCTC 13054 / VPI 0061)	0	0	0	0	0	0	0	0	6491600	12411000
tr|A7V7U0|A7V7U0_BACUC	Ribosomal silencing factor RsfS OS=Bacteroides uniformis (strain ATCC 8492 / DSM 6597 / CCUG 4942 / CIP 103695 / JCM 5828 / KCTC 5204 / NCTC 13054 / VPI 0061)	0	0	0	0	0	0	0	0	0	0
tr|A7V818|A7V818_BACUC	tRNA threonylcarbamoyladenosine biosynthesis protein TsaE OS=Bacteroides uniformis (strain ATCC 8492 / DSM 6597 / CCUG 4942 / CIP 103695 / JCM 5828 / KCTC 5204 / NCTC 13054 / VPI 0061)	26164000	36406000	24303000	24607000	18582000	52128000	0	44848000	67656000	39284000
tr|A7V860|A7V860_BACUC	RagB/SusD family nutrient uptake outer membrane protein OS=Bacteroides uniformis (strain ATCC 8492 / DSM 6597 / CCUG 4942 / CIP 103695 / JCM 5828 / KCTC 5204 / NCTC 13054 / VPI 0061)	0	0	0	0	0	53125000	36082000	0	53673000	63710000
tr|A7V874|A7V874_BACUC	3,4-dihydroxy-2-butanone 4-phosphate synthase OS=Bacteroides uniformis (strain ATCC 8492 / DSM 6597 / CCUG 4942 / CIP 103695 / JCM 5828 / KCTC 5204 / NCTC 13054 / VPI 0061)	0	0	0	0	0	0	0	0	0	0
tr|A7V875|A7V875_BACUC	Transcriptional regulator, DeoR family OS=Bacteroides uniformis (strain ATCC 8492 / DSM 6597 / CCUG 4942 / CIP 103695 / JCM 5828 / KCTC 5204 / NCTC 13054 / VPI 0061)	72964	0	0	0	0	1119700	911680	0	1000700	810830
tr|A7V8D5|A7V8D5_BACUC	Deoxyuridine 5-triphosphate nucleotidohydrolase OS=Bacteroides uniformis (strain ATCC 8492 / DSM 6597 / CCUG 4942 / CIP 103695 / JCM 5828 / KCTC 5204 / NCTC 13054 / VPI 0061)	0	12662000	0	0	0	0	0	0	0	0
tr|A7V8E0|A7V8E0_BACUC	Sigma-70 region 2 OS=Bacteroides uniformis (strain ATCC 8492 / DSM 6597 / CCUG 4942 / CIP 103695 / JCM 5828 / KCTC 5204 / NCTC 13054 / VPI 0061)	0	0	0	0	0	0	0	0	0	0
tr|A7V8E5|A7V8E5_BACUC	Ribosomal RNA small subunit methyltransferase H OS=Bacteroides uniformis (strain ATCC 8492 / DSM 6597 / CCUG 4942 / CIP 103695 / JCM 5828 / KCTC 5204 / NCTC 13054 / VPI 0061)	0	0	0	0	0	70864000	56593000	0	47147000	55931000
tr|A7V8G2|A7V8G2_BACUC	Small ribosomal subunit protein bS20 OS=Bacteroides uniformis (strain ATCC 8492 / DSM 6597 / CCUG 4942 / CIP 103695 / JCM 5828 / KCTC 5204 / NCTC 13054 / VPI 0061)	660360000	1.0519e+09	1098100000	1.0222e+09	990410000	2.0317e+09	1.9166e+09	2576300000	2450600000	1.8088e+09
tr|A7V8J7|A7V8J7_BACUC	Probable butyrate kinase OS=Bacteroides uniformis (strain ATCC 8492 / DSM 6597 / CCUG 4942 / CIP 103695 / JCM 5828 / KCTC 5204 / NCTC 13054 / VPI 0061)	0	0	0	0	0	51862000	45062000	30895000	47578000	52905000
tr|Q5L7W3|Q5L7W3_BACFN	N5-carboxyaminoimidazole ribonucleotide mutase OS=Bacteroides fragilis (strain ATCC 25285 / DSM 2151 / CCUG 4856 / JCM 11019 / NCTC 9343 / Onslow)	0	0	0	0	0	99578000	72422000	68311000	106150000	73477000
tr|A7V8V8|A7V8V8_BACUC	AMP-binding enzyme OS=Bacteroides uniformis (strain ATCC 8492 / DSM 6597 / CCUG 4942 / CIP 103695 / JCM 5828 / KCTC 5204 / NCTC 13054 / VPI 0061)	0	0	0	0	0	0	0	0	0	0
tr|A7V8Y2|A7V8Y2_BACUC	Ribosome-binding factor A OS=Bacteroides uniformis (strain ATCC 8492 / DSM 6597 / CCUG 4942 / CIP 103695 / JCM 5828 / KCTC 5204 / NCTC 13054 / VPI 0061)	0	0	0	0	0	0	0	0	0	0
tr|A7V925|A7V925_BACUC	NAD-dependent protein deacylase OS=Bacteroides uniformis (strain ATCC 8492 / DSM 6597 / CCUG 4942 / CIP 103695 / JCM 5828 / KCTC 5204 / NCTC 13054 / VPI 0061)	31233000	0	0	0	0	23779000	0	32198000	22669000	0
tr|A7V964|A7V964_BACUC	DNA topoisomerase (ATP-hydrolyzing) OS=Bacteroides uniformis (strain ATCC 8492 / DSM 6597 / CCUG 4942 / CIP 103695 / JCM 5828 / KCTC 5204 / NCTC 13054 / VPI 0061)	0	0	0	0	0	0	0	0	0	0
tr|A7V971|A7V971_BACUC	Succinate dehydrogenase/fumarate reductase iron-sulfur subunit OS=Bacteroides uniformis (strain ATCC 8492 / DSM 6597 / CCUG 4942 / CIP 103695 / JCM 5828 / KCTC 5204 / NCTC 13054 / VPI 0061)	3.9245e+09	4.1072e+09	3.7356e+09	4.0776e+09	4.2125e+09	2.0933e+09	2359700000	4622400000	3.4304e+09	2402600000
tr|A7V982|A7V982_BACUC	tRNA-dihydrouridine synthase OS=Bacteroides uniformis (strain ATCC 8492 / DSM 6597 / CCUG 4942 / CIP 103695 / JCM 5828 / KCTC 5204 / NCTC 13054 / VPI 0061)	0	569840	0	0	0	0	0	7661300	0	11758000
tr|A7V989|A7V989_BACUC	Pyridoxamine 5-phosphate oxidase family protein OS=Bacteroides uniformis (strain ATCC 8492 / DSM 6597 / CCUG 4942 / CIP 103695 / JCM 5828 / KCTC 5204 / NCTC 13054 / VPI 0061)	4076100	4972700	4300300	4530500	4992500	0	0	0	0	3512200
tr|A7V9H1|A7V9H1_BACUC	Aminotransferase, class I/II OS=Bacteroides uniformis (strain ATCC 8492 / DSM 6597 / CCUG 4942 / CIP 103695 / JCM 5828 / KCTC 5204 / NCTC 13054 / VPI 0061)	0	0	0	25219000	0	0	0	0	0	0
tr|E2N8K0|E2N8K0_9BACE	ABC transporter, ATP-binding protein OS=Bacteroides cellulosilyticus DSM 14838	10916000	7393100	8193600	9148800	8295800	0	0	0	0	0
tr|A7V9K3|A7V9K3_BACUC	Alanine dehydrogenase OS=Bacteroides uniformis (strain ATCC 8492 / DSM 6597 / CCUG 4942 / CIP 103695 / JCM 5828 / KCTC 5204 / NCTC 13054 / VPI 0061)	0	0	0	0	0	0	0	0	0	46648000
tr|A7V9V0|A7V9V0_BACUC	RNA methyltransferase, TrmH family, group 3 OS=Bacteroides uniformis (strain ATCC 8492 / DSM 6597 / CCUG 4942 / CIP 103695 / JCM 5828 / KCTC 5204 / NCTC 13054 / VPI 0061)	0	0	0	0	0	34317000	36718000	0	0	40737000
tr|A7VA28|A7VA28_BACUC	Glyoxalase family protein OS=Bacteroides uniformis (strain ATCC 8492 / DSM 6597 / CCUG 4942 / CIP 103695 / JCM 5828 / KCTC 5204 / NCTC 13054 / VPI 0061)	0	0	0	0	0	30062000	0	0	23600000	24694000
tr|A7VA41|A7VA41_BACUC	Signal recognition particle protein OS=Bacteroides uniformis (strain ATCC 8492 / DSM 6597 / CCUG 4942 / CIP 103695 / JCM 5828 / KCTC 5204 / NCTC 13054 / VPI 0061)	2488700000	2569900000	2.9853e+09	2779600000	2806600000	1376000000	1320300000	1.4841e+09	1272900000	1180500000
tr|A7VAQ0|A7VAQ0_BACUC	DUF4837 family protein OS=Bacteroides uniformis (strain ATCC 8492 / DSM 6597 / CCUG 4942 / CIP 103695 / JCM 5828 / KCTC 5204 / NCTC 13054 / VPI 0061)	0	0	0	0	0	0	0	0	0	0
tr|A7VAR3|A7VAR3_BACUC	Tetratricopeptide repeat protein OS=Bacteroides uniformis (strain ATCC 8492 / DSM 6597 / CCUG 4942 / CIP 103695 / JCM 5828 / KCTC 5204 / NCTC 13054 / VPI 0061)	0	9495700	0	9528700	9007800	0	0	52543000	0	0
tr|A8RIW6|A8RIW6_ENTBW	Aminoglycoside phosphotransferase domain-containing protein OS=Enterocloster bolteae (strain ATCC BAA-613 / DSM 15670 / CCUG 46953 / JCM 12243 / WAL 16351)	0	0	0	0	0	0	0	0	23965000	0
tr|A8RJ96|A8RJ96_ENTBW	Alcohol dehydrogenase iron-type/glycerol dehydrogenase GldA domain-containing protein OS=Enterocloster bolteae (strain ATCC BAA-613 / DSM 15670 / CCUG 46953 / JCM 12243 / WAL 16351)	59051000	53145000	53634000	91836000	52905000	71263000	43726000	65887000	62283000	87246000
tr|A8RMA2|A8RMA2_ENTBW	6-carboxy-5,6,7,8-tetrahydropterin synthase OS=Enterocloster bolteae (strain ATCC BAA-613 / DSM 15670 / CCUG 46953 / JCM 12243 / WAL 16351)	0	0	0	0	0	42464000	35618000	0	0	18244000
tr|A8RMC8|A8RMC8_ENTBW	Beta-aspartyl-peptidase OS=Enterocloster bolteae (strain ATCC BAA-613 / DSM 15670 / CCUG 46953 / JCM 12243 / WAL 16351)	17628000	19367000	0	17033000	20689000	0	28475000	56245000	0	31006000
tr|A8RS61|A8RS61_ENTBW	CSD domain-containing protein OS=Enterocloster bolteae (strain ATCC BAA-613 / DSM 15670 / CCUG 46953 / JCM 12243 / WAL 16351)	0	0	0	0	0	0	107390000	373660000	248600000	0
tr|A8S2Y6|A8S2Y6_ENTBW	Rubredoxin-like domain-containing protein OS=Enterocloster bolteae (strain ATCC BAA-613 / DSM 15670 / CCUG 46953 / JCM 12243 / WAL 16351)	0	9095900	0	0	0	46732000	18228000	18528000	26533000	28522000
tr|A8S464|A8S464_ENTBW	Large ribosomal subunit protein uL10 OS=Enterocloster bolteae (strain ATCC BAA-613 / DSM 15670 / CCUG 46953 / JCM 12243 / WAL 16351)	0	0	0	0	0	0	0	0	0	0
tr|A8S5G5|A8S5G5_ENTBW	C protein alpha-antigen OS=Enterocloster bolteae (strain ATCC BAA-613 / DSM 15670 / CCUG 46953 / JCM 12243 / WAL 16351)	0	0	0	0	0	0	0	0	0	0
tr|A8S5K4|A8S5K4_ENTBW	BMC circularly permuted domain-containing protein OS=Enterocloster bolteae (strain ATCC BAA-613 / DSM 15670 / CCUG 46953 / JCM 12243 / WAL 16351)	0	0	0	0	0	0	0	0	0	0
tr|A8S5L3|A8S5L3_ENTBW	BMC domain-containing protein OS=Enterocloster bolteae (strain ATCC BAA-613 / DSM 15670 / CCUG 46953 / JCM 12243 / WAL 16351)	0	0	0	0	0	0	0	0	0	0
tr|B2UKM2|B2UKM2_AKKM8	Alkyl hydroperoxide reductase/ Thiol specific antioxidant/ Mal allergen OS=Akkermansia muciniphila (strain ATCC BAA-835 / DSM 22959 / JCM 33894 / BCRC 81048 / CCUG 64013 / CIP 107961 / Muc)	0	0	0	0	0	0	0	0	0	0
tr|B2UME1|B2UME1_AKKM8	30S ribosomal protein S1 OS=Akkermansia muciniphila (strain ATCC BAA-835 / DSM 22959 / JCM 33894 / BCRC 81048 / CCUG 64013 / CIP 107961 / Muc)	0	0	0	0	0	0	0	0	0	28103000
tr|B2UMT1|B2UMT1_AKKM8	Large ribosomal subunit protein uL29 OS=Akkermansia muciniphila (strain ATCC BAA-835 / DSM 22959 / JCM 33894 / BCRC 81048 / CCUG 64013 / CIP 107961 / Muc)	0	0	0	0	19673000	0	0	0	0	0
tr|B2UN29|B2UN29_AKKM8	Glucosamine-6-phosphate deaminase OS=Akkermansia muciniphila (strain ATCC BAA-835 / DSM 22959 / JCM 33894 / BCRC 81048 / CCUG 64013 / CIP 107961 / Muc)	56412000	93420000	61923000	75124000	66338000	0	0	0	57136000	0
tr|B2UP94|B2UP94_AKKM8	Rubrerythrin diiron-binding domain-containing protein OS=Akkermansia muciniphila (strain ATCC BAA-835 / DSM 22959 / JCM 33894 / BCRC 81048 / CCUG 64013 / CIP 107961 / Muc)	0	0	0	0	0	0	0	0	0	0
tr|B2UPX5|B2UPX5_AKKM8	Elongation factor Ts OS=Akkermansia muciniphila (strain ATCC BAA-835 / DSM 22959 / JCM 33894 / BCRC 81048 / CCUG 64013 / CIP 107961 / Muc)	70717000	0	0	70613000	0	0	0	0	0	0
tr|B2UPZ3|B2UPZ3_AKKM8	Thioredoxin OS=Akkermansia muciniphila (strain ATCC BAA-835 / DSM 22959 / JCM 33894 / BCRC 81048 / CCUG 64013 / CIP 107961 / Muc)	0	0	0	0	0	0	0	0	0	0
tr|B2UQ23|B2UQ23_AKKM8	Fructose-bisphosphate aldolase OS=Akkermansia muciniphila (strain ATCC BAA-835 / DSM 22959 / JCM 33894 / BCRC 81048 / CCUG 64013 / CIP 107961 / Muc)	35896000	24728000	33986000	28912000	18801000	0	0	0	0	0
tr|B2UQD4|B2UQD4_AKKM8	Chaperone protein ClpB OS=Akkermansia muciniphila (strain ATCC BAA-835 / DSM 22959 / JCM 33894 / BCRC 81048 / CCUG 64013 / CIP 107961 / Muc)	0	0	0	0	28079000	0	0	0	0	0
tr|B2UQI1|B2UQI1_AKKM8	YtxH domain-containing protein OS=Akkermansia muciniphila (strain ATCC BAA-835 / DSM 22959 / JCM 33894 / BCRC 81048 / CCUG 64013 / CIP 107961 / Muc)	0	0	0	0	575990000	0	258010000	454720000	0	0
tr|B2UQM4|B2UQM4_AKKM8	Small ribosomal subunit protein uS8 OS=Akkermansia muciniphila (strain ATCC BAA-835 / DSM 22959 / JCM 33894 / BCRC 81048 / CCUG 64013 / CIP 107961 / Muc)	0	0	21145000	0	20399000	0	0	0	0	20097000
tr|B2UQY4|B2UQY4_AKKM8	Large ribosomal subunit protein uL10 OS=Akkermansia muciniphila (strain ATCC BAA-835 / DSM 22959 / JCM 33894 / BCRC 81048 / CCUG 64013 / CIP 107961 / Muc)	0	0	0	0	0	0	0	0	0	0
tr|B6VSK9|B6VSK9_9BACT	Small ribosomal subunit protein uS2 OS=Phocaeicola dorei DSM 17855	240550000	244200000	203410000	191580000	134100000	301090000	227780000	206930000	310300000	240700000
tr|B6VSM1|B6VSM1_9BACT	YicC family protein OS=Phocaeicola dorei DSM 17855	0	0	0	28637000	0	0	0	0	0	22267000
tr|B6VSP8|B6VSP8_9BACT	Large ribosomal subunit protein bL31B OS=Phocaeicola dorei DSM 17855	0	0	0	0	0	0	0	0	0	0
tr|B6VVQ2|B6VVQ2_9BACT	WG repeat-containing protein OS=Phocaeicola dorei DSM 17855	0	0	0	0	0	0	0	0	0	0
tr|B6VXX4|B6VXX4_9BACT	DUF4988 domain-containing protein OS=Phocaeicola dorei DSM 17855	0	0	0	0	0	0	0	0	0	0
tr|B6VYU9|B6VYU9_9BACT	DUF3417 domain-containing protein OS=Phocaeicola dorei DSM 17855	0	0	0	0	0	0	0	0	0	0
tr|B6VZJ3|B6VZJ3_9BACT	DUF4295 domain-containing protein OS=Phocaeicola dorei DSM 17855	150120000	644950000	106860000	180230000	199660000	0	19194000	2222500	0	5807700
tr|B6W5J6|B6W5J6_9BACT	Small ribosomal subunit protein uS13 OS=Phocaeicola dorei DSM 17855	14443000	21338000	27247000	6232600	36827000	27609000	8884600	39370000	34339000	9087800
tr|B6W5K1|B6W5K1_9BACT	Large ribosomal subunit protein uL30 OS=Phocaeicola dorei DSM 17855	275160000	237280000	302800000	348690000	273410000	203030000	157600000	373270000	266230000	187680000
tr|D1P8V7|D1P8V7_9BACT	Pyridoxal phosphate biosynthetic protein PdxA OS=Segatella copri DSM 18205	0	0	0	0	0	0	0	0	0	0
tr|D1P941|D1P941_9BACT	Uncharacterized protein OS=Segatella copri DSM 18205	4904500	6946300	5611300	6094600	5719200	0	0	0	0	0
tr|D1P956|D1P956_9BACT	Uncharacterized protein OS=Segatella copri DSM 18205	12536000	13093000	8717000	10195000	10615000	0	5874400	11811000	11324000	7160500
tr|D1P988|D1P988_9BACT	Signal recognition particle receptor FtsY OS=Segatella copri DSM 18205	0	0	0	0	0	0	0	0	0	0
tr|D1P9C8|D1P9C8_9BACT	Oxidoreductase, aldo/keto reductase family protein OS=Segatella copri DSM 18205	0	0	0	0	0	0	0	0	0	0
tr|D1P9H8|D1P9H8_9BACT	DnaJ domain protein OS=Segatella copri DSM 18205	0	0	0	0	0	0	0	0	0	0
tr|D1P9L2|D1P9L2_9BACT	Uncharacterized protein OS=Segatella copri DSM 18205	0	0	0	0	0	0	0	0	0	0
tr|D1P9L7|D1P9L7_9BACT	Uncharacterized protein OS=Segatella copri DSM 18205	0	0	0	0	0	0	0	0	0	0
tr|D1P9M0|D1P9M0_9BACT	Uncharacterized protein OS=Segatella copri DSM 18205	0	0	0	0	0	0	0	0	0	0
tr|D1P9M3|D1P9M3_9BACT	Histidinol-phosphate aminotransferase OS=Segatella copri DSM 18205	0	0	0	0	0	0	0	0	0	0
tr|D1P9N9|D1P9N9_9BACT	UDP-N-acetylglucosamine 2-epimerase OS=Segatella copri DSM 18205	0	0	0	0	0	0	0	0	0	0
tr|D1P9P0|D1P9P0_9BACT	SPFH/Band 7/PHB domain protein OS=Segatella copri DSM 18205	0	0	0	0	0	0	22013000	26945000	0	11496000
tr|D1P9P8|D1P9P8_9BACT	Thioredoxin reductase OS=Segatella copri DSM 18205	0	0	0	0	0	0	0	0	0	0
tr|D1P9V8|D1P9V8_9BACT	Probable GTP-binding protein EngB OS=Segatella copri DSM 18205	38888000	29829000	21958000	23598000	25695000	0	0	0	0	0
tr|D1P9W4|D1P9W4_9BACT	Tetratricopeptide repeat protein OS=Segatella copri DSM 18205	0	16728000	21355000	0	0	0	0	0	0	0
tr|D1P9W9|D1P9W9_9BACT	Beta sliding clamp OS=Segatella copri DSM 18205	0	0	0	0	0	0	0	0	0	0
tr|D1P9X3|D1P9X3_9BACT	Peptidyl-prolyl cis-trans isomerase OS=Segatella copri DSM 18205	87919000	0	0	0	0	0	0	0	0	0
tr|D1PA11|D1PA11_9BACT	NadR/Ttd14 AAA domain-containing protein OS=Segatella copri DSM 18205	0	0	0	1312100	0	2482400	0	0	0	3885900
tr|D1PA25|D1PA25_9BACT	ABC transporter, ATP-binding protein OS=Segatella copri DSM 18205	0	0	0	0	0	0	0	0	0	0
tr|D1PA26|D1PA26_9BACT	Protein GrpE OS=Segatella copri DSM 18205	0	0	0	0	0	0	0	0	0	0
tr|D1PA32|D1PA32_9BACT	Aldose 1-epimerase OS=Segatella copri DSM 18205	0	0	0	0	0	0	0	14989000	0	9825600
tr|D1PA48|D1PA48_9BACT	Uncharacterized protein OS=Segatella copri DSM 18205	0	0	0	0	0	0	0	48463000	0	0
tr|D1PA53|D1PA53_9BACT	Polysaccharide biosynthesis/export protein OS=Segatella copri DSM 18205	22930000	24232000	25235000	24337000	18070000	50330000	40157000	57448000	39925000	54026000
tr|D1PA78|D1PA78_9BACT	2-isopropylmalate synthase OS=Segatella copri DSM 18205	0	0	0	0	0	0	0	0	0	0
tr|D1PA86|D1PA86_9BACT	Peroxide operon regulator OS=Segatella copri DSM 18205	0	0	0	0	0	0	0	0	0	0
tr|D1PA89|D1PA89_9BACT	nicotinate-nucleotide diphosphorylase (carboxylating) OS=Segatella copri DSM 18205	0	0	0	0	0	0	0	0	0	0
tr|D1PA96|D1PA96_9BACT	Uncharacterized protein OS=Segatella copri DSM 18205	70123000	0	68666000	86734000	7665100	0	0	0	0	0
tr|D1PAA7|D1PAA7_9BACT	ATP synthase subunit b OS=Segatella copri DSM 18205	15964000	11960000	43110000	29996000	8643700	0	0	0	0	0
tr|D1PAD0|D1PAD0_9BACT	Peptide deformylase OS=Segatella copri DSM 18205	0	0	0	0	0	0	0	0	0	0
tr|D1PAM3|D1PAM3_9BACT	AMP-binding enzyme OS=Segatella copri DSM 18205	0	0	0	0	0	0	0	31608000	0	0
tr|D1PAM9|D1PAM9_9BACT	Phenylalanine--tRNA ligase beta subunit OS=Segatella copri DSM 18205	0	0	0	0	0	0	0	0	0	0
tr|D1PAN2|D1PAN2_9BACT	Aspartate carbamoyltransferase regulatory chain OS=Segatella copri DSM 18205	0	0	0	0	0	0	0	0	0	0
tr|D1PAQ0|D1PAQ0_9BACT	Formate--tetrahydrofolate ligase OS=Segatella copri DSM 18205	0	0	0	0	0	38824000	0	0	12183000	21236000
tr|D1PAT6|D1PAT6_9BACT	LysM domain protein OS=Segatella copri DSM 18205	0	0	0	0	0	0	0	0	0	0
tr|D1PBD7|D1PBD7_9BACT	Multifunctional fusion protein OS=Segatella copri DSM 18205	0	0	0	0	0	9445000	0	0	0	0
tr|D1PBG2|D1PBG2_9BACT	tryptophan synthase OS=Segatella copri DSM 18205	0	0	0	0	0	34463000	0	0	46277000	0
tr|D1PBH5|D1PBH5_9BACT	Endonuclease/exonuclease/phosphatase family protein OS=Segatella copri DSM 18205	0	0	0	0	0	0	0	0	0	0
tr|D1PBH7|D1PBH7_9BACT	Uridine kinase OS=Segatella copri DSM 18205	0	32009000	0	21719000	0	0	0	0	0	0
tr|D1PBI7|D1PBI7_9BACT	Oxidoreductase, short chain dehydrogenase/reductase family protein OS=Segatella copri DSM 18205	0	79930000	0	100640000	124260000	0	46340000	0	0	0
tr|D1PBK8|D1PBK8_9BACT	Preprotein translocase, YajC subunit OS=Segatella copri DSM 18205	0	0	0	0	0	0	0	0	0	0
tr|D1PBS3|D1PBS3_9BACT	prephenate dehydratase OS=Segatella copri DSM 18205	0	0	0	0	0	0	0	1014300	0	6235700
tr|D1PBV6|D1PBV6_9BACT	Small ribosomal subunit protein bS18 OS=Segatella copri DSM 18205	498560000	491450000	497280000	504280000	524960000	605960000	464970000	740090000	700760000	546040000
tr|D1PBW4|D1PBW4_9BACT	Uncharacterized protein OS=Segatella copri DSM 18205	0	0	0	0	0	132030000	204340000	207060000	170940000	105340000
tr|D1PBY2|D1PBY2_9BACT	carbamoyl-phosphate synthase (glutamine-hydrolyzing) OS=Segatella copri DSM 18205	0	0	0	0	0	26612000	0	0	0	13721000
tr|D1PC16|D1PC16_9BACT	Peptidase, S9A/B/C family, catalytic domain protein OS=Segatella copri DSM 18205	0	0	0	0	0	0	0	0	0	0
tr|D1PC28|D1PC28_9BACT	Peptidase Do OS=Segatella copri DSM 18205	0	0	58687000	0	0	0	0	0	0	0
tr|D1PCD8|D1PCD8_9BACT	UDP-N-acetylmuramoyl-tripeptide--D-alanyl-D-alanine ligase OS=Segatella copri DSM 18205	0	0	0	0	0	0	16746000	0	0	0
tr|D1PCG9|D1PCG9_9BACT	AMP-binding enzyme OS=Segatella copri DSM 18205	0	0	0	0	0	0	0	0	0	0
tr|D1PCK2|D1PCK2_9BACT	Small ribosomal subunit protein bS20 OS=Segatella copri DSM 18205	114400000	122970000	122670000	205100000	147670000	141130000	208950000	129400000	108270000	163270000
tr|D1PCQ7|D1PCQ7_9BACT	Putative mannose-1-phosphate guanylyltransferase/mannose-6-phosphate isomerase OS=Segatella copri DSM 18205	0	0	0	0	0	0	0	0	0	0
tr|D1PCZ7|D1PCZ7_9BACT	Polyprenyl synthetase OS=Segatella copri DSM 18205	0	0	0	0	0	0	0	0	0	0
tr|D1PD02|D1PD02_9BACT	Uncharacterized protein OS=Segatella copri DSM 18205	37919000	0	0	0	53869000	0	0	0	0	0
tr|D1PD17|D1PD17_9BACT	M18 family aminopeptidase OS=Segatella copri DSM 18205	0	0	0	0	0	0	0	0	0	0
tr|D1PD39|D1PD39_9BACT	Nitroreductase family protein OS=Segatella copri DSM 18205	0	0	0	0	0	17860000	23163000	0	34987000	0
tr|D1PDG9|D1PDG9_9BACT	DJ-1 family protein OS=Segatella copri DSM 18205	0	0	0	0	0	0	0	0	0	0
tr|D1PDJ9|D1PDJ9_9BACT	Putative 2-C-methyl-D-erythritol 4-phosphate cytidylyltransferase OS=Segatella copri DSM 18205	0	3863600	0	0	0	12600000	7161700	0	11527000	0
tr|D1PDM6|D1PDM6_9BACT	Glutamate--ammonia ligase, catalytic domain protein OS=Segatella copri DSM 18205	0	0	0	0	0	72501000	43920000	41084000	0	0
tr|D1PDN6|D1PDN6_9BACT	Uncharacterized protein OS=Segatella copri DSM 18205	0	0	0	0	0	0	0	0	0	0
tr|D1PDN9|D1PDN9_9BACT	Uncharacterized protein OS=Segatella copri DSM 18205	0	0	0	137010000	0	0	55868000	0	0	77358000
tr|D1PDT9|D1PDT9_9BACT	Enoyl-[acyl-carrier-protein] reductase [NADH] OS=Segatella copri DSM 18205	0	0	0	0	0	0	0	0	0	0
tr|D1PDV8|D1PDV8_9BACT	Outer membrane protein OS=Segatella copri DSM 18205	0	0	0	0	0	0	0	0	0	0
tr|D1PE10|D1PE10_9BACT	Transcriptional regulator, AsnC family OS=Segatella copri DSM 18205	66925000	49871000	0	50409000	43503000	0	0	0	0	0
tr|D1PE13|D1PE13_9BACT	peptidylprolyl isomerase OS=Segatella copri DSM 18205	31439000	34491000	37442000	46911000	30569000	0	0	0	0	0
tr|D1PE15|D1PE15_9BACT	Peptidyl-prolyl cis-trans isomerase OS=Segatella copri DSM 18205	26312000	0	133310000	25793000	28193000	0	0	0	0	0
tr|D1PE24|D1PE24_9BACT	Alanine dehydrogenase OS=Segatella copri DSM 18205	0	0	0	0	33959000	0	0	0	0	0
tr|D1PEE2|D1PEE2_9BACT	Uncharacterized protein OS=Segatella copri DSM 18205	0	0	0	0	0	41470000	89086000	0	0	31400000
tr|D1PEK5|D1PEK5_9BACT	ATP-dependent Clp protease proteolytic subunit OS=Segatella copri DSM 18205	0	0	0	0	0	0	0	0	0	0
tr|D1PEK8|D1PEK8_9BACT	ABC transporter, ATP-binding protein OS=Segatella copri DSM 18205	0	25625000	0	35277000	41384000	43731000	56642000	35950000	35587000	33673000
tr|D1PEY6|D1PEY6_9BACT	Peptidyl-prolyl cis-trans isomerase OS=Segatella copri DSM 18205	0	0	0	0	0	0	0	0	0	0
tr|D1PF37|D1PF37_9BACT	non-reducing end alpha-L-arabinofuranosidase OS=Segatella copri DSM 18205	0	0	0	0	0	0	0	0	0	0
tr|D1PF45|D1PF45_9BACT	TonB-linked outer membrane protein, SusC/RagA family OS=Segatella copri DSM 18205	0	0	0	0	0	0	0	0	0	0
tr|D1PF54|D1PF54_9BACT	Transcriptional regulator, LacI family OS=Segatella copri DSM 18205	0	0	15858000	12196000	9756800	0	14520000	0	0	0
tr|D1PFH6|D1PFH6_9BACT	Uncharacterized protein OS=Segatella copri DSM 18205	51086000	0	0	0	0	49799000	0	0	0	31318000
tr|D1PFL0|D1PFL0_9BACT	Phosphomethylpyrimidine synthase OS=Segatella copri DSM 18205	0	2878200	14453000	0	3638700	3952800	4232300	7255300	5211100	0
tr|D1PFS5|D1PFS5_9BACT	Uncharacterized protein OS=Segatella copri DSM 18205	15599000	17925000	18551000	11377000	17932000	0	35891000	60912000	0	0
tr|D1PFZ3|D1PFZ3_9BACT	Small ribosomal subunit protein uS19 OS=Segatella copri DSM 18205	168720000	159410000	168530000	181290000	170480000	130450000	0	279230000	179630000	0
tr|D1PFZ5|D1PFZ5_9BACT	Large ribosomal subunit protein uL23 OS=Segatella copri DSM 18205	308500000	279750000	325550000	260410000	236630000	187140000	192650000	293790000	221440000	180810000
tr|D1PG02|D1PG02_9BACT	Uncharacterized protein OS=Segatella copri DSM 18205	0	0	0	0	0	0	0	0	0	0
tr|D1PG26|D1PG26_9BACT	Gliding motility-associated protein GldN OS=Segatella copri DSM 18205	0	0	0	0	0	21933000	12783000	0	0	0
tr|D1PGF6|D1PGF6_9BACT	Na(+)-translocating NADH-quinone reductase subunit C OS=Segatella copri DSM 18205	0	0	0	0	0	87196000	0	0	0	0
tr|D1PGI2|D1PGI2_9BACT	YhcH/YjgK/YiaL family protein OS=Segatella copri DSM 18205	0	0	0	0	0	0	0	0	0	0
tr|D1PGK5|D1PGK5_9BACT	Competence/damage-inducible domain protein CinA OS=Segatella copri DSM 18205	0	0	0	0	133970000	0	0	0	52039000	0
tr|D1PGT3|D1PGT3_9BACT	Uncharacterized protein OS=Segatella copri DSM 18205	63099000	50777000	57658000	65656000	73408000	381070000	235320000	279200000	321490000	168610000
tr|D1PGX3|D1PGX3_9BACT	Glycosyl hydrolase family 32 OS=Segatella copri DSM 18205	0	11109000	47931000	0	9485700	75730000	59873000	0	70312000	50015000
tr|D1PH03|D1PH03_9BACT	Ribosome maturation factor RimP OS=Segatella copri DSM 18205	0	0	0	0	0	0	14139000	0	14211000	0
tr|D1PH84|D1PH84_9BACT	Uncharacterized protein OS=Segatella copri DSM 18205	0	10052000	11043000	54552000	9362200	0	4777100	0	0	0
tr|D1PHY3|D1PHY3_9BACT	Rpn family recombination-promoting nuclease/putative transposase OS=Segatella copri DSM 18205	0	0	0	0	0	38635000	0	24519000	0	0
tr|D2Q576|D2Q576_BIFDB	OppA2 Oligopeptide-binding protein oppA OS=Bifidobacterium dentium (strain ATCC 27534 / DSM 20436 / JCM 1195 / Bd1)	2951500	2897400	3145500	2666900	2948100	8303200	8920200	12746000	9670700	12546000
tr|D2Q5G8|D2Q5G8_BIFDB	Chromosome segregation ATPase OS=Bifidobacterium dentium (strain ATCC 27534 / DSM 20436 / JCM 1195 / Bd1)	7200100	4264800	0	6389700	6482300	0	0	0	3383000	0
tr|D2Q6P9|D2Q6P9_BIFDB	Small ribosomal subunit protein bS18 OS=Bifidobacterium dentium (strain ATCC 27534 / DSM 20436 / JCM 1195 / Bd1)	0	0	0	0	0	0	0	0	0	0
tr|D2Q878|D2Q878_BIFDB	Glucose-6-phosphate isomerase OS=Bifidobacterium dentium (strain ATCC 27534 / DSM 20436 / JCM 1195 / Bd1)	0	0	35299000	0	6863100	28379000	27894000	92630000	49735000	166490000
tr|D2Q887|D2Q887_BIFDB	Large ribosomal subunit protein bL21 OS=Bifidobacterium dentium (strain ATCC 27534 / DSM 20436 / JCM 1195 / Bd1)	0	0	0	0	0	0	0	0	0	0
tr|D2Q8A3|D2Q8A3_BIFDB	Fatty acid synthase Fas OS=Bifidobacterium dentium (strain ATCC 27534 / DSM 20436 / JCM 1195 / Bd1)	2866500	0	0	0	0	0	11350000	0	0	0
tr|D2Q8D5|D2Q8D5_BIFDB	Large ribosomal subunit protein uL10 OS=Bifidobacterium dentium (strain ATCC 27534 / DSM 20436 / JCM 1195 / Bd1)	0	0	0	0	0	0	0	0	0	0
tr|D2Q8H1|D2Q8H1_BIFDB	Large ribosomal subunit protein uL4 OS=Bifidobacterium dentium (strain ATCC 27534 / DSM 20436 / JCM 1195 / Bd1)	76926000	0	70356000	85312000	0	0	28499000	0	0	44481000
tr|D2Q9A8|D2Q9A8_BIFDB	Small ribosomal subunit protein uS7 OS=Bifidobacterium dentium (strain ATCC 27534 / DSM 20436 / JCM 1195 / Bd1)	103490000	99271000	119910000	154910000	147550000	0	0	0	0	41332000
tr|D2Q9B1|D2Q9B1_BIFDB	Efp Protein Translation Elongation Factor P (EF-P) OS=Bifidobacterium dentium (strain ATCC 27534 / DSM 20436 / JCM 1195 / Bd1)	5869600	0	0	0	0	0	0	0	0	0
tr|D2QA74|D2QA74_BIFDB	Large ribosomal subunit protein bL25 OS=Bifidobacterium dentium (strain ATCC 27534 / DSM 20436 / JCM 1195 / Bd1)	158630000	0	151960000	154470000	0	0	164710000	258520000	0	116670000
tr|D2QAJ2|D2QAJ2_BIFDB	Elongation factor Ts OS=Bifidobacterium dentium (strain ATCC 27534 / DSM 20436 / JCM 1195 / Bd1)	0	0	0	0	0	23522000	44403000	15322000	33140000	0
tr|E2NEK4|E2NEK4_9BACE	Large ribosomal subunit protein uL18 OS=Bacteroides cellulosilyticus DSM 14838	0	0	0	0	0	0	0	0	0	0
tr|E2NGR0|E2NGR0_9BACE	Enolase OS=Bacteroides cellulosilyticus DSM 14838	0	0	0	10696000	0	0	0	0	0	0
tr|E2NH34|E2NH34_9BACE	4-hydroxythreonine-4-phosphate dehydrogenase (Fragment) OS=Bacteroides cellulosilyticus DSM 14838	115490000	104090000	101590000	121270000	110150000	76278000	71338000	93491000	88505000	57682000
tr|E2NHD9|E2NHD9_9BACE	Histone H1-like protein Hc1 OS=Bacteroides cellulosilyticus DSM 14838	38767000	30989000	64775000	50585000	58404000	0	0	0	0	0
tr|E2NI66|E2NI66_9BACE	Transcription termination factor Rho OS=Bacteroides cellulosilyticus DSM 14838	0	0	0	0	0	199360000	0	238080000	0	199750000
tr|E2NKC2|E2NKC2_9BACE	Hydrolase, carbon-nitrogen family OS=Bacteroides cellulosilyticus DSM 14838	0	0	0	0	0	28272000	101240000	58198000	125620000	14308000
tr|E2NLA1|E2NLA1_9BACE	Pyrophosphate--fructose 6-phosphate 1-phosphotransferase OS=Bacteroides cellulosilyticus DSM 14838	0	0	0	0	0	25098000	0	0	0	0
tr|E2NLI1|E2NLI1_9BACE	Aspartate 4-decarboxylase OS=Bacteroides cellulosilyticus DSM 14838	0	0	0	0	0	0	130320000	0	96228000	114500000
tr|F8DF51|F8DF51_STREP	2,3-bisphosphoglycerate-dependent phosphoglycerate mutase OS=Streptococcus parasanguinis (strain ATCC 15912 / DSM 6778 / CIP 104372 / LMG 14537)	0	0	0	43980000	49669000	0	0	0	0	0
tr|F8DGD4|F8DGD4_STREP	Small ribosomal subunit protein uS10 OS=Streptococcus parasanguinis (strain ATCC 15912 / DSM 6778 / CIP 104372 / LMG 14537)	0	0	0	0	0	0	0	0	0	0
tr|F8DGD6|F8DGD6_STREP	Large ribosomal subunit protein uL4 OS=Streptococcus parasanguinis (strain ATCC 15912 / DSM 6778 / CIP 104372 / LMG 14537)	0	0	0	6521200	0	0	0	0	0	0
tr|F8DGD7|F8DGD7_STREP	Large ribosomal subunit protein uL23 OS=Streptococcus parasanguinis (strain ATCC 15912 / DSM 6778 / CIP 104372 / LMG 14537)	0	1992500	1790800	0	2310100	0	8070900	0	0	2785600
tr|F8DGM2|F8DGM2_STREP	Small ribosomal subunit protein uS8 OS=Streptococcus parasanguinis (strain ATCC 15912 / DSM 6778 / CIP 104372 / LMG 14537)	0	0	0	0	0	0	0	0	0	0
tr|F8DGM5|F8DGM5_STREP	Small ribosomal subunit protein uS5 OS=Streptococcus parasanguinis (strain ATCC 15912 / DSM 6778 / CIP 104372 / LMG 14537)	0	23905000	15550000	12259000	48409000	0	0	0	0	0
tr|F8DHB6|F8DHB6_STREP	Large ribosomal subunit protein uL10 OS=Streptococcus parasanguinis (strain ATCC 15912 / DSM 6778 / CIP 104372 / LMG 14537)	13860000	12764000	0	0	10520000	0	0	7393100	0	5959500
tr|F8DIV4|F8DIV4_STREP	Triosephosphate isomerase OS=Streptococcus parasanguinis (strain ATCC 15912 / DSM 6778 / CIP 104372 / LMG 14537)	13263000	0	9888000	15297000	0	0	0	0	0	0
tr|F8DJ71|F8DJ71_STREP	Large ribosomal subunit protein uL1 OS=Streptococcus parasanguinis (strain ATCC 15912 / DSM 6778 / CIP 104372 / LMG 14537)	55554000	70624000	72049000	68691000	59896000	0	0	0	0	52601000
tr|F8DJ72|F8DJ72_STREP	Large ribosomal subunit protein uL11 OS=Streptococcus parasanguinis (strain ATCC 15912 / DSM 6778 / CIP 104372 / LMG 14537)	0	0	0	0	0	0	0	0	0	0
tr|F8DJ98|F8DJ98_STREP	Probable manganese-dependent inorganic pyrophosphatase OS=Streptococcus parasanguinis (strain ATCC 15912 / DSM 6778 / CIP 104372 / LMG 14537)	0	0	0	0	0	0	0	0	0	0
tr|G6AUF7|G6AUF7_9BACT	GGGtGRT protein OS=Leyella stercorea DSM 18206	0	0	0	0	0	0	0	0	0	0
tr|G6AUT9|G6AUT9_9BACT	Putative phosphoglucomutase OS=Leyella stercorea DSM 18206	0	0	0	0	0	0	0	0	0	0
tr|G6AVN4|G6AVN4_9BACT	Thioredoxin OS=Leyella stercorea DSM 18206	0	0	0	0	0	0	0	0	0	0
tr|G6AXY2|G6AXY2_9BACT	Large ribosomal subunit protein uL30 OS=Leyella stercorea DSM 18206	0	0	0	0	0	0	0	0	0	0
tr|G6AXZ5|G6AXZ5_9BACT	Large ribosomal subunit protein uL22 OS=Leyella stercorea DSM 18206	4380900	6904100	4494500	3408100	5615200	0	0	12593000	0	13091000
tr|G6AYE0|G6AYE0_9BACT	Enolase OS=Leyella stercorea DSM 18206	0	0	0	0	0	0	0	0	0	0
tr|G6AYG5|G6AYG5_9BACT	Large ribosomal subunit protein bL21 OS=Leyella stercorea DSM 18206	0	0	0	0	0	0	0	0	0	0
tr|G6AZQ6|G6AZQ6_9BACT	Trigger factor OS=Leyella stercorea DSM 18206	14507000	60125000	14659000	59895000	70686000	0	0	0	0	0
tr|G6B0S7|G6B0S7_9BACT	Polyribonucleotide nucleotidyltransferase OS=Leyella stercorea DSM 18206	0	0	0	0	0	0	0	0	0	0
tr|G6B134|G6B134_9BACT	Elongation factor Ts OS=Leyella stercorea DSM 18206	0	0	0	0	0	0	0	0	0	0
tr|G6B199|G6B199_9BACT	Fructose-1,6-bisphosphate aldolase, class II OS=Leyella stercorea DSM 18206	54883000	15795000	12611000	13670000	14621000	11021000	0	0	0	22227000
tr|G6B1C1|G6B1C1_9BACT	DNA-binding protein HU-beta OS=Leyella stercorea DSM 18206	0	18774000	12238000	17793000	13739000	0	29581000	0	34374000	36289000
tr|Q5LES7|Q5LES7_BACFN	3(2),5-bisphosphate nucleotidase CysQ OS=Bacteroides fragilis (strain ATCC 25285 / DSM 2151 / CCUG 4856 / JCM 11019 / NCTC 9343 / Onslow)	42201000	47984000	26922000	45250000	41838000	40884000	10849000	0	33617000	46810000
tr|Q5LFD7|Q5LFD7_BACFN	Aspartate decarboxylase OS=Bacteroides fragilis (strain ATCC 25285 / DSM 2151 / CCUG 4856 / JCM 11019 / NCTC 9343 / Onslow)	0	0	0	0	0	0	0	0	0	50690000
tr|R2P8F6|R2P8F6_ENTFC	Uncharacterized protein OS=Enterococcus faecium EnGen0263	0	0	0	0	0	0	0	0	0	0
REV__tr|B2ULD7|B2ULD7_AKKM8	Lipoprotein OS=Akkermansia muciniphila (strain ATCC BAA-835 / DSM 22959 / JCM 33894 / BCRC 81048 / CCUG 64013 / CIP 107961 / Muc)	0	0	0	0	0	11271000	209070	24663000	14961000	0
sp|A0ZZM2|UPP_BIFAA	Uracil phosphoribosyltransferase OS=Bifidobacterium adolescentis (strain ATCC 15703 / DSM 20083 / NCTC 11814 / E194a)	0	0	0	0	0	0	0	0	0	0
sp|A1A033|RL7_BIFAA	Large ribosomal subunit protein bL12 OS=Bifidobacterium adolescentis (strain ATCC 15703 / DSM 20083 / NCTC 11814 / E194a)	655740000	640440000	46470000	31362000	482570000	665710000	144740000	48216000	205660000	754870000
sp|A1A087|RL30_BIFAA	Large ribosomal subunit protein uL30 OS=Bifidobacterium adolescentis (strain ATCC 15703 / DSM 20083 / NCTC 11814 / E194a)	22605000	45998000	36412000	25853000	31603000	0	0	128370000	0	0
sp|A1A095|RPOA_BIFAA	DNA-directed RNA polymerase subunit alpha OS=Bifidobacterium adolescentis (strain ATCC 15703 / DSM 20083 / NCTC 11814 / E194a)	141240000	105680000	55721000	81401000	111050000	198350000	195260000	186100000	273810000	204670000
sp|A1A0A2|IF2_BIFAA	Translation initiation factor IF-2 OS=Bifidobacterium adolescentis (strain ATCC 15703 / DSM 20083 / NCTC 11814 / E194a)	17680000	21553000	18577000	11046000	18363000	0	0	0	0	46751000
sp|A1A0S9|RS7_BIFAA	Small ribosomal subunit protein uS7 OS=Bifidobacterium adolescentis (strain ATCC 15703 / DSM 20083 / NCTC 11814 / E194a)	0	0	0	0	0	0	0	0	0	0
tr|D2Q9B9|D2Q9B9_BIFDB	Dihydroxy-acid dehydratase OS=Bifidobacterium dentium (strain ATCC 27534 / DSM 20436 / JCM 1195 / Bd1)	0	0	0	0	0	0	0	0	0	0
sp|A1A1B4|GLGC_BIFAA	Glucose-1-phosphate adenylyltransferase OS=Bifidobacterium adolescentis (strain ATCC 15703 / DSM 20083 / NCTC 11814 / E194a)	0	0	0	0	0	0	0	0	0	0
sp|A1A1G3|PYRE_BIFAA	Orotate phosphoribosyltransferase OS=Bifidobacterium adolescentis (strain ATCC 15703 / DSM 20083 / NCTC 11814 / E194a)	0	0	0	0	0	0	0	0	0	0
tr|D2QAM1|D2QAM1_BIFDB	Bifunctional protein GlmU OS=Bifidobacterium dentium (strain ATCC 27534 / DSM 20436 / JCM 1195 / Bd1)	2877900	0	4086700	3096400	4416600	0	0	2252100	0	0
sp|A1A1X6|SYFA_BIFAA	Phenylalanine--tRNA ligase alpha subunit OS=Bifidobacterium adolescentis (strain ATCC 15703 / DSM 20083 / NCTC 11814 / E194a)	0	0	0	0	0	0	0	0	0	0
sp|A1A316|RPOC_BIFAA	DNA-directed RNA polymerase subunit beta OS=Bifidobacterium adolescentis (strain ATCC 15703 / DSM 20083 / NCTC 11814 / E194a)	0	0	0	0	0	0	0	0	0	0
sp|A1A3B6|SYR_BIFAA	Arginine--tRNA ligase OS=Bifidobacterium adolescentis (strain ATCC 15703 / DSM 20083 / NCTC 11814 / E194a)	0	0	0	0	0	0	0	0	0	0
sp|A1A3C8|ATPD_BIFAA	ATP synthase subunit delta OS=Bifidobacterium adolescentis (strain ATCC 15703 / DSM 20083 / NCTC 11814 / E194a)	0	0	0	0	0	24177000	30428000	32982000	0	0
tr|D2Q6H0|D2Q6H0_BIFDB	ATP synthase subunit b OS=Bifidobacterium dentium (strain ATCC 27534 / DSM 20436 / JCM 1195 / Bd1)	0	0	0	0	0	0	0	0	0	0
tr|D2Q6M2|D2Q6M2_BIFDB	Aspartyl/glutamyl-tRNA(Asn/Gln) amidotransferase subunit C OS=Bifidobacterium dentium (strain ATCC 27534 / DSM 20436 / JCM 1195 / Bd1)	55406000	46636000	51500000	0	0	0	0	0	0	30850000
tr|D2Q7B8|D2Q7B8_BIFDB	Methionine--tRNA ligase OS=Bifidobacterium dentium (strain ATCC 27534 / DSM 20436 / JCM 1195 / Bd1)	0	0	0	0	0	0	0	0	0	0
tr|B6VU05|B6VU05_9BACT	Small ribosomal subunit protein bS6 OS=Phocaeicola dorei DSM 17855	116950000	91369000	100440000	123670000	95015000	151510000	71626000	319550000	266650000	66295000
sp|A6KWL3|LPXD_PHOV8	UDP-3-O-acylglucosamine N-acyltransferase OS=Phocaeicola vulgatus (strain ATCC 8482 / DSM 1447 / JCM 5826 / CCUG 4940 / NBRC 14291 / NCTC 11154)	0	0	0	0	0	0	0	0	0	0
tr|B6VS47|B6VS47_9BACT	Co-chaperonin GroES OS=Phocaeicola dorei DSM 17855	0	0	0	0	0	43214000	0	86224000	60032000	0
sp|A6KXS0|ACKA_PHOV8	Acetate kinase OS=Phocaeicola vulgatus (strain ATCC 8482 / DSM 1447 / JCM 5826 / CCUG 4940 / NBRC 14291 / NCTC 11154)	0	0	0	0	0	0	0	0	0	0
tr|B6W5J3|B6W5J3_9BACT	DNA-directed RNA polymerase subunit alpha OS=Phocaeicola dorei DSM 17855	0	0	0	0	0	75377000	0	0	0	57161000
sp|A6KYH3|RS13_PHOV8	Small ribosomal subunit protein uS13 OS=Phocaeicola vulgatus (strain ATCC 8482 / DSM 1447 / JCM 5826 / CCUG 4940 / NBRC 14291 / NCTC 11154)	0	0	0	0	0	0	0	0	0	0
sp|A6KYH7|RL30_PHOV8	Large ribosomal subunit protein uL30 OS=Phocaeicola vulgatus (strain ATCC 8482 / DSM 1447 / JCM 5826 / CCUG 4940 / NBRC 14291 / NCTC 11154)	59108000	57752000	0	52327000	0	36603000	28383000	53816000	43595000	33164000
tr|B6W5K5|B6W5K5_9BACT	Small ribosomal subunit protein uS8 OS=Phocaeicola dorei DSM 17855	39706000	30745000	40028000	32579000	30677000	23207000	0	75105000	0	20645000
sp|A6KYI3|RL5_PHOV8	Large ribosomal subunit protein uL5 OS=Phocaeicola vulgatus (strain ATCC 8482 / DSM 1447 / JCM 5826 / CCUG 4940 / NBRC 14291 / NCTC 11154)	0	0	0	0	0	0	0	0	0	0
sp|A6KYI4|RL24_PHOV8	Large ribosomal subunit protein uL24 OS=Phocaeicola vulgatus (strain ATCC 8482 / DSM 1447 / JCM 5826 / CCUG 4940 / NBRC 14291 / NCTC 11154)	2833800000	3.7571e+09	3.7706e+09	3.5124e+09	3.7629e+09	3.1843e+09	425410000	4739300000	3.7117e+09	2375700000
sp|A6KYK9|EFTU_PHOV8	Elongation factor Tu OS=Phocaeicola vulgatus (strain ATCC 8482 / DSM 1447 / JCM 5826 / CCUG 4940 / NBRC 14291 / NCTC 11154)	0	0	132290000	0	0	0	0	0	85077000	0
tr|B6W5A8|B6W5A8_9BACT	Small ribosomal subunit protein bS21 OS=Phocaeicola dorei DSM 17855	0	0	0	0	0	0	0	0	0	0
tr|B6W5R7|B6W5R7_9BACT	Orotate phosphoribosyltransferase OS=Phocaeicola dorei DSM 17855	0	0	0	0	0	57895000	28948000	0	0	0
tr|B6VWP8|B6VWP8_9BACT	Acyl carrier protein OS=Phocaeicola dorei DSM 17855	43344000	53402000	58351000	61045000	46217000	424640000	384040000	184420000	437400000	274220000
tr|B6VXJ4|B6VXJ4_9BACT	S-adenosylmethionine:tRNA ribosyltransferase-isomerase OS=Phocaeicola dorei DSM 17855	0	0	0	0	0	0	0	0	0	0
tr|B6VY83|B6VY83_9BACT	Ribosome maturation factor RimP OS=Phocaeicola dorei DSM 17855	0	0	0	0	0	0	0	55472000	0	0
sp|A6L078|RSMH_PHOV8	Ribosomal RNA small subunit methyltransferase H OS=Phocaeicola vulgatus (strain ATCC 8482 / DSM 1447 / JCM 5826 / CCUG 4940 / NBRC 14291 / NCTC 11154)	0	0	0	0	0	9034100	0	0	0	8153400
sp|A6L091|GCSH_PHOV8	Glycine cleavage system H protein OS=Phocaeicola vulgatus (strain ATCC 8482 / DSM 1447 / JCM 5826 / CCUG 4940 / NBRC 14291 / NCTC 11154)	2025200	2313700	0	0	2197900	4126400	3688000	10447000	6413800	5071500
tr|B6VYQ9|B6VYQ9_9BACT	Glutamate--tRNA ligase OS=Phocaeicola dorei DSM 17855	0	0	0	0	0	0	29570000	0	0	0
sp|A6L0V1|RS2_PHOV8	Small ribosomal subunit protein uS2 OS=Phocaeicola vulgatus (strain ATCC 8482 / DSM 1447 / JCM 5826 / CCUG 4940 / NBRC 14291 / NCTC 11154)	0	0	0	0	0	0	0	0	0	0
tr|B6VSR2|B6VSR2_9BACT	Adenylate kinase OS=Phocaeicola dorei DSM 17855	0	0	0	0	0	0	0	219320000	0	0
tr|B6W124|B6W124_9BACT	NADH-quinone oxidoreductase subunit D OS=Phocaeicola dorei DSM 17855	0	0	0	0	0	0	0	0	0	0
tr|B6W0W8|B6W0W8_9BACT	Uridylate kinase OS=Phocaeicola dorei DSM 17855	0	0	0	0	0	0	0	0	0	0
tr|B6W0W1|B6W0W1_9BACT	Phosphatidylserine decarboxylase proenzyme OS=Phocaeicola dorei DSM 17855	0	0	0	0	0	0	0	0	0	0
tr|B6W0R6|B6W0R6_9BACT	Cytidylate kinase OS=Phocaeicola dorei DSM 17855	0	0	0	0	0	0	0	0	0	0
sp|A6L2G2|FOLD_PHOV8	Bifunctional protein FolD OS=Phocaeicola vulgatus (strain ATCC 8482 / DSM 1447 / JCM 5826 / CCUG 4940 / NBRC 14291 / NCTC 11154)	0	0	0	0	0	0	29266000	19317000	0	0
tr|B6W1N8|B6W1N8_9BACT	Dipeptidyl-peptidase OS=Phocaeicola dorei DSM 17855	0	0	0	0	0	0	0	0	0	0
sp|A6L2X7|DNAK_PHOV8	Chaperone protein DnaK OS=Phocaeicola vulgatus (strain ATCC 8482 / DSM 1447 / JCM 5826 / CCUG 4940 / NBRC 14291 / NCTC 11154)	0	0	0	0	0	0	0	0	0	0
tr|Q5LGW8|Q5LGW8_BACFN	6,7-dimethyl-8-ribityllumazine synthase OS=Bacteroides fragilis (strain ATCC 25285 / DSM 2151 / CCUG 4856 / JCM 11019 / NCTC 9343 / Onslow)	0	0	0	0	0	0	0	0	0	0
tr|B6W4F5|B6W4F5_9BACT	Pantothenate synthetase OS=Phocaeicola dorei DSM 17855	0	0	0	0	0	0	0	0	0	0
tr|B6W4U6|B6W4U6_9BACT	ATP synthase gamma chain OS=Phocaeicola dorei DSM 17855	0	0	0	0	0	0	0	0	0	0
tr|E2NKF8|E2NKF8_9BACE	Altronate oxidoreductase OS=Bacteroides cellulosilyticus DSM 14838	0	0	0	0	0	0	0	0	0	0
tr|B6VZJ4|B6VZJ4_9BACT	Large ribosomal subunit protein bL33 OS=Phocaeicola dorei DSM 17855	0	158260000	0	177110000	188920000	95248000	0	324490000	128670000	0
tr|B6VZG9|B6VZG9_9BACT	tRNA (guanine-N(1)-)-methyltransferase OS=Phocaeicola dorei DSM 17855	0	0	0	0	0	0	0	0	0	0
tr|B6VZE4|B6VZE4_9BACT	Aspartate carbamoyltransferase OS=Phocaeicola dorei DSM 17855	0	0	0	0	0	0	0	0	0	0
tr|B6VYW9|B6VYW9_9BACT	Thiazole synthase OS=Phocaeicola dorei DSM 17855	0	0	0	0	0	0	0	0	0	0
tr|B6VWA5|B6VWA5_9BACT	GMP synthase [glutamine-hydrolyzing] OS=Phocaeicola dorei DSM 17855	0	0	0	0	0	0	0	0	0	0
tr|B6VW21|B6VW21_9BACT	Flotillin-like protein FloA OS=Phocaeicola dorei DSM 17855	0	0	0	0	0	98993000	0	36758000	59004000	59366000
sp|A6L6X0|RL25_PHOV8	Large ribosomal subunit protein bL25 OS=Phocaeicola vulgatus (strain ATCC 8482 / DSM 1447 / JCM 5826 / CCUG 4940 / NBRC 14291 / NCTC 11154)	0	122210000	0	0	0	0	0	0	0	0
tr|B6W4A0|B6W4A0_9BACT	LL-diaminopimelate aminotransferase OS=Phocaeicola dorei DSM 17855	0	0	0	0	0	0	0	0	0	0
tr|B6VTZ0|B6VTZ0_9BACT	Translation initiation factor IF-3 OS=Phocaeicola dorei DSM 17855	0	0	0	0	0	0	0	0	0	0
tr|B6VTY9|B6VTY9_9BACT	Threonine--tRNA ligase OS=Phocaeicola dorei DSM 17855	0	0	0	0	0	0	0	0	0	0
tr|B6VTY7|B6VTY7_9BACT	Peptide deformylase OS=Phocaeicola dorei DSM 17855	0	0	0	0	0	0	0	0	0	0
tr|B6VTM4|B6VTM4_9BACT	Lysine--tRNA ligase OS=Phocaeicola dorei DSM 17855	0	0	0	0	0	0	0	0	18224000	11322000
sp|B2UL21|RL25_AKKM8	Large ribosomal subunit protein bL25 OS=Akkermansia muciniphila (strain ATCC BAA-835 / DSM 22959 / JCM 33894 / BCRC 81048 / CCUG 64013 / CIP 107961 / Muc)	0	0	0	0	0	0	0	0	0	0
sp|B2UL54|RL17_AKKM8	Large ribosomal subunit protein bL17 OS=Akkermansia muciniphila (strain ATCC BAA-835 / DSM 22959 / JCM 33894 / BCRC 81048 / CCUG 64013 / CIP 107961 / Muc)	0	0	0	0	0	0	0	0	0	0
sp|B2UM93|RL19_AKKM8	Large ribosomal subunit protein bL19 OS=Akkermansia muciniphila (strain ATCC BAA-835 / DSM 22959 / JCM 33894 / BCRC 81048 / CCUG 64013 / CIP 107961 / Muc)	0	0	0	0	0	0	0	0	0	0
sp|B2UMH5|SUCC_AKKM8	Succinate--CoA ligase [ADP-forming] subunit beta OS=Akkermansia muciniphila (strain ATCC BAA-835 / DSM 22959 / JCM 33894 / BCRC 81048 / CCUG 64013 / CIP 107961 / Muc)	0	0	0	0	0	0	0	0	0	0
sp|B2UMT3|RS3_AKKM8	Small ribosomal subunit protein uS3 OS=Akkermansia muciniphila (strain ATCC BAA-835 / DSM 22959 / JCM 33894 / BCRC 81048 / CCUG 64013 / CIP 107961 / Muc)	0	0	0	0	0	112370000	120610000	0	0	0
sp|B2UMU0|RL3_AKKM8	Large ribosomal subunit protein uL3 OS=Akkermansia muciniphila (strain ATCC BAA-835 / DSM 22959 / JCM 33894 / BCRC 81048 / CCUG 64013 / CIP 107961 / Muc)	0	0	0	0	0	0	0	0	0	0
sp|B2UMU3|RS7_AKKM8	Small ribosomal subunit protein uS7 OS=Akkermansia muciniphila (strain ATCC BAA-835 / DSM 22959 / JCM 33894 / BCRC 81048 / CCUG 64013 / CIP 107961 / Muc)	0	0	0	0	0	0	0	0	0	0
sp|B2UNA9|PNP_AKKM8	Polyribonucleotide nucleotidyltransferase OS=Akkermansia muciniphila (strain ATCC BAA-835 / DSM 22959 / JCM 33894 / BCRC 81048 / CCUG 64013 / CIP 107961 / Muc)	0	0	0	0	0	0	0	0	0	0
sp|B2UNB0|RS15_AKKM8	Small ribosomal subunit protein uS15 OS=Akkermansia muciniphila (strain ATCC BAA-835 / DSM 22959 / JCM 33894 / BCRC 81048 / CCUG 64013 / CIP 107961 / Muc)	0	0	0	0	0	0	0	0	0	0
sp|B2UNV3|RL27_AKKM8	Large ribosomal subunit protein bL27 OS=Akkermansia muciniphila (strain ATCC BAA-835 / DSM 22959 / JCM 33894 / BCRC 81048 / CCUG 64013 / CIP 107961 / Muc)	0	0	0	0	0	0	0	0	0	0
sp|B2UP00|PUR7_AKKM8	Phosphoribosylaminoimidazole-succinocarboxamide synthase OS=Akkermansia muciniphila (strain ATCC BAA-835 / DSM 22959 / JCM 33894 / BCRC 81048 / CCUG 64013 / CIP 107961 / Muc)	0	0	0	0	0	0	45175000	0	47977000	40705000
sp|B2UQM5|RL6_AKKM8	Large ribosomal subunit protein uL6 OS=Akkermansia muciniphila (strain ATCC BAA-835 / DSM 22959 / JCM 33894 / BCRC 81048 / CCUG 64013 / CIP 107961 / Muc)	0	0	0	0	0	0	0	0	0	0
sp|B2UQS2|ACP_AKKM8	Acyl carrier protein OS=Akkermansia muciniphila (strain ATCC BAA-835 / DSM 22959 / JCM 33894 / BCRC 81048 / CCUG 64013 / CIP 107961 / Muc)	0	0	0	0	0	0	0	0	0	0
sp|B2UQY3|RL7_AKKM8	Large ribosomal subunit protein bL12 OS=Akkermansia muciniphila (strain ATCC BAA-835 / DSM 22959 / JCM 33894 / BCRC 81048 / CCUG 64013 / CIP 107961 / Muc)	5408900	3576300	3766400	3227900	4393500	0	2653400	20431000	0	3914500
sp|B2URC9|RL28_AKKM8	Large ribosomal subunit protein bL28 OS=Akkermansia muciniphila (strain ATCC BAA-835 / DSM 22959 / JCM 33894 / BCRC 81048 / CCUG 64013 / CIP 107961 / Muc)	0	0	0	0	0	0	0	0	0	0
sp|B2URG7|Y1227_AKKM8	Nucleoid-associated protein Amuc	0	0	0	0	0	0	0	0	0	0
sp|E8MF10|GALE_BIFL2	UDP-glucose 4-epimerase OS=Bifidobacterium longum subsp. longum (strain ATCC 15707 / DSM 20219 / JCM 1217 / NCTC 11818 / E194b)	0	0	0	0	0	31774000	25709000	0	0	26635000
sp|Q0TMP7|RL4_CLOP1	Large ribosomal subunit protein uL4 OS=Clostridium perfringens (strain ATCC 13124 / DSM 756 / JCM 1290 / NCIMB 6125 / NCTC 8237 / Type A)	0	0	0	0	0	0	0	0	0	0
sp|Q0TMP8|RL23_CLOP1	Large ribosomal subunit protein uL23 OS=Clostridium perfringens (strain ATCC 13124 / DSM 756 / JCM 1290 / NCIMB 6125 / NCTC 8237 / Type A)	0	0	0	0	0	0	0	0	0	0
[truncated: 900 more rows]
