# Supplementary material for: Core microbiome-associated proteins associated with ulcerative colitis interact with cytokines for synergistic or antagonistic effects on gut bacteria
Source: ISME J. 2024 Jul 29;18(1):wrae146. doi: 10.1093/ismejo/wrae146 (PMC11360980; doi:10.1093/ismejo/wrae146)
Supplement: Additional_file_4_wrae146 [file additional_file_4_wrae146.xlsx]

## Sheet: Sheet1
Table S3. Patient characteristics
	Control	Crohn’s disease	Ulcerative colitis
Subjects	34	26	29
Male/Female	20/14	5/21	17/12
Age (mean±SD)	50.38 ± 12.43	33.58 ± 10.53	45.17 ± 13.42
BMI (mean±SD)	22.16 ± 3.52	20.3 ± 3.4	22.48 ± 3.3
Montreal classification
A1/A2/A3	NA	1/19/6	NA
L1/L2/L3	NA	4/3/19	NA
B1/B2/B3/p	NA	11/14/1/13	NA
E1/E2/E3	NA	NA	7/12/10
CDAI/UCAI (mean±SD)	NA	158.10 ± 80.09	204.08 ± 94.95
Disease severity (inactive/Mild/moderate/severe)	NA	10/11/5/0	0/8/11/10
NA, not applicable; CDAI, Crohn's disease activity index; UCAI, ulcerative colitis activity index
