# Supplementary material for: Core microbiome-associated proteins associated with ulcerative colitis interact with cytokines for synergistic or antagonistic effects on gut bacteria
Source: ISME J. 2024 Jul 29;18(1):wrae146. doi: 10.1093/ismejo/wrae146 (PMC11360980; doi:10.1093/ismejo/wrae146)
Supplement: Additional_file_5_wrae146 [file additional_file_5_wrae146.xlsx]

## Sheet: Sheet1
TABLE S4. Discriminant bacterial proteins of eleven species between IBD and control groups (Kruskal-Wallis test (FDR < 0.05) and MaAsLin2 (q < 0.25)).
CD vs CTR					UC vs CTR
proteins	Accession	Description	q value	FDR	proteins	Accession	Description	q value	FDR
Metagenome-assembled unannotated gene	MH0001_GL0013583	[gene] locus=scaffold5949_2:8747:9352:+ [Complete] codon-table.11	2.82359e-09	1.91648e-05	[Escherichia coli] hypothetical protein	WP_089613850.1	hypothetical protein [Escherichia coli]	7.21072e-07	1.91648e-05
Metagenome-assembled unannotated gene	MH0031_GL0019849	[gene] locus=scaffold5468_1:2705:3310:- [Complete] codon-table.11	2.82359e-09	1.91648e-05	[Coprococcus] 50S ribosomal protein L1	gi|1484197963|gb|RJV72191.1|	50S ribosomal protein L1 [Coprococcus sp. AF27-8]	2.61245e-06	2.95607e-05
[Prevotella] 30S ribosomal protein S4	R6R3F3|R6R3F3_9BACT	30S ribosomal protein S4 OS=Prevotella sp. CAG:386 GN=rpsD PE=3 SV=1	2.82359e-09	1.91648e-05	[Coprococcus] 50S ribosomal protein L1	gi|1484235681|gb|RJW08999.1|	50S ribosomal protein L1 [Coprococcus sp. AM25-4LB]	2.61245e-06	2.95607e-05
[Prevotella] 30S ribosomal protein S4	gi|1470876602|gb|RHC77140.1|	30S ribosomal protein S4 [Prevotella sp. AM34-19LB]	2.82359e-09	1.91648e-05	[Clostridium] iron-containing alcohol dehydrogenase	WP_072525764.1	iron-containing alcohol dehydrogenase [Clostridium sp. Marseille-P3244]	3.68604e-06	0.000164008
Metagenome-assembled unannotated gene	MH0124_GL0142007	[gene] locus=scaffold75539_1:2667:3272:- [Complete] codon-table.11	2.82359e-09	1.91648e-05	[Eubacterium] 50S ribosomal protein L1	A0A1Q6P5W3|A0A1Q6P5W3_9FIRM	50S ribosomal protein L1 OS=Eubacterium sp. CAG76_36_125 GN=rplA PE=3 SV=1	4.00172e-06	2.26182e-05
[Prevotella enoeca] 30S ribosomal protein S4	WP_025065120.1	30S ribosomal protein S4 [Prevotella enoeca]	2.82359e-09	1.91648e-05	Metagenome-assembled unannotated gene	MH0101_GL0052568	[gene] locus=scaffold17096_6:674:1366:- [Complete] codon-table.11	4.0144e-06	7.77791e-05
[Prevotella] 30S ribosomal protein S4	R6YL82|R6YL82_9BACT	30S ribosomal protein S4 OS=Prevotella sp. CAG:732 GN=rpsD PE=3 SV=1	2.91741e-09	1.91648e-05	Metagenome-assembled unannotated gene	V1.CD3-0-PN_GL0068352	[gene] locus=scaffold3572_2:1256:1876:- [Complete] codon-table.11	4.11491e-06	0.000130265
Metagenome-assembled unannotated gene	MH0427_GL0091108	[gene] locus=scaffold24_1:233:838:+ [Complete] codon-table.11	1.77079e-08	2.95607e-05	[Hungatella hathewayi] 50S ribosomal protein L1	WP_006778615.1	50S ribosomal protein L1 [Hungatella hathewayi]	4.3915e-06	2.82961e-05
Metagenome-assembled unannotated gene	O2.UC43-0_GL0035558	[gene] locus=scaffold22764_6:3787:4392:+ [Complete] codon-table.11	2.67157e-08	3.53587e-05	Metagenome-assembled unannotated gene	N003A_GL0059646	[gene] locus=scaffold13426_13:1215:1982:- [Complete] codon-table.11	4.70557e-06	2.90564e-05
[Prevotella] 30S ribosomal protein S4	WP_106811361.1	30S ribosomal protein S4 [Prevotella sp. Marseille-P4119]	2.67157e-08	3.53587e-05	Metagenome-assembled unannotated gene	MH0176_GL0106788	[gene] locus=scaffold7891_5:103:852:- [Complete] codon-table.11	4.7887e-06	2.82961e-05
[Prevotella] 30S ribosomal protein S4	WP_004369558.1	MULTISPECIES: 30S ribosomal protein S4 [Prevotella]	2.67157e-08	2.82961e-05	Metagenome-assembled unannotated gene	V1.UC63-0_GL0201967	[gene] locus=scaffold43306_1:1:1050:+ [Complete] codon-table.11	4.81027e-06	0.000137331
[Prevotella] 30S ribosomal protein S4	WP_107620206.1	30S ribosomal protein S4 [Prevotella sp. oral taxon 376]	3.80609e-08	3.33387e-05	[Agathobacter ruminis] 50S ribosomal protein L1	WP_031542429.1	50S ribosomal protein L1 [Agathobacter ruminis]	5.35873e-06	1.91648e-05
[Prevotella] 30S ribosomal protein S4	WP_023057664.1	MULTISPECIES: 30S ribosomal protein S4 [Prevotella]	4.18865e-08	2.95607e-05	[Anaerocolumna aminovalerica] iron-containing alcohol dehydrogenase	WP_091684776.1	iron-containing alcohol dehydrogenase [Anaerocolumna aminovalerica]	5.6405e-06	2.95607e-05
Metagenome-assembled unannotated gene	MH0012_GL0164638	[gene] locus=scaffold24782_5:6924:7529:- [Complete] codon-table.11	4.48737e-08	3.26362e-05	[Firmicutes] 50S ribosomal protein L1	A0A1Q6SI28|A0A1Q6SI28_9FIRM	50S ribosomal protein L1 OS=Firmicutes bacterium CAG:65_45_313 GN=rplA PE=3 SV=1	6.82856e-06	2.90564e-05
[Bacteroides plebeius] protein translocase subunit SecDF	gi|1470955747|gb|RHD54225.1|	protein translocase subunit SecDF [Bacteroides plebeius]	3.84792e-07	2.90564e-05	[Lactonifactor longoviformis] 50S ribosomal protein L1	WP_072850222.1	50S ribosomal protein L1 [Lactonifactor longoviformis]	6.84005e-06	2.90564e-05
[Bacteroides plebeius] protein translocase subunit SecDF	WP_007559440.1	protein translocase subunit SecDF [Bacteroides plebeius]	3.84792e-07	2.90564e-05	Metagenome-assembled unannotated gene	V1.CD3-0-PN_GL0138880	[gene] locus=scaffold1831_1:119:811:- [Complete] codon-table.11	6.88912e-06	2.82961e-05
Metagenome-assembled unannotated gene	MH0144_GL0077098	[gene] locus=scaffold4422_5:6207:9206:+ [Complete] codon-table.11	3.84792e-07	2.90564e-05	[Dorea] 50S ribosomal protein L1	gi|1467103178|gb|RGO24655.1|	50S ribosomal protein L1 [Dorea sp. OM02-2LB]	6.93758e-06	2.82961e-05
[Bacteroides plebeius] protein translocase subunit SecDF	gi|1471922998|gb|RHM95901.1|	protein translocase subunit SecDF [Bacteroides plebeius]	3.84792e-07	2.95607e-05	Metagenome-assembled unannotated gene	O2.CD3-0-PT_GL0048529	[gene] locus=scaffold59618_1:15638:16819:+ [Complete] codon-table.11	6.93758e-06	0.000123494
Metagenome-assembled unannotated gene	O2.UC5-1_GL0021809	[gene] locus=scaffold70215_1:19282:22269:+ [Complete] codon-table.11	3.84792e-07	2.95607e-05	[Ruminococcus gauvreauii] 50S ribosomal protein L1	WP_028528459.1	50S ribosomal protein L1 [Ruminococcus gauvreauii]	7.15503e-06	2.95607e-05
[Roseburia] 30S ribosomal protein S4	gi|1471202538|gb|RHF93200.1|	30S ribosomal protein S4 [Roseburia sp. AM23-20]	3.84792e-07	3.7267e-05	Metagenome-assembled unannotated gene	SZEY-10A_GL0072933	[gene] locus=scaffold5244_11:8658:9350:- [Complete] codon-table.11	7.2082e-06	2.95607e-05
[Bacteroides plebeius] Protein translocase subunit SecD	A0A1Q6GIB5|A0A1Q6GIB5_9BACE	Protein translocase subunit SecD OS=Bacteroides plebeius GN=secF PE=3 SV=1	3.96345e-07	2.95607e-05	[Epulopiscium] 50S ribosomal protein L1	A0A1S9C797|A0A1S9C797_9FIRM	50S ribosomal protein L1 OS=Epulopiscium sp. Nele67-Bin002 GN=ATN34_04160 PE=4 SV=1	7.24169e-06	3.32771e-05
Metagenome-assembled unannotated gene	765034022-stool1_revised_C482453_1_gene22617	strand:+ start:3 stop:605 length:603 start_codon:no stop_codon:yes gene_type:incomplete [Lack 5'-end] codon-table.11	3.96345e-07	6.29808e-05	[Herbinix luporum] 50S ribosomal protein L1	WP_058257276.1	50S ribosomal protein L1 [Herbinix luporum]	7.28973e-06	2.82961e-05
[Roseburia intestinalis] 30S ribosomal protein S4	gi|1471932543|gb|RHN04977.1|	30S ribosomal protein S4 [Roseburia intestinalis]	3.96345e-07	6.29808e-05	[Ruminococcus] 50S ribosomal protein L1	gi|1469815843|gb|RGT74209.1|	50S ribosomal protein L1 [Ruminococcus sp. AF18-22]	7.41238e-06	2.82961e-05
Metagenome-assembled unannotated gene	V1.FI37_GL0227951	[gene] locus=scaffold54920_3:280:873:- [Complete] codon-table.11	3.96345e-07	5.18682e-05	Metagenome-assembled unannotated gene	SZEY-81A_GL0068259	[gene] locus=scaffold20523_9:12581:13318:- [Lack 5'-end] codon-table.11	7.41238e-06	2.95607e-05
Metagenome-assembled unannotated gene	MH0020_GL0055752	[gene] locus=scaffold6206_2:103706:106699:+ [Complete] codon-table.11	4.0561e-07	1.91648e-05	Metagenome-assembled unannotated gene	MH0062_GL0059299	[gene] locus=scaffold53024_2:9006:9698:+ [Complete] codon-table.11	7.41238e-06	2.95607e-05
[Bacteroides] protein translocase subunit SecDF	gi|1484341513|gb|RJX09521.1|	protein translocase subunit SecDF [Bacteroides sp. AF15-23LB]	4.0561e-07	1.91648e-05	[Lachnospiraceae] 50S ribosomal protein L1	WP_099448901.1	50S ribosomal protein L1 [Lachnospiraceae bacterium]	7.41238e-06	2.20108e-05
[Bacteroides vulgatus] protein translocase subunit SecDF	gi|1469449843|gb|RGQ20922.1|	protein translocase subunit SecDF [Bacteroides vulgatus]	4.0561e-07	1.91648e-05	Metagenome-assembled unannotated gene	NOM020_GL0019205	[gene] locus=scaffold5728_5:311:1009:- [Lack 5'-end] codon-table.11	7.42105e-06	2.95607e-05
[Bacteroides] protein translocase subunit SecDF	gi|1484139838|gb|RJV15021.1|	protein translocase subunit SecDF [Bacteroides sp. AF32-15BH]	4.0561e-07	1.91648e-05	Metagenome-assembled unannotated gene	T2D-31A_GL0090910	[gene] locus=scaffold41878_2:15393:16085:- [Complete] codon-table.11	7.61612e-06	3.48871e-05
[Bacteroides] protein translocase subunit SecDF	gi|1484339143|gb|RJX07168.1|	protein translocase subunit SecDF [Bacteroides sp. AF17-1]	4.0561e-07	1.91648e-05	Metagenome-assembled unannotated gene	V1.UC25-0_GL0081444	[gene] locus=scaffold47031_3:69:524:- [Lack 5'-end] codon-table.11	7.64606e-06	2.82961e-05
[Bacteroides dorei] protein translocase subunit SecDF	gi|1469512128|gb|RGQ81517.1|	protein translocase subunit SecDF [Bacteroides dorei]	4.0561e-07	1.91648e-05	[Clostridium] 50S ribosomal protein L1	WP_072524196.1	50S ribosomal protein L1 [Clostridium sp. Marseille-P3244]	7.85796e-06	3.20295e-05
[Bacteroides coprocola] Protein translocase subunit SecD	R6CJ92|R6CJ92_9BACE	Protein translocase subunit SecD OS=Bacteroides coprocola CAG:162 GN=secF PE=3 SV=1	4.0561e-07	2.82961e-05	Metagenome-assembled unannotated gene	MH0289_GL0057283	[gene] locus=scaffold12039_8:297:989:+ [Complete] codon-table.11	7.85796e-06	2.95607e-05
Metagenome-assembled unannotated gene	O2.UC13-0_GL0004038	[gene] locus=scaffold37549_1:3:2990:+ [Lack 5'-end] codon-table.11	4.0561e-07	2.82961e-05	[Ruminococcus] 50S ribosomal protein L1	gi|1466501255|gb|RGI54948.1|	50S ribosomal protein L1 [Ruminococcus sp. OF05-2BH]	7.89403e-06	2.82961e-05
[Bacteroides] protein translocase subunit SecDF	gi|1484155097|gb|RJV30090.1|	protein translocase subunit SecDF [Bacteroides sp. AF25-5LB]	4.59316e-07	2.20108e-05	[Ruminococcus] 50S ribosomal protein L1	gi|1470175870|gb|RGV96862.1|	50S ribosomal protein L1 [Ruminococcus sp. AF14-10]	8.16459e-06	2.82961e-05
[Roseburia] 30S ribosomal protein S4	gi|1472818371|gb|RHV67798.1|	30S ribosomal protein S4 [Roseburia sp. OM02-15]	5.89833e-07	6.03756e-05	[Epulopiscium] 50S ribosomal protein L1	A0A1S9C126|A0A1S9C126_9FIRM	50S ribosomal protein L1 OS=Epulopiscium sp. AS2M-Bin002 GN=ATN32_04155 PE=4 SV=1	8.16459e-06	2.26182e-05
Metagenome-assembled unannotated gene	MH0101_GL0034074	[gene] locus=scaffold1662_6:1481:2152:- [Complete] codon-table.11	5.96508e-07	3.05634e-05	Metagenome-assembled unannotated gene	O2.UC48-0_GL0140254	[gene] locus=scaffold102720_2:1280:1975:- [Complete] codon-table.11	8.16459e-06	3.26362e-05
Metagenome-assembled unannotated gene	NLM008_GL0048690	[gene] locus=scaffold11737_7:160:639:- [Complete] codon-table.11	6.10976e-07	6.22782e-05	Metagenome-assembled unannotated gene	O2.UC14-2_GL0080455	[gene] locus=scaffold43614_2:151:789:- [Lack 5'-end] codon-table.11	8.29026e-06	0.000140074
[Roseburia] 30S ribosomal protein S4	A0A1C5ZKV6|A0A1C5ZKV6_9FIRM	30S ribosomal protein S4 OS=uncultured Roseburia sp. GN=rpsD PE=3 SV=1	7.46131e-07	9.59851e-05	[Lachnospiraceae] 50S ribosomal protein L1	R6ENQ8|R6ENQ8_9FIRM	50S ribosomal protein L1 OS=Lachnospiraceae bacterium CAG:215 GN=rplA PE=3 SV=1	8.31767e-06	2.95607e-05
[Clostridium] 60 kDa chaperonin	R7I702|R7I702_9CLOT	60 kDa chaperonin OS=Clostridium sp. CAG:411 GN=groL PE=3 SV=1	9.45017e-07	0.000867547	[Lachnoclostridium] 50S ribosomal protein L1	WP_087161396.1	50S ribosomal protein L1 [Lachnoclostridium sp. An169]	8.31767e-06	3.32771e-05
Metagenome-assembled unannotated gene	O2.UC20-1_GL0063107	[gene] locus=scaffold24101_7:583:1176:- [Complete] codon-table.11	1.01917e-06	6.69523e-05	Metagenome-assembled unannotated gene	V1.CD31-0_GL0021491	[gene] locus=scaffold22713_1:173:865:- [Complete] codon-table.11	8.32228e-06	3.32771e-05
Metagenome-assembled unannotated gene	O2.UC48-0_GL0016850	[gene] locus=C1983239_1:178:771:- [Lack 5'-end] codon-table.11	1.24025e-06	6.61972e-05	Metagenome-assembled unannotated gene	556261.HMPREF0240_00265	[Complete]:- codon-table.11	8.40344e-06	3.7267e-05
Metagenome-assembled unannotated gene	158479027-stool1_revised_C680174_1_gene16230	strand:+ start:2 stop:706 length:705 start_codon:no stop_codon:no gene_type:incomplete [Lack both ends] codon-table.11	1.51794e-06	1.91648e-05	[Eubacterium] 50S ribosomal protein L1	WP_033127137.1	50S ribosomal protein L1 [Eubacterium sp. ER2]	8.40682e-06	3.68392e-05
[Coprococcus] 50S ribosomal protein L1	gi|1484197963|gb|RJV72191.1|	50S ribosomal protein L1 [Coprococcus sp. AF27-8]	1.62423e-06	2.95607e-05	Metagenome-assembled unannotated gene	O2.CD3-0-PT_GL0140935	[gene] locus=scaffold87554_1:1:669:- [Lack both ends] codon-table.11	8.51741e-06	2.82961e-05
[Coprococcus] 50S ribosomal protein L1	gi|1484235681|gb|RJW08999.1|	50S ribosomal protein L1 [Coprococcus sp. AM25-4LB]	1.62423e-06	2.95607e-05	[Roseburia] 50S ribosomal protein L1	A0A1C5Z9R6|A0A1C5Z9R6_9FIRM	50S ribosomal protein L1 OS=uncultured Roseburia sp. GN=rplA PE=3 SV=1	8.51741e-06	2.95607e-05
[Clostridium] IMP dehydrogenase	gi|1472685345|gb|RHU37615.1|	IMP dehydrogenase [Clostridium sp. TM06-18]	2.09e-06	3.7267e-05	Metagenome-assembled unannotated gene	O2.UC7-1_GL0046862	[gene] locus=scaffold350_2:98309:99001:- [Complete] codon-table.11	8.54008e-06	4.08813e-05
[Clostridium methoxybenzovorans] IMP dehydrogenase	WP_024347060.1	IMP dehydrogenase [[Clostridium] methoxybenzovorans]	2.13648e-06	6.29808e-05	Metagenome-assembled unannotated gene	MH0335_GL0085886	[gene] locus=scaffold48097_3:1715:2410:- [Complete] codon-table.11	8.85106e-06	2.82961e-05
[Roseburia inulinivorans] 30S ribosomal protein S4	gi|1470684770|gb|RHA90257.1|	30S ribosomal protein S4 [Roseburia inulinivorans]	2.13648e-06	0.000120842	[Clostridium] 50S ribosomal protein L1	A0A1C5MDQ4|A0A1C5MDQ4_9CLOT	50S ribosomal protein L1 OS=uncultured Clostridium sp. GN=rplA PE=3 SV=1	8.98254e-06	2.95607e-05
Metagenome-assembled unannotated gene	V1.CD40-0_GL0117294	[gene] locus=scaffold65743_1:1:666:+ [Lack 5'-end] codon-table.11	2.17959e-06	2.82961e-05	Metagenome-assembled unannotated gene	V1.CD20-4_GL0112570	[gene] locus=scaffold10298_6:1024:1716:- [Complete] codon-table.11	9.055e-06	2.82961e-05
[Bos taurus] Transferrin	contQ0IIK2	TREMBL:Q0IIK2 (Bos taurus) Transferrin	2.24966e-06	1.91648e-05	[Robinsoniella] 50S ribosomal protein L1	WP_027296066.1	MULTISPECIES: 50S ribosomal protein L1 [Robinsoniella]	9.055e-06	4.49264e-05
[Bos taurus] Serotransferrin	contQ29443	SWISS-PROT:Q29443 Serotransferrin - Bos taurus (Bovine).	2.24966e-06	1.91648e-05	Metagenome-assembled unannotated gene	MH0370_GL0093266	[gene] locus=scaffold51580_2:1636:2328:+ [Complete] codon-table.11	9.08232e-06	3.32771e-05
Metagenome-assembled unannotated gene	V1.UC16-0_GL0051310	[gene] locus=scaffold206_4:16747:18204:+ [Complete] codon-table.11	2.24966e-06	4.40007e-05	[Lachnospiraceae] 50S ribosomal protein L1	A0A0D0QP07|A0A0D0QP07_9FIRM	50S ribosomal protein L1 OS=Lachnospiraceae bacterium TWA4 GN=rplA PE=3 SV=1	9.58957e-06	2.95607e-05
Metagenome-assembled unannotated gene	MH0095_GL0066391	[gene] locus=scaffold51175_2:3736:6744:+ [Complete] codon-table.11	2.24966e-06	2.95607e-05	[Epulopiscium] 50S ribosomal protein L1	A0A1S9CCP5|A0A1S9CCP5_9FIRM	50S ribosomal protein L1 OS=Epulopiscium sp. AS2M-Bin001 GN=ATN31_03145 PE=4 SV=1	9.63752e-06	4.29143e-05
[Bacteroides gallinarum] protein translocase subunit SecDF	WP_018669329.1	protein translocase subunit SecDF [Bacteroides gallinarum]	2.24966e-06	3.26362e-05	Metagenome-assembled unannotated gene	gi|1471941850|gb|RHN14022.1|	beta-aspartyl-peptidase [Dorea formicigenerans]	9.63752e-06	2.82961e-05
[Ruminococcus] 50S ribosomal protein L1	gi|1472786164|gb|RHV36371.1|	50S ribosomal protein L1 [Ruminococcus sp. OM05-10BH]	2.24966e-06	3.48871e-05	[Clostridium] 50S ribosomal protein L1	A0A1C5R9U7|A0A1C5R9U7_9CLOT	50S ribosomal protein L1 OS=uncultured Clostridium sp. GN=rplA PE=3 SV=1	1.02852e-05	3.7267e-05
[Coprococcus] IMP dehydrogenase	gi|1484155506|gb|RJV30498.1|	IMP dehydrogenase [Coprococcus sp. AF18-48]	2.24966e-06	0.000102073	Metagenome-assembled unannotated gene	MH0006_GL0151486	[gene] locus=scaffold64711_12:5285:6019:+ [Complete] codon-table.11	1.03731e-05	2.95607e-05
[Bacteroides fragilis] protein translocase subunit SecDF	gi|1471127841|gb|RHF22610.1|	protein translocase subunit SecDF [Bacteroides fragilis]	2.24966e-06	4.49264e-05	[Blautia] 50S ribosomal protein L1	gi|1472750149|gb|RHV00950.1|	50S ribosomal protein L1 [Blautia sp. OM07-19]	1.03731e-05	2.95607e-05
[Bacteroides fragilis] protein translocase subunit SecDF	WP_115474214.1	protein translocase subunit SecDF [Bacteroides fragilis]	2.24966e-06	4.49264e-05	[Blautia] 50S ribosomal protein L1	A0A1C5RLQ0|A0A1C5RLQ0_9FIRM	50S ribosomal protein L1 OS=uncultured Blautia sp. GN=rplA PE=3 SV=1	1.03731e-05	1.91648e-05
[Bacteroides fragilis] protein translocase subunit SecDF	gi|1471912108|gb|RHM85332.1|	protein translocase subunit SecDF [Bacteroides fragilis]	2.24966e-06	4.49264e-05	[Ruminococcus] 50S ribosomal protein L1	gi|1472110730|gb|RHO78876.1|	50S ribosomal protein L1 [Ruminococcus sp. AF45-4BH]	1.14546e-05	2.95607e-05
[Bacteroides finegoldii] Protein translocase subunit SecD	A0A1Q6HIR5|A0A1Q6HIR5_9BACE	Protein translocase subunit SecD OS=Bacteroides finegoldii GN=secD PE=3 SV=1	2.24966e-06	5.96447e-05	Metagenome-assembled unannotated gene	O2.CD1-0-PT_GL0012170	[gene] locus=scaffold6176_1:7202:7936:+ [Complete] codon-table.11	1.14546e-05	2.95607e-05
[Bacteroides faecis] Protein translocase subunit SecD	R6UWC4|R6UWC4_9BACE	Protein translocase subunit SecD OS=Bacteroides faecis CAG:32 GN=secD PE=3 SV=1	2.24966e-06	4.90365e-05	[Blautia obeum] 50S ribosomal protein L1	gi|1471852464|gb|RHM27264.1|	50S ribosomal protein L1 [Blautia obeum]	1.16026e-05	2.95607e-05
[Bacteroides] Protein translocase subunit SecD	D7IEL5|D7IEL5_9BACE	Protein translocase subunit SecD OS=Bacteroides sp. 1_1_14 GN=secD PE=3 SV=1	2.24966e-06	4.90365e-05	Metagenome-assembled unannotated gene	MH0071_GL0005112	[gene] locus=scaffold22053_1:64:798:- [Complete] codon-table.11	1.16026e-05	2.95607e-05
Metagenome-assembled unannotated gene	MH0087_GL0004799	[gene] locus=scaffold8079_19:1468:2061:+ [Complete] codon-table.11	2.24966e-06	6.95183e-05	Metagenome-assembled unannotated gene	NLM028_GL0048723	[gene] locus=scaffold57038_1:3:797:+ [Lack 5'-end] codon-table.11	1.16102e-05	0.000119935
[Ruminococcus] 30S ribosomal protein S4	gi|1472517012|gb|RHS73227.1|	30S ribosomal protein S4 [Ruminococcus sp. AM45-2]	2.24966e-06	7.34175e-05	[Ruminococcus] 50S ribosomal protein L1	gi|1472547797|gb|RHT03373.1|	50S ribosomal protein L1 [Ruminococcus sp. AM42-11]	1.2556e-05	1.91648e-05
Metagenome-assembled unannotated gene	V1.UC50-1_GL0040977	[gene] locus=scaffold93357_2:294:1718:+ [Lack 3'-end] codon-table.11	2.24966e-06	3.7267e-05	[Lachnoclostridium] 50S ribosomal protein L1	WP_087156480.1	50S ribosomal protein L1 [Lachnoclostridium sp. An181]	1.26481e-05	0.000139717
Metagenome-assembled unannotated gene	DOM005_GL0034538	[gene] locus=scaffold302_5:23929:26928:+ [Complete] codon-table.11	2.24966e-06	2.95607e-05	[Clostridiales] Ribosomal protein	A0A1Q6JY66|A0A1Q6JY66_9FIRM	Ribosomal protein (Fragment) OS=Clostridiales bacterium 44_9 GN=BHV91_04005 PE=3 SV=1	1.28298e-05	1.91648e-05
[Lachnoclostridium] IMP dehydrogenase	WP_087172746.1	IMP dehydrogenase [Lachnoclostridium sp. An118]	2.24966e-06	4.29143e-05	[Coprococcus] 50S ribosomal protein L1	gi|1469720469|gb|RGS81910.1|	50S ribosomal protein L1 [Coprococcus sp. AF21-14LB]	1.31105e-05	4.66628e-05
[Clostridium] Inosine-5'-monophosphate dehydrogenase	N2A4L3|N2A4L3_9CLOT	Inosine-5'-monophosphate dehydrogenase OS=Clostridium sp. ASF502 GN=guaB PE=3 SV=1	2.24966e-06	8.28982e-05	Metagenome-assembled unannotated gene	MH0143_GL0066569	[gene] locus=scaffold10045_5:28511:29203:- [Complete] codon-table.11	1.36932e-05	2.82961e-05
Metagenome-assembled unannotated gene	MH0389_GL0127156	[gene] locus=scaffold105944_3:8937:10418:+ [Complete] codon-table.11	2.24966e-06	4.0256e-05	[Clostridium] IMP dehydrogenase	gi|1472685345|gb|RHU37615.1|	IMP dehydrogenase [Clostridium sp. TM06-18]	1.37108e-05	3.7267e-05
[Lachnospiraceae] Inosine-5'-monophosphate dehydrogenase	R9JTQ6|R9JTQ6_9FIRM	Inosine-5'-monophosphate dehydrogenase OS=Lachnospiraceae bacterium M18-1 GN=guaB PE=3 SV=1	2.24966e-06	8.04186e-05	[Firmicutes] triose-phosphate isomerase	gi|1472757842|gb|RHV08525.1|	triose-phosphate isomerase [Firmicutes bacterium OM07-11]	1.40192e-05	0.000889471
[Blautia] IMP dehydrogenase	WP_087222697.1	IMP dehydrogenase [Blautia sp. An249]	2.24966e-06	3.84958e-05	[Lactococcus lactis] hypothetical protein	WP_081215088.1	hypothetical protein [Lactococcus lactis]	1.40192e-05	3.84958e-05
Metagenome-assembled unannotated gene	MH0370_GL0026963	[gene] locus=scaffold3446_4:3245:4699:- [Complete] codon-table.11	2.24966e-06	0.000109197	Metagenome-assembled unannotated gene	T2D-62A_GL0047605	[gene] locus=scaffold4119_7:1:696:- [Lack 3'-end] codon-table.11	1.4565e-05	0.00059988
[Lachnoclostridium] IMP dehydrogenase	WP_087221033.1	IMP dehydrogenase [Lachnoclostridium sp. An14]	2.24966e-06	3.20323e-05	[Ruminococcus] Carbon monoxide dehydrogenase/acetyl-CoA synthase subunit alpha	A0A1C6KAF4|A0A1C6KAF4_9FIRM	Carbon monoxide dehydrogenase/acetyl-CoA synthase subunit alpha OS=uncultured Ruminococcus sp. GN=SAMEA3545354_02375 PE=4 SV=1	1.58877e-05	2.82961e-05
Metagenome-assembled unannotated gene	NLF007_GL0081445	[gene] locus=scaffold9507_12:401:1855:+ [Complete] codon-table.11	2.24966e-06	4.64157e-05	Metagenome-assembled unannotated gene	MH0447_GL0244370	[gene] locus=scaffold43047_2:10:597:- [Lack 5'-end] codon-table.11	1.58877e-05	1.91648e-05
[Eubacterium] 50S ribosomal protein L1	A0A1Q6P5W3|A0A1Q6P5W3_9FIRM	50S ribosomal protein L1 OS=Eubacterium sp. CAG76_36_125 GN=rplA PE=3 SV=1	2.24966e-06	2.26182e-05	[Prevotella] 50S ribosomal protein L2	WP_028898886.1	50S ribosomal protein L2 [Prevotella sp. HJM029]	1.61707e-05	5.14145e-05
[Bacteroides cellulosilyticus] Protein translocase subunit SecD	R6KBU1|R6KBU1_9BACE	Protein translocase subunit SecD OS=Bacteroides cellulosilyticus CAG:158 GN=secF PE=3 SV=1	2.24966e-06	3.40801e-05	Metagenome-assembled unannotated gene	T2D-62A_GL0046677	[gene] locus=scaffold3769_3:1683:3014:- [Lack 5'-end] codon-table.11	1.64878e-05	9.6801e-05
[Lachnoclostridium] IMP dehydrogenase	WP_087153911.1	IMP dehydrogenase [Lachnoclostridium sp. An196]	2.24966e-06	6.46483e-05	[Lachnoclostridium] IMP dehydrogenase	WP_087221033.1	IMP dehydrogenase [Lachnoclostridium sp. An14]	1.65712e-05	3.20323e-05
Metagenome-assembled unannotated gene	MH0176_GL0106788	[gene] locus=scaffold7891_5:103:852:- [Complete] codon-table.11	2.24966e-06	2.82961e-05	Metagenome-assembled unannotated gene	V1.FI24_GL0145093	[gene] locus=scaffold35730_1:2101:3630:+ [Complete] codon-table.11	1.65712e-05	4.43355e-05
Metagenome-assembled unannotated gene	V1.FI24_GL0145093	[gene] locus=scaffold35730_1:2101:3630:+ [Complete] codon-table.11	2.24966e-06	4.43355e-05	Metagenome-assembled unannotated gene	O2.UC41-2_GL0001740	[gene] locus=scaffold49931_3:1:831:- [Lack both ends] codon-table.11	1.725e-05	2.82961e-05
[Blautia obeum] 30S ribosomal protein S4	gi|1469434977|gb|RGQ06442.1|	30S ribosomal protein S4 [Blautia obeum]	2.24966e-06	0.000136857	[Lachnospiraceae] Ribosomal protein	R6ESN9|R6ESN9_9FIRM	Ribosomal protein OS=Lachnospiraceae bacterium CAG:215 GN=BN538_02020 PE=3 SV=1	1.76552e-05	0.000139882
[Clostridium] IMP dehydrogenase	WP_066714911.1	IMP dehydrogenase [Clostridium sp. Marseille-P299]	2.24966e-06	7.7051e-05	[Roseburia] 50S ribosomal protein L1	A0A1Q6UVE5|A0A1Q6UVE5_9FIRM	50S ribosomal protein L1 OS=Roseburia sp. 40_7 GN=rplA PE=3 SV=1	1.77695e-05	3.53587e-05
Metagenome-assembled unannotated gene	MH0349_GL0122471	[gene] locus=scaffold98846_3:2:640:+ [Lack both ends] codon-table.11	2.24966e-06	4.66628e-05	[Murimonas intestini] triose-phosphate isomerase	WP_109625589.1	triose-phosphate isomerase [Murimonas intestini]	1.78184e-05	6.32214e-05
Metagenome-assembled unannotated gene	N003A_GL0059646	[gene] locus=scaffold13426_13:1215:1982:- [Complete] codon-table.11	2.24966e-06	2.90564e-05	[Prevotella] 50S ribosomal protein L2	WP_036893605.1	50S ribosomal protein L2 [Prevotella sp. S7-1-8]	1.80311e-05	4.54856e-05
[Agathobacter ruminis] 50S ribosomal protein L1	WP_031542429.1	50S ribosomal protein L1 [Agathobacter ruminis]	2.24966e-06	1.91648e-05	[Lachnospiraceae] triose-phosphate isomerase	gi|1484249622|gb|RJW22609.1|	triose-phosphate isomerase [Lachnospiraceae bacterium TM07-2AC]	1.8068e-05	0.000374142
[Clostridium] Inosine-5'-monophosphate dehydrogenase	A0A1C6EV55|A0A1C6EV55_9CLOT	Inosine-5'-monophosphate dehydrogenase OS=uncultured Clostridium sp. GN=guaB PE=3 SV=1	2.24966e-06	4.90365e-05	Metagenome-assembled unannotated gene	T2D-22A_GL0128176	[gene] locus=scaffold26442_19:800:1582:+ [Complete] codon-table.11	1.8068e-05	0.000374142
Metagenome-assembled unannotated gene	MH0385_GL0091231	[gene] locus=scaffold29029_2:934:1629:- [Complete] codon-table.11	2.24966e-06	2.82961e-05	Metagenome-assembled unannotated gene	MH0196_GL0237250	[gene] locus=scaffold72846_1:247:1059:- [Lack 5'-end] codon-table.11	1.85115e-05	0.000114634
[Clostridiales] Inosine-5'-monophosphate dehydrogenase	A0A1Q6MLZ2|A0A1Q6MLZ2_9FIRM	Inosine-5'-monophosphate dehydrogenase OS=Clostridiales bacterium Nov_37_41 GN=guaB PE=3 SV=1	2.24966e-06	3.32771e-05	Metagenome-assembled unannotated gene	SZEY-26A_GL0030508	[gene] locus=scaffold25657_2:1:996:- [Lack both ends] codon-table.11	1.86352e-05	3.7267e-05
[Clostridiales] Inosine-5'-monophosphate dehydrogenase	A0A1Q6JSN7|A0A1Q6JSN7_9FIRM	Inosine-5'-monophosphate dehydrogenase OS=Clostridiales bacterium 44_9 GN=guaB PE=3 SV=1	2.24966e-06	6.36305e-05	Metagenome-assembled unannotated gene	MH0020_GL0055752	[gene] locus=scaffold6206_2:103706:106699:+ [Complete] codon-table.11	1.87546e-05	1.91648e-05
Metagenome-assembled unannotated gene	V1.UC63-0_GL0069679	[gene] locus=scaffold85908_2:200:1603:+ [Lack 3'-end] codon-table.11	2.2726e-06	4.82711e-05	[Bacteroides] protein translocase subunit SecDF	gi|1484341513|gb|RJX09521.1|	protein translocase subunit SecDF [Bacteroides sp. AF15-23LB]	1.87546e-05	1.91648e-05
Metagenome-assembled unannotated gene	N085A_GL0052867	[gene] locus=scaffold44589_1:22821:25832:- [Complete] codon-table.11	2.28638e-06	3.32771e-05	[Bacteroides vulgatus] protein translocase subunit SecDF	gi|1469449843|gb|RGQ20922.1|	protein translocase subunit SecDF [Bacteroides vulgatus]	1.87546e-05	1.91648e-05
[Ruminococcus] 30S ribosomal protein S4	gi|1472733657|gb|RHU84892.1|	30S ribosomal protein S4 [Ruminococcus sp. OM08-7]	2.28638e-06	0.000109197	[Bacteroides] protein translocase subunit SecDF	gi|1484139838|gb|RJV15021.1|	protein translocase subunit SecDF [Bacteroides sp. AF32-15BH]	1.87546e-05	1.91648e-05
Metagenome-assembled unannotated gene	MH0253_GL0155745	[gene] locus=scaffold116433_1:3635:5095:- [Complete] codon-table.11	2.28638e-06	7.4913e-05	[Bacteroides] protein translocase subunit SecDF	gi|1484339143|gb|RJX07168.1|	protein translocase subunit SecDF [Bacteroides sp. AF17-1]	1.87546e-05	1.91648e-05
Metagenome-assembled unannotated gene	V1.CD46-0_GL0114594	[gene] locus=scaffold14155_10:748:2202:- [Complete] codon-table.11	2.28638e-06	0.000136227	[Bacteroides dorei] protein translocase subunit SecDF	gi|1469512128|gb|RGQ81517.1|	protein translocase subunit SecDF [Bacteroides dorei]	1.87546e-05	1.91648e-05
Metagenome-assembled unannotated gene	MH0276_GL0173063	[gene] locus=scaffold31358_21:837:2291:- [Complete] codon-table.11	2.28638e-06	6.49029e-05	Metagenome-assembled unannotated gene	MH0406_GL0116715	[gene] locus=scaffold14748_2:53:1243:- [Complete] codon-table.11	1.87546e-05	7.96713e-05
Metagenome-assembled unannotated gene	V1.FI06_GL0151179	[gene] locus=scaffold1149_2:1124:1864:+ [Complete] codon-table.11	2.28638e-06	2.82961e-05	[[Clostridium] cf.] Alcohol dehydrogenase, class IV	D6DEJ1|D6DEJ1_CLOSC	Alcohol dehydrogenase, class IV OS=[Clostridium] cf. saccharolyticum K10 GN=CLS_02570 PE=4 SV=1	1.88717e-05	0.000456564
[Blautia] IMP dehydrogenase	WP_087269974.1	MULTISPECIES: IMP dehydrogenase [Blautia]	2.28638e-06	8.13795e-05	[Coprococcus comes] triose-phosphate isomerase	gi|1471272104|gb|RHG60934.1|	triose-phosphate isomerase [Coprococcus comes]	1.8888e-05	0.000173454
[Lachnoclostridium] IMP dehydrogenase	WP_087151724.1	IMP dehydrogenase [Lachnoclostridium sp. An298]	2.32849e-06	8.99508e-05	Metagenome-assembled unannotated gene	V1.FI08_GL0010704	[gene] locus=scaffold9537_23:2:769:+ [Lack 5'-end] codon-table.11	1.8888e-05	0.000173454
[Ruminococcus] IMP dehydrogenase	gi|1472739629|gb|RHU90771.1|	IMP dehydrogenase [Ruminococcus sp. OM08-7]	2.35259e-06	5.16193e-05	Metagenome-assembled unannotated gene	V1.FI34_GL0094399	[gene] locus=scaffold65293_2:5969:7156:+ [Complete] codon-table.11	1.91708e-05	0.00117352
Metagenome-assembled unannotated gene	MH0071_GL0006065	[gene] locus=scaffold879_5:1041:2495:+ [Complete] codon-table.11	2.35259e-06	5.72815e-05	[Clostridium] Inosine-5'-monophosphate dehydrogenase	A0A1C6EV55|A0A1C6EV55_9CLOT	Inosine-5'-monophosphate dehydrogenase OS=uncultured Clostridium sp. GN=guaB PE=3 SV=1	1.9272e-05	4.90365e-05
[Blautia] IMP dehydrogenase	gi|1472752593|gb|RHV03342.1|	IMP dehydrogenase [Blautia sp. OM07-19]	2.36471e-06	4.49264e-05	Metagenome-assembled unannotated gene	764285508-stool1_revised_C931719_1_gene15093	strand:+ start:32 stop:781 length:750 start_codon:yes stop_codon:yes gene_type:complete [Complete] codon-table.11	1.93179e-05	0.000156914
Metagenome-assembled unannotated gene	MH0431_GL0054141	[gene] locus=scaffold7197_2:1:1494:+ [Lack 5'-end] codon-table.11	2.36471e-06	6.29808e-05	[Prevotella] 50S ribosomal protein L2	WP_107620222.1	50S ribosomal protein L2 [Prevotella sp. oral taxon 376]	1.93421e-05	5.13116e-05
Metagenome-assembled unannotated gene	MH0385_GL0136617	[gene] locus=scaffold134414_9:2075:3553:+ [Complete] codon-table.11	2.36471e-06	6.29808e-05	[Prevotella multiformis] 50S ribosomal protein L2	WP_007368878.1	50S ribosomal protein L2 [Prevotella multiformis]	1.93421e-05	5.48202e-05
Metagenome-assembled unannotated gene	MH0071_GL0050370	[gene] locus=scaffold17282_8:332:925:- [Complete] codon-table.11	2.38974e-06	0.000136227	Metagenome-assembled unannotated gene	V1.UC50-1_GL0038989	[gene] locus=scaffold7097_32:1209:3353:+ [Complete] codon-table.11	1.93421e-05	3.26362e-05
[Lachnospiraceae] IMP dehydrogenase	WP_089980331.1	IMP dehydrogenase [Lachnospiraceae bacterium NLAE-zl-G231]	2.38974e-06	6.36305e-05	Metagenome-assembled unannotated gene	MH0188_GL0036043	[gene] locus=scaffold24014_14:1767:2516:- [Complete] codon-table.11	1.9477e-05	0.000963275
[Clostridiaceae] IMP dehydrogenase	gi|1472734653|gb|RHU85882.1|	IMP dehydrogenase [Clostridiaceae bacterium OM08-6BH]	2.44445e-06	6.36305e-05	Metagenome-assembled unannotated gene	V1.UC50-1_GL0040977	[gene] locus=scaffold93357_2:294:1718:+ [Lack 3'-end] codon-table.11	1.97171e-05	3.7267e-05
Metagenome-assembled unannotated gene	O2.UC41-2_GL0043838	[gene] locus=scaffold26717_1:447:1904:+ [Complete] codon-table.11	2.44445e-06	6.88023e-05	[Lachnoclostridium] IMP dehydrogenase	WP_087153911.1	IMP dehydrogenase [Lachnoclostridium sp. An196]	1.97171e-05	6.46483e-05
[Clostridium populeti] IMP dehydrogenase	WP_092561430.1	IMP dehydrogenase [[Clostridium] populeti]	2.44699e-06	0.000139015	Metagenome-assembled unannotated gene	MH0161_GL0081156	[gene] locus=scaffold23846_2:971:1735:- [Lack 5'-end] codon-table.11	1.98012e-05	4.49264e-05
Metagenome-assembled unannotated gene	MH0396_GL0041778	[gene] locus=scaffold46090_1:3008:4570:- [Lack 5'-end] codon-table.11	2.69999e-06	7.88107e-05	[Blautia] Triosephosphate isomerase	A0A1Q6JER8|A0A1Q6JER8_9FIRM	Triosephosphate isomerase OS=Blautia sp. CAG:37_48_57 GN=tpiA PE=3 SV=1	1.98012e-05	4.49264e-05
[Eubacterium xylanophilum] IMP dehydrogenase	WP_026835928.1	IMP dehydrogenase [Eubacterium xylanophilum]	2.69999e-06	7.84249e-05	[Blautia] IMP dehydrogenase	WP_087222697.1	IMP dehydrogenase [Blautia sp. An249]	2.05816e-05	3.84958e-05
Metagenome-assembled unannotated gene	MH0143_GL0066569	[gene] locus=scaffold10045_5:28511:29203:- [Complete] codon-table.11	2.77073e-06	2.82961e-05	Metagenome-assembled unannotated gene	MH0247_GL0077299	[gene] locus=scaffold75998_2:1:558:- [Lack both ends] codon-table.11	2.0901e-05	2.82961e-05
Metagenome-assembled unannotated gene	MH0203_GL0143837	[gene] locus=scaffold87951_4:163:900:+ [Complete] codon-table.11	2.83202e-06	2.95607e-05	[Sellimonas intestinalis] iron-containing alcohol dehydrogenase	gi|1466115690|gb|RGE90132.1|	iron-containing alcohol dehydrogenase [Sellimonas intestinalis]	2.0932e-05	0.00132008
Metagenome-assembled unannotated gene	T2D-62A_GL0003182	[gene] locus=scaffold10307_7:6181:6873:- [Complete] codon-table.11	2.83202e-06	2.95607e-05	[Ruminococcus] Chaperone protein DnaK	R6NYD0|R6NYD0_9FIRM	Chaperone protein DnaK OS=Ruminococcus sp. CAG:55 GN=BN703_00149 PE=3 SV=1	2.10714e-05	0.00319127
Metagenome-assembled unannotated gene	V1.UC55-0_GL0211632	[gene] locus=scaffold17068_13:321:1775:+ [Complete] codon-table.11	2.84759e-06	6.49029e-05	[Clostridium methoxybenzovorans] IMP dehydrogenase	WP_024347060.1	IMP dehydrogenase [[Clostridium] methoxybenzovorans]	2.16573e-05	6.29808e-05
Metagenome-assembled unannotated gene	MH0345_GL0042728	[gene] locus=scaffold1026_13:107374:108996:- [Complete] codon-table.11	2.84759e-06	0.0012578	[Clostridiales] Inosine-5'-monophosphate dehydrogenase	A0A1Q6MLZ2|A0A1Q6MLZ2_9FIRM	Inosine-5'-monophosphate dehydrogenase OS=Clostridiales bacterium Nov_37_41 GN=guaB PE=3 SV=1	2.16769e-05	3.32771e-05
Metagenome-assembled unannotated gene	V1.UC21-4_GL0167006	[gene] locus=scaffold8999_16:719:1351:- [Lack 5'-end] codon-table.11	2.84759e-06	2.95607e-05	[Ruminococcus gauvreauii] IMP dehydrogenase	WP_028527335.1	IMP dehydrogenase [Ruminococcus gauvreauii]	2.22764e-05	7.89808e-05
Metagenome-assembled unannotated gene	O2.UC24-2_GL0009803	[gene] locus=scaffold31575_4:51:743:+ [Complete] codon-table.11	2.84759e-06	2.95607e-05	Metagenome-assembled unannotated gene	DLM001_GL0070323	[gene] locus=scaffold2413_7:268:2409:- [Complete] codon-table.11	2.22764e-05	3.7267e-05
[Lachnospiraceae] IMP dehydrogenase	WP_027434808.1	IMP dehydrogenase [Lachnospiraceae bacterium AB2028]	2.84759e-06	9.60342e-05	Metagenome-assembled unannotated gene	O2.UC15-0_GL0095742	[gene] locus=scaffold218_3:5899:7080:+ [Complete] codon-table.11	2.25222e-05	0.000425329
[Lachnospiraceae] 50S ribosomal protein L1	WP_099448901.1	50S ribosomal protein L1 [Lachnospiraceae bacterium]	2.84759e-06	2.20108e-05	[Fusicatenibacter saccharivorans] ABC transporter substrate-binding protein	WP_055268290.1	ABC transporter substrate-binding protein [Fusicatenibacter saccharivorans]	2.27732e-05	0.000912361
[Clostridium] Inosine-5'-monophosphate dehydrogenase	R7I4Y4|R7I4Y4_9CLOT	Inosine-5'-monophosphate dehydrogenase OS=Clostridium sp. CAG:411 GN=guaB PE=3 SV=1	2.86734e-06	0.000109887	[Bos taurus] Transferrin	contQ0IIK2	TREMBL:Q0IIK2 (Bos taurus) Transferrin	2.28244e-05	1.91648e-05
Metagenome-assembled unannotated gene	763577454-stool2_revised_C1063038_1_gene153630	strand:+ start:211 stop:1704 length:1494 start_codon:yes stop_codon:yes gene_type:complete [Complete] codon-table.11	2.93844e-06	0.000140074	[Bos taurus] Serotransferrin	contQ29443	SWISS-PROT:Q29443 Serotransferrin - Bos taurus (Bovine).	2.28244e-05	1.91648e-05
[Ruminococcus] IMP dehydrogenase	gi|1472330298|gb|RHQ91044.1|	IMP dehydrogenase [Ruminococcus sp. AF21-42]	2.96848e-06	0.000110287	Metagenome-assembled unannotated gene	MH0389_GL0127156	[gene] locus=scaffold105944_3:8937:10418:+ [Complete] codon-table.11	2.28545e-05	4.0256e-05
Metagenome-assembled unannotated gene	MH0413_GL0036059	[gene] locus=scaffold62109_1:1:1230:+ [Lack 5'-end] codon-table.11	2.96848e-06	0.000944738	[Lachnoclostridium] ABC transporter substrate-binding protein	WP_087152253.1	ABC transporter substrate-binding protein [Lachnoclostridium sp. An298]	2.30498e-05	0.00130335
[Eubacterium] Inosine-5'-monophosphate dehydrogenase	R5P0T9|R5P0T9_9FIRM	Inosine-5'-monophosphate dehydrogenase OS=Eubacterium sp. CAG:603 GN=guaB PE=3 SV=1	3.03688e-06	0.000103327	Metagenome-assembled unannotated gene	MH0037_GL0046282	[gene] locus=scaffold5592_1:7595:8932:- [Complete] codon-table.11	2.30924e-05	0.000875123
Metagenome-assembled unannotated gene	764669880-stool1_revised_scaffold2692_1_gene47701	strand:+ start:1 stop:1185 length:1185 start_codon:no stop_codon:no gene_type:incomplete [Lack both ends] codon-table.11	3.03688e-06	0.000136227	[Blautia] ABC transporter substrate-binding protein	gi|1472442825|gb|RHS01402.1|	ABC transporter substrate-binding protein [Blautia sp. AF14-40]	2.30924e-05	0.000875123
[Eubacterium] Inosine-5'-monophosphate dehydrogenase	R5Z375|R5Z375_9FIRM	Inosine-5'-monophosphate dehydrogenase OS=Eubacterium sp. CAG:156 GN=guaB PE=3 SV=1	3.03688e-06	5.19631e-05	Metagenome-assembled unannotated gene	O2.CD3-0-PT_GL0081207	[gene] locus=scaffold88593_2:47901:48554:- [Complete] codon-table.11	2.40493e-05	4.48439e-05
[Firmicutes] Inosine-5'-monophosphate dehydrogenase	A0A1Q6QEJ2|A0A1Q6QEJ2_9FIRM	Inosine-5'-monophosphate dehydrogenase OS=Firmicutes bacterium CAG_194_44_15 GN=guaB PE=3 SV=1	3.03688e-06	7.42349e-05	[Lachnospiraceae] IMP dehydrogenase	WP_089980331.1	IMP dehydrogenase [Lachnospiraceae bacterium NLAE-zl-G231]	2.44313e-05	6.36305e-05
[Marvinbryantia formatexigens] Inosine-5'-monophosphate dehydrogenase	C6L9W2|C6L9W2_9FIRM	Inosine-5'-monophosphate dehydrogenase OS=Marvinbryantia formatexigens DSM 14469 GN=guaB PE=3 SV=1	3.06302e-06	8.54874e-05	[Clostridiaceae] IMP dehydrogenase	gi|1472734653|gb|RHU85882.1|	IMP dehydrogenase [Clostridiaceae bacterium OM08-6BH]	2.47956e-05	6.36305e-05
Metagenome-assembled unannotated gene	MH0372_GL0030500	[gene] locus=scaffold43976_2:957:2438:- [Lack 5'-end] codon-table.11	3.13849e-06	0.000158494	[Lactococcus lactis] hypothetical protein	WP_081041455.1	hypothetical protein [Lactococcus lactis]	2.49911e-05	0.000109197
[Eubacterium] Inosine-5'-monophosphate dehydrogenase	R6FW09|R6FW09_9FIRM	Inosine-5'-monophosphate dehydrogenase OS=Eubacterium sp. CAG:192 GN=guaB PE=3 SV=1	3.18386e-06	0.000102966	Metagenome-assembled unannotated gene	MH0253_GL0155745	[gene] locus=scaffold116433_1:3635:5095:- [Complete] codon-table.11	2.51346e-05	7.4913e-05
[Clostridium bolteae] 50S ribosomal protein L1	gi|1470855207|gb|RHC57300.1|	50S ribosomal protein L1 [[Clostridium] bolteae]	3.21373e-06	2.95607e-05	[Lachnoclostridium] IMP dehydrogenase	WP_087172746.1	IMP dehydrogenase [Lachnoclostridium sp. An118]	2.5177e-05	4.29143e-05
[Dorea] Inosine-5'-monophosphate dehydrogenase	R6W8N2|R6W8N2_9FIRM	Inosine-5'-monophosphate dehydrogenase OS=Dorea sp. CAG:317 GN=guaB PE=3 SV=1	3.29731e-06	0.000125737	[Coprococcus] IMP dehydrogenase	gi|1484155506|gb|RJV30498.1|	IMP dehydrogenase [Coprococcus sp. AF18-48]	2.59838e-05	0.000102073
[Roseburia] Inosine-5'-monophosphate dehydrogenase	R7R8N1|R7R8N1_9FIRM	Inosine-5'-monophosphate dehydrogenase OS=Roseburia sp. CAG:100 GN=guaB PE=3 SV=1	3.29731e-06	0.000103692	[Blautia] IMP dehydrogenase	WP_111920256.1	IMP dehydrogenase [Blautia sp. N6H1-15]	2.71997e-05	0.000139882
[Roseburia] Inosine-5'-monophosphate dehydrogenase	R7R0C5|R7R0C5_9FIRM	Inosine-5'-monophosphate dehydrogenase OS=Roseburia sp. CAG:182 GN=guaB PE=3 SV=1	3.34106e-06	0.000116928	Metagenome-assembled unannotated gene	T2D-31A_GL0044018	[gene] locus=scaffold42498_1:41842:43185:- [Complete] codon-table.11	2.71997e-05	0.0015852
Metagenome-assembled unannotated gene	V1.UC25-0_GL0081444	[gene] locus=scaffold47031_3:69:524:- [Lack 5'-end] codon-table.11	3.3556e-06	2.82961e-05	Metagenome-assembled unannotated gene	MH0308_GL0191932	[gene] locus=scaffold67418_3:61:810:+ [Complete] codon-table.11	2.72469e-05	0.000226846
Metagenome-assembled unannotated gene	MH0192_GL0110669	[gene] locus=scaffold50002_5:5:1459:- [Complete] codon-table.11	3.4001e-06	5.17652e-05	[Firmicutes] iron-containing alcohol dehydrogenase	gi|1472757405|gb|RHV08098.1|	iron-containing alcohol dehydrogenase [Firmicutes bacterium OM07-11]	2.72885e-05	0.00234624
Metagenome-assembled unannotated gene	V1.UC40-1_GL0123920	[gene] locus=scaffold38868_26:151:1788:- [Lack 5'-end] codon-table.11	3.4001e-06	0.00192291	Metagenome-assembled unannotated gene	MH0192_GL0110669	[gene] locus=scaffold50002_5:5:1459:- [Complete] codon-table.11	2.7519e-05	5.17652e-05
[Hungatella hathewayi] 50S ribosomal protein L1	WP_006778615.1	50S ribosomal protein L1 [Hungatella hathewayi]	3.4001e-06	2.82961e-05	[Lachnospiraceae] iron-containing alcohol dehydrogenase	WP_016289026.1	iron-containing alcohol dehydrogenase [Lachnospiraceae bacterium 3-1]	2.7519e-05	0.00181989
[Clostridium] Inosine-5'-monophosphate dehydrogenase	A0A1Q6NA90|A0A1Q6NA90_9CLOT	Inosine-5'-monophosphate dehydrogenase OS=Clostridium sp. CAG:62_40_43 GN=guaB PE=3 SV=1	3.4001e-06	0.000145928	Metagenome-assembled unannotated gene	MH0272_GL0233897	[gene] locus=scaffold97996_1:1138:2343:- [Complete] codon-table.11	2.7519e-05	0.000139015
[Ruminococcus] 10 kDa chaperonin	A0A1C5T5S7|A0A1C5T5S7_9FIRM	10 kDa chaperonin OS=uncultured Ruminococcus sp. GN=groS PE=3 SV=1	3.4001e-06	4.40007e-05	Metagenome-assembled unannotated gene	T2D-66A_GL0028667	[gene] locus=scaffold13386_8:91:1545:+ [Complete] codon-table.11	2.75217e-05	9.6801e-05
[Lachnospiraceae] IMP dehydrogenase	WP_031581559.1	IMP dehydrogenase [Lachnospiraceae bacterium AC2028]	3.4001e-06	0.000109197	Metagenome-assembled unannotated gene	O2.UC36-0_GL0008216	[gene] locus=scaffold3104_12:1560:6446:- [Complete] codon-table.11	2.78492e-05	0.0014026
[Butyrivibrio] Inosine-5'-monophosphate dehydrogenase	R6RTI8|R6RTI8_9FIRM	Inosine-5'-monophosphate dehydrogenase OS=Butyrivibrio sp. CAG:318 GN=guaB PE=3 SV=1	3.4001e-06	0.000110266	[Clostridiales] triose-phosphate isomerase	WP_033124586.1	MULTISPECIES: triose-phosphate isomerase [Clostridiales]	2.78492e-05	0.000674325
Metagenome-assembled unannotated gene	T2D-61A_GL0003162	[gene] locus=scaffold8719_1:3395:4141:- [Complete] codon-table.11	3.40169e-06	2.95607e-05	[Eubacterium] Inosine-5'-monophosphate dehydrogenase	R5Z375|R5Z375_9FIRM	Inosine-5'-monophosphate dehydrogenase OS=Eubacterium sp. CAG:156 GN=guaB PE=3 SV=1	2.78492e-05	5.19631e-05
[Clostridium aldenense] 50S ribosomal protein L1	gi|1470735251|gb|RHB39710.1|	50S ribosomal protein L1 [[Clostridium] aldenense]	3.40169e-06	2.95607e-05	[Clostridium glycyrrhizinilyticum] triose-phosphate isomerase	WP_054703042.1	triose-phosphate isomerase [[Clostridium] glycyrrhizinilyticum]	2.92059e-05	0.00107502
[Blautia] IMP dehydrogenase	WP_111920256.1	IMP dehydrogenase [Blautia sp. N6H1-15]	3.42597e-06	0.000139882	[Blautia] IMP dehydrogenase	WP_087269974.1	MULTISPECIES: IMP dehydrogenase [Blautia]	2.92059e-05	8.13795e-05
Metagenome-assembled unannotated gene	MH0389_GL0070558	[gene] locus=scaffold116668_3:11526:12980:+ [Complete] codon-table.11	3.55485e-06	0.000136227	Metagenome-assembled unannotated gene	MH0308_GL0076647	[gene] locus=scaffold82303_1:56754:58154:- [Complete] codon-table.11	2.9667e-05	0.00148512
[Clostridium hylemonae] 50S ribosomal protein L1	WP_040435060.1	50S ribosomal protein L1 [[Clostridium] hylemonae]	3.55485e-06	3.26362e-05	[Clostridium] IMP dehydrogenase	WP_066714911.1	IMP dehydrogenase [Clostridium sp. Marseille-P299]	2.9822e-05	7.7051e-05
Metagenome-assembled unannotated gene	MH0010_GL0020126	[gene] locus=scaffold14196_2:6220:7680:- [Complete] codon-table.11	3.65604e-06	0.000147363	Metagenome-assembled unannotated gene	MH0251_GL0179108	[gene] locus=scaffold2952_1:40779:42575:+ [Complete] codon-table.11	3.00335e-05	0.000701002
Metagenome-assembled unannotated gene	V1.CD46-0_GL0093330	[gene] locus=scaffold7651_6:398:727:- [Complete] codon-table.11	3.73018e-06	6.46483e-05	[Ruminococcus] extracellular solute-binding protein	gi|1466500129|gb|RGI53935.1|	extracellular solute-binding protein [Ruminococcus sp. OF05-2BH]	3.02679e-05	0.00108732
[Blautia] co-chaperone GroES	WP_111920259.1	co-chaperone GroES [Blautia sp. N6H1-15]	3.73018e-06	6.46483e-05	Metagenome-assembled unannotated gene	V1.UC55-0_GL0239059	[gene] locus=scaffold53552_14:685:2814:+ [Complete] codon-table.11	3.02679e-05	3.32771e-05
Metagenome-assembled unannotated gene	MH0335_GL0026296	[gene] locus=scaffold7811_20:1866:2171:- [Complete] codon-table.11	3.73018e-06	6.46483e-05	Metagenome-assembled unannotated gene	MH0370_GL0026963	[gene] locus=scaffold3446_4:3245:4699:- [Complete] codon-table.11	3.0315e-05	0.000109197
[Butyrivibrio fibrisolvens] Inosine-5'-monophosphate dehydrogenase	D4J192|D4J192_BUTFI	Inosine-5'-monophosphate dehydrogenase OS=Butyrivibrio fibrisolvens 16/4 GN=guaB PE=3 SV=1	3.75324e-06	0.00022939	Metagenome-assembled unannotated gene	V1.UC63-0_GL0069679	[gene] locus=scaffold85908_2:200:1603:+ [Lack 3'-end] codon-table.11	3.03192e-05	4.82711e-05
[Ruminococcus gauvreauii] IMP dehydrogenase	WP_028527335.1	IMP dehydrogenase [Ruminococcus gauvreauii]	3.77075e-06	7.89808e-05	[Lachnospiraceae] Inosine-5'-monophosphate dehydrogenase	R9JTQ6|R9JTQ6_9FIRM	Inosine-5'-monophosphate dehydrogenase OS=Lachnospiraceae bacterium M18-1 GN=guaB PE=3 SV=1	3.03192e-05	8.04186e-05
[Roseburia] Inosine-5'-monophosphate dehydrogenase	A0A1C5X912|A0A1C5X912_9FIRM	Inosine-5'-monophosphate dehydrogenase OS=uncultured Roseburia sp. GN=guaB PE=3 SV=1	3.77075e-06	8.63311e-05	[Ruminococcus] extracellular solute-binding protein	gi|1466459288|gb|RGI14551.1|	extracellular solute-binding protein [Ruminococcus sp. TF10-12AC]	3.03546e-05	0.001108
[Blautia] Inosine-5'-monophosphate dehydrogenase	A0A1C5MT25|A0A1C5MT25_9FIRM	Inosine-5'-monophosphate dehydrogenase OS=uncultured Blautia sp. GN=guaB PE=3 SV=1	3.78767e-06	6.36305e-05	[Ruminococcus] extracellular solute-binding protein	gi|1466478097|gb|RGI32737.1|	extracellular solute-binding protein [Ruminococcus sp. OM07-7]	3.03546e-05	0.001108
[Eubacterium] Inosine-5'-monophosphate dehydrogenase	R6KCH1|R6KCH1_9FIRM	Inosine-5'-monophosphate dehydrogenase OS=Eubacterium sp. CAG:252 GN=guaB PE=3 SV=1	3.95134e-06	0.000140511	Metagenome-assembled unannotated gene	V1.UC55-0_GL0211632	[gene] locus=scaffold17068_13:321:1775:+ [Complete] codon-table.11	3.05228e-05	6.49029e-05
[Roseburia] 50S ribosomal protein L1	A0A1Q6UVE5|A0A1Q6UVE5_9FIRM	50S ribosomal protein L1 OS=Roseburia sp. 40_7 GN=rplA PE=3 SV=1	3.95754e-06	3.53587e-05	[butyrate-producing] Probable transaldolase	D7GP64|D7GP64_9FIRM	Probable transaldolase OS=butyrate-producing bacterium SS3/4 GN=tal PE=3 SV=1	3.08097e-05	6.86045e-05
Metagenome-assembled unannotated gene	MH0363_GL0017830	[gene] locus=scaffold21499_6:3:1553:+ [Lack 5'-end] codon-table.11	3.95754e-06	0.000182058	[Clostridium] Inosine-5'-monophosphate dehydrogenase	N2A4L3|N2A4L3_9CLOT	Inosine-5'-monophosphate dehydrogenase OS=Clostridium sp. ASF502 GN=guaB PE=3 SV=1	3.08249e-05	8.28982e-05
[Eubacterium] Inosine-5'-monophosphate dehydrogenase	R6KW23|R6KW23_9FIRM	Inosine-5'-monophosphate dehydrogenase OS=Eubacterium sp. CAG:248 GN=guaB PE=3 SV=1	3.95754e-06	0.000182058	[Bacteroides coprocola] Protein translocase subunit SecD	R6CJ92|R6CJ92_9BACE	Protein translocase subunit SecD OS=Bacteroides coprocola CAG:162 GN=secF PE=3 SV=1	3.10101e-05	2.82961e-05
Metagenome-assembled unannotated gene	V1.CD34-0_GL0175033	[gene] locus=scaffold66566_1:99:383:- [Complete] codon-table.11	4.01287e-06	4.82711e-05	Metagenome-assembled unannotated gene	O2.UC13-0_GL0004038	[gene] locus=scaffold37549_1:3:2990:+ [Lack 5'-end] codon-table.11	3.10101e-05	2.82961e-05
Metagenome-assembled unannotated gene	MH0247_GL0077299	[gene] locus=scaffold75998_2:1:558:- [Lack both ends] codon-table.11	4.0144e-06	2.82961e-05	[Blautia] IMP dehydrogenase	gi|1472752593|gb|RHV03342.1|	IMP dehydrogenase [Blautia sp. OM07-19]	3.10502e-05	4.49264e-05
Metagenome-assembled unannotated gene	T2D-66A_GL0028667	[gene] locus=scaffold13386_8:91:1545:+ [Complete] codon-table.11	4.06111e-06	9.6801e-05	[Blautia] Inosine-5'-monophosphate dehydrogenase	A0A1C5MT25|A0A1C5MT25_9FIRM	Inosine-5'-monophosphate dehydrogenase OS=uncultured Blautia sp. GN=guaB PE=3 SV=1	3.10795e-05	6.36305e-05
[Eubacterium eligens] IMP dehydrogenase	WP_012738771.1	IMP dehydrogenase [[Eubacterium] eligens]	4.09574e-06	0.00011456	Metagenome-assembled unannotated gene	MH0396_GL0041778	[gene] locus=scaffold46090_1:3008:4570:- [Lack 5'-end] codon-table.11	3.10795e-05	7.88107e-05
[[Ruminococcus] torques] Branched-chain-amino-acid aminotransferase	A0A174VBL2|A0A174VBL2_9FIRM	Branched-chain-amino-acid aminotransferase OS=[Ruminococcus] torques GN=ilvE_1 PE=4 SV=1	4.11491e-06	3.7267e-05	[Clostridium] Probable transaldolase	R6SSG7|R6SSG7_9CLOT	Probable transaldolase OS=Clostridium sp. CAG:58 GN=tal PE=3 SV=1	3.10795e-05	6.10115e-05
[Ruminococcus] Carbon monoxide dehydrogenase/acetyl-CoA synthase subunit alpha	A0A1C6KAF4|A0A1C6KAF4_9FIRM	Carbon monoxide dehydrogenase/acetyl-CoA synthase subunit alpha OS=uncultured Ruminococcus sp. GN=SAMEA3545354_02375 PE=4 SV=1	4.11491e-06	2.82961e-05	Metagenome-assembled unannotated gene	158479027-stool1_revised_C680174_1_gene16230	strand:+ start:2 stop:706 length:705 start_codon:no stop_codon:no gene_type:incomplete [Lack both ends] codon-table.11	3.1172e-05	1.91648e-05
Metagenome-assembled unannotated gene	MH0012_GL0197268	[gene] locus=scaffold57789_8:998:2458:- [Complete] codon-table.11	4.11491e-06	0.000116928	Metagenome-assembled unannotated gene	763577454-stool2_revised_C1063038_1_gene153630	strand:+ start:211 stop:1704 length:1494 start_codon:yes stop_codon:yes gene_type:complete [Complete] codon-table.11	3.11974e-05	0.000140074
[Blautia] 50S ribosomal protein L1	A0A1C5RLQ0|A0A1C5RLQ0_9FIRM	50S ribosomal protein L1 OS=uncultured Blautia sp. GN=rplA PE=3 SV=1	4.11491e-06	1.91648e-05	Metagenome-assembled unannotated gene	V1.CD46-0_GL0114594	[gene] locus=scaffold14155_10:748:2202:- [Complete] codon-table.11	3.1477e-05	0.000136227
Metagenome-assembled unannotated gene	MH0101_GL0052568	[gene] locus=scaffold17096_6:674:1366:- [Complete] codon-table.11	4.13003e-06	7.77791e-05	[Ruminococcus] extracellular solute-binding protein	gi|1466273071|gb|RGG35205.1|	extracellular solute-binding protein [Ruminococcus sp. AF24-16]	3.20921e-05	0.00119658
Metagenome-assembled unannotated gene	O2.UC41-2_GL0001740	[gene] locus=scaffold49931_3:1:831:- [Lack both ends] codon-table.11	4.13003e-06	2.82961e-05	Metagenome-assembled unannotated gene	MH0088_GL0011041	[gene] locus=scaffold56751_2:9290:10627:+ [Complete] codon-table.11	3.20921e-05	0.00119658
[Ruminococcus] DNA-directed RNA polymerase subunit	R7MK96|R7MK96_9FIRM	DNA-directed RNA polymerase subunit OS=Ruminococcus sp. CAG:624 GN=BN739_00743 PE=3 SV=1	4.13003e-06	3.7267e-05	Metagenome-assembled unannotated gene	MH0276_GL0173063	[gene] locus=scaffold31358_21:837:2291:- [Complete] codon-table.11	3.21063e-05	6.49029e-05
[Blautia] CO dehydrogenase/CO-methylating acetyl-CoA synthase complex subunit beta	WP_087269849.1	MULTISPECIES: CO dehydrogenase/CO-methylating acetyl-CoA synthase complex subunit beta [Blautia]	4.3124e-06	2.95607e-05	[Roseburia] Inosine-5'-monophosphate dehydrogenase	R7R0C5|R7R0C5_9FIRM	Inosine-5'-monophosphate dehydrogenase OS=Roseburia sp. CAG:182 GN=guaB PE=3 SV=1	3.29927e-05	0.000116928
Metagenome-assembled unannotated gene	MH0239_GL0009354	[gene] locus=scaffold65314_1:60409:60720:- [Complete] codon-table.11	4.3124e-06	8.16449e-05	Metagenome-assembled unannotated gene	MH0431_GL0054141	[gene] locus=scaffold7197_2:1:1494:+ [Lack 5'-end] codon-table.11	3.38217e-05	6.29808e-05
[Firmicutes] 10 kDa chaperonin	R6SL41|R6SL41_9FIRM	10 kDa chaperonin OS=Firmicutes bacterium CAG:424 GN=groS PE=3 SV=1	4.3124e-06	8.16449e-05	Metagenome-assembled unannotated gene	MH0385_GL0136617	[gene] locus=scaffold134414_9:2075:3553:+ [Complete] codon-table.11	3.38217e-05	6.29808e-05
[Blautia] CO dehydrogenase/CO-methylating acetyl-CoA synthase complex subunit beta	gi|1472777519|gb|RHV27836.1|	CO dehydrogenase/CO-methylating acetyl-CoA synthase complex subunit beta [Blautia sp. OM05-6]	4.3915e-06	2.90564e-05	Metagenome-assembled unannotated gene	V1.UC16-0_GL0051310	[gene] locus=scaffold206_4:16747:18204:+ [Complete] codon-table.11	3.38264e-05	4.40007e-05
[Ruminococcus] 50S ribosomal protein L1	gi|1472547797|gb|RHT03373.1|	50S ribosomal protein L1 [Ruminococcus sp. AM42-11]	4.53288e-06	1.91648e-05	Metagenome-assembled unannotated gene	V1.FI25_GL0020021	[gene] locus=scaffold75648_6:2:889:- [Lack both ends] codon-table.11	3.38264e-05	3.58798e-05
Metagenome-assembled unannotated gene	MH0143_GL0158078	[gene] locus=scaffold29727_5:7514:9139:- [Complete] codon-table.11	4.58838e-06	0.00138873	Metagenome-assembled unannotated gene	O2.UC41-2_GL0043838	[gene] locus=scaffold26717_1:447:1904:+ [Complete] codon-table.11	3.41177e-05	6.88023e-05
[Blautia hydrogenotrophica] Acetyl-CoA synthase	E5E771|E5E771_9FIRM	Acetyl-CoA synthase (Fragment) OS=Blautia hydrogenotrophica PE=4 SV=1	4.65588e-06	2.95607e-05	[Dorea] Inosine-5'-monophosphate dehydrogenase	R6W8N2|R6W8N2_9FIRM	Inosine-5'-monophosphate dehydrogenase OS=Dorea sp. CAG:317 GN=guaB PE=3 SV=1	3.45808e-05	0.000125737
[Ruminococcus] 50S ribosomal protein L1	gi|1472330552|gb|RHQ91293.1|	50S ribosomal protein L1 [Ruminococcus sp. AF21-42]	4.70557e-06	2.95607e-05	[Eubacterium] Inosine-5'-monophosphate dehydrogenase	R6FW09|R6FW09_9FIRM	Inosine-5'-monophosphate dehydrogenase OS=Eubacterium sp. CAG:192 GN=guaB PE=3 SV=1	3.49665e-05	0.000102966
Metagenome-assembled unannotated gene	O2.UC12-2_GL0004207	[gene] locus=scaffold10817_19:1962:3419:+ [Complete] codon-table.11	4.70557e-06	0.000219007	[Eubacterium] iron-containing alcohol dehydrogenase	WP_050642247.1	iron-containing alcohol dehydrogenase [Eubacterium sp. SB2]	3.56166e-05	0.00216776
[Blautia] co-chaperone GroES	WP_087269966.1	MULTISPECIES: co-chaperone GroES [Blautia]	4.70557e-06	9.75271e-05	[Marvinbryantia formatexigens] Inosine-5'-monophosphate dehydrogenase	C6L9W2|C6L9W2_9FIRM	Inosine-5'-monophosphate dehydrogenase OS=Marvinbryantia formatexigens DSM 14469 GN=guaB PE=3 SV=1	3.58381e-05	8.54874e-05
Metagenome-assembled unannotated gene	V1.UC50-1_GL0022416	[gene] locus=scaffold47543_3:226:561:- [Complete] codon-table.11	4.70557e-06	9.75271e-05	[Roseburia] Inosine-5'-monophosphate dehydrogenase	A0A1C5X912|A0A1C5X912_9FIRM	Inosine-5'-monophosphate dehydrogenase OS=uncultured Roseburia sp. GN=guaB PE=3 SV=1	3.61122e-05	8.63311e-05
[Prevotella baroniae] 30S ribosomal protein S4	WP_021589310.1	30S ribosomal protein S4 [Prevotella baroniae]	4.73043e-06	8.28982e-05	Metagenome-assembled unannotated gene	764669880-stool1_revised_scaffold2692_1_gene47701	strand:+ start:1 stop:1185 length:1185 start_codon:no stop_codon:no gene_type:incomplete [Lack both ends] codon-table.11	3.68304e-05	0.000136227
[Roseburia] Inosine-5'-monophosphate dehydrogenase	R5YC45|R5YC45_9FIRM	Inosine-5'-monophosphate dehydrogenase OS=Roseburia sp. CAG:197 GN=guaB PE=3 SV=1	4.74188e-06	0.000165237	[Firmicutes] Inosine-5'-monophosphate dehydrogenase	A0A1Q6QEJ2|A0A1Q6QEJ2_9FIRM	Inosine-5'-monophosphate dehydrogenase OS=Firmicutes bacterium CAG_194_44_15 GN=guaB PE=3 SV=1	3.70826e-05	7.42349e-05
[Blautia schinkii] IMP dehydrogenase	WP_044939737.1	IMP dehydrogenase [Blautia schinkii]	4.75391e-06	0.00029479	[Lachnoclostridium] IMP dehydrogenase	WP_087151724.1	IMP dehydrogenase [Lachnoclostridium sp. An298]	3.71347e-05	8.99508e-05
[Escherichia coli] hypothetical protein	WP_089613850.1	hypothetical protein [Escherichia coli]	4.75391e-06	1.91648e-05	Metagenome-assembled unannotated gene	O2.UC48-0_GL0003284	[gene] locus=scaffold34082_6:489:1241:- [Lack 5'-end] codon-table.11	3.7902e-05	0.00149276
Metagenome-assembled unannotated gene	V1.CD50-0_GL0122012	[gene] locus=scaffold39586_1:65:1540:- [Lack 5'-end] codon-table.11	4.7887e-06	9.24863e-05	[Lachnoclostridium] triose-phosphate isomerase	WP_087152375.1	triose-phosphate isomerase [Lachnoclostridium sp. An298]	3.84245e-05	0.00149709
Metagenome-assembled unannotated gene	MH0009_GL0049396	[gene] locus=scaffold19413_4:439:1104:- [Complete] codon-table.11	4.81919e-06	0.00024456	Metagenome-assembled unannotated gene	MH0071_GL0006065	[gene] locus=scaffold879_5:1041:2495:+ [Complete] codon-table.11	3.87041e-05	5.72815e-05
[Bacteria] IMP dehydrogenase	WP_022501564.1	MULTISPECIES: IMP dehydrogenase [Bacteria]	4.88506e-06	0.000153575	[Eubacterium] iron-containing alcohol dehydrogenase	WP_033124861.1	iron-containing alcohol dehydrogenase [Eubacterium sp. ER2]	3.89916e-05	0.00111095
Metagenome-assembled unannotated gene	N042A_GL0065188	[gene] locus=scaffold38047_1:2073:2831:- [Lack 5'-end] codon-table.11	4.97973e-06	2.95607e-05	[Megamonas hypermegale] L-fucose isomerase	WP_027890766.1	L-fucose isomerase [Megamonas hypermegale]	3.91707e-05	0.00101885
[Ruminococcus] CO dehydrogenase/CO-methylating acetyl-CoA synthase complex subunit beta	gi|1472346205|gb|RHR06609.1|	CO dehydrogenase/CO-methylating acetyl-CoA synthase complex subunit beta [Ruminococcus sp. AF20-12LB]	5.21548e-06	3.32771e-05	[Clostridium populeti] IMP dehydrogenase	WP_092561430.1	IMP dehydrogenase [[Clostridium] populeti]	3.99204e-05	0.000139015
[Blautia] Carbon monoxide dehydrogenase/acetyl-CoA synthase subunit alpha	A0A1C5SSM9|A0A1C5SSM9_9FIRM	Carbon monoxide dehydrogenase/acetyl-CoA synthase subunit alpha OS=uncultured Blautia sp. GN=SAMEA2393092_02457 PE=4 SV=1	5.22733e-06	3.33387e-05	Metagenome-assembled unannotated gene	MH0420_GL0118357	[gene] locus=scaffold2093_3:3175:4971:+ [Complete] codon-table.11	4.02451e-05	0.000708791
Metagenome-assembled unannotated gene	SZEY-26A_GL0030508	[gene] locus=scaffold25657_2:1:996:- [Lack both ends] codon-table.11	5.22733e-06	3.7267e-05	Metagenome-assembled unannotated gene	V1.CD50-0_GL0122012	[gene] locus=scaffold39586_1:65:1540:- [Lack 5'-end] codon-table.11	4.02583e-05	9.24863e-05
[Clostridium] 60 kDa chaperonin	R5RK51|R5RK51_9CLOT	60 kDa chaperonin OS=Clostridium sp. CAG:122 GN=groL PE=3 SV=1	5.23519e-06	0.000891684	[Ruminococcus] L-fucose isomerase	R5HW02|R5HW02_9FIRM	L-fucose isomerase OS=Ruminococcus sp. CAG:60 GN=fucI PE=3 SV=1	4.0567e-05	0.00068753
[Roseburia] 50S ribosomal protein L1	gi|1466456052|gb|RGI11387.1|	50S ribosomal protein L1 [Roseburia sp. TF10-5]	5.46998e-06	2.95607e-05	[Ruminococcus] IMP dehydrogenase	gi|1472739629|gb|RHU90771.1|	IMP dehydrogenase [Ruminococcus sp. OM08-7]	4.10429e-05	5.16193e-05
[Epulopiscium] 50S ribosomal protein L1	A0A1S9CCP5|A0A1S9CCP5_9FIRM	50S ribosomal protein L1 OS=Epulopiscium sp. AS2M-Bin001 GN=ATN31_03145 PE=4 SV=1	5.50773e-06	4.29143e-05	[Roseburia] Inosine-5'-monophosphate dehydrogenase	R7R8N1|R7R8N1_9FIRM	Inosine-5'-monophosphate dehydrogenase OS=Roseburia sp. CAG:100 GN=guaB PE=3 SV=1	4.10741e-05	0.000103692
Metagenome-assembled unannotated gene	MH0043_GL0005337	[gene] locus=scaffold4838_2:656:2773:- [Complete] codon-table.11	5.6405e-06	0.00013689	[Butyrivibrio] Inosine-5'-monophosphate dehydrogenase	R6RTI8|R6RTI8_9FIRM	Inosine-5'-monophosphate dehydrogenase OS=Butyrivibrio sp. CAG:318 GN=guaB PE=3 SV=1	4.1365e-05	0.000110266
[Agathobacter rectalis] 50S ribosomal protein L1	C4ZB91|C4ZB91_AGARV	50S ribosomal protein L1 OS=Agathobacter rectalis (strain ATCC 33656 / DSM 3377 / JCM 17463 / KCTC 5835 / VPI 0990) GN=rplA PE=3 SV=1	5.6405e-06	2.95607e-05	Metagenome-assembled unannotated gene	V1.UC39-0_GL0073589	[gene] locus=scaffold8256_15:335:2146:+ [Complete] codon-table.11	4.14745e-05	0.00323972
[Eubacterium rectale] 50S ribosomal protein L1	gi|1471801801|gb|RHL77636.1|	50S ribosomal protein L1 [[Eubacterium] rectale]	5.6405e-06	2.95607e-05	Metagenome-assembled unannotated gene	V1.CD54-0_GL0097828	[gene] locus=scaffold50306_1:797:1978:+ [Complete] codon-table.11	4.16157e-05	0.00182745
Metagenome-assembled unannotated gene	MH0178_GL0085895	[gene] locus=scaffold5403_44:1:684:+ [Lack 5'-end] codon-table.11	5.6405e-06	2.95607e-05	[Blautia] CO dehydrogenase/CO-methylating acetyl-CoA synthase complex subunit beta	gi|1472777519|gb|RHV27836.1|	CO dehydrogenase/CO-methylating acetyl-CoA synthase complex subunit beta [Blautia sp. OM05-6]	4.18459e-05	2.90564e-05
[Clostridiales] Ribosomal protein	A0A1Q6JY66|A0A1Q6JY66_9FIRM	Ribosomal protein (Fragment) OS=Clostridiales bacterium 44_9 GN=BHV91_04005 PE=3 SV=1	5.6405e-06	1.91648e-05	Metagenome-assembled unannotated gene	MH0372_GL0030500	[gene] locus=scaffold43976_2:957:2438:- [Lack 5'-end] codon-table.11	4.18542e-05	0.000158494
[Lactonifactor longoviformis] co-chaperone GroES	WP_072849114.1	co-chaperone GroES [Lactonifactor longoviformis]	5.64922e-06	0.000145928	Metagenome-assembled unannotated gene	O2.UC30-0_GL0139458	[gene] locus=scaffold93205_3:2312:7183:+ [Complete] codon-table.11	4.19664e-05	0.00234187
[Lachnospiraceae] chaperonin GroEL	WP_022781028.1	chaperonin GroEL [Lachnospiraceae bacterium NK4A136]	5.72553e-06	0.00119726	[Blautia] CO dehydrogenase/CO-methylating acetyl-CoA synthase complex subunit beta	WP_087269849.1	MULTISPECIES: CO dehydrogenase/CO-methylating acetyl-CoA synthase complex subunit beta [Blautia]	4.24026e-05	2.95607e-05
[Ruminococcus] CO dehydrogenase/CO-methylating acetyl-CoA synthase complex subunit beta	gi|1471641178|gb|RHK22364.1|	CO dehydrogenase/CO-methylating acetyl-CoA synthase complex subunit beta [Ruminococcus sp. AF46-10NS]	5.81249e-06	3.45596e-05	Metagenome-assembled unannotated gene	NLF007_GL0081445	[gene] locus=scaffold9507_12:401:1855:+ [Complete] codon-table.11	4.25093e-05	4.64157e-05
[Lachnospiraceae] Uncharacterized protein	R6N523|R6N523_9FIRM	Uncharacterized protein OS=Lachnospiraceae bacterium CAG:364 GN=BN627_01063 PE=4 SV=1	5.81249e-06	3.67123e-05	[Eubacterium] Inosine-5'-monophosphate dehydrogenase	R5P0T9|R5P0T9_9FIRM	Inosine-5'-monophosphate dehydrogenase OS=Eubacterium sp. CAG:603 GN=guaB PE=3 SV=1	4.25093e-05	0.000103327
[Blautia] CO dehydrogenase/CO-methylating acetyl-CoA synthase complex subunit beta	gi|1466147625|gb|RGF15277.1|	CO dehydrogenase/CO-methylating acetyl-CoA synthase complex subunit beta [Blautia sp. AM16-16B]	5.81249e-06	3.26362e-05	[Ruminococcus] iron-containing alcohol dehydrogenase	gi|1472788522|gb|RHV38634.1|	iron-containing alcohol dehydrogenase [Ruminococcus sp. OM05-10BH]	4.28823e-05	0.00209815
Metagenome-assembled unannotated gene	MH0001_GL0012802	[gene] locus=scaffold6390_1:21149:22609:+ [Complete] codon-table.11	5.81249e-06	0.000266963	[Blautia hydrogenotrophica] Acetyl-CoA synthase	E5E771|E5E771_9FIRM	Acetyl-CoA synthase (Fragment) OS=Blautia hydrogenotrophica PE=4 SV=1	4.35706e-05	2.95607e-05
Metagenome-assembled unannotated gene	V1.UC55-0_GL0239059	[gene] locus=scaffold53552_14:685:2814:+ [Complete] codon-table.11	5.97913e-06	3.32771e-05	[Lachnospiraceae] IMP dehydrogenase	WP_027434808.1	IMP dehydrogenase [Lachnospiraceae bacterium AB2028]	4.36688e-05	9.60342e-05
[Ruminococcus] chaperonin GroEL	gi|1472120677|gb|RHO88273.1|	chaperonin GroEL [Ruminococcus sp. AF41-9]	5.97913e-06	0.000810921	Metagenome-assembled unannotated gene	MH0316_GL0187939	[gene] locus=scaffold38867_1:82:834:- [Complete] codon-table.11	4.40629e-05	0.000263759
[Ruminococcus] CO dehydrogenase/CO-methylating acetyl-CoA synthase complex subunit beta	gi|1472656410|gb|RHU09324.1|	CO dehydrogenase/CO-methylating acetyl-CoA synthase complex subunit beta [Ruminococcus sp. AM26-12LB]	5.99084e-06	3.48871e-05	[Roseburia] Inosine-5'-monophosphate dehydrogenase	R5YC45|R5YC45_9FIRM	Inosine-5'-monophosphate dehydrogenase OS=Roseburia sp. CAG:197 GN=guaB PE=3 SV=1	4.55639e-05	0.000165237
[Ruminococcus] chaperonin GroEL	gi|1472787370|gb|RHV37499.1|	chaperonin GroEL [Ruminococcus sp. OM05-10BH]	5.99084e-06	0.00226369	[Bacteroides] protein translocase subunit SecDF	gi|1484155097|gb|RJV30090.1|	protein translocase subunit SecDF [Bacteroides sp. AF25-5LB]	4.62302e-05	2.20108e-05
Metagenome-assembled unannotated gene	T2D-76A_GL0089906	[gene] locus=scaffold49363_1:1:498:+ [Lack 5'-end] codon-table.11	5.99084e-06	2.90564e-05	[Eubacterium xylanophilum] IMP dehydrogenase	WP_026835928.1	IMP dehydrogenase [Eubacterium xylanophilum]	4.63539e-05	7.84249e-05
[Blautia] CO dehydrogenase/CO-methylating acetyl-CoA synthase complex subunit beta	WP_059085928.1	MULTISPECIES: CO dehydrogenase/CO-methylating acetyl-CoA synthase complex subunit beta [Blautia]	5.99429e-06	3.53587e-05	[Ruminococcus] triose-phosphate isomerase	gi|1466484642|gb|RGI39169.1|	triose-phosphate isomerase [Ruminococcus sp. OM07-7]	4.77844e-05	0.000781198
Metagenome-assembled unannotated gene	N088A_GL0129002	[gene] locus=scaffold70450_1:20:712:- [Complete] codon-table.11	5.99429e-06	3.32771e-05	[Clostridiales] Inosine-5'-monophosphate dehydrogenase	A0A1Q6JSN7|A0A1Q6JSN7_9FIRM	Inosine-5'-monophosphate dehydrogenase OS=Clostridiales bacterium 44_9 GN=guaB PE=3 SV=1	4.77844e-05	6.36305e-05
[Ruminococcus] 50S ribosomal protein L1	gi|1466269156|gb|RGG31457.1|	50S ribosomal protein L1 [Ruminococcus sp. AF25-17]	5.99429e-06	3.09945e-05	Metagenome-assembled unannotated gene	V1.UC47-0_GL0069564	[gene] locus=scaffold9_1:2:517:- [Lack 3'-end] codon-table.11	4.7965e-05	4.49264e-05
Metagenome-assembled unannotated gene	SZEY-10A_GL0072933	[gene] locus=scaffold5244_11:8658:9350:- [Complete] codon-table.11	5.99429e-06	2.95607e-05	[Clostridium] Inosine-5'-monophosphate dehydrogenase	A0A1Q6NA90|A0A1Q6NA90_9CLOT	Inosine-5'-monophosphate dehydrogenase OS=Clostridium sp. CAG:62_40_43 GN=guaB PE=3 SV=1	4.81902e-05	0.000145928
[Roseburia] 50S ribosomal protein L1	gi|1471199265|gb|RHF90020.1|	50S ribosomal protein L1 [Roseburia sp. AM23-20]	6.29035e-06	3.26362e-05	[Clostridium] Inosine-5'-monophosphate dehydrogenase	R7I4Y4|R7I4Y4_9CLOT	Inosine-5'-monophosphate dehydrogenase OS=Clostridium sp. CAG:411 GN=guaB PE=3 SV=1	4.83212e-05	0.000109887
[Blautia] Uncharacterized protein	R5WTC8|R5WTC8_9FIRM	Uncharacterized protein OS=Blautia sp. CAG:257 GN=BN568_00745 PE=4 SV=1	6.49412e-06	3.9011e-05	[Blautia] CO dehydrogenase/CO-methylating acetyl-CoA synthase complex subunit beta	WP_087226585.1	CO dehydrogenase/CO-methylating acetyl-CoA synthase complex subunit beta [Blautia sp. An249]	4.91734e-05	3.84958e-05
Metagenome-assembled unannotated gene	O2.UC38-1_GL0068098	[gene] locus=scaffold407_8:2:1651:+ [Lack 5'-end] codon-table.11	6.5653e-06	0.000787204	Metagenome-assembled unannotated gene	MH0450_GL0175094	[gene] locus=scaffold70655_2:301:1062:- [Lack 5'-end] codon-table.11	4.95067e-05	0.000657512
[Clostridium] chaperonin GroEL	WP_004070354.1	chaperonin GroEL [Clostridium sp. ASF502]	6.66474e-06	0.00288226	Metagenome-assembled unannotated gene	BGI-28A_GL0102228	[gene] locus=scaffold22479_2:68:838:- [Lack 5'-end] codon-table.11	4.95067e-05	0.000657512
Metagenome-assembled unannotated gene	MH0370_GL0035068	[gene] locus=scaffold32179_2:15017:15751:- [Complete] codon-table.11	6.70758e-06	2.82961e-05	[Ruminococcus lactaris] triose-phosphate isomerase	gi|1466706856|gb|RGK43041.1|	triose-phosphate isomerase [Ruminococcus lactaris]	4.95067e-05	0.000657512
Metagenome-assembled unannotated gene	MH0447_GL0244370	[gene] locus=scaffold43047_2:10:597:- [Lack 5'-end] codon-table.11	6.77587e-06	1.91648e-05	Metagenome-assembled unannotated gene	MH0389_GL0070558	[gene] locus=scaffold116668_3:11526:12980:+ [Complete] codon-table.11	5.10135e-05	0.000136227
[Ruminococcus] chaperonin GroEL	gi|1472330300|gb|RHQ91046.1|	chaperonin GroEL [Ruminococcus sp. AF21-42]	6.77587e-06	0.000926386	[Eubacterium eligens] IMP dehydrogenase	WP_012738771.1	IMP dehydrogenase [[Eubacterium] eligens]	5.27324e-05	0.00011456
Metagenome-assembled unannotated gene	MH0239_GL0010280	[gene] locus=scaffold46717_1:12438:14564:- [Complete] codon-table.11	6.82856e-06	3.33387e-05	[Clostridiales] Inosine monophosphate cyclohydrolase	A0A1Q6JH77|A0A1Q6JH77_9FIRM	Inosine monophosphate cyclohydrolase OS=Clostridiales bacterium 41_21_two_genomes GN=BHV89_05880 PE=4 SV=1	5.27371e-05	0.000444202
Metagenome-assembled unannotated gene	V1.CD54-0_GL0126438	[gene] locus=scaffold40961_1:105022:107148:- [Complete] codon-table.11	6.82856e-06	3.57559e-05	Metagenome-assembled unannotated gene	MH0010_GL0020126	[gene] locus=scaffold14196_2:6220:7680:- [Complete] codon-table.11	5.32938e-05	0.000147363
Metagenome-assembled unannotated gene	MH0062_GL0059299	[gene] locus=scaffold53024_2:9006:9698:+ [Complete] codon-table.11	6.82856e-06	2.95607e-05	[Clostridium] iron-containing alcohol dehydrogenase	gi|1472571928|gb|RHT26943.1|	iron-containing alcohol dehydrogenase [Clostridium sp. AM32-2]	5.34322e-05	8.67727e-05
[Blautia wexlerae] Carbon monoxide dehydrogenase/acetyl-CoA synthase subunit alpha	A0A174EHY7|A0A174EHY7_9FIRM	Carbon monoxide dehydrogenase/acetyl-CoA synthase subunit alpha OS=Blautia wexlerae GN=ERS852478_02582 PE=4 SV=1	6.93758e-06	3.7267e-05	Metagenome-assembled unannotated gene	O2.UC21-2_GL0027423	[gene] locus=scaffold1899_5:53:1264:- [Complete] codon-table.11	5.34322e-05	0.000251962
[Blautia obeum] Carbon monoxide dehydrogenase/acetyl-CoA synthase subunit alpha	A0A173YGG2|A0A173YGG2_9FIRM	Carbon monoxide dehydrogenase/acetyl-CoA synthase subunit alpha OS=Blautia obeum GN=ERS852476_00659 PE=4 SV=1	6.93758e-06	3.7267e-05	Metagenome-assembled unannotated gene	V1.FI06_GL0151179	[gene] locus=scaffold1149_2:1124:1864:+ [Complete] codon-table.11	5.37474e-05	2.82961e-05
[Blautia obeum] Carbon monoxide dehydrogenase/acetyl-CoA synthase subunit alpha	A0A173WGG5|A0A173WGG5_9FIRM	Carbon monoxide dehydrogenase/acetyl-CoA synthase subunit alpha OS=Blautia obeum GN=ERS852395_00102 PE=4 SV=1	6.93758e-06	3.7267e-05	[Butyrivibrio fibrisolvens] Inosine-5'-monophosphate dehydrogenase	D4J192|D4J192_BUTFI	Inosine-5'-monophosphate dehydrogenase OS=Butyrivibrio fibrisolvens 16/4 GN=guaB PE=3 SV=1	5.37474e-05	0.00022939
[Blautia] CO dehydrogenase/CO-methylating acetyl-CoA synthase complex subunit beta	gi|1472451166|gb|RHS09597.1|	CO dehydrogenase/CO-methylating acetyl-CoA synthase complex subunit beta, partial [Blautia sp. AF13-16]	6.93758e-06	3.7267e-05	Metagenome-assembled unannotated gene	MH0012_GL0197268	[gene] locus=scaffold57789_8:998:2458:- [Complete] codon-table.11	5.37823e-05	0.000116928
Metagenome-assembled unannotated gene	V1.CD12-3_GL0080157	[gene] locus=scaffold27511_2:2:988:- [Lack both ends] codon-table.11	6.93758e-06	0.000483478	Metagenome-assembled unannotated gene	T2D-76A_GL0089906	[gene] locus=scaffold49363_1:1:498:+ [Lack 5'-end] codon-table.11	5.51667e-05	2.90564e-05
[Blautia] CO dehydrogenase/CO-methylating acetyl-CoA synthase complex subunit beta	WP_095172761.1	MULTISPECIES: CO dehydrogenase/CO-methylating acetyl-CoA synthase complex subunit beta [Blautia]	6.93758e-06	3.7267e-05	[Ruminococcus] 50S ribosomal protein L1	gi|1466269156|gb|RGG31457.1|	50S ribosomal protein L1 [Ruminococcus sp. AF25-17]	5.5256e-05	3.09945e-05
Metagenome-assembled unannotated gene	MH0267_GL0191691	[gene] locus=scaffold84575_4:964:1734:- [Complete] codon-table.11	6.93758e-06	2.95607e-05	Metagenome-assembled unannotated gene	MH0370_GL0035068	[gene] locus=scaffold32179_2:15017:15751:- [Complete] codon-table.11	5.65705e-05	2.82961e-05
Metagenome-assembled unannotated gene	V1.CD32-0_GL0146785	[gene] locus=scaffold4311_8:2:1651:- [Lack both ends] codon-table.11	7.14091e-06	3.81394e-05	[Blautia hydrogenotrophica] Acetyl-CoA synthase	E5E770|E5E770_9FIRM	Acetyl-CoA synthase (Fragment) OS=Blautia hydrogenotrophica PE=4 SV=1	5.67216e-05	3.32771e-05
[Blautia] CO dehydrogenase/CO-methylating acetyl-CoA synthase complex subunit beta	WP_072449168.1	CO dehydrogenase/CO-methylating acetyl-CoA synthase complex subunit beta [Blautia sp. Marseille-P3201T]	7.14527e-06	3.33387e-05	Metagenome-assembled unannotated gene	O2.UC46-1_GL0010217	[gene] locus=scaffold6197_3:10888:11691:+ [Complete] codon-table.11	5.67733e-05	0.00065362
[Blautia] Carbon monoxide dehydrogenase/acetyl-CoA synthase subunit alpha	A0A1C5NC46|A0A1C5NC46_9FIRM	Carbon monoxide dehydrogenase/acetyl-CoA synthase subunit alpha OS=uncultured Blautia sp. GN=SAMEA3545328_00442 PE=4 SV=1	7.14527e-06	3.81394e-05	Metagenome-assembled unannotated gene	MH0233_GL0020441	[gene] locus=scaffold69774_2:371:2488:- [Complete] codon-table.11	5.70817e-05	0.000184773
[Coprococcus] 50S ribosomal protein L1	gi|1469720469|gb|RGS81910.1|	50S ribosomal protein L1 [Coprococcus sp. AF21-14LB]	7.14527e-06	4.66628e-05	[Ruminococcus] CO dehydrogenase/CO-methylating acetyl-CoA synthase complex subunit beta	gi|1472346205|gb|RHR06609.1|	CO dehydrogenase/CO-methylating acetyl-CoA synthase complex subunit beta [Ruminococcus sp. AF20-12LB]	5.78646e-05	3.32771e-05
Metagenome-assembled unannotated gene	MH0143_GL0030056	[gene] locus=scaffold53800_3:1030:2193:- [Lack 5'-end] codon-table.11	7.14527e-06	0.000168415	Metagenome-assembled unannotated gene	O2.UC12-2_GL0004207	[gene] locus=scaffold10817_19:1962:3419:+ [Complete] codon-table.11	5.79108e-05	0.000219007
[Blautia] CO dehydrogenase/CO-methylating acetyl-CoA synthase complex subunit beta	WP_087226585.1	CO dehydrogenase/CO-methylating acetyl-CoA synthase complex subunit beta [Blautia sp. An249]	7.15214e-06	3.84958e-05	[Lachnospiraceae] IMP dehydrogenase	WP_031581559.1	IMP dehydrogenase [Lachnospiraceae bacterium AC2028]	5.84005e-05	0.000109197
[Coprococcus] Elongation factor G	A0A1Q6P6T5|A0A1Q6P6T5_9FIRM	Elongation factor G OS=Coprococcus sp. CAG:131-related_45_246 GN=fusA PE=3 SV=1	7.24737e-06	0.000140074	[Prevotella lascolaii] 50S ribosomal protein L2	WP_068857239.1	50S ribosomal protein L2 [Prevotella lascolaii]	5.88663e-05	5.93944e-05
Metagenome-assembled unannotated gene	MH0088_GL0064618	[gene] locus=scaffold17011_1:1:1317:+ [Lack 5'-end] codon-table.11	7.24737e-06	3.26362e-05	Metagenome-assembled unannotated gene	MH0117_GL0063714	[gene] locus=scaffold2995_10:1799:2623:+ [Complete] codon-table.11	5.88913e-05	7.9091e-05
Metagenome-assembled unannotated gene	MH0308_GL0009197	[gene] locus=scaffold89293_1:6293:8422:- [Complete] codon-table.11	7.24737e-06	3.57341e-05	Metagenome-assembled unannotated gene	MH0088_GL0064618	[gene] locus=scaffold17011_1:1:1317:+ [Lack 5'-end] codon-table.11	5.95624e-05	3.26362e-05
[Blautia] Elongation factor G	A0A1C5VJA5|A0A1C5VJA5_9FIRM	Elongation factor G OS=uncultured Blautia sp. GN=fusA_2 PE=3 SV=1	7.34375e-06	0.000380527	[Ruminococcus] Alcohol dehydrogenase class IV	R7FEC2|R7FEC2_9FIRM	Alcohol dehydrogenase class IV OS=Ruminococcus sp. CAG:330 GN=BN611_01332 PE=4 SV=1	6.05186e-05	0.000170618
Metagenome-assembled unannotated gene	O2.UC15-1_GL0086718	[gene] locus=scaffold67041_1:41811:43433:+ [Complete] codon-table.11	7.41238e-06	0.000809879	Metagenome-assembled unannotated gene	MH0363_GL0017830	[gene] locus=scaffold21499_6:3:1553:+ [Lack 5'-end] codon-table.11	6.10111e-05	0.000182058
[Firmicutes] chaperonin GroEL	gi|1472796093|gb|RHV46047.1|	chaperonin GroEL [Firmicutes bacterium OM04-13BH]	7.41238e-06	0.000809879	[Eubacterium] Inosine-5'-monophosphate dehydrogenase	R6KW23|R6KW23_9FIRM	Inosine-5'-monophosphate dehydrogenase OS=Eubacterium sp. CAG:248 GN=guaB PE=3 SV=1	6.10111e-05	0.000182058
Metagenome-assembled unannotated gene	MH0041_GL0029501	[gene] locus=scaffold1252_2:182:1822:+ [Complete] codon-table.11	7.41238e-06	0.000812411	[Ruminococcus] CO dehydrogenase/CO-methylating acetyl-CoA synthase complex subunit beta	gi|1471641178|gb|RHK22364.1|	CO dehydrogenase/CO-methylating acetyl-CoA synthase complex subunit beta [Ruminococcus sp. AF46-10NS]	6.10152e-05	3.45596e-05
[Bacteria] chaperonin GroEL	WP_022501568.1	MULTISPECIES: chaperonin GroEL [Bacteria]	7.41238e-06	0.000812411	[Clostridium bolteae] Uncharacterized protein	A8RRZ7|A8RRZ7_CLOBW	Uncharacterized protein OS=Clostridium bolteae (strain ATCC BAA-613 / WAL 16351) GN=CLOBOL_03151 PE=4 SV=1	6.19262e-05	0.000170618
[Firmicutes] CO dehydrogenase/CO-methylating acetyl-CoA synthase complex subunit beta	gi|1472797831|gb|RHV47766.1|	CO dehydrogenase/CO-methylating acetyl-CoA synthase complex subunit beta [Firmicutes bacterium OM04-13BH]	7.41238e-06	3.53587e-05	[Blautia] Carbon monoxide dehydrogenase/acetyl-CoA synthase subunit alpha	A0A1C5SSM9|A0A1C5SSM9_9FIRM	Carbon monoxide dehydrogenase/acetyl-CoA synthase subunit alpha OS=uncultured Blautia sp. GN=SAMEA2393092_02457 PE=4 SV=1	6.24081e-05	3.33387e-05
Metagenome-assembled unannotated gene	T2D-31A_GL0090910	[gene] locus=scaffold41878_2:15393:16085:- [Complete] codon-table.11	7.41238e-06	3.48871e-05	Metagenome-assembled unannotated gene	MH0309_GL0006880	[gene] locus=scaffold45_4:6592:7248:+ [Complete] codon-table.11	6.24081e-05	0.000116928
[Ruminococcus] 50S ribosomal protein L1	gi|1470175870|gb|RGV96862.1|	50S ribosomal protein L1 [Ruminococcus sp. AF14-10]	7.41238e-06	2.82961e-05	[Ruminococcaceae] fructose-6-phosphate aldolase	WP_055080680.1	fructose-6-phosphate aldolase [Ruminococcaceae bacterium cv2]	6.24081e-05	0.000116928
Metagenome-assembled unannotated gene	V1.FI02_GL0128079	[gene] locus=scaffold184_2:53:913:- [Complete] codon-table.11	7.41238e-06	2.95607e-05	[Coprococcus] iron-containing alcohol dehydrogenase	gi|1484232636|gb|RJW06022.1|	iron-containing alcohol dehydrogenase [Coprococcus sp. AM25-4LB]	6.24204e-05	0.00184074
[Lachnospiraceae] chaperonin GroEL	gi|1484247886|gb|RJW20917.1|	chaperonin GroEL [Lachnospiraceae bacterium TM07-2AC]	7.41238e-06	0.00221492	Metagenome-assembled unannotated gene	O2.UC50-0_GL0057888	[gene] locus=scaffold2089_7:272:775:- [Lack 5'-end] codon-table.11	6.24204e-05	0.00063985
[Blautia hydrogenotrophica] Acetyl-CoA synthase	E5E770|E5E770_9FIRM	Acetyl-CoA synthase (Fragment) OS=Blautia hydrogenotrophica PE=4 SV=1	7.42105e-06	3.32771e-05	[Eubacterium] Inosine-5'-monophosphate dehydrogenase	R6KCH1|R6KCH1_9FIRM	Inosine-5'-monophosphate dehydrogenase OS=Eubacterium sp. CAG:252 GN=guaB PE=3 SV=1	6.2852e-05	0.000140511
[Ruminococcus] 50S ribosomal protein L1	gi|1472290863|gb|RHQ52769.1|	50S ribosomal protein L1 [Ruminococcus sp. AF25-23LB]	7.45321e-06	5.13116e-05	[Ruthenibacterium lactatiformans] fructose-6-phosphate aldolase	WP_050005626.1	fructose-6-phosphate aldolase [Ruthenibacterium lactatiformans]	6.32238e-05	0.000125049
Metagenome-assembled unannotated gene	MH0145_GL0032044	[gene] locus=scaffold17747_5:2:847:+ [Lack both ends] codon-table.11	7.45321e-06	3.93506e-05	[Blautia] Uncharacterized protein	R5WTC8|R5WTC8_9FIRM	Uncharacterized protein OS=Blautia sp. CAG:257 GN=BN568_00745 PE=4 SV=1	6.37638e-05	3.9011e-05
[Clostridium] 50S ribosomal protein L1	WP_117417568.1	50S ribosomal protein L1 [Clostridium sp. PI-S10-A1B]	7.45321e-06	3.26362e-05	Metagenome-assembled unannotated gene	V1.FI02_GL0128079	[gene] locus=scaffold184_2:53:913:- [Complete] codon-table.11	6.42076e-05	2.95607e-05
[Butyrivibrio] 60 kDa chaperonin	R6R6T6|R6R6T6_9FIRM	60 kDa chaperonin OS=Butyrivibrio sp. CAG:318 GN=groL PE=3 SV=1	7.61173e-06	0.00236778	Metagenome-assembled unannotated gene	V1.UC21-4_GL0167006	[gene] locus=scaffold8999_16:719:1351:- [Lack 5'-end] codon-table.11	6.47346e-05	2.95607e-05
[Blautia] Carbon monoxide dehydrogenase/acetyl-CoA synthase subunit alpha	A0A1C6JTF1|A0A1C6JTF1_9FIRM	Carbon monoxide dehydrogenase/acetyl-CoA synthase subunit alpha OS=uncultured Blautia sp. GN=SAMEA3545421_02483 PE=4 SV=1	7.62738e-06	4.48439e-05	Metagenome-assembled unannotated gene	MH0203_GL0143837	[gene] locus=scaffold87951_4:163:900:+ [Complete] codon-table.11	6.47346e-05	2.95607e-05
[Eubacterium] 60 kDa chaperonin	R6JY27|R6JY27_9FIRM	60 kDa chaperonin OS=Eubacterium sp. CAG:252 GN=groL PE=3 SV=1	7.76395e-06	0.000708791	[Dorea] triose-phosphate isomerase	WP_029730430.1	triose-phosphate isomerase [Dorea sp. AGR2135]	6.47346e-05	0.000711838
Metagenome-assembled unannotated gene	V1.CD21-0_GL0083448	[gene] locus=scaffold5897_1:7214:9343:- [Complete] codon-table.11	7.76395e-06	3.84958e-05	[Eubacterium] L-fucose isomerase	WP_050640082.1	L-fucose isomerase [Eubacterium sp. SB2]	6.48613e-05	0.0019474
[Clostridium] Carbon monoxide dehydrogenase/acetyl-CoA synthase subunit alpha	A0A1C5KG00|A0A1C5KG00_9CLOT	Carbon monoxide dehydrogenase/acetyl-CoA synthase subunit alpha OS=uncultured Clostridium sp. GN=SAMEA3545239_00053 PE=4 SV=1	7.76395e-06	3.7267e-05	[Dorea] 50S ribosomal protein L4	WP_101694959.1	50S ribosomal protein L4 [Dorea sp. Marseille-P4003]	6.48613e-05	0.000133801
[Eubacterium] 50S ribosomal protein L1	WP_033127137.1	50S ribosomal protein L1 [Eubacterium sp. ER2]	7.76395e-06	3.68392e-05	Metagenome-assembled unannotated gene	T2D-140A_GL0014433	[gene] locus=scaffold25459_4:112:642:- [Lack 5'-end] codon-table.11	6.48613e-05	0.000165237
[Blautia] Carbon monoxide dehydrogenase/acetyl-CoA synthase subunit alpha	A0A1C5NCM1|A0A1C5NCM1_9FIRM	Carbon monoxide dehydrogenase/acetyl-CoA synthase subunit alpha OS=uncultured Blautia sp. GN=SAMEA3545328_00443 PE=4 SV=1	7.81226e-06	4.27297e-05	[Lachnotalea glycerini] L-fucose isomerase	WP_094380184.1	L-fucose isomerase [Lachnotalea glycerini]	6.53441e-05	0.0022061
Metagenome-assembled unannotated gene	556261.HMPREF0240_00265	[Complete]:- codon-table.11	7.88368e-06	3.7267e-05	Metagenome-assembled unannotated gene	MH0001_GL0012802	[gene] locus=scaffold6390_1:21149:22609:+ [Complete] codon-table.11	6.53441e-05	0.000266963
Metagenome-assembled unannotated gene	V1.CD31-0_GL0021491	[gene] locus=scaffold22713_1:173:865:- [Complete] codon-table.11	8.04475e-06	3.32771e-05	[Ruminococcus gnavus] ABC transporter substrate-binding protein	WP_024853818.1	ABC transporter substrate-binding protein [[Ruminococcus] gnavus]	6.56514e-05	0.00375259
[Dorea] 50S ribosomal protein L1	gi|1467103178|gb|RGO24655.1|	50S ribosomal protein L1 [Dorea sp. OM02-2LB]	8.04987e-06	2.82961e-05	[Ruminococcus gnavus] extracellular solute-binding protein	gi|1471297912|gb|RHG86029.1|	extracellular solute-binding protein [[Ruminococcus] gnavus]	6.56514e-05	0.00375259
[Blautia] 60 kDa chaperonin	R6G506|R6G506_9FIRM	60 kDa chaperonin OS=Blautia sp. CAG:52 GN=groL PE=3 SV=1	8.16459e-06	0.00292444	[Ruminococcus gnavus] extracellular solute-binding protein	gi|1469778366|gb|RGT37852.1|	extracellular solute-binding protein [[Ruminococcus] gnavus]	6.56514e-05	0.00375259
Metagenome-assembled unannotated gene	MH0229_GL0022698	[gene] locus=scaffold129998_3:2048:3670:- [Complete] codon-table.11	8.16459e-06	0.00292444	[Ruminococcus gnavus] ABC transporter substrate-binding protein	gi|1471173050|gb|RHF64551.1|	ABC transporter substrate-binding protein [[Ruminococcus] gnavus]	6.56514e-05	0.00375259
Metagenome-assembled unannotated gene	O2.CD3-0-PT_GL0104115	[gene] locus=scaffold62422_6:1486:2178:- [Complete] codon-table.11	8.19172e-06	0.000219007	[Ruminococcus gnavus] extracellular solute-binding protein	gi|1471901832|gb|RHM75310.1|	extracellular solute-binding protein [[Ruminococcus] gnavus]	6.56514e-05	0.00403035
Metagenome-assembled unannotated gene	MH0041_GL0044340	[gene] locus=scaffold45164_2:3:758:+ [Lack both ends] codon-table.11	8.28238e-06	0.00127829	Metagenome-assembled unannotated gene	O2.UC24-2_GL0009803	[gene] locus=scaffold31575_4:51:743:+ [Complete] codon-table.11	6.56514e-05	2.95607e-05
[Blautia] CO dehydrogenase/CO-methylating acetyl-CoA synthase complex subunit beta	WP_021650184.1	CO dehydrogenase/CO-methylating acetyl-CoA synthase complex subunit beta [Blautia sp. KLE 1732]	8.29026e-06	3.66763e-05	Metagenome-assembled unannotated gene	T2D-62A_GL0003182	[gene] locus=scaffold10307_7:6181:6873:- [Complete] codon-table.11	6.56514e-05	2.95607e-05
Metagenome-assembled unannotated gene	MH0333_GL0025406	[gene] locus=scaffold2121_4:320:973:- [Complete] codon-table.11	8.29026e-06	0.00016007	Metagenome-assembled unannotated gene	MH0143_GL0030056	[gene] locus=scaffold53800_3:1030:2193:- [Lack 5'-end] codon-table.11	6.62359e-05	0.000168415
Metagenome-assembled unannotated gene	O2.CD1-0_GL0057417	[gene] locus=scaffold34502_2:3200:3895:+ [Complete] codon-table.11	8.29026e-06	3.72415e-05	[Clostridium] 50S ribosomal protein L1	WP_117417568.1	50S ribosomal protein L1 [Clostridium sp. PI-S10-A1B]	6.78478e-05	3.26362e-05
Metagenome-assembled unannotated gene	V1.CD46-0_GL0122156	[gene] locus=scaffold51600_1:2094:2828:+ [Complete] codon-table.11	8.31767e-06	0.000142447	[Ruminococcus] CO dehydrogenase/CO-methylating acetyl-CoA synthase complex subunit beta	gi|1472656410|gb|RHU09324.1|	CO dehydrogenase/CO-methylating acetyl-CoA synthase complex subunit beta [Ruminococcus sp. AM26-12LB]	6.78952e-05	3.48871e-05
[Ruminococcus gauvreauii] 50S ribosomal protein L1	WP_028528459.1	50S ribosomal protein L1 [Ruminococcus gauvreauii]	8.31767e-06	2.95607e-05	[Blautia] CO dehydrogenase/CO-methylating acetyl-CoA synthase complex subunit beta	WP_059085928.1	MULTISPECIES: CO dehydrogenase/CO-methylating acetyl-CoA synthase complex subunit beta [Blautia]	6.79006e-05	3.53587e-05
Metagenome-assembled unannotated gene	MH0251_GL0128679	[gene] locus=scaffold53655_4:2527:4656:+ [Complete] codon-table.11	8.37824e-06	4.40007e-05	[Ruminococcus] IMP dehydrogenase	gi|1472330298|gb|RHQ91044.1|	IMP dehydrogenase [Ruminococcus sp. AF21-42]	6.79006e-05	0.000110287
Metagenome-assembled unannotated gene	V1.FI34_GL0024960	[gene] locus=scaffold7671_51:1:2022:- [Lack 3'-end] codon-table.11	8.3954e-06	0.000224446	Metagenome-assembled unannotated gene	V1.CD21-0_GL0028817	[gene] locus=scaffold26481_8:2039:3229:+ [Complete] codon-table.11	6.79006e-05	0.000105163
[[Ruminococcus] torques] Carbon monoxide dehydrogenase/acetyl-CoA synthase subunit alpha	A0A174VRE0|A0A174VRE0_9FIRM	Carbon monoxide dehydrogenase/acetyl-CoA synthase subunit alpha OS=[Ruminococcus] torques GN=ERS852530_02494 PE=4 SV=1	8.40682e-06	5.13116e-05	Metagenome-assembled unannotated gene	MH0441_GL0138779	[gene] locus=scaffold9618_7:508:2349:- [Lack 5'-end] codon-table.11	6.79006e-05	0.00155372
[Marvinbryantia formatexigens] CO dehydrogenase/CO-methylating acetyl-CoA synthase complex, beta subunit	C6LCL0|C6LCL0_9FIRM	CO dehydrogenase/CO-methylating acetyl-CoA synthase complex, beta subunit OS=Marvinbryantia formatexigens DSM 14469 GN=cdhC PE=4 SV=1	8.40682e-06	4.50967e-05	[Clostridium bolteae] 50S ribosomal protein L1	gi|1470855207|gb|RHC57300.1|	50S ribosomal protein L1 [[Clostridium] bolteae]	6.79006e-05	2.95607e-05
[Robinsoniella] 50S ribosomal protein L1	WP_027296066.1	MULTISPECIES: 50S ribosomal protein L1 [Robinsoniella]	8.40682e-06	4.49264e-05	[Clostridium] 50S ribosomal protein L1	gi|1472271324|gb|RHQ33796.1|	50S ribosomal protein L1 [Clostridium sp. AF27-2AA]	6.79006e-05	3.53587e-05
[Marvinbryantia formatexigens] Elongation factor G	C6LK87|C6LK87_9FIRM	Elongation factor G OS=Marvinbryantia formatexigens DSM 14469 GN=fusA PE=3 SV=1	8.42753e-06	0.000191345	[Clostridium] 50S ribosomal protein L1	gi|1472568607|gb|RHT23708.1|	50S ribosomal protein L1 [Clostridium sp. AM33-3]	6.79006e-05	3.53587e-05
Metagenome-assembled unannotated gene	V1.FI25_GL0020021	[gene] locus=scaffold75648_6:2:889:- [Lack both ends] codon-table.11	8.42753e-06	3.58798e-05	Metagenome-assembled unannotated gene	NOM027_GL0019185	[gene] locus=scaffold17536_1:286:1020:- [Lack 5'-end] codon-table.11	6.79006e-05	3.53587e-05
Metagenome-assembled unannotated gene	SZEY-81A_GL0068259	[gene] locus=scaffold20523_9:12581:13318:- [Lack 5'-end] codon-table.11	8.49454e-06	2.95607e-05	[Clostridium] 50S ribosomal protein L1	gi|1472535203|gb|RHS91061.1|	50S ribosomal protein L1 [Clostridium sp. AM42-4]	6.79006e-05	3.53587e-05
Metagenome-assembled unannotated gene	MH0200_GL0010208	[gene] locus=scaffold6018_2:3194:5323:- [Complete] codon-table.11	8.51741e-06	3.7267e-05	[Clostridium hylemonae] 50S ribosomal protein L1	WP_040435060.1	50S ribosomal protein L1 [[Clostridium] hylemonae]	6.81025e-05	3.26362e-05
[Blautia schinkii] Acetyl-CoA synthase	E5E772|E5E772_9FIRM	Acetyl-CoA synthase (Fragment) OS=Blautia schinkii PE=4 SV=1	8.51741e-06	4.66628e-05	[Blautia wexlerae] Carbon monoxide dehydrogenase/acetyl-CoA synthase subunit alpha	A0A174EHY7|A0A174EHY7_9FIRM	Carbon monoxide dehydrogenase/acetyl-CoA synthase subunit alpha OS=Blautia wexlerae GN=ERS852478_02582 PE=4 SV=1	6.81981e-05	3.7267e-05
[Dorea longicatena] 30S ribosomal protein S3	gi|1471236807|gb|RHG26759.1|	30S ribosomal protein S3 [Dorea longicatena]	8.51741e-06	0.000120969	[Blautia obeum] Carbon monoxide dehydrogenase/acetyl-CoA synthase subunit alpha	A0A173YGG2|A0A173YGG2_9FIRM	Carbon monoxide dehydrogenase/acetyl-CoA synthase subunit alpha OS=Blautia obeum GN=ERS852476_00659 PE=4 SV=1	6.81981e-05	3.7267e-05
Metagenome-assembled unannotated gene	MH0230_GL0135812	[gene] locus=scaffold7175_3:369:1037:- [Lack 5'-end] codon-table.11	8.51741e-06	0.000120969	[Blautia obeum] Carbon monoxide dehydrogenase/acetyl-CoA synthase subunit alpha	A0A173WGG5|A0A173WGG5_9FIRM	Carbon monoxide dehydrogenase/acetyl-CoA synthase subunit alpha OS=Blautia obeum GN=ERS852395_00102 PE=4 SV=1	6.81981e-05	3.7267e-05
[uncultured bacterium] IlvE_II: branched-chain amino acid	A0A1L5L1L2|A0A1L5L1L2_9BACT	IlvE_II: branched-chain amino acid OS=uncultured bacterium PE=4 SV=1	8.51741e-06	3.05634e-05	Metagenome-assembled unannotated gene	N042A_GL0065188	[gene] locus=scaffold38047_1:2073:2831:- [Lack 5'-end] codon-table.11	6.87874e-05	2.95607e-05
[Faecalibacterium] 30S ribosomal protein S3	gi|1472803899|gb|RHV53707.1|	30S ribosomal protein S3 [Faecalibacterium sp. OM04-11BH]	8.51741e-06	0.000197627	Metagenome-assembled unannotated gene	T2D-189A_GL0127963	[gene] locus=scaffold37472_2:1:753:+ [Lack both ends] codon-table.11	6.87874e-05	3.32771e-05
[Blautia] elongation factor G	gi|1466299011|gb|RGG60189.1|	elongation factor G [Blautia sp. AF19-10LB]	8.51741e-06	0.000422799	[Ruminococcus] Triosephosphate isomerase	A0A1C6H8X4|A0A1C6H8X4_9FIRM	Triosephosphate isomerase OS=uncultured Ruminococcus sp. GN=tpiA PE=3 SV=1	6.87874e-05	0.000243668
[Blautia obeum] elongation factor G	WP_055056281.1	elongation factor G [Blautia obeum]	8.51741e-06	0.000422799	[Ruminococcus] Triosephosphate isomerase	A0A1C5VQE7|A0A1C5VQE7_9FIRM	Triosephosphate isomerase OS=uncultured Ruminococcus sp. GN=tpiA PE=3 SV=1	6.87874e-05	0.000243668
[Clostridiaceae] elongation factor G	gi|1472185132|gb|RHP49925.1|	elongation factor G [Clostridiaceae bacterium AF31-3BH]	8.54008e-06	0.000283427	[Bacteroides] 50S ribosomal protein L2	R5Y0F0|R5Y0F0_9BACE	50S ribosomal protein L2 OS=Bacteroides sp. CAG:144 GN=rplB PE=3 SV=1	6.94089e-05	7.74243e-05
[Clostridiaceae] elongation factor G	gi|1472730446|gb|RHU81709.1|	elongation factor G [Clostridiaceae bacterium OM08-6BH]	8.54008e-06	0.000283427	[Bacteria] IMP dehydrogenase	WP_022501564.1	MULTISPECIES: IMP dehydrogenase [Bacteria]	6.94851e-05	0.000153575
Metagenome-assembled unannotated gene	HT8A_GL0037392	[gene] locus=scaffold11211_1:76390:78030:- [Complete] codon-table.11	8.58239e-06	0.00120399	[Roseburia inulinivorans] L-fucose isomerase	gi|1469481707|gb|RGQ51983.1|	L-fucose isomerase [Roseburia inulinivorans]	6.95354e-05	0.001679
[Clostridium] 50S ribosomal protein L1	gi|1472271324|gb|RHQ33796.1|	50S ribosomal protein L1 [Clostridium sp. AF27-2AA]	8.58239e-06	3.53587e-05	[Bacteroides cellulosilyticus] Protein translocase subunit SecD	R6KBU1|R6KBU1_9BACE	Protein translocase subunit SecD OS=Bacteroides cellulosilyticus CAG:158 GN=secF PE=3 SV=1	6.95354e-05	3.40801e-05
[Clostridium] 50S ribosomal protein L1	gi|1472568607|gb|RHT23708.1|	50S ribosomal protein L1 [Clostridium sp. AM33-3]	8.58239e-06	3.53587e-05	[Bacteroides plebeius] protein translocase subunit SecDF	gi|1470955747|gb|RHD54225.1|	protein translocase subunit SecDF [Bacteroides plebeius]	6.96141e-05	2.90564e-05
Metagenome-assembled unannotated gene	NOM027_GL0019185	[gene] locus=scaffold17536_1:286:1020:- [Lack 5'-end] codon-table.11	8.58239e-06	3.53587e-05	[Bacteroides plebeius] protein translocase subunit SecDF	WP_007559440.1	protein translocase subunit SecDF [Bacteroides plebeius]	6.96141e-05	2.90564e-05
[Clostridium] 50S ribosomal protein L1	gi|1472535203|gb|RHS91061.1|	50S ribosomal protein L1 [Clostridium sp. AM42-4]	8.58239e-06	3.53587e-05	Metagenome-assembled unannotated gene	MH0144_GL0077098	[gene] locus=scaffold4422_5:6207:9206:+ [Complete] codon-table.11	6.96141e-05	2.90564e-05
Metagenome-assembled unannotated gene	MH0108_GL0062043	[gene] locus=scaffold46101_2:1506:2210:- [Complete] codon-table.11	8.69409e-06	0.000191861	[Ruminococcus callidus] NADPH-dependent butanol dehydrogenase	U2M547|U2M547_9FIRM	NADPH-dependent butanol dehydrogenase OS=Ruminococcus callidus ATCC 27760 GN=RUMCAL_00791 PE=4 SV=1	7.00313e-05	0.000144549
Metagenome-assembled unannotated gene	V1.CD3-0-PN_GL0131394	[gene] locus=scaffold24396_7:2321:2977:- [Complete] codon-table.11	8.69428e-06	0.000314271	Metagenome-assembled unannotated gene	MH0444_GL0058604	[gene] locus=scaffold33410_1:110:676:- [Complete] codon-table.11	7.0049e-05	4.48439e-05
Metagenome-assembled unannotated gene	NOM020_GL0019205	[gene] locus=scaffold5728_5:311:1009:- [Lack 5'-end] codon-table.11	8.73958e-06	2.95607e-05	Metagenome-assembled unannotated gene	T2D-61A_GL0003162	[gene] locus=scaffold8719_1:3395:4141:- [Complete] codon-table.11	7.00862e-05	2.95607e-05
Metagenome-assembled unannotated gene	V1.UC47-0_GL0069564	[gene] locus=scaffold9_1:2:517:- [Lack 3'-end] codon-table.11	8.73958e-06	4.49264e-05	[Clostridium aldenense] 50S ribosomal protein L1	gi|1470735251|gb|RHB39710.1|	50S ribosomal protein L1 [[Clostridium] aldenense]	7.00862e-05	2.95607e-05
Metagenome-assembled unannotated gene	T2D-189A_GL0127963	[gene] locus=scaffold37472_2:1:753:+ [Lack both ends] codon-table.11	8.78056e-06	3.32771e-05	[Bacteroides plebeius] Protein translocase subunit SecD	A0A1Q6GIB5|A0A1Q6GIB5_9BACE	Protein translocase subunit SecD OS=Bacteroides plebeius GN=secF PE=3 SV=1	7.02622e-05	2.95607e-05
Metagenome-assembled unannotated gene	V1.CD7-4_GL0056182	[gene] locus=scaffold31062_1:37235:39352:- [Complete] codon-table.11	8.78537e-06	0.000243269	[Prevotella] 50S ribosomal protein L2	WP_106811345.1	50S ribosomal protein L2 [Prevotella sp. Marseille-P4119]	7.04616e-05	7.9091e-05
Metagenome-assembled unannotated gene	NLM021_GL0065402	[gene] locus=scaffold23444_7:59:2101:+ [Lack 3'-end] codon-table.11	8.85106e-06	0.00019084	[Prevotella salivae] 50S ribosomal protein L2	WP_007134557.1	50S ribosomal protein L2 [Prevotella salivae]	7.05916e-05	8.13795e-05
Metagenome-assembled unannotated gene	gi|1471941850|gb|RHN14022.1|	beta-aspartyl-peptidase [Dorea formicigenerans]	9.01231e-06	2.82961e-05	Metagenome-assembled unannotated gene	MH0145_GL0032044	[gene] locus=scaffold17747_5:2:847:+ [Lack both ends] codon-table.11	7.08026e-05	3.93506e-05
Metagenome-assembled unannotated gene	MH0289_GL0057283	[gene] locus=scaffold12039_8:297:989:+ [Complete] codon-table.11	9.09407e-06	2.95607e-05	[Ruminococcus] 50S ribosomal protein L1	gi|1472330552|gb|RHQ91293.1|	50S ribosomal protein L1 [Ruminococcus sp. AF21-42]	7.13813e-05	2.95607e-05
Metagenome-assembled unannotated gene	V1.UC11-5_GL0031217	[gene] locus=scaffold289_2:326:2278:- [Lack 5'-end] codon-table.11	9.15641e-06	0.000110951	[Eubacterium] 30S ribosomal protein S2	R6KTI7|R6KTI7_9FIRM	30S ribosomal protein S2 OS=Eubacterium sp. CAG:248 GN=rpsB PE=3 SV=1	7.17911e-05	0.000333018
Metagenome-assembled unannotated gene	MH0196_GL0237250	[gene] locus=scaffold72846_1:247:1059:- [Lack 5'-end] codon-table.11	9.15641e-06	0.000114634	[Marvinbryantia formatexigens] CO dehydrogenase/CO-methylating acetyl-CoA synthase complex, beta subunit	C6LCL0|C6LCL0_9FIRM	CO dehydrogenase/CO-methylating acetyl-CoA synthase complex, beta subunit OS=Marvinbryantia formatexigens DSM 14469 GN=cdhC PE=4 SV=1	7.18696e-05	4.50967e-05
[Blautia] CO dehydrogenase/CO-methylating acetyl-CoA synthase complex subunit beta	gi|1472316853|gb|RHQ77989.1|	CO dehydrogenase/CO-methylating acetyl-CoA synthase complex subunit beta [Blautia sp. AF22-5LB]	9.41467e-06	4.63253e-05	Metagenome-assembled unannotated gene	MH0267_GL0191691	[gene] locus=scaffold84575_4:964:1734:- [Complete] codon-table.11	7.2234e-05	2.95607e-05
[Drancourtella] elongation factor G	WP_087199797.1	elongation factor G [Drancourtella sp. An210]	9.41467e-06	0.000289647	[Bacteroides plebeius] protein translocase subunit SecDF	gi|1471922998|gb|RHM95901.1|	protein translocase subunit SecDF [Bacteroides plebeius]	7.3012e-05	2.95607e-05
Metagenome-assembled unannotated gene	MH0370_GL0087752	[gene] locus=scaffold38264_6:3007:3702:- [Complete] codon-table.11	9.43259e-06	3.7267e-05	Metagenome-assembled unannotated gene	O2.UC48-0_GL0240763	[gene] locus=scaffold21281_18:204:950:+ [Complete] codon-table.11	7.30239e-05	0.000188429
[Blautia] CO dehydrogenase/CO-methylating acetyl-CoA synthase complex subunit beta	gi|1472034598|gb|RHO04680.1|	CO dehydrogenase/CO-methylating acetyl-CoA synthase complex subunit beta [Blautia sp. AM22-22LB]	9.53801e-06	4.76864e-05	Metagenome-assembled unannotated gene	MH0385_GL0091231	[gene] locus=scaffold29029_2:934:1629:- [Complete] codon-table.11	7.31521e-05	2.82961e-05
[Blautia obeum] Putative translation elongation factor G	A5ZU76|A5ZU76_9FIRM	Putative translation elongation factor G OS=Blautia obeum ATCC 29174 GN=RUMOBE_02559 PE=4 SV=1	9.58957e-06	0.000394085	[Blautia] CO dehydrogenase/CO-methylating acetyl-CoA synthase complex subunit beta	WP_072449168.1	CO dehydrogenase/CO-methylating acetyl-CoA synthase complex subunit beta [Blautia sp. Marseille-P3201T]	7.33101e-05	3.33387e-05
[Herbinix luporum] 50S ribosomal protein L1	WP_058257276.1	50S ribosomal protein L1 [Herbinix luporum]	9.67851e-06	2.82961e-05	[Roseburia] Probable transaldolase	R6VHK7|R6VHK7_9FIRM	Probable transaldolase OS=Roseburia sp. CAG:380 GN=tal PE=3 SV=1	7.55087e-05	0.000203206
[Ruminococcus] chaperonin GroEL	gi|1472739633|gb|RHU90775.1|	chaperonin GroEL [Ruminococcus sp. OM08-7]	9.7183e-06	0.0010966	Metagenome-assembled unannotated gene	O2.UC47-2_GL0021424	[gene] locus=scaffold25424_1:298:993:- [Lack 5'-end] codon-table.11	7.55563e-05	0.000867167
[Ruminococcus] elongation factor G	gi|1466425292|gb|RGH81657.1|	elongation factor G [Ruminococcus sp. AM29-10LB]	1.00206e-05	0.000168896	[Roseburia] elongation factor G	gi|1472237800|gb|RHQ01267.1|	elongation factor G [Roseburia sp. AM51-8]	7.741e-05	7.13016e-05
Metagenome-assembled unannotated gene	SZEY-41A_GL0006466	[gene] locus=scaffold32381_1:17:673:- [Complete] codon-table.11	1.00459e-05	0.000165237	Metagenome-assembled unannotated gene	NLM022_GL0068235	[gene] locus=scaffold9090_4:3:1757:- [Lack 3'-end] codon-table.11	7.79046e-05	0.000568926
[Merdimonas faecis] elongation factor G	WP_070088499.1	elongation factor G [Merdimonas faecis]	1.02834e-05	0.000282994	Metagenome-assembled unannotated gene	DLM010_GL0055996	[gene] locus=scaffold43989_1:3:644:- [Lack both ends] codon-table.11	7.83382e-05	0.00238775
[Eubacterium] chaperonin GroEL	gi|1472155142|gb|RHP20549.1|	chaperonin GroEL [Eubacterium sp. AF34-35BH]	1.04817e-05	0.00184904	Metagenome-assembled unannotated gene	O2.CD1-0_GL0057417	[gene] locus=scaffold34502_2:3200:3895:+ [Complete] codon-table.11	7.83382e-05	3.72415e-05
[Eubacterium] 50S ribosomal protein L1	A0A1C6FLN4|A0A1C6FLN4_9FIRM	50S ribosomal protein L1 OS=uncultured Eubacterium sp. GN=rplA PE=3 SV=1	1.0535e-05	6.25077e-05	[Ruminococcus] 10 kDa chaperonin	A0A1C5T5S7|A0A1C5T5S7_9FIRM	10 kDa chaperonin OS=uncultured Ruminococcus sp. GN=groS PE=3 SV=1	7.85058e-05	4.40007e-05
[Blautia] elongation factor G	WP_072447000.1	elongation factor G [Blautia sp. Marseille-P3201T]	1.09052e-05	0.000230423	Metagenome-assembled unannotated gene	N088A_GL0129002	[gene] locus=scaffold70450_1:20:712:- [Complete] codon-table.11	7.85602e-05	3.32771e-05
[Murimonas intestini] 30S ribosomal protein S3	WP_109625173.1	30S ribosomal protein S3 [Murimonas intestini]	1.09446e-05	0.000151387	[Blautia schinkii] IMP dehydrogenase	WP_044939737.1	IMP dehydrogenase [Blautia schinkii]	7.8884e-05	0.00029479
[Blautia] Succinate-semialdehyde dehydrogenase (Acetylating)	A0A1C5X7W3|A0A1C5X7W3_9FIRM	Succinate-semialdehyde dehydrogenase (Acetylating) OS=uncultured Blautia sp. GN=sucD PE=4 SV=1	1.09446e-05	0.000456564	Metagenome-assembled unannotated gene	O2.UC5-1_GL0021809	[gene] locus=scaffold70215_1:19282:22269:+ [Complete] codon-table.11	7.90116e-05	2.95607e-05
[Ruminococcus] aldehyde dehydrogenase EutE	gi|1466389889|gb|RGH47535.1|	aldehyde dehydrogenase EutE [Ruminococcus sp. AM41-10BH]	1.09446e-05	0.000456564	Metagenome-assembled unannotated gene	V1.CD20-4_GL0030284	[gene] locus=scaffold68594_1:4294:6090:- [Complete] codon-table.11	7.91259e-05	0.00300162
[Ruminococcus] aldehyde dehydrogenase EutE	gi|1472659973|gb|RHU12840.1|	aldehyde dehydrogenase EutE [Ruminococcus sp. AM26-12LB]	1.09446e-05	0.000456564	[Firmicutes] L-fucose isomerase	R5XYL1|R5XYL1_9FIRM	L-fucose isomerase OS=Firmicutes bacterium CAG:212 GN=fucI PE=3 SV=1	7.9883e-05	0.0031619
[Blautia hydrogenotrophica] Acetyl-CoA synthase	E5E769|E5E769_9FIRM	Acetyl-CoA synthase (Fragment) OS=Blautia hydrogenotrophica PE=4 SV=1	1.10623e-05	5.91689e-05	[Clostridium] Carbon monoxide dehydrogenase/acetyl-CoA synthase subunit alpha	A0A1C5KG00|A0A1C5KG00_9CLOT	Carbon monoxide dehydrogenase/acetyl-CoA synthase subunit alpha OS=uncultured Clostridium sp. GN=SAMEA3545239_00053 PE=4 SV=1	8.02969e-05	3.7267e-05
[Ruminococcus] ketol-acid reductoisomerase	gi|1472330966|gb|RHQ91680.1|	ketol-acid reductoisomerase [Ruminococcus sp. AF21-42]	1.11892e-05	9.8517e-05	Metagenome-assembled unannotated gene	N085A_GL0052867	[gene] locus=scaffold44589_1:22821:25832:- [Complete] codon-table.11	8.02969e-05	3.32771e-05
Metagenome-assembled unannotated gene	V1.CD3-0-PN_GL0131413	[gene] locus=scaffold24396_7:17612:19681:- [Complete] codon-table.11	1.13242e-05	0.000299741	Metagenome-assembled unannotated gene	V1.CD40-0_GL0117294	[gene] locus=scaffold65743_1:1:666:+ [Lack 5'-end] codon-table.11	8.1503e-05	2.82961e-05
Metagenome-assembled unannotated gene	DLM007_GL0055172	[gene] locus=scaffold29468_2:2:1015:- [Lack both ends] codon-table.11	1.13242e-05	6.10115e-05	[Firmicutes] L-fucose isomerase	gi|1472751491|gb|RHV02260.1|	L-fucose isomerase [Firmicutes bacterium OM07-11]	8.19013e-05	0.0031619
Metagenome-assembled unannotated gene	MH0419_GL0121903	[gene] locus=scaffold65288_9:7218:8849:+ [Complete] codon-table.11	1.13242e-05	0.00139181	[[Eubacterium] siraeum] L-fucose isomerase	D4MMN6|D4MMN6_9FIRM	L-fucose isomerase OS=[Eubacterium] siraeum V10Sc8a GN=fucI PE=3 SV=1	8.20087e-05	0.00329001
Metagenome-assembled unannotated gene	O2.UC47-2_GL0078954	[gene] locus=scaffold6947_18:1310:3427:+ [Complete] codon-table.11	1.15099e-05	0.000371114	[Blautia] CO dehydrogenase/CO-methylating acetyl-CoA synthase complex subunit beta	gi|1466147625|gb|RGF15277.1|	CO dehydrogenase/CO-methylating acetyl-CoA synthase complex subunit beta [Blautia sp. AM16-16B]	8.20639e-05	3.26362e-05
[Roseburia] elongation factor G	gi|1471201071|gb|RHF91784.1|	elongation factor G [Roseburia sp. AM23-20]	1.15099e-05	0.000406386	Metagenome-assembled unannotated gene	DOM005_GL0034538	[gene] locus=scaffold302_5:23929:26928:+ [Complete] codon-table.11	8.25761e-05	2.95607e-05
[Clostridium] Elongation factor G	A0A1C6E4W0|A0A1C6E4W0_9CLOT	Elongation factor G OS=uncultured Clostridium sp. GN=fusA_3 PE=3 SV=1	1.16026e-05	0.000243719	[Eubacterium] 30S ribosomal protein S2	R7H6Y5|R7H6Y5_9FIRM	30S ribosomal protein S2 OS=Eubacterium sp. CAG:38 GN=rpsB PE=3 SV=1	8.26515e-05	0.00112331
[Dorea] Elongation factor G	A0A1C5LH67|A0A1C5LH67_9FIRM	Elongation factor G OS=uncultured Dorea sp. GN=fusA_1 PE=3 SV=1	1.17803e-05	0.000426073	Metagenome-assembled unannotated gene	MH0001_GL0013583	[gene] locus=scaffold5949_2:8747:9352:+ [Complete] codon-table.11	8.27745e-05	1.91648e-05
Metagenome-assembled unannotated gene	MH0292_GL0106317	[gene] locus=scaffold16836_9:381:2501:+ [Complete] codon-table.11	1.19376e-05	0.000433685	Metagenome-assembled unannotated gene	DOM010_GL0039521	[gene] locus=scaffold44036_1:2343:5930:- [Complete] codon-table.11	8.28072e-05	0.000277512
[Roseburia inulinivorans] elongation factor G	WP_055300913.1	elongation factor G [Roseburia inulinivorans]	1.20465e-05	0.000451487	[Ruminococcus] aldehyde dehydrogenase EutE	gi|1472548507|gb|RHT04059.1|	aldehyde dehydrogenase EutE [Ruminococcus sp. AM42-11]	8.45422e-05	0.000197627
Metagenome-assembled unannotated gene	O2.UC12-1_GL0060944	[gene] locus=scaffold25695_1:1:2127:+ [Lack 5'-end] codon-table.11	1.20888e-05	0.000409385	[Lachnospiraceae] Uncharacterized protein	R6N523|R6N523_9FIRM	Uncharacterized protein OS=Lachnospiraceae bacterium CAG:364 GN=BN627_01063 PE=4 SV=1	8.51239e-05	3.67123e-05
Metagenome-assembled unannotated gene	O2.UC8-2_GL0052626	[gene] locus=scaffold11481_1:7166:9295:- [Complete] codon-table.11	1.22072e-05	5.96447e-05	[Lachnoclostridium] L-fucose isomerase	WP_065551082.1	MULTISPECIES: L-fucose isomerase [Lachnoclostridium]	8.52327e-05	0.00192291
[Clostridiaceae] CO dehydrogenase/CO-methylating acetyl-CoA synthase complex subunit beta	gi|1472733217|gb|RHU84376.1|	CO dehydrogenase/CO-methylating acetyl-CoA synthase complex subunit beta [Clostridiaceae bacterium OM08-6BH]	1.22414e-05	6.03756e-05	Metagenome-assembled unannotated gene	O2.CD3-0-PT_GL0071884	[gene] locus=scaffold54582_2:88:807:+ [Lack 3'-end] codon-table.11	8.56082e-05	0.0082496
[Roseburia inulinivorans] elongation factor G	WP_055168345.1	elongation factor G [Roseburia inulinivorans]	1.23401e-05	0.000444645	[Bacteroides faecis] Protein translocase subunit SecD	R6UWC4|R6UWC4_9BACE	Protein translocase subunit SecD OS=Bacteroides faecis CAG:32 GN=secD PE=3 SV=1	8.56082e-05	4.90365e-05
[Ruminococcus lactaris] elongation factor G	gi|1466706241|gb|RGK42438.1|	elongation factor G [Ruminococcus lactaris]	1.23401e-05	0.000174633	[Bacteroides] Protein translocase subunit SecD	D7IEL5|D7IEL5_9BACE	Protein translocase subunit SecD OS=Bacteroides sp. 1_1_14 GN=secD PE=3 SV=1	8.56082e-05	4.90365e-05
[Lachnospira] 60 kDa chaperonin	A0A1C6H9P7|A0A1C6H9P7_9FIRM	60 kDa chaperonin OS=uncultured Lachnospira sp. GN=groL PE=3 SV=1	1.23401e-05	0.0109109	[[Bacteroides] pectinophilus] Probable transaldolase	B7AWF1|B7AWF1_9FIRM	Probable transaldolase OS=[Bacteroides] pectinophilus ATCC 43243 GN=tal PE=3 SV=1	8.62272e-05	0.000191905
[[Ruminococcus] torques] Elongation factor G	A0A174WCS1|A0A174WCS1_9FIRM	Elongation factor G OS=[Ruminococcus] torques GN=fusA_2 PE=3 SV=1	1.23441e-05	0.000186045	Metagenome-assembled unannotated gene	MH0095_GL0066391	[gene] locus=scaffold51175_2:3736:6744:+ [Complete] codon-table.11	8.62646e-05	2.95607e-05
Metagenome-assembled unannotated gene	T2D-62A_GL0046677	[gene] locus=scaffold3769_3:1683:3014:- [Lack 5'-end] codon-table.11	1.26481e-05	9.6801e-05	Metagenome-assembled unannotated gene	V1.FI36_GL0245424	[gene] locus=scaffold83924_2:2:1453:- [Lack both ends] codon-table.11	8.69075e-05	4.49264e-05
[Blautia] 30S ribosomal protein S3	gi|1472844639|gb|RHV93279.1|	30S ribosomal protein S3 [Blautia sp. OF09-25XD]	1.26481e-05	0.00019386	[Blautia schinkii] Acetyl-CoA synthase	E5E772|E5E772_9FIRM	Acetyl-CoA synthase (Fragment) OS=Blautia schinkii PE=4 SV=1	8.70381e-05	4.66628e-05
[Ruminococcus] 50S ribosomal protein L1	gi|1472110730|gb|RHO78876.1|	50S ribosomal protein L1 [Ruminococcus sp. AF45-4BH]	1.27641e-05	2.95607e-05	Metagenome-assembled unannotated gene	MH0178_GL0085895	[gene] locus=scaffold5403_44:1:684:+ [Lack 5'-end] codon-table.11	8.70381e-05	2.95607e-05
Metagenome-assembled unannotated gene	O2.CD1-0-PT_GL0012170	[gene] locus=scaffold6176_1:7202:7936:+ [Complete] codon-table.11	1.27641e-05	2.95607e-05	[Prevotella] 50S ribosomal protein L2	WP_107581736.1	50S ribosomal protein L2 [Prevotella sp. oral taxon 820]	8.71503e-05	0.000103492
[Dorea longicatena] Elongation factor G	A6BCN1|A6BCN1_9FIRM	Elongation factor G OS=Dorea longicatena DSM 13814 GN=fusA PE=3 SV=1	1.27641e-05	0.000374776	[Lachnospiraceae] Elongation factor G	E5XIB1|E5XIB1_9FIRM	Elongation factor G OS=Lachnospiraceae bacterium 8_1_57FAA GN=fusA PE=3 SV=1	8.79498e-05	0.000145254
Metagenome-assembled unannotated gene	MH0131_GL0119167	[gene] locus=scaffold37557_1:193:2310:+ [Complete] codon-table.11	1.27697e-05	0.000195637	[Tyzzerella nexilis] iron-containing alcohol dehydrogenase	gi|1471222110|gb|RHG12364.1|	iron-containing alcohol dehydrogenase [Tyzzerella nexilis]	8.84191e-05	0.00223777
[Blautia obeum] 50S ribosomal protein L1	gi|1471852464|gb|RHM27264.1|	50S ribosomal protein L1 [Blautia obeum]	1.28378e-05	2.95607e-05	[Clostridiales] 50S ribosomal protein L5	A0A1F8U0B9|A0A1F8U0B9_9FIRM	50S ribosomal protein L5 OS=Clostridiales bacterium GWB2_37_7 GN=rplE PE=3 SV=1	8.86096e-05	3.57559e-05
Metagenome-assembled unannotated gene	MH0071_GL0005112	[gene] locus=scaffold22053_1:64:798:- [Complete] codon-table.11	1.28378e-05	2.95607e-05	Metagenome-assembled unannotated gene	MH0316_GL0030210	[gene] locus=scaffold27934_1:1:1323:+ [Lack both ends] codon-table.11	8.9168e-05	0.00104601
Metagenome-assembled unannotated gene	MH0394_GL0107359	[gene] locus=scaffold104446_1:2:811:+ [Lack 5'-end] codon-table.11	1.28779e-05	0.000306085	Metagenome-assembled unannotated gene	706846339-stool1_revised_scaffold54504_1_gene109094	strand:- start:1 stop:1770 length:1770 start_codon:yes stop_codon:no gene_type:incomplete [Lack 3'-end] codon-table.11	8.93259e-05	0.00705292
[Clostridium] ketol-acid reductoisomerase	WP_096807385.1	ketol-acid reductoisomerase [Clostridium sp. AT4]	1.32841e-05	0.000182414	[Lachnoclostridium] 50S ribosomal protein L4	WP_087150379.1	50S ribosomal protein L4 [Lachnoclostridium sp. An298]	8.93259e-05	0.000207822
[Pseudobutyrivibrio xylanivorans] chaperonin GroEL	WP_090162058.1	chaperonin GroEL [Pseudobutyrivibrio xylanivorans]	1.32841e-05	0.00319174	Metagenome-assembled unannotated gene	MH0370_GL0087752	[gene] locus=scaffold38264_6:3007:3702:- [Complete] codon-table.11	8.9747e-05	3.7267e-05
[Ruminococcus] co-chaperone GroES	gi|1472330301|gb|RHQ91047.1|	co-chaperone GroES [Ruminococcus sp. AF21-42]	1.32841e-05	0.000482404	Metagenome-assembled unannotated gene	MH0415_GL0164161	[gene] locus=scaffold275_6:85:705:+ [Complete] codon-table.11	9.04161e-05	0.000168415
Metagenome-assembled unannotated gene	V1.UC50-1_GL0038989	[gene] locus=scaffold7097_32:1209:3353:+ [Complete] codon-table.11	1.37108e-05	3.26362e-05	Metagenome-assembled unannotated gene	MH0206_GL0220733	[gene] locus=scaffold144506_2:3346:3969:- [Complete] codon-table.11	9.12284e-05	6.27631e-05
Metagenome-assembled unannotated gene	SZEY-59A_GL0024069	[gene] locus=scaffold16746_1:9532:11601:+ [Complete] codon-table.11	1.37622e-05	0.000392352	[Escherichia coli] hypothetical protein	WP_108997959.1	hypothetical protein, partial [Escherichia coli]	9.13686e-05	0.000107573
[Clostridium scindens] chaperonin GroEL	WP_025643062.1	chaperonin GroEL [[Clostridium] scindens]	1.37785e-05	0.00279826	Metagenome-assembled unannotated gene	V1.CD32-0_GL0146785	[gene] locus=scaffold4311_8:2:1651:- [Lack both ends] codon-table.11	9.14169e-05	3.81394e-05
[Ruminococcus] Elongation factor G	A0A1C6ANM0|A0A1C6ANM0_9FIRM	Elongation factor G OS=uncultured Ruminococcus sp. GN=fusA_3 PE=3 SV=1	1.38045e-05	0.000952017	[Bacteroides fragilis] protein translocase subunit SecDF	gi|1471127841|gb|RHF22610.1|	protein translocase subunit SecDF [Bacteroides fragilis]	9.14169e-05	4.49264e-05
Metagenome-assembled unannotated gene	MH0335_GL0085886	[gene] locus=scaffold48097_3:1715:2410:- [Complete] codon-table.11	1.38953e-05	2.82961e-05	[Bacteroides fragilis] protein translocase subunit SecDF	WP_115474214.1	protein translocase subunit SecDF [Bacteroides fragilis]	9.14169e-05	4.49264e-05
[Blautia] chaperonin GroEL	WP_072448591.1	chaperonin GroEL [Blautia sp. Marseille-P3201T]	1.42337e-05	0.0053894	[Bacteroides fragilis] protein translocase subunit SecDF	gi|1471912108|gb|RHM85332.1|	protein translocase subunit SecDF [Bacteroides fragilis]	9.14169e-05	4.49264e-05
[Blautia hydrogenotrophica] Uncharacterized protein	R5C5N4|R5C5N4_9FIRM	Uncharacterized protein OS=Blautia hydrogenotrophica CAG:147 GN=BN499_00439 PE=4 SV=1	1.42478e-05	6.01315e-05	Metagenome-assembled unannotated gene	V1.CD55-0_GL0162061	[gene] locus=scaffold148312_1:49164:50480:+ [Complete] codon-table.11	9.17511e-05	0.000247988
Metagenome-assembled unannotated gene	O2.UC15-1_GL0019721	[gene] locus=scaffold472_1:21821:22477:- [Complete] codon-table.11	1.42478e-05	0.000132337	[Blautia] ribosome-associated translation inhibitor RaiA	gi|1472748922|gb|RHU99785.1|	ribosome-associated translation inhibitor RaiA [Blautia sp. OM07-19]	9.18624e-05	6.46483e-05
[Ruminococcus] chaperonin GroEL	gi|1472208454|gb|RHP72548.1|	chaperonin GroEL [Ruminococcus sp. OF02-6]	1.44128e-05	0.00200586	[Blautia] Carbon monoxide dehydrogenase/acetyl-CoA synthase subunit alpha	A0A1C5NCM1|A0A1C5NCM1_9FIRM	Carbon monoxide dehydrogenase/acetyl-CoA synthase subunit alpha OS=uncultured Blautia sp. GN=SAMEA3545328_00443 PE=4 SV=1	9.21793e-05	4.27297e-05
Metagenome-assembled unannotated gene	O2.CD3-0-PT_GL0175317	[gene] locus=scaffold88693_1:222:1844:+ [Complete] codon-table.11	1.4565e-05	0.00525878	Metagenome-assembled unannotated gene	MH0365_GL0085233	[gene] locus=scaffold20995_48:2100:3689:+ [Lack 3'-end] codon-table.11	9.23906e-05	0.000696683
Metagenome-assembled unannotated gene	MH0239_GL0009353	[gene] locus=scaffold65314_1:58760:60382:- [Complete] codon-table.11	1.4565e-05	0.00525878	Metagenome-assembled unannotated gene	MH0031_GL0019849	[gene] locus=scaffold5468_1:2705:3310:- [Complete] codon-table.11	9.30471e-05	1.91648e-05
Metagenome-assembled unannotated gene	V1.UC50-1_GL0136821	[gene] locus=scaffold21021_11:2:544:+ [Lack 5'-end] codon-table.11	1.4565e-05	0.000168204	[Lachnospiraceae] triose-phosphate isomerase	WP_016296777.1	triose-phosphate isomerase [Lachnospiraceae bacterium M18-1]	9.31809e-05	0.000386998
[Blautia obeum] CO dehydrogenase/CO-methylating acetyl-CoA synthase complex, beta subunit	A5ZYD9|A5ZYD9_9FIRM	CO dehydrogenase/CO-methylating acetyl-CoA synthase complex, beta subunit OS=Blautia obeum ATCC 29174 GN=cdhC PE=4 SV=1	1.45752e-05	6.10115e-05	Metagenome-assembled unannotated gene	O2.CD3-0-PT_GL0096466	[gene] locus=scaffold21141_9:213:2006:+ [Complete] codon-table.11	9.3196e-05	0.0052748
[Ruminococcus] CO dehydrogenase/CO-methylating acetyl-CoA synthase complex subunit beta	gi|1472111118|gb|RHO79221.1|	CO dehydrogenase/CO-methylating acetyl-CoA synthase complex subunit beta [Ruminococcus sp. AF45-4BH]	1.46547e-05	6.29682e-05	Metagenome-assembled unannotated gene	MH0308_GL0009197	[gene] locus=scaffold89293_1:6293:8422:- [Complete] codon-table.11	9.33944e-05	3.57341e-05
[Ruminococcus] CO dehydrogenase/CO-methylating acetyl-CoA synthase complex subunit beta	gi|1466470050|gb|RGI24942.1|	CO dehydrogenase/CO-methylating acetyl-CoA synthase complex subunit beta [Ruminococcus sp. OM08-9BH]	1.46796e-05	5.96447e-05	[Lachnoclostridium] 50S ribosomal protein L4	WP_087163500.1	50S ribosomal protein L4 [Lachnoclostridium sp. An131]	9.33944e-05	0.000168204
Metagenome-assembled unannotated gene	V1.FI36_GL0245424	[gene] locus=scaffold83924_2:2:1453:- [Lack both ends] codon-table.11	1.46796e-05	4.49264e-05	[Eubacterium eligens] 30S ribosomal protein S2	C4Z5J4|C4Z5J4_EUBE2	30S ribosomal protein S2 OS=Eubacterium eligens (strain ATCC 27750 / VPI C15-48) GN=rpsB PE=3 SV=1	9.34526e-05	0.000495505
[Ruminococcus] CO dehydrogenase/CO-methylating acetyl-CoA synthase complex subunit beta	gi|1466388378|gb|RGH46123.1|	CO dehydrogenase/CO-methylating acetyl-CoA synthase complex subunit beta [Ruminococcus sp. AM41-10BH]	1.48587e-05	5.96447e-05	[Bacteroides gallinarum] protein translocase subunit SecDF	WP_018669329.1	protein translocase subunit SecDF [Bacteroides gallinarum]	9.35874e-05	3.26362e-05
Metagenome-assembled unannotated gene	V1.UC35-4_GL0027492	[gene] locus=scaffold76838_4:141:1796:+ [Lack 3'-end] codon-table.11	1.48587e-05	0.000247988	[Prevotella] 30S ribosomal protein S4	R6R3F3|R6R3F3_9BACT	30S ribosomal protein S4 OS=Prevotella sp. CAG:386 GN=rpsD PE=3 SV=1	9.40834e-05	1.91648e-05
Metagenome-assembled unannotated gene	MH0006_GL0151486	[gene] locus=scaffold64711_12:5285:6019:+ [Complete] codon-table.11	1.48587e-05	2.95607e-05	Metagenome-assembled unannotated gene	V1.CD34-0_GL0175033	[gene] locus=scaffold66566_1:99:383:- [Complete] codon-table.11	9.41701e-05	4.82711e-05
[Blautia] 50S ribosomal protein L1	gi|1472750149|gb|RHV00950.1|	50S ribosomal protein L1 [Blautia sp. OM07-19]	1.48587e-05	2.95607e-05	[Lachnoclostridium] 50S ribosomal protein L4	WP_087161832.1	50S ribosomal protein L4 [Lachnoclostridium sp. An169]	9.41701e-05	0.000197878
[Ruminococcus] 30S ribosomal protein S3	gi|1469816853|gb|RGT75213.1|	30S ribosomal protein S3 [Ruminococcus sp. AF18-22]	1.48587e-05	0.000165237	[Mytilus trossulus] Ubiquitin-ribosomal protein S27a	A0A077H3L5|A0A077H3L5_MYTTR	Ubiquitin-ribosomal protein S27a (Fragment) OS=Mytilus trossulus OX=6551 PE=2 SV=1	9.49094e-05	0.000261274
[Lactonifactor longoviformis] 50S ribosomal protein L1	WP_072850222.1	50S ribosomal protein L1 [Lactonifactor longoviformis]	1.48587e-05	2.90564e-05	Metagenome-assembled unannotated gene	MH0145_GL0153486	[gene] locus=scaffold44941_2:120:776:- [Complete] codon-table.11	9.49094e-05	7.13897e-05
[Blautia] chaperonin GroEL	gi|1472752595|gb|RHV03344.1|	chaperonin GroEL [Blautia sp. OM07-19]	1.48587e-05	0.00344904	[Artemia franciscana] Polyubiquitin	Q17000|Q17000_ARTSF	Polyubiquitin OS=Artemia franciscana OX=6661 GN=Ubi1 PE=4 SV=1	9.50914e-05	0.000301246
[Pseudobutyrivibrio ruminis] chaperonin GroEL	WP_099412526.1	chaperonin GroEL [Pseudobutyrivibrio ruminis]	1.4874e-05	0.00424769	Metagenome-assembled unannotated gene	O2.CD1-0-PT_GL0021048	[gene] locus=scaffold2722_12:3:746:+ [Lack 5'-end] codon-table.11	9.52949e-05	0.000721587
[Pseudobutyrivibrio ruminis] chaperonin GroEL	WP_028247031.1	chaperonin GroEL [Pseudobutyrivibrio ruminis]	1.49383e-05	0.00458855	Metagenome-assembled unannotated gene	V1.CD46-0_GL0122156	[gene] locus=scaffold51600_1:2094:2828:+ [Complete] codon-table.11	9.56968e-05	0.000142447
[Ruminococcus] ketol-acid reductoisomerase	gi|1466465295|gb|RGI20476.1|	ketol-acid reductoisomerase [Ruminococcus sp. OM08-9BH]	1.49559e-05	0.000197528	Metagenome-assembled unannotated gene	MH0316_GL0060888	[gene] locus=scaffold15618_6:3:911:- [Lack both ends] codon-table.11	9.58445e-05	0.00839517
[Roseburia inulinivorans] Elongation factor G	C0FTC1|C0FTC1_9FIRM	Elongation factor G OS=Roseburia inulinivorans DSM 16841 GN=fusA PE=3 SV=1	1.49559e-05	0.000594405	[Enterobacteriaceae] hypothetical protein	WP_108961784.1	MULTISPECIES: hypothetical protein [Enterobacteriaceae]	9.67404e-05	7.53297e-05
[Roseburia inulinivorans] Elongation factor G	A0A1Q6TC14|A0A1Q6TC14_9FIRM	Elongation factor G OS=Roseburia inulinivorans GN=fusA PE=3 SV=1	1.50826e-05	0.00024293	[Eubacterium eligens] 30S ribosomal protein S2	WP_055286031.1	30S ribosomal protein S2 [[Eubacterium] eligens]	9.7694e-05	0.00186857
[Blautia] 30S ribosomal protein S3	R5XE93|R5XE93_9FIRM	30S ribosomal protein S3 OS=Blautia sp. CAG:257 GN=rpsC PE=3 SV=1	1.50826e-05	0.000251554	[Ruminococcus] acetate kinase	gi|1472346163|gb|RHR06567.1|	acetate kinase [Ruminococcus sp. AF20-12LB]	9.81137e-05	0.000191427
[Ruminococcus] triose-phosphate isomerase	gi|1472333660|gb|RHQ94346.1|	triose-phosphate isomerase [Ruminococcus sp. AF21-42]	1.53028e-05	0.000543181	Metagenome-assembled unannotated gene	V1.CD54-0_GL0126438	[gene] locus=scaffold40961_1:105022:107148:- [Complete] codon-table.11	9.827e-05	3.57559e-05
[Ruminococcus] Elongation factor G	A0A1C6JX34|A0A1C6JX34_9FIRM	Elongation factor G OS=uncultured Ruminococcus sp. GN=fusA_2 PE=3 SV=1	1.55795e-05	0.000454159	[Ruminococcus] 50S ribosomal protein L1	gi|1472786164|gb|RHV36371.1|	50S ribosomal protein L1 [Ruminococcus sp. OM05-10BH]	9.8632e-05	3.48871e-05
[Epulopiscium] 50S ribosomal protein L1	A0A1S9C126|A0A1S9C126_9FIRM	50S ribosomal protein L1 OS=Epulopiscium sp. AS2M-Bin002 GN=ATN32_04155 PE=4 SV=1	1.57572e-05	2.26182e-05	[Clostridiaceae] CO dehydrogenase/CO-methylating acetyl-CoA synthase complex subunit beta	gi|1472733217|gb|RHU84376.1|	CO dehydrogenase/CO-methylating acetyl-CoA synthase complex subunit beta [Clostridiaceae bacterium OM08-6BH]	0.000100784	6.03756e-05
[Desulfosporosinus] Glutamine synthetase	A0A0A2TQ87|A0A0A2TQ87_9FIRM	Glutamine synthetase OS=Desulfosporosinus sp. Tol-M GN=JT05_03320 PE=3 SV=1	1.5836e-05	0.000380527	[Lachnospiraceae] iron-containing alcohol dehydrogenase	gi|1484231130|gb|RJW04568.1|	iron-containing alcohol dehydrogenase [Lachnospiraceae bacterium AM40-2BH]	0.000100941	0.0064103
[[Clostridium] symbiosum] Elongation factor G	E7GGY3|E7GGY3_CLOSY	Elongation factor G OS=[Clostridium] symbiosum WAL-14163 GN=fusA PE=3 SV=1	1.58877e-05	0.000260121	[Prevotella colorans] 50S ribosomal protein L2	WP_116617035.1	50S ribosomal protein L2 [Prevotella colorans]	0.000101027	0.000218166
[Blautia obeum] CO dehydrogenase/CO-methylating acetyl-CoA synthase complex subunit beta	gi|1471045507|gb|RHE41993.1|	CO dehydrogenase/CO-methylating acetyl-CoA synthase complex subunit beta [Blautia obeum]	1.60716e-05	6.97827e-05	[Roseburia] 50S ribosomal protein L1	gi|1466456052|gb|RGI11387.1|	50S ribosomal protein L1 [Roseburia sp. TF10-5]	0.000102625	2.95607e-05
Metagenome-assembled unannotated gene	N079A_GL0029991	[gene] locus=scaffold57830_1:2:622:+ [Lack both ends] codon-table.11	1.60716e-05	0.000221298	[Blautia] CO dehydrogenase/CO-methylating acetyl-CoA synthase complex subunit beta	WP_021650184.1	CO dehydrogenase/CO-methylating acetyl-CoA synthase complex subunit beta [Blautia sp. KLE 1732]	0.000102741	3.66763e-05
[Ruminococcus] triose-phosphate isomerase	gi|1484254414|gb|RJW27240.1|	triose-phosphate isomerase [Ruminococcus sp. OM02-16LB]	1.62393e-05	0.000681752	Metagenome-assembled unannotated gene	V1.UC48-0_GL0201957	[gene] locus=scaffold109117_3:38:862:- [Lack 5'-end] codon-table.11	0.000102797	0.00105453
Metagenome-assembled unannotated gene	V1.CD3-0-PN_GL0138880	[gene] locus=scaffold1831_1:119:811:- [Complete] codon-table.11	1.62393e-05	2.82961e-05	[Firmicutes] Ribosome hibernation promoting factor	R5R378|R5R378_9FIRM	Ribosome hibernation promoting factor OS=Firmicutes bacterium CAG:646 GN=hpf PE=3 SV=1	0.000102888	0.000110287
Metagenome-assembled unannotated gene	MH0145_GL0153486	[gene] locus=scaffold44941_2:120:776:- [Complete] codon-table.11	1.62393e-05	7.13897e-05	[Agathobacter rectalis] 50S ribosomal protein L1	C4ZB91|C4ZB91_AGARV	50S ribosomal protein L1 OS=Agathobacter rectalis (strain ATCC 33656 / DSM 3377 / JCM 17463 / KCTC 5835 / VPI 0990) GN=rplA PE=3 SV=1	0.000103042	2.95607e-05
Metagenome-assembled unannotated gene	MH0011_GL0087717	[gene] locus=scaffold6744_1:2102:2806:- [Complete] codon-table.11	1.6338e-05	0.000389876	[Eubacterium rectale] 50S ribosomal protein L1	gi|1471801801|gb|RHL77636.1|	50S ribosomal protein L1 [[Eubacterium] rectale]	0.000103042	2.95607e-05
[Roseburia] elongation factor G	gi|1472237800|gb|RHQ01267.1|	elongation factor G [Roseburia sp. AM51-8]	1.65712e-05	7.13016e-05	Metagenome-assembled unannotated gene	V1.FI34_GL0041115	[gene] locus=scaffold21472_1:2468:4585:+ [Complete] codon-table.11	0.000103575	0.000261274
[Ruminococcus] 30S ribosomal protein S3	gi|1484254959|gb|RJW27778.1|	30S ribosomal protein S3 [Ruminococcus sp. OM02-16LB]	1.65712e-05	0.000258988	[Roseburia] Acetate kinase	R7EAL4|R7EAL4_9FIRM	Acetate kinase OS=Roseburia sp. CAG:471 GN=ackA PE=3 SV=1	0.000103575	0.000236627
Metagenome-assembled unannotated gene	O2.UC35-0_GL0134251	[gene] locus=scaffold39834_6:250:1140:- [Complete] codon-table.11	1.65712e-05	0.000423975	[Ruminococcus] ribosome-associated translation inhibitor RaiA	gi|1484258079|gb|RJW30843.1|	ribosome-associated translation inhibitor RaiA [Ruminococcus sp. OM02-16LB]	0.000103575	6.29183e-05
[Anaerostipes] elongation factor G	WP_075671350.1	elongation factor G [Anaerostipes sp. 992a]	1.65712e-05	0.000388628	Metagenome-assembled unannotated gene	MH0200_GL0010208	[gene] locus=scaffold6018_2:3194:5323:- [Complete] codon-table.11	0.000103918	3.7267e-05
[Ruminococcus] triose-phosphate isomerase	gi|1472504640|gb|RHS61227.1|	triose-phosphate isomerase [Ruminococcus sp. AM46-18]	1.69361e-05	0.000380527	[Blautia] CO dehydrogenase/CO-methylating acetyl-CoA synthase complex subunit beta	WP_095172761.1	MULTISPECIES: CO dehydrogenase/CO-methylating acetyl-CoA synthase complex subunit beta [Blautia]	0.000104233	3.7267e-05
[Pseudobutyrivibrio] chaperonin GroEL	WP_090416608.1	chaperonin GroEL [Pseudobutyrivibrio sp. YE44]	1.69361e-05	0.00309435	[Blautia hydrogenotrophica] Acetyl-CoA synthase	E5E769|E5E769_9FIRM	Acetyl-CoA synthase (Fragment) OS=Blautia hydrogenotrophica PE=4 SV=1	0.000104277	5.91689e-05
Metagenome-assembled unannotated gene	159753524-stool2_revised_scaffold20082_1_gene23579	strand:+ start:3 stop:671 length:669 start_codon:no stop_codon:yes gene_type:incomplete [Lack 5'-end] codon-table.11	1.69361e-05	5.57156e-05	Metagenome-assembled unannotated gene	V1.UC35-4_GL0190529	[gene] locus=scaffold12725_2:2:619:- [Lack both ends] codon-table.11	0.000104881	0.00764828
[Subdoligranulum variabile] glutamine synthetase	WP_007048255.1	glutamine synthetase [Subdoligranulum variabile]	1.69361e-05	0.000392352	[Prevotella shahii] 50S ribosomal protein L2	WP_025815510.1	50S ribosomal protein L2 [Prevotella shahii]	0.000105211	0.000221354
[Roseburia] Uncharacterized protein	R7INJ8|R7INJ8_9FIRM	Uncharacterized protein OS=Roseburia sp. CAG:303 GN=BN596_01336 PE=3 SV=1	1.69361e-05	0.000325154	[Blautia] CO dehydrogenase/CO-methylating acetyl-CoA synthase complex subunit beta	gi|1472451166|gb|RHS09597.1|	CO dehydrogenase/CO-methylating acetyl-CoA synthase complex subunit beta, partial [Blautia sp. AF13-16]	0.00010549	3.7267e-05
[Lachnoclostridium] ketol-acid reductoisomerase	WP_087172975.1	ketol-acid reductoisomerase [Lachnoclostridium sp. An118]	1.69399e-05	0.000756805	[Clostridiales] Formate C-acetyltransferase	A0A1Q6JB77|A0A1Q6JB77_9FIRM	Formate C-acetyltransferase OS=Clostridiales bacterium 41_21_two_genomes GN=BHV89_10625 PE=4 SV=1	0.000105943	0.000526094
[Blautia] 30S ribosomal protein S3	A0A1C5SNW2|A0A1C5SNW2_9FIRM	30S ribosomal protein S3 OS=uncultured Blautia sp. GN=rpsC PE=3 SV=1	1.70106e-05	0.000293636	Metagenome-assembled unannotated gene	NLM027_GL0051205	[gene] locus=scaffold38333_2:22527:26069:+ [Lack 3'-end] codon-table.11	0.000106358	9.75271e-05
[Clostridium] 30S ribosomal protein S3	gi|1472563916|gb|RHT19089.1|	30S ribosomal protein S3 [Clostridium sp. AM34-9AC]	1.70106e-05	5.86191e-05	[[Ruminococcus] torques] Carbon monoxide dehydrogenase/acetyl-CoA synthase subunit alpha	A0A174VRE0|A0A174VRE0_9FIRM	Carbon monoxide dehydrogenase/acetyl-CoA synthase subunit alpha OS=[Ruminococcus] torques GN=ERS852530_02494 PE=4 SV=1	0.000107269	5.13116e-05
[Clostridium] 50S ribosomal protein L1	A0A1C5MDQ4|A0A1C5MDQ4_9CLOT	50S ribosomal protein L1 OS=uncultured Clostridium sp. GN=rplA PE=3 SV=1	1.70106e-05	2.95607e-05	[Bos taurus] similar to HBG protein	contQ3SX09	TREMBL:Q3SX09 (Bos taurus) similar to HBG protein	0.000107285	0.000109887
Metagenome-assembled unannotated gene	MH0328_GL0176401	[gene] locus=scaffold16809_4:2:379:+ [Lack 5'-end] codon-table.11	1.70106e-05	0.00029604	Metagenome-assembled unannotated gene	MH0239_GL0010280	[gene] locus=scaffold46717_1:12438:14564:- [Complete] codon-table.11	0.000107546	3.33387e-05
[Lachnoclostridium edouardi] elongation factor G	WP_101876352.1	elongation factor G [Lachnoclostridium edouardi]	1.72042e-05	0.000700511	[Clostridium glycyrrhizinilyticum] iron-containing alcohol dehydrogenase	WP_009266200.1	iron-containing alcohol dehydrogenase [[Clostridium] glycyrrhizinilyticum]	0.000108329	0.0074329
Metagenome-assembled unannotated gene	MH0108_GL0021942	[gene] locus=scaffold11129_1_1:15:671:- [Complete] codon-table.11	1.72261e-05	0.000609745	[Megamonas funiformis] L-fucose isomerase	gi|1471215687|gb|RHG06051.1|	L-fucose isomerase [Megamonas funiformis]	0.000108394	0.00267371
[Ruminococcus] 50S ribosomal protein L1	gi|1469815843|gb|RGT74209.1|	50S ribosomal protein L1 [Ruminococcus sp. AF18-22]	1.73559e-05	2.82961e-05	[Megamonas] L-fucose isomerase	WP_091693735.1	L-fucose isomerase [Megamonas sp. Calf98-2]	0.000108394	0.00267371
[Clostridium] Glutamine synthetase type III	A0A1Q6LP09|A0A1Q6LP09_9CLOT	Glutamine synthetase type III OS=Clostridium sp. CAG:12237_41 GN=BHW08_05195 PE=3 SV=1	1.74494e-05	0.0003569	Metagenome-assembled unannotated gene	V1.CD32-0_GL0091817	[gene] locus=scaffold6530_2:403:1593:- [Complete] codon-table.11	0.000108394	0.000230423
[Clostridiales] elongation factor G	WP_025641768.1	elongation factor G [Clostridiales bacterium VE202-26]	1.75761e-05	0.000434326	[Clostridium] 50S ribosomal protein L4	A0A1C5KJX8|A0A1C5KJX8_9CLOT	50S ribosomal protein L4 OS=uncultured Clostridium sp. GN=rplD PE=3 SV=1	0.000108576	0.000182058
[Clostridium] Elongation factor G	A0A1Q6M0B4|A0A1Q6M0B4_9CLOT	Elongation factor G OS=Clostridium sp. 44_14 GN=fusA PE=3 SV=1	1.76342e-05	0.000180315	Metagenome-assembled unannotated gene	V1.CD54-0_GL0025587	[gene] locus=scaffold17757_2:26873:27622:- [Complete] codon-table.11	0.000108916	0.000584917
Metagenome-assembled unannotated gene	V1.UC28-0_GL0101853	[gene] locus=scaffold25791_21:2:2167:+ [Lack 5'-end] codon-table.11	1.76342e-05	0.000451635	Metagenome-assembled unannotated gene	MH0106_GL0009562	[gene] locus=scaffold3036_16:3:749:+ [Lack 5'-end] codon-table.11	0.000110294	0.000455044
Metagenome-assembled unannotated gene	MH0199_GL0040164	[gene] locus=scaffold37462_1:837:2927:- [Complete] codon-table.11	1.76342e-05	0.000332204	Metagenome-assembled unannotated gene	O2.UC8-2_GL0052626	[gene] locus=scaffold11481_1:7166:9295:- [Complete] codon-table.11	0.000110747	5.96447e-05
[Faecalibacterium] 30S ribosomal protein S3	gi|1472263966|gb|RHQ26574.1|	30S ribosomal protein S3 [Faecalibacterium sp. AF28-13AC]	1.76483e-05	0.000424688	[Megamonas rupellensis] L-fucose isomerase	gi|1467078980|gb|RGO01298.1|	L-fucose isomerase [Megamonas rupellensis]	0.000111033	0.00269114
[Clostridiales] Glutamine synthetase type III	A0A1Q6NDC1|A0A1Q6NDC1_9FIRM	Glutamine synthetase type III OS=Clostridiales bacterium Nov_37_41 GN=BHV95_00515 PE=3 SV=1	1.77695e-05	0.000374776	Metagenome-assembled unannotated gene	MH0251_GL0128679	[gene] locus=scaffold53655_4:2527:4656:+ [Complete] codon-table.11	0.000111388	4.40007e-05
Metagenome-assembled unannotated gene	MH0192_GL0047795	[gene] locus=scaffold50002_7:231:1850:- [Complete] codon-table.11	1.78717e-05	0.00252715	[Ruminococcus] triose-phosphate isomerase	gi|1472504640|gb|RHS61227.1|	triose-phosphate isomerase [Ruminococcus sp. AM46-18]	0.000112087	0.000380527
Metagenome-assembled unannotated gene	MH0131_GL0164315	[gene] locus=scaffold100801_1:26266:27885:+ [Complete] codon-table.11	1.80311e-05	0.00252715	Metagenome-assembled unannotated gene	V1.CD21-0_GL0076351	[gene] locus=scaffold12801_4:3:596:- [Lack both ends] codon-table.11	0.000112468	0.00721451
[Ruminococcus] Glutamine synthetase	A0A1C5RPK0|A0A1C5RPK0_9FIRM	Glutamine synthetase OS=uncultured Ruminococcus sp. GN=glnA_2 PE=3 SV=1	1.8068e-05	0.000299741	[Megamonas hypermegale] L-fucose isomerase	WP_115151429.1	L-fucose isomerase [Megamonas hypermegale]	0.000113302	0.0027524
[Ruminococcus] Glutamine synthetase	A0A1C6G216|A0A1C6G216_9FIRM	Glutamine synthetase OS=uncultured Ruminococcus sp. GN=glnA_1 PE=3 SV=1	1.8068e-05	0.000299741	Metagenome-assembled unannotated gene	V1.CD46-0_GL0093330	[gene] locus=scaffold7651_6:398:727:- [Complete] codon-table.11	0.000113525	6.46483e-05
Metagenome-assembled unannotated gene	V1.FI19_GL0022136	[gene] locus=scaffold1910_5:2:1033:+ [Lack 5'-end] codon-table.11	1.81032e-05	0.000224455	[Blautia] co-chaperone GroES	WP_111920259.1	co-chaperone GroES [Blautia sp. N6H1-15]	0.000113525	6.46483e-05
[Firmicutes] 50S ribosomal protein L1	A0A1Q6SI28|A0A1Q6SI28_9FIRM	50S ribosomal protein L1 OS=Firmicutes bacterium CAG:65_45_313 GN=rplA PE=3 SV=1	1.81536e-05	2.90564e-05	Metagenome-assembled unannotated gene	MH0335_GL0026296	[gene] locus=scaffold7811_20:1866:2171:- [Complete] codon-table.11	0.000113525	6.46483e-05
[Clostridium] 50S ribosomal protein L1	WP_072524196.1	50S ribosomal protein L1 [Clostridium sp. Marseille-P3244]	1.81536e-05	3.20295e-05	[Prevotella] 30S ribosomal protein S4	gi|1470876602|gb|RHC77140.1|	30S ribosomal protein S4 [Prevotella sp. AM34-19LB]	0.000113913	1.91648e-05
Metagenome-assembled unannotated gene	gi|1471947076|gb|RHN19191.1|	chaperonin GroEL [Dorea formicigenerans]	1.82893e-05	0.00458855	Metagenome-assembled unannotated gene	MH0124_GL0142007	[gene] locus=scaffold75539_1:2667:3272:- [Complete] codon-table.11	0.000113913	1.91648e-05
[Lachnospiraceae] 50S ribosomal protein L1	R6ENQ8|R6ENQ8_9FIRM	50S ribosomal protein L1 OS=Lachnospiraceae bacterium CAG:215 GN=rplA PE=3 SV=1	1.82893e-05	2.95607e-05	[[Ruminococcus] torques] Branched-chain-amino-acid aminotransferase	A0A174VBL2|A0A174VBL2_9FIRM	Branched-chain-amino-acid aminotransferase OS=[Ruminococcus] torques GN=ilvE_1 PE=4 SV=1	0.000114433	3.7267e-05
[Ruminococcus] elongation factor G	gi|1470481552|gb|RGY93256.1|	elongation factor G [Ruminococcus sp. AM58-7XD]	1.82893e-05	0.000648557	Metagenome-assembled unannotated gene	MH0302_GL0044947	[gene] locus=scaffold37691_3:14475:16277:+ [Complete] codon-table.11	0.000114455	0.00928268
Metagenome-assembled unannotated gene	V1.FI04_GL0143118	[gene] locus=scaffold16566_9:1:750:- [Lack 3'-end] codon-table.11	1.84779e-05	0.0020229	[Roseburia] 50S ribosomal protein L1	gi|1471199265|gb|RHF90020.1|	50S ribosomal protein L1 [Roseburia sp. AM23-20]	0.00011543	3.26362e-05
[uncultured bacterium] Propionaldehyde dehydrogenase	W8EDM2|W8EDM2_9BACT	Propionaldehyde dehydrogenase (Fragment) OS=uncultured bacterium GN=pduP PE=4 SV=1	1.85069e-05	0.000872902	[Blautia] Carbon monoxide dehydrogenase/acetyl-CoA synthase subunit alpha	A0A1C5NC46|A0A1C5NC46_9FIRM	Carbon monoxide dehydrogenase/acetyl-CoA synthase subunit alpha OS=uncultured Blautia sp. GN=SAMEA3545328_00442 PE=4 SV=1	0.000115657	3.81394e-05
Metagenome-assembled unannotated gene	763901136-stool1_revised_scaffold256_1_gene46843	strand:- start:544 stop:1761 length:1218 start_codon:no stop_codon:yes gene_type:incomplete [Lack 5'-end] codon-table.11	1.85115e-05	0.000261274	[Blautia] acetate kinase	gi|1472694862|gb|RHU47050.1|	acetate kinase [Blautia sp. TF11-31AT]	0.00011579	0.00029604
[Lachnospiraceae] triose-phosphate isomerase	WP_016296777.1	triose-phosphate isomerase [Lachnospiraceae bacterium M18-1]	1.85115e-05	0.000386998	Metagenome-assembled unannotated gene	T2D-45A_GL0146619	[gene] locus=scaffold35327_5:2:577:+ [Lack 5'-end] codon-table.11	0.000115806	0.000147363
Metagenome-assembled unannotated gene	764285508-stool1_revised_C931719_1_gene15093	strand:+ start:32 stop:781 length:750 start_codon:yes stop_codon:yes gene_type:complete [Complete] codon-table.11	1.85115e-05	0.000156914	Metagenome-assembled unannotated gene	V1.CD21-0_GL0083448	[gene] locus=scaffold5897_1:7214:9343:- [Complete] codon-table.11	0.000116549	3.84958e-05
[Eubacterium] chaperonin GroEL	WP_087279049.1	chaperonin GroEL [Eubacterium sp. An3]	1.86352e-05	0.00214284	[Ruminococcus] pyruvate, phosphate dikinase	gi|1466952189|gb|RGM79911.1|	pyruvate, phosphate dikinase [Ruminococcus sp. OM06-36AC]	0.000116967	0.00104872
[Clostridium symbiosum] elongation factor G	gi|1470754516|gb|RHB58617.1|	elongation factor G [[Clostridium] symbiosum]	1.86599e-05	0.000307996	[Clostridium] Triosephosphate isomerase	A0A1C5UH63|A0A1C5UH63_9CLOT	Triosephosphate isomerase OS=uncultured Clostridium sp. GN=tpiA PE=3 SV=1	0.000117161	0.000580547
[Ruminococcus] elongation factor G	gi|1472769869|gb|RHV20283.1|	elongation factor G [Ruminococcus sp. OM05-7]	1.86599e-05	0.000703552	Metagenome-assembled unannotated gene	MH0413_GL0036059	[gene] locus=scaffold62109_1:1:1230:+ [Lack 5'-end] codon-table.11	0.000118613	0.000944738
Metagenome-assembled unannotated gene	DOF008_GL0041882	[gene] locus=scaffold16371_1:2:1282:- [Lack both ends] codon-table.11	1.86833e-05	0.000477988	[Blautia] L-fucose isomerase	A0A1C5L7L6|A0A1C5L7L6_9FIRM	L-fucose isomerase OS=uncultured Blautia sp. GN=fucI PE=3 SV=1	0.000118613	0.0135002
Metagenome-assembled unannotated gene	V1.CD3-0-PT_GL0006993	[gene] locus=scaffold20644_1:1127:3199:- [Complete] codon-table.11	1.88519e-05	0.000283427	Metagenome-assembled unannotated gene	O2.CD3-0-PT_GL0173683	[gene] locus=scaffold60810_1:3:803:- [Lack 3'-end] codon-table.11	0.000118613	0.000227409
[Ruminococcus] Glutamine synthetase catalytic region	R6TGY1|R6TGY1_9FIRM	Glutamine synthetase catalytic region OS=Ruminococcus sp. CAG:57 GN=BN714_00546 PE=3 SV=1	1.88519e-05	0.0013839	[Blautia] CO dehydrogenase/CO-methylating acetyl-CoA synthase complex subunit beta	gi|1472316853|gb|RHQ77989.1|	CO dehydrogenase/CO-methylating acetyl-CoA synthase complex subunit beta [Blautia sp. AF22-5LB]	0.000118862	4.63253e-05
[Ruminococcus] glutamine synthetase type III	gi|1466307741|gb|RGG68587.1|	glutamine synthetase type III [Ruminococcus sp. AF18-29]	1.88519e-05	0.0013839	[Blautia] CO dehydrogenase/CO-methylating acetyl-CoA synthase complex subunit beta	gi|1472034598|gb|RHO04680.1|	CO dehydrogenase/CO-methylating acetyl-CoA synthase complex subunit beta [Blautia sp. AM22-22LB]	0.000119757	4.76864e-05
[Ruminococcus] glutamine synthetase type III	gi|1466485273|gb|RGI39757.1|	glutamine synthetase type III [Ruminococcus sp. OM07-17]	1.88519e-05	0.0013839	[Ruminococcus] triose-phosphate isomerase	gi|1472333660|gb|RHQ94346.1|	triose-phosphate isomerase [Ruminococcus sp. AF21-42]	0.000120131	0.000543181
[Eubacterium] ketol-acid reductoisomerase	WP_087311819.1	ketol-acid reductoisomerase [Eubacterium sp. An11]	1.8888e-05	0.000144259	Metagenome-assembled unannotated gene	V1.CD32-0_GL0170937	[gene] locus=scaffold33084_4:3159:3908:+ [Complete] codon-table.11	0.000121687	0.000447712
[Pseudobutyrivibrio xylanivorans] chaperonin GroEL	WP_072918018.1	chaperonin GroEL [Pseudobutyrivibrio xylanivorans]	1.8888e-05	0.00799609	[Lachnoclostridium] triose-phosphate isomerase	WP_087164358.1	triose-phosphate isomerase [Lachnoclostridium sp. An131]	0.000122092	0.000666523
Metagenome-assembled unannotated gene	MH0239_GL0077463	[gene] locus=scaffold44694_1:8333:9721:- [Complete] codon-table.11	1.8888e-05	0.00024456	[Clostridium] 30S ribosomal protein S2	R6LQC4|R6LQC4_9CLOT	30S ribosomal protein S2 OS=Clostridium sp. CAG:253 GN=rpsB PE=3 SV=1	0.000122235	0.00186926
[Ruminococcus] 50S ribosomal protein L1	gi|1466501255|gb|RGI54948.1|	50S ribosomal protein L1 [Ruminococcus sp. OF05-2BH]	1.89459e-05	2.82961e-05	Metagenome-assembled unannotated gene	MH0239_GL0077463	[gene] locus=scaffold44694_1:8333:9721:- [Complete] codon-table.11	0.000122235	0.00024456
[Shuttleworthia satelles] Glutamate--ammonia ligase, catalytic domain protein	C4GCG0|C4GCG0_9FIRM	Glutamate--ammonia ligase, catalytic domain protein OS=Shuttleworthia satelles DSM 14600 GN=glnA PE=3 SV=1	1.89459e-05	0.000495545	Metagenome-assembled unannotated gene	V1.FI34_GL0116279	[gene] locus=scaffold6222_1:60546:61295:+ [Complete] codon-table.11	0.000122361	0.00129259
[Clostridium] class II fructose-1,6-bisphosphate aldolase	WP_066020422.1	MULTISPECIES: class II fructose-1,6-bisphosphate aldolase [Clostridium]	1.89459e-05	0.000207822	[Bacteroides finegoldii] Protein translocase subunit SecD	A0A1Q6HIR5|A0A1Q6HIR5_9BACE	Protein translocase subunit SecD OS=Bacteroides finegoldii GN=secD PE=3 SV=1	0.000122642	5.96447e-05
[Dorea] Glutamine synthetase type III	A0A1Q6Q5R7|A0A1Q6Q5R7_9FIRM	Glutamine synthetase type III OS=Dorea sp. 42_8 GN=BHW17_00640 PE=3 SV=1	1.91237e-05	0.000514364	[Eubacterium] 50S ribosomal protein L1	A0A1C6FLN4|A0A1C6FLN4_9FIRM	50S ribosomal protein L1 OS=uncultured Eubacterium sp. GN=rplA PE=3 SV=1	0.000123107	6.25077e-05
[Roseburia] 30S ribosomal protein S3	R7E8Y5|R7E8Y5_9FIRM	30S ribosomal protein S3 OS=Roseburia sp. CAG:471 GN=rpsC PE=3 SV=1	1.9272e-05	0.000383868	[Blautia] Carbon monoxide dehydrogenase/acetyl-CoA synthase subunit alpha	A0A1C6JTF1|A0A1C6JTF1_9FIRM	Carbon monoxide dehydrogenase/acetyl-CoA synthase subunit alpha OS=uncultured Blautia sp. GN=SAMEA3545421_02483 PE=4 SV=1	0.000123799	4.48439e-05
[Blautia] DNA-directed RNA polymerase subunit beta'	gi|1472387962|gb|RHR47622.1|	DNA-directed RNA polymerase subunit beta' [Blautia sp. AF17-9LB]	1.93179e-05	0.000168415	[Blautia] Triosephosphate isomerase	U2ETT9|U2ETT9_9FIRM	Triosephosphate isomerase OS=Blautia sp. KLE 1732 GN=tpiA PE=3 SV=1	0.000123865	0.000421908
[Ruminococcus] Ketol-acid reductoisomerase (NADP(+))	R5VQT3|R5VQT3_9FIRM	Ketol-acid reductoisomerase (NADP(+)) OS=Ruminococcus sp. CAG:254 GN=ilvC PE=3 SV=1	1.93179e-05	0.000483478	[Blautia obeum] triose-phosphate isomerase	WP_114002021.1	triose-phosphate isomerase [Blautia obeum]	0.000123865	0.000421908
[Lachnospiraceae] DNA-directed RNA polymerase subunit beta'	WP_027439476.1	DNA-directed RNA polymerase subunit beta' [Lachnospiraceae bacterium AC2031]	1.93179e-05	6.10115e-05	[Ruminococcus] DNA-directed RNA polymerase subunit	R7MK96|R7MK96_9FIRM	DNA-directed RNA polymerase subunit OS=Ruminococcus sp. CAG:624 GN=BN739_00743 PE=3 SV=1	0.000124136	3.7267e-05
Metagenome-assembled unannotated gene	O2.UC3-0_GL0090859	[gene] locus=scaffold30513_3:2:856:+ [Lack 5'-end] codon-table.11	1.93421e-05	0.000307996	[Clostridium] 50S ribosomal protein L4	A0A1C6C2M3|A0A1C6C2M3_9CLOT	50S ribosomal protein L4 OS=uncultured Clostridium sp. GN=rplD PE=3 SV=1	0.000124386	0.000219713
[Pseudobutyrivibrio] chaperonin GroEL	WP_044934323.1	chaperonin GroEL [Pseudobutyrivibrio sp. LB2011]	1.93421e-05	0.00719416	Metagenome-assembled unannotated gene	MH0135_GL0091216	[gene] locus=scaffold52541_1:125:679:- [Lack 5'-end] codon-table.11	0.0001247	9.79416e-05
[Pseudobutyrivibrio] chaperonin GroEL	WP_090393994.1	chaperonin GroEL [Pseudobutyrivibrio sp. C4]	1.93421e-05	0.00719416	[Ruminococcus] 30S ribosomal protein S10	gi|1484254952|gb|RJW27771.1|	30S ribosomal protein S10 [Ruminococcus sp. OM02-16LB]	0.000124721	0.000182058
Metagenome-assembled unannotated gene	T2D-62A_GL0004343	[gene] locus=scaffold2872_6:5834:6523:- [Lack 5'-end] codon-table.11	1.93421e-05	0.000230423	Metagenome-assembled unannotated gene	763860675-stool1_revised_scaffold45982_1_gene52964	strand:+ start:1 stop:333 length:333 start_codon:no stop_codon:yes gene_type:incomplete [Lack 5'-end] codon-table.11	0.000124721	0.000182058
[Roseburia inulinivorans] Uncharacterized protein related to glutamine synthetase	A0A0M6X034|A0A0M6X034_9FIRM	Uncharacterized protein related to glutamine synthetase OS=Roseburia inulinivorans GN=RIL183_09561 PE=3 SV=1	1.93421e-05	0.000474011	[Lachnospiraceae] DNA-directed RNA polymerase subunit beta'	WP_027439476.1	DNA-directed RNA polymerase subunit beta' [Lachnospiraceae bacterium AC2031]	0.000125571	6.10115e-05
[Lachnoclostridium] glutamine synthetase type III	WP_087157138.1	glutamine synthetase type III [Lachnoclostridium sp. An181]	1.93421e-05	0.000495505	Metagenome-assembled unannotated gene	BGI089A_GL0023260	[gene] locus=scaffold3775_1:2:772:- [Lack 3'-end] codon-table.11	0.000125788	0.000188865
[Lachnospiraceae] 50S ribosomal protein L1	A0A0D0QP07|A0A0D0QP07_9FIRM	50S ribosomal protein L1 OS=Lachnospiraceae bacterium TWA4 GN=rplA PE=3 SV=1	1.93421e-05	2.95607e-05	[Selenomonas] L-fucose isomerase	E0P067|E0P067_9FIRM	L-fucose isomerase OS=Selenomonas sp. oral taxon 149 str. 67H29BP GN=fucI PE=3 SV=1	0.000126038	0.00874322
Metagenome-assembled unannotated gene	O2.UC43-0_GL0005754	[gene] locus=scaffold15545_1:2:1285:+ [Lack 5'-end] codon-table.11	1.94088e-05	0.000157076	Metagenome-assembled unannotated gene	MH0290_GL0059137	[gene] locus=scaffold64448_5:7701:8522:+ [Complete] codon-table.11	0.000127758	0.000167373
[Ruminococcus] glutamine synthetase type III	gi|1472789344|gb|RHV39450.1|	glutamine synthetase type III [Ruminococcus sp. OM05-10BH]	1.9477e-05	0.00048727	[Prevotella] 30S ribosomal protein S4	R6YL82|R6YL82_9BACT	30S ribosomal protein S4 OS=Prevotella sp. CAG:732 GN=rpsD PE=3 SV=1	0.000128366	1.91648e-05
Metagenome-assembled unannotated gene	V1.FI34_GL0041115	[gene] locus=scaffold21472_1:2468:4585:+ [Complete] codon-table.11	1.9744e-05	0.000261274	Metagenome-assembled unannotated gene	SZEY-66A_GL0022489	[gene] locus=scaffold18801_3:34:1713:+ [Lack 3'-end] codon-table.11	0.000128539	0.00205429
[Lachnoclostridium] 50S ribosomal protein L1	WP_087161396.1	50S ribosomal protein L1 [Lachnoclostridium sp. An169]	1.9744e-05	3.32771e-05	Metagenome-assembled unannotated gene	V1.UC11-5_GL0031217	[gene] locus=scaffold289_2:326:2278:- [Lack 5'-end] codon-table.11	0.000128679	0.000110951
[Roseburia] Phosphoenolpyruvate carboxykinase (ATP)	R7EGX4|R7EGX4_9FIRM	Phosphoenolpyruvate carboxykinase (ATP) OS=Roseburia sp. CAG:471 GN=pckA PE=3 SV=1	1.98012e-05	0.00686868	Metagenome-assembled unannotated gene	DOM022_GL0072093	[gene] locus=scaffold52_3:35554:36459:- [Complete] codon-table.11	0.000128679	0.0043142
Metagenome-assembled unannotated gene	O2.CD3-0-PT_GL0140935	[gene] locus=scaffold87554_1:1:669:- [Lack both ends] codon-table.11	1.98436e-05	2.82961e-05	Metagenome-assembled unannotated gene	MH0398_GL0188764	[gene] locus=scaffold85089_7:3:836:- [Lack 3'-end] codon-table.11	0.00012995	0.00183808
[Fluviicola taffensis] Glutamate--ammonia ligase	F2IHV4|F2IHV4_FLUTR	Glutamate--ammonia ligase OS=Fluviicola taffensis (strain DSM 16823 / NCIMB 13979 / RW262) GN=Fluta_3949 PE=3 SV=1	1.99892e-05	0.0018058	[Clostridium] 30S ribosomal protein S2	R6ZMN5|R6ZMN5_9CLOT	30S ribosomal protein S2 OS=Clostridium sp. CAG:299 GN=rpsB PE=3 SV=1	0.00012995	0.002885
[Fluviicola] Glutamine synthetase	A0A1G0CHL3|A0A1G0CHL3_9FLAO	Glutamine synthetase OS=Fluviicola sp. RIFCSPHIGHO2_12_FULL_43_24 GN=A3E30_14880 PE=3 SV=1	1.99892e-05	0.0018058	[Clostridium] pyruvate, phosphate dikinase	gi|1472099204|gb|RHO67600.1|	pyruvate, phosphate dikinase [Clostridium sp. AF50-3]	0.000129981	0.00231372
[Eubacterium] ketol-acid reductoisomerase	WP_033125505.1	ketol-acid reductoisomerase [Eubacterium sp. ER2]	2.00532e-05	0.000359048	[Eubacterium] L-fucose isomerase	R5N4L5|R5N4L5_9FIRM	L-fucose isomerase OS=Eubacterium sp. CAG:180 GN=fucI PE=3 SV=1	0.000130567	0.011322
[Lachnoclostridium] ketol-acid reductoisomerase	WP_087160378.1	ketol-acid reductoisomerase [Lachnoclostridium sp. An169]	2.01339e-05	0.000165237	Metagenome-assembled unannotated gene	DOM019_GL0035427	[gene] locus=scaffold1366_7:228:2864:+ [Complete] codon-table.11	0.000130567	0.000870255
Metagenome-assembled unannotated gene	T2D-31A_GL0076473	[gene] locus=scaffold15_1:36265:37284:- [Complete] codon-table.11	2.0168e-05	0.000214484	[Bacteroides dorei] SusC/RagA family TonB-linked outer membrane protein	I8W3I0|I8W3I0_9BACE	SusC/RagA family TonB-linked outer membrane protein (Fragment) OS=Bacteroides dorei CL03T12C01 GN=HMPREF1065_04113 PE=3 SV=1	0.000130766	0.00171105
[Ruminococcus] aldehyde dehydrogenase EutE	gi|1472548507|gb|RHT04059.1|	aldehyde dehydrogenase EutE [Ruminococcus sp. AM42-11]	2.02312e-05	0.000197627	[Bacteroides dorei] SusC/RagA family TonB-linked outer membrane protein	WP_007840923.1	SusC/RagA family TonB-linked outer membrane protein [Bacteroides dorei]	0.000130766	0.00171105
[Coprococcus comes] triose-phosphate isomerase	gi|1471272104|gb|RHG60934.1|	triose-phosphate isomerase [Coprococcus comes]	2.05816e-05	0.000173454	[Bacteroides] SusC/RagA family TonB-linked outer membrane protein	gi|1484332705|gb|RJX00849.1|	SusC/RagA family TonB-linked outer membrane protein [Bacteroides sp. AF17-1]	0.000130766	0.00171105
Metagenome-assembled unannotated gene	V1.FI08_GL0010704	[gene] locus=scaffold9537_23:2:769:+ [Lack 5'-end] codon-table.11	2.05816e-05	0.000173454	[Bacteroides] SusC/RagA family TonB-linked outer membrane protein	gi|1484159059|gb|RJV33921.1|	SusC/RagA family TonB-linked outer membrane protein [Bacteroides sp. AF25-18]	0.000130766	0.00171105
[Lachnospiraceae] chaperonin GroEL	WP_089931141.1	chaperonin GroEL [Lachnospiraceae bacterium RM5]	2.07999e-05	0.00276715	Metagenome-assembled unannotated gene	MH0393_GL0125746	[gene] locus=scaffold56108_1:3504:6953:- [Complete] codon-table.11	0.000130766	0.00171105
[Ruminococcus] co-chaperone GroES	gi|1472120678|gb|RHO88274.1|	co-chaperone GroES [Ruminococcus sp. AF41-9]	2.0899e-05	0.000642982	Metagenome-assembled unannotated gene	V1.CD34-0_GL0042016	[gene] locus=scaffold873_5:1:627:+ [Lack 5'-end] codon-table.11	0.000132279	0.00238035
Metagenome-assembled unannotated gene	MH0370_GL0093266	[gene] locus=scaffold51580_2:1636:2328:+ [Complete] codon-table.11	2.0899e-05	3.32771e-05	[Lachnospiraceae] 30S ribosomal protein S2	WP_089932254.1	30S ribosomal protein S2 [Lachnospiraceae bacterium RM5]	0.000132287	0.00207839
Metagenome-assembled unannotated gene	DLM001_GL0070323	[gene] locus=scaffold2413_7:268:2409:- [Complete] codon-table.11	2.0899e-05	3.7267e-05	[Bacteroides vulgatus] SusC/RagA family TonB-linked outer membrane protein	gi|1471167749|gb|RHF59359.1|	SusC/RagA family TonB-linked outer membrane protein [Bacteroides vulgatus]	0.000132287	0.00161681
[Ruminococcus] elongation factor G	gi|1472598960|gb|RHT53286.1|	elongation factor G [Ruminococcus sp. AM29-26]	2.0901e-05	0.000865593	[Bacteroides vulgatus] SusC/RagA family TonB-linked outer membrane protein	A0A1Q6IPL8|A0A1Q6IPL8_BACVU	SusC/RagA family TonB-linked outer membrane protein OS=Bacteroides vulgatus GN=BHV80_19000 PE=3 SV=1	0.000132595	0.00161681
[Roseburia] 50S ribosomal protein L1	A0A1C5Z9R6|A0A1C5Z9R6_9FIRM	50S ribosomal protein L1 OS=uncultured Roseburia sp. GN=rplA PE=3 SV=1	2.09181e-05	2.95607e-05	[Ruminococcus] CO dehydrogenase/CO-methylating acetyl-CoA synthase complex subunit beta	gi|1466470050|gb|RGI24942.1|	CO dehydrogenase/CO-methylating acetyl-CoA synthase complex subunit beta [Ruminococcus sp. OM08-9BH]	0.000133198	5.96447e-05
[Klebsiella pneumoniae] hypothetical protein	WP_109027997.1	hypothetical protein, partial [Klebsiella pneumoniae]	2.09181e-05	2.82961e-05	[Clostridium] pyruvate, phosphate dikinase	gi|1472271516|gb|RHQ33985.1|	pyruvate, phosphate dikinase [Clostridium sp. AF27-5AA]	0.000133647	0.00253781
[Ruminococcus] Ketol-acid reductoisomerase (NADP(+))	A0A1C5NJV5|A0A1C5NJV5_9FIRM	Ketol-acid reductoisomerase (NADP(+)) OS=uncultured Ruminococcus sp. GN=ilvC PE=3 SV=1	2.0932e-05	0.000810921	[Ruminococcus] CO dehydrogenase/CO-methylating acetyl-CoA synthase complex subunit beta	gi|1466388378|gb|RGH46123.1|	CO dehydrogenase/CO-methylating acetyl-CoA synthase complex subunit beta [Ruminococcus sp. AM41-10BH]	0.000135132	5.96447e-05
[Ruminococcus] aldehyde dehydrogenase EutE	gi|1466210936|gb|RGF76229.1|	aldehyde dehydrogenase EutE [Ruminococcus sp. AF31-8BH]	2.0932e-05	0.00028008	Metagenome-assembled unannotated gene	MH0101_GL0034074	[gene] locus=scaffold1662_6:1481:2152:- [Complete] codon-table.11	0.000135853	3.05634e-05
[Eubacterium ruminantium] fructose-6-phosphate aldolase	WP_103989138.1	fructose-6-phosphate aldolase [Eubacterium ruminantium]	2.11104e-05	8.63311e-05	Metagenome-assembled unannotated gene	O2.UC7-1_GL0046851	[gene] locus=scaffold350_2:82402:85206:- [Complete] codon-table.11	0.000137208	0.0160012
Metagenome-assembled unannotated gene	O2.UC35-0_GL0110753	[gene] locus=scaffold21287_4:8290:9924:+ [Complete] codon-table.11	2.11322e-05	0.0013839	[Ruminococcus] CO dehydrogenase/CO-methylating acetyl-CoA synthase complex subunit beta	gi|1472111118|gb|RHO79221.1|	CO dehydrogenase/CO-methylating acetyl-CoA synthase complex subunit beta [Ruminococcus sp. AF45-4BH]	0.00013752	6.29682e-05
[Acetivibrio ethanolgignens] 50S ribosomal protein L5	WP_058352134.1	50S ribosomal protein L5 [Acetivibrio ethanolgignens]	2.12046e-05	0.00014268	[Ruminococcus lactaris] 30S ribosomal protein S2	B5CSN9|B5CSN9_9FIRM	30S ribosomal protein S2 OS=Ruminococcus lactaris ATCC 29176 GN=rpsB PE=3 SV=1	0.000137614	0.00299286
[Blautia] Triosephosphate isomerase	U2ETT9|U2ETT9_9FIRM	Triosephosphate isomerase OS=Blautia sp. KLE 1732 GN=tpiA PE=3 SV=1	2.12466e-05	0.000421908	Metagenome-assembled unannotated gene	V1.CD32-0_GL0163929	[gene] locus=scaffold11792_1:664:981:- [Complete] codon-table.11	0.000137724	0.000197627
[Blautia obeum] triose-phosphate isomerase	WP_114002021.1	triose-phosphate isomerase [Blautia obeum]	2.12466e-05	0.000421908	Metagenome-assembled unannotated gene	MH0114_GL0016202	[gene] locus=scaffold11879_4:225:551:- [Lack 5'-end] codon-table.11	0.000137724	0.000197627
[Ruminococcus] elongation factor G	gi|1472737134|gb|RHU88325.1|	elongation factor G [Ruminococcus sp. OM08-7]	2.12466e-05	0.000872995	[Blautia] 30S ribosomal protein S10	WP_087222577.1	30S ribosomal protein S10 [Blautia sp. An249]	0.000137724	0.000197627
[Eubacterium cellulosolvens] ketol-acid reductoisomerase	WP_004602357.1	ketol-acid reductoisomerase [[Eubacterium] cellulosolvens]	2.14656e-05	0.00120399	[Ruminococcus] 30S ribosomal protein S10	gi|1472662096|gb|RHU14948.1|	30S ribosomal protein S10 [Ruminococcus sp. AM26-12LB]	0.000137724	0.000197627
[Clostridium] Elongation factor G	A0A1C5KNP6|A0A1C5KNP6_9CLOT	Elongation factor G OS=uncultured Clostridium sp. GN=fusA_3 PE=3 SV=1	2.16769e-05	0.000540422	[Prevotella enoeca] 30S ribosomal protein S4	WP_025065120.1	30S ribosomal protein S4 [Prevotella enoeca]	0.000137744	1.91648e-05
[Blautia obeum] ketol-acid reductoisomerase	gi|1471717569|gb|RHK95178.1|	ketol-acid reductoisomerase [Blautia obeum]	2.17673e-05	0.00038489	[Paenibacillus] 50S ribosomal protein L5	WP_036691402.1	MULTISPECIES: 50S ribosomal protein L5 [Paenibacillus]	0.000138027	8.54276e-05
Metagenome-assembled unannotated gene	O2.UC15-1_GL0012764	[gene] locus=scaffold37978_1:1:654:+ [Lack 5'-end] codon-table.11	2.17673e-05	5.86191e-05	[Coprococcus] 30S ribosomal protein S2	A0A1C5R067|A0A1C5R067_9FIRM	30S ribosomal protein S2 OS=uncultured Coprococcus sp. GN=rpsB PE=3 SV=1	0.000138879	0.00200472
Metagenome-assembled unannotated gene	V1.UC55-0_GL0214678	[gene] locus=scaffold68322_3:1:522:+ [Lack 5'-end] codon-table.11	2.17685e-05	6.36305e-05	[Blautia hydrogenotrophica] Uncharacterized protein	R5C5N4|R5C5N4_9FIRM	Uncharacterized protein OS=Blautia hydrogenotrophica CAG:147 GN=BN499_00439 PE=4 SV=1	0.000140328	6.01315e-05
[Ruminococcus] elongation factor G	gi|1472076287|gb|RHO45233.1|	elongation factor G [Ruminococcus sp. AM12-48]	2.17862e-05	0.000872995	[Clostridium] 30S ribosomal protein S2	gi|1470483057|gb|RGY94656.1|	30S ribosomal protein S2 [Clostridium sp. AM58-1XD]	0.000140328	0.00290328
[Blautia wexlerae] elongation factor G	WP_026649688.1	elongation factor G [Blautia wexlerae]	2.191e-05	0.000938907	[Firmicutes] CO dehydrogenase/CO-methylating acetyl-CoA synthase complex subunit beta	gi|1472797831|gb|RHV47766.1|	CO dehydrogenase/CO-methylating acetyl-CoA synthase complex subunit beta [Firmicutes bacterium OM04-13BH]	0.000141439	3.53587e-05
[Lachnospiraceae] class II fructose-1,6-bisphosphate aldolase	WP_107626640.1	class II fructose-1,6-bisphosphate aldolase [Lachnospiraceae bacterium oral taxon 096]	2.1947e-05	0.000861802	Metagenome-assembled unannotated gene	MH0265_GL0117878	[gene] locus=scaffold32630_1:15170:15991:+ [Complete] codon-table.11	0.00014214	0.000168896
[Blautia] elongation factor G	gi|1470385405|gb|RGY00415.1|	elongation factor G [Blautia sp. OF03-15BH]	2.21122e-05	0.00052193	Metagenome-assembled unannotated gene	MH0234_GL0025623	[gene] locus=scaffold56519_2:1182:2024:- [Complete] codon-table.11	0.00014214	0.00296314
Metagenome-assembled unannotated gene	V1.CD20-4_GL0112570	[gene] locus=scaffold10298_6:1024:1716:- [Complete] codon-table.11	2.22455e-05	2.82961e-05	Metagenome-assembled unannotated gene	O2.UC3-1_GL0138581	[gene] locus=scaffold4627_4:248:2875:- [Complete] codon-table.11	0.000143169	0.00312173
[Ruminococcus] branched-chain amino acid aminotransferase	gi|1472120685|gb|RHO88281.1|	branched-chain amino acid aminotransferase [Ruminococcus sp. AF41-9]	2.22764e-05	0.00014816	[Blautia obeum] CO dehydrogenase/CO-methylating acetyl-CoA synthase complex, beta subunit	A5ZYD9|A5ZYD9_9FIRM	CO dehydrogenase/CO-methylating acetyl-CoA synthase complex, beta subunit OS=Blautia obeum ATCC 29174 GN=cdhC PE=4 SV=1	0.000143261	6.10115e-05
Metagenome-assembled unannotated gene	NLM007_GL0034744	[gene] locus=scaffold3003_10:1850:2599:- [Complete] codon-table.11	2.22764e-05	0.00100974	[Clostridium] 30S ribosomal protein S2	A0A1C6HRH6|A0A1C6HRH6_9CLOT	30S ribosomal protein S2 OS=uncultured Clostridium sp. GN=rpsB PE=3 SV=1	0.000143499	0.00251678
Metagenome-assembled unannotated gene	MH0150_GL0044096	[gene] locus=scaffold19829_1:485:1501:- [Complete] codon-table.11	2.22764e-05	0.0008869	Metagenome-assembled unannotated gene	V1.CD12-3_GL0055033	[gene] locus=scaffold1647_1:56:826:+ [Complete] codon-table.11	0.000144379	0.00140587
Metagenome-assembled unannotated gene	O2.UC14-2_GL0080455	[gene] locus=scaffold43614_2:151:789:- [Lack 5'-end] codon-table.11	2.22764e-05	0.000140074	Metagenome-assembled unannotated gene	O2.CD2-0-PT_GL0045890	[gene] locus=C295170_1:1:828:+ [Lack 5'-end] codon-table.11	0.000144537	0.00290492
[Roseburia] Elongation factor G	R7EBM3|R7EBM3_9FIRM	Elongation factor G OS=Roseburia sp. CAG:471 GN=fusA PE=3 SV=1	2.22764e-05	0.000878542	Metagenome-assembled unannotated gene	V1.CD3-0-PT_GL0006993	[gene] locus=scaffold20644_1:1127:3199:- [Complete] codon-table.11	0.00014524	0.000283427
[Eubacterium eligens] ketol-acid reductoisomerase	gi|1471839703|gb|RHM14708.1|	ketol-acid reductoisomerase [[Eubacterium] eligens]	2.22764e-05	0.000165237	[Lachnotalea glycerini] pyruvate:ferredoxin (flavodoxin) oxidoreductase	WP_094376196.1	pyruvate:ferredoxin (flavodoxin) oxidoreductase [Lachnotalea glycerini]	0.000145787	0.00271441
Metagenome-assembled unannotated gene	T2D-155A_GL0065102	[gene] locus=scaffold10907_5:64:1095:- [Lack 5'-end] codon-table.11	2.22764e-05	0.000165237	[Clostridiales] DNA-directed RNA polymerase subunit beta'	A0A1F8UVG8|A0A1F8UVG8_9FIRM	DNA-directed RNA polymerase subunit beta' OS=Clostridiales bacterium GWF2_36_10 GN=rpoC PE=3 SV=1	0.000145787	0.00024459
Metagenome-assembled unannotated gene	MH0287_GL0025925	[gene] locus=scaffold51171_2:421:2538:- [Complete] codon-table.11	2.24107e-05	0.000870916	[Prevotella] 50S ribosomal protein L2	R6W8T8|R6W8T8_9BACT	50S ribosomal protein L2 OS=Prevotella sp. CAG:592 GN=rplB PE=3 SV=1	0.000145794	0.000126352
[Clostridium] 50S ribosomal protein L1	A0A1C5R9U7|A0A1C5R9U7_9CLOT	50S ribosomal protein L1 OS=uncultured Clostridium sp. GN=rplA PE=3 SV=1	2.24687e-05	3.7267e-05	[Clostridium] pyruvate, phosphate dikinase	gi|1472691580|gb|RHU43795.1|	pyruvate, phosphate dikinase [Clostridium sp. TF11-13AC]	0.000145937	0.00238615
[Clostridium] chaperonin GroEL	gi|1472814679|gb|RHV64151.1|	chaperonin GroEL [Clostridium sp. OM02-18AC]	2.27718e-05	0.0101742	[Firmicutes] Phosphoenolpyruvate carboxykinase (ATP)	R5Y0H7|R5Y0H7_9FIRM	Phosphoenolpyruvate carboxykinase (ATP) OS=Firmicutes bacterium CAG:212 GN=BN537_01973 PE=3 SV=1	0.000146531	0.000725532
[Ruminococcus] ketol-acid reductoisomerase	gi|1466501463|gb|RGI55132.1|	ketol-acid reductoisomerase [Ruminococcus sp. OF05-2BH]	2.28244e-05	0.000243289	Metagenome-assembled unannotated gene	MH0281_GL0010662	[gene] locus=scaffold81667_1:28690:31884:+ [Complete] codon-table.11	0.000146621	0.000420668
Metagenome-assembled unannotated gene	MH0419_GL0085075	[gene] locus=scaffold39115_1:2:550:- [Lack both ends] codon-table.11	2.28244e-05	0.000319022	Metagenome-assembled unannotated gene	MH0355_GL0236178	[gene] locus=scaffold6405_10:1053:1829:+ [Complete] codon-table.11	0.000147028	0.00286617
Metagenome-assembled unannotated gene	V1.UC12-4_GL0150900	[gene] locus=scaffold26220_3:506:2161:+ [Lack 3'-end] codon-table.11	2.28244e-05	0.000421209	[Eubacterium cellulosolvens] pyruvate, phosphate dikinase	WP_027871945.1	pyruvate, phosphate dikinase [[Eubacterium] cellulosolvens]	0.000147173	0.0111577
Metagenome-assembled unannotated gene	MH0192_GL0139005	[gene] locus=scaffold3084_1:418:2541:+ [Complete] codon-table.11	2.28443e-05	0.000964086	[Ruminococcus] iron-containing alcohol dehydrogenase	gi|1466331826|gb|RGG91650.1|	iron-containing alcohol dehydrogenase [Ruminococcus sp. AF16-50]	0.000147173	0.00124756
[Blautia] Elongation factor G	A0A1C5RZA4|A0A1C5RZA4_9FIRM	Elongation factor G OS=uncultured Blautia sp. GN=fusA_3 PE=3 SV=1	2.28545e-05	0.00109752	Metagenome-assembled unannotated gene	DLM007_GL0055172	[gene] locus=scaffold29468_2:2:1015:- [Lack both ends] codon-table.11	0.000147614	6.10115e-05
Metagenome-assembled unannotated gene	764588959-stool1_revised_scaffold38375_1_gene25786	strand:- start:1408 stop:2439 length:1032 start_codon:no stop_codon:yes gene_type:incomplete [Lack 5'-end] codon-table.11	2.29204e-05	0.000254265	[Ruminococcus] 50S ribosomal protein L1	gi|1472290863|gb|RHQ52769.1|	50S ribosomal protein L1 [Ruminococcus sp. AF25-23LB]	0.000149181	5.13116e-05
[Roseburia faecis] glutamine synthetase	WP_022045404.1	glutamine synthetase [Roseburia faecis]	2.34273e-05	0.000529792	[Blautia obeum] CO dehydrogenase/CO-methylating acetyl-CoA synthase complex subunit beta	gi|1471045507|gb|RHE41993.1|	CO dehydrogenase/CO-methylating acetyl-CoA synthase complex subunit beta [Blautia obeum]	0.000149471	6.97827e-05
Metagenome-assembled unannotated gene	MH0001_GL0002616	[gene] locus=scaffold6390_7:29630:31747:- [Complete] codon-table.11	2.34273e-05	0.000529792	Metagenome-assembled unannotated gene	O2.CD1-0-PT_GL0061205	[gene] locus=scaffold6470_1:332:2449:- [Complete] codon-table.11	0.000150151	0.000502653
[Lachnospiraceae] DNA-directed RNA polymerase subunit beta'	WP_090036157.1	DNA-directed RNA polymerase subunit beta' [Lachnospiraceae bacterium YSD2013]	2.34273e-05	0.000243719	[Ruminococcus] ribosome-associated translation inhibitor RaiA	gi|1472117507|gb|RHO85225.1|	ribosome-associated translation inhibitor RaiA [Ruminococcus sp. AF41-9]	0.000151642	0.000107063
Metagenome-assembled unannotated gene	V1.FI02_GL0050288	[gene] locus=scaffold11058_25:1:1392:- [Lack 3'-end] codon-table.11	2.34273e-05	0.000529792	[Clostridium symbiosum] elongation factor G	gi|1470754516|gb|RHB58617.1|	elongation factor G [[Clostridium] symbiosum]	0.000151913	0.000307996
Metagenome-assembled unannotated gene	T2D-108A_GL0012166	[gene] locus=scaffold26099_1:56844:57869:- [Complete] codon-table.11	2.347e-05	0.000521089	[Ruminococcus] iron-containing alcohol dehydrogenase	gi|1466197201|gb|RGF62881.1|	iron-containing alcohol dehydrogenase [Ruminococcus sp. AF34-12]	0.000152035	0.00127059
Metagenome-assembled unannotated gene	MH0011_GL0101861	[gene] locus=scaffold12432_3:2257:3861:+ [Complete] codon-table.11	2.36572e-05	0.00352839	[Dorea formicigenerans] 30S ribosomal protein S2	R6SEQ6|R6SEQ6_9FIRM	30S ribosomal protein S2 OS=Dorea formicigenerans CAG:28 GN=rpsB PE=3 SV=1	0.000152035	0.00274908
[Bariatricus massiliensis] 30S ribosomal protein S3	WP_066737600.1	30S ribosomal protein S3 [Bariatricus massiliensis]	2.37567e-05	0.000303924	[Blautia] 50S ribosomal protein L4	R5XE97|R5XE97_9FIRM	50S ribosomal protein L4 OS=Blautia sp. CAG:257 GN=rplD PE=3 SV=1	0.000152035	0.000248325
[Blautia] ketol-acid reductoisomerase	gi|1472833792|gb|RHV82849.1|	ketol-acid reductoisomerase [Blautia sp. OF11-22]	2.38663e-05	0.000165237	[uncultured bacterium] IlvE_II: branched-chain amino acid	A0A1L5L1L2|A0A1L5L1L2_9BACT	IlvE_II: branched-chain amino acid OS=uncultured bacterium PE=4 SV=1	0.000152421	3.05634e-05
Metagenome-assembled unannotated gene	V1.FI14_GL0127291	[gene] locus=scaffold44092_1:18093:19112:- [Complete] codon-table.11	2.38663e-05	0.000394085	[Ruminococcus] aldehyde dehydrogenase EutE	gi|1466210936|gb|RGF76229.1|	aldehyde dehydrogenase EutE [Ruminococcus sp. AF31-8BH]	0.000154561	0.00028008
Metagenome-assembled unannotated gene	O2.UC48-0_GL0140254	[gene] locus=scaffold102720_2:1280:1975:- [Complete] codon-table.11	2.38663e-05	3.26362e-05	Metagenome-assembled unannotated gene	V1.CD49-0_GL0205744	[gene] locus=scaffold3055_24:1:1227:+ [Lack 5'-end] codon-table.11	0.00015716	0.00127914
Metagenome-assembled unannotated gene	V1.UC23-1_GL0093690	[gene] locus=scaffold57877_1:3:1157:- [Lack 3'-end] codon-table.11	2.40744e-05	0.000111106	[Clostridium] DNA-directed RNA polymerase subunit beta'	R6S077|R6S077_9CLOT	DNA-directed RNA polymerase subunit beta' OS=Clostridium sp. CAG:58 GN=rpoC PE=3 SV=1	0.000159106	0.000172183
Metagenome-assembled unannotated gene	NLM028_GL0048723	[gene] locus=scaffold57038_1:3:797:+ [Lack 5'-end] codon-table.11	2.40744e-05	0.000119935	[Clostridiales] pyruvate, phosphate dikinase	WP_089826118.1	pyruvate, phosphate dikinase [Clostridiales bacterium CHKCI001]	0.000160705	0.0094187
Metagenome-assembled unannotated gene	MH0006_GL0106010	[gene] locus=scaffold25018_4:28:2154:- [Complete] codon-table.11	2.40969e-05	0.00019709	[Prevotella] 30S ribosomal protein S4	WP_004369558.1	MULTISPECIES: 30S ribosomal protein S4 [Prevotella]	0.000161453	2.82961e-05
[Ruminococcus] CO dehydrogenase/CO-methylating acetyl-CoA synthase complex subunit beta	gi|1472332840|gb|RHQ93522.1|	CO dehydrogenase/CO-methylating acetyl-CoA synthase complex subunit beta [Ruminococcus sp. AF21-42]	2.4135e-05	0.00019386	[Roseburia inulinivorans] 50S ribosomal protein L2	C0FTI3|C0FTI3_9FIRM	50S ribosomal protein L2 OS=Roseburia inulinivorans DSM 16841 GN=rplB PE=3 SV=1	0.000162071	0.00695736
[Dorea longicatena] ketol-acid reductoisomerase	gi|1467113505|gb|RGO34458.1|	ketol-acid reductoisomerase [Dorea longicatena]	2.44313e-05	0.000374145	Metagenome-assembled unannotated gene	MH0393_GL0112520	[gene] locus=scaffold32525_2:1:492:- [Lack 3'-end] codon-table.11	0.000162071	0.00669249
[Ruminococcus] CO dehydrogenase/CO-methylating acetyl-CoA synthase complex subunit beta	gi|1472776239|gb|RHV26573.1|	CO dehydrogenase/CO-methylating acetyl-CoA synthase complex subunit beta [Ruminococcus sp. OM05-7]	2.44349e-05	0.000207383	Metagenome-assembled unannotated gene	MH0446_GL0239158	[gene] locus=scaffold104519_4:639:1553:- [Lack 5'-end] codon-table.11	0.000162177	0.00346315
Metagenome-assembled unannotated gene	T2D-132A_GL0079085	[gene] locus=scaffold16996_3:347:1366:+ [Complete] codon-table.11	2.45076e-05	0.000475986	[Ruminococcus] triose-phosphate isomerase	gi|1484254414|gb|RJW27240.1|	triose-phosphate isomerase [Ruminococcus sp. OM02-16LB]	0.000162562	0.000681752
[Ruminococcus] elongation factor G	gi|1472273921|gb|RHQ36366.1|	elongation factor G [Ruminococcus sp. AF25-28AC]	2.47846e-05	0.00121292	Metagenome-assembled unannotated gene	O2.UC41-1_GL0146108	[gene] locus=scaffold4253_1:1:666:- [Lack 3'-end] codon-table.11	0.000162673	0.000116928
[Eubacterium] Ketol-acid reductoisomerase (NADP(+))	R6K479|R6K479_9FIRM	Ketol-acid reductoisomerase (NADP(+)) OS=Eubacterium sp. CAG:252 GN=ilvC PE=3 SV=1	2.4851e-05	0.000222522	[Lachnospiraceae] DNA-directed RNA polymerase subunit beta'	WP_094176173.1	DNA-directed RNA polymerase subunit beta' [Lachnospiraceae bacterium]	0.000162689	0.000282362
[Blautia] DNA-directed RNA polymerase subunit beta'	gi|1472705611|gb|RHU57595.1|	DNA-directed RNA polymerase subunit beta' [Blautia sp. TF10-30]	2.50976e-05	0.000197627	[Ruminococcus] iron-containing alcohol dehydrogenase	gi|1466408863|gb|RGH65913.1|	iron-containing alcohol dehydrogenase [Ruminococcus sp. AM31-32]	0.000162701	0.000139882
Metagenome-assembled unannotated gene	O2.UC12-2_GL0033437	[gene] locus=scaffold14299_35:1891:4035:- [Complete] codon-table.11	2.50976e-05	0.000495545	[Ruminococcus faecis] triose-phosphate isomerase	WP_054751029.1	triose-phosphate isomerase [Ruminococcus faecis]	0.000163006	0.000999874
Metagenome-assembled unannotated gene	O2.UC40-2_GL0128006	[gene] locus=scaffold91712_2:268:1293:+ [Complete] codon-table.11	2.5433e-05	0.000246144	[Robinsoniella] DNA-directed RNA polymerase subunit beta'	WP_115483560.1	DNA-directed RNA polymerase subunit beta' [Robinsoniella sp. MCWD5]	0.000163477	0.000475119
Metagenome-assembled unannotated gene	MH0148_GL0049552	[gene] locus=scaffold8422_11:2265:2831:+ [Lack 3'-end] codon-table.11	2.55497e-05	0.000453229	[Butyrivibrio] fructose-6-phosphate aldolase	WP_022759892.1	MULTISPECIES: fructose-6-phosphate aldolase [Butyrivibrio]	0.000163721	0.000299781
[Lachnoclostridium] 50S ribosomal protein L1	WP_087156480.1	50S ribosomal protein L1 [Lachnoclostridium sp. An181]	2.57389e-05	0.000139717	[Firmicutes] Pyruvate phosphate dikinase	R7BKJ6|R7BKJ6_9FIRM	Pyruvate phosphate dikinase OS=Firmicutes bacterium CAG:882 GN=BN803_00523 PE=4 SV=1	0.000164039	0.000544399
Metagenome-assembled unannotated gene	O2.UC47-1_GL0089689	[gene] locus=scaffold43644_5:1:768:+ [Lack 5'-end] codon-table.11	2.59838e-05	0.00020132	[Ruminococcus bromii] iron-containing alcohol dehydrogenase	gi|1470460459|gb|RGY73576.1|	iron-containing alcohol dehydrogenase [Ruminococcus bromii]	0.000164039	0.000139882
[Eubacterium] ketol-acid reductoisomerase	gi|1469670432|gb|RGS34472.1|	ketol-acid reductoisomerase [Eubacterium sp. AF22-9]	2.59838e-05	0.000270271	Metagenome-assembled unannotated gene	SZEY-44A_GL0015657	[gene] locus=scaffold23956_4:306:1622:- [Lack 5'-end] codon-table.11	0.000164039	0.000139882
Metagenome-assembled unannotated gene	MH0243_GL0073055	[gene] locus=scaffold16758_27:2:1039:+ [Lack 5'-end] codon-table.11	2.60783e-05	0.00074009	[Clostridium] Pyruvate, phosphate dikinase	A0A1Q6LY67|A0A1Q6LY67_9CLOT	Pyruvate, phosphate dikinase OS=Clostridium sp. 44_14 GN=BHW06_05390 PE=3 SV=1	0.000165632	0.00117708
Metagenome-assembled unannotated gene	MH0101_GL0027476	[gene] locus=scaffold19033_2:5854:6894:+ [Complete] codon-table.11	2.60783e-05	0.000168204	[Blautia] fibronectin type III domain-containing protein	gi|1472318110|gb|RHQ79232.1|	fibronectin type III domain-containing protein [Blautia sp. AF22-5LB]	0.000166632	0.00153651
Metagenome-assembled unannotated gene	MH0435_GL0146209	[gene] locus=scaffold75251_5:501:1157:+ [Complete] codon-table.11	2.60783e-05	0.000193383	[Blautia] fibronectin type III domain-containing protein	gi|1472490378|gb|RHS47546.1|	fibronectin type III domain-containing protein [Blautia sp. AM46-5]	0.000166632	0.00153651
[Roseburia hominis] ketol-acid reductoisomerase	gi|1469678271|gb|RGS42055.1|	ketol-acid reductoisomerase [Roseburia hominis]	2.60783e-05	0.000498508	Metagenome-assembled unannotated gene	V1.UC11-5_GL0112879	[gene] locus=scaffold87461_3:10093:13761:+ [Complete] codon-table.11	0.000166632	0.000577559
[Blautia] 30S ribosomal protein S3	gi|1472695269|gb|RHU47452.1|	30S ribosomal protein S3 [Blautia sp. TF11-31AT]	2.60783e-05	0.000285809	Metagenome-assembled unannotated gene	MH0172_GL0021298	[gene] locus=scaffold87445_1:2237:4012:- [Complete] codon-table.11	0.000168304	0.0063543
Metagenome-assembled unannotated gene	V1.UC47-4_GL0191404	[gene] locus=scaffold96200_15:4562:6703:+ [Complete] codon-table.11	2.63197e-05	0.000523345	[Roseburia] 30S ribosomal protein S4	A0A1C5ZKV6|A0A1C5ZKV6_9FIRM	30S ribosomal protein S4 OS=uncultured Roseburia sp. GN=rpsD PE=3 SV=1	0.000168627	9.59851e-05
[Lachnospiraceae] Elongation factor G	E5XIB1|E5XIB1_9FIRM	Elongation factor G OS=Lachnospiraceae bacterium 8_1_57FAA GN=fusA PE=3 SV=1	2.65935e-05	0.000145254	[Blautia] Succinate-semialdehyde dehydrogenase (Acetylating)	A0A1C5X7W3|A0A1C5X7W3_9FIRM	Succinate-semialdehyde dehydrogenase (Acetylating) OS=uncultured Blautia sp. GN=sucD PE=4 SV=1	0.000169296	0.000456564
[Ruminococcus] CO dehydrogenase/CO-methylating acetyl-CoA synthase complex subunit beta	gi|1472696007|gb|RHU48165.1|	CO dehydrogenase/CO-methylating acetyl-CoA synthase complex subunit beta [Ruminococcus sp. TF11-2AC]	2.6924e-05	0.000203206	[Ruminococcus] aldehyde dehydrogenase EutE	gi|1466389889|gb|RGH47535.1|	aldehyde dehydrogenase EutE [Ruminococcus sp. AM41-10BH]	0.000169296	0.000456564
Metagenome-assembled unannotated gene	MH0161_GL0081156	[gene] locus=scaffold23846_2:971:1735:- [Lack 5'-end] codon-table.11	2.7135e-05	4.49264e-05	[Ruminococcus] aldehyde dehydrogenase EutE	gi|1472659973|gb|RHU12840.1|	aldehyde dehydrogenase EutE [Ruminococcus sp. AM26-12LB]	0.000169296	0.000456564
[Blautia] Triosephosphate isomerase	A0A1Q6JER8|A0A1Q6JER8_9FIRM	Triosephosphate isomerase OS=Blautia sp. CAG:37_48_57 GN=tpiA PE=3 SV=1	2.7135e-05	4.49264e-05	Metagenome-assembled unannotated gene	MH0419_GL0121903	[gene] locus=scaffold65288_9:7218:8849:+ [Complete] codon-table.11	0.000171199	0.00139181
[Lachnospiraceae] DNA-directed RNA polymerase subunit beta'	gi|1472838506|gb|RHV87320.1|	DNA-directed RNA polymerase subunit beta' [Lachnospiraceae bacterium OF09-33XD]	2.71438e-05	0.000267144	[Ruminococcus] triose-phosphate isomerase	gi|1466359543|gb|RGH18497.1|	triose-phosphate isomerase [Ruminococcus sp. AF12-5]	0.000171199	0.00130335
[Ruminococcus] CO dehydrogenase/CO-methylating acetyl-CoA synthase complex subunit beta	gi|1472648924|gb|RHU01955.1|	CO dehydrogenase/CO-methylating acetyl-CoA synthase complex subunit beta [Ruminococcus sp. AM27-16]	2.72819e-05	0.000285858	Metagenome-assembled unannotated gene	O2.UC6-1_GL0128848	[gene] locus=scaffold63879_2:203:1015:- [Lack 5'-end] codon-table.11	0.000171199	0.00130335
[Ruminococcus] Translation elongation factor G	A0A1Q6TWM0|A0A1Q6TWM0_9FIRM	Translation elongation factor G (Fragment) OS=Ruminococcus sp. CAG:9-related_41_34 GN=BHW51_03640 PE=3 SV=1	2.72819e-05	0.000537626	[Clostridiales] Triosephosphate isomerase	A0A1Q6L6A2|A0A1Q6L6A2_9FIRM	Triosephosphate isomerase OS=Clostridiales bacterium 36_14 GN=tpiA PE=3 SV=1	0.000171199	0.00130335
Metagenome-assembled unannotated gene	MH0198_GL0030700	[gene] locus=scaffold15858_5:22:1041:- [Complete] codon-table.11	2.74524e-05	0.000421751	Metagenome-assembled unannotated gene	V1.CD17-4_GL0153018	[gene] locus=scaffold15695_7:2907:4709:- [Lack 5'-end] codon-table.11	0.000171199	0.00558391
[Dorea longicatena] ketol-acid reductoisomerase	gi|1471238953|gb|RHG28860.1|	ketol-acid reductoisomerase [Dorea longicatena]	2.74524e-05	0.000596483	Metagenome-assembled unannotated gene	NLM021_GL0065402	[gene] locus=scaffold23444_7:59:2101:+ [Lack 3'-end] codon-table.11	0.000171343	0.00019084
[Ruminococcus] 50S ribosomal protein L5	A0A1C5LWU6|A0A1C5LWU6_9FIRM	50S ribosomal protein L5 OS=uncultured Ruminococcus sp. GN=rplE PE=3 SV=1	2.7519e-05	0.00031035	[Bariatricus massiliensis] 50S ribosomal protein L4	WP_066737610.1	50S ribosomal protein L4 [Bariatricus massiliensis]	0.000171513	0.0053445
Metagenome-assembled unannotated gene	MH0239_GL0125431	[gene] locus=scaffold66499_1:38222:39844:- [Complete] codon-table.11	2.76638e-05	0.00341927	[Clostridium amygdalinum] pyruvate, phosphate dikinase	WP_097005536.1	pyruvate, phosphate dikinase [[Clostridium] amygdalinum]	0.000172328	0.00139214
Metagenome-assembled unannotated gene	MH0233_GL0020441	[gene] locus=scaffold69774_2:371:2488:- [Complete] codon-table.11	2.78492e-05	0.000184773	Metagenome-assembled unannotated gene	DLM001_GL0035039	[gene] locus=scaffold309_6:1:2646:- [Lack both ends] codon-table.11	0.000173142	0.00142982
Metagenome-assembled unannotated gene	MH0026_GL0018078	[gene] locus=scaffold4099_1:1:1083:+ [Lack both ends] codon-table.11	2.78492e-05	0.00369372	Metagenome-assembled unannotated gene	MH0239_GL0009354	[gene] locus=scaffold65314_1:60409:60720:- [Complete] codon-table.11	0.000173389	8.16449e-05
[Ruminococcus] co-chaperone GroES	gi|1484254080|gb|RJW26910.1|	co-chaperone GroES [Ruminococcus sp. OM02-16LB]	2.85884e-05	0.00116349	[Firmicutes] 10 kDa chaperonin	R6SL41|R6SL41_9FIRM	10 kDa chaperonin OS=Firmicutes bacterium CAG:424 GN=groS PE=3 SV=1	0.000173389	8.16449e-05
[Eubacterium ramulus] elongation factor G	WP_109214649.1	elongation factor G [Eubacterium ramulus]	2.89192e-05	0.00238835	Metagenome-assembled unannotated gene	MH0385_GL0159230	[gene] locus=scaffold19758_17:25:1242:- [Complete] codon-table.11	0.000173439	0.00138801
Metagenome-assembled unannotated gene	V1.CD34-0_GL0003078	[gene] locus=scaffold8015_1:2:967:- [Lack 3'-end] codon-table.11	2.89192e-05	0.000931908	[Roseburia] DNA-directed RNA polymerase subunit beta'	R7R4P2|R7R4P2_9FIRM	DNA-directed RNA polymerase subunit beta' OS=Roseburia sp. CAG:100 GN=rpoC PE=3 SV=1	0.000173507	0.000243289
Metagenome-assembled unannotated gene	SZEY-29A_GL0024497	[gene] locus=scaffold10850_1:1:2121:+ [Lack 5'-end] codon-table.11	2.90099e-05	0.000487332	[Butyrivibrio proteoclasticus] fructose-6-phosphate aldolase	WP_026651161.1	fructose-6-phosphate aldolase [Butyrivibrio proteoclasticus]	0.000175505	0.000217853
[Paenibacillus] 50S ribosomal protein L5	WP_036691402.1	MULTISPECIES: 50S ribosomal protein L5 [Paenibacillus]	2.90099e-05	8.54276e-05	Metagenome-assembled unannotated gene	MH0212_GL0140241	[gene] locus=scaffold56706_4:217:954:+ [Complete] codon-table.11	0.000175968	0.00424604
[Ruminococcus] co-chaperone GroES	gi|1472739634|gb|RHU90776.1|	co-chaperone GroES [Ruminococcus sp. OM08-7]	2.91121e-05	0.00237337	Metagenome-assembled unannotated gene	O2.UC47-2_GL0077487	[gene] locus=scaffold61024_5:2634:3380:- [Complete] codon-table.11	0.000175968	0.00424604
Metagenome-assembled unannotated gene	MH0327_GL0039981	[gene] locus=scaffold46837_2:1:522:+ [Lack both ends] codon-table.11	2.92059e-05	0.000325154	[Firmicutes] Carbohydrate ABC transporter substrate-binding protein CUT1 family (TC 3.A.1.1.-)	R5XPV8|R5XPV8_9FIRM	Carbohydrate ABC transporter substrate-binding protein CUT1 family (TC 3.A.1.1.-) OS=Firmicutes bacterium CAG:212 GN=BN537_01799 PE=4 SV=1	0.000177195	0.00256642
[Ruminococcus faecis] triose-phosphate isomerase	WP_054751029.1	triose-phosphate isomerase [Ruminococcus faecis]	2.95975e-05	0.000999874	[Blautia] co-chaperone GroES	WP_087269966.1	MULTISPECIES: co-chaperone GroES [Blautia]	0.000177827	9.75271e-05
Metagenome-assembled unannotated gene	O2.UC31-2_GL0006474	[gene] locus=scaffold88005_1_2:1:411:- [Lack 3'-end] codon-table.11	2.96304e-05	0.00186421	Metagenome-assembled unannotated gene	V1.UC50-1_GL0022416	[gene] locus=scaffold47543_3:226:561:- [Complete] codon-table.11	0.000177827	9.75271e-05
[Dorea] elongation factor G	gi|1466155899|gb|RGF23413.1|	elongation factor G [Dorea sp. AM10-31]	2.9822e-05	0.00191225	[Marvinbryantia formatexigens] pyruvate, phosphate dikinase	WP_040783997.1	pyruvate, phosphate dikinase [Marvinbryantia formatexigens]	0.00017936	0.0205884
[Ruminococcus gnavus] elongation factor G	WP_024854061.1	elongation factor G [[Ruminococcus] gnavus]	3.02547e-05	0.000298078	Metagenome-assembled unannotated gene	MH0163_GL0063341	[gene] locus=scaffold18201_2:15544:16371:+ [Complete] codon-table.11	0.000179579	0.00014816
Metagenome-assembled unannotated gene	MH0316_GL0005591	[gene] locus=scaffold40817_3:2:1030:+ [Lack 5'-end] codon-table.11	3.02679e-05	0.000428502	[Clostridium] pyruvate:ferredoxin (flavodoxin) oxidoreductase	WP_035289772.1	pyruvate:ferredoxin (flavodoxin) oxidoreductase [Clostridium sp. KNHs214]	0.000180537	0.00269681
[Agathobacter ruminis] elongation factor G	WP_031542444.1	elongation factor G [Agathobacter ruminis]	3.02679e-05	0.0023518	[Clostridium] 30S ribosomal protein S2	R6RBN1|R6RBN1_9CLOT	30S ribosomal protein S2 OS=Clostridium sp. CAG:58 GN=rpsB PE=3 SV=1	0.000180976	0.00319807
[Clostridium] ketol-acid reductoisomerase	gi|1472836322|gb|RHV85235.1|	ketol-acid reductoisomerase [Clostridium sp. OF09-36]	3.02679e-05	0.000534578	Metagenome-assembled unannotated gene	MH0104_GL0068881	[gene] locus=C1535994_1:1:552:+ [Lack both ends] codon-table.11	0.000181294	0.000493885
Metagenome-assembled unannotated gene	MH0457_GL0271686	[gene] locus=scaffold39092_4:2:736:+ [Lack 5'-end] codon-table.11	3.02679e-05	0.00090077	Metagenome-assembled unannotated gene	MH0011_GL0025043	[gene] locus=scaffold10602_5:1502:2209:+ [Complete] codon-table.11	0.00018133	0.000286288
Metagenome-assembled unannotated gene	MH0390_GL0176699	[gene] locus=scaffold21819_1:3:662:- [Lack 3'-end] codon-table.11	3.03192e-05	0.000694665	[butyrate-producing] 30S ribosomal protein S2	D7GVT5|D7GVT5_9FIRM	30S ribosomal protein S2 OS=butyrate-producing bacterium SS3/4 GN=rpsB PE=3 SV=1	0.000181687	0.00354635
Metagenome-assembled unannotated gene	MH0047_GL0036395	[gene] locus=scaffold10973_2:8108:10225:- [Complete] codon-table.11	3.03546e-05	0.000258988	[Clostridium] Elongation factor G	A0A1Q6M0B4|A0A1Q6M0B4_9CLOT	Elongation factor G OS=Clostridium sp. 44_14 GN=fusA PE=3 SV=1	0.000181809	0.000180315
[Clostridium] ketol-acid reductoisomerase	gi|1472269198|gb|RHQ31708.1|	ketol-acid reductoisomerase [Clostridium sp. AF27-2AA]	3.06309e-05	0.000569624	Metagenome-assembled unannotated gene	764042746-stool2_revised_scaffold14603_1_gene80628	strand:+ start:3 stop:839 length:837 start_codon:no stop_codon:yes gene_type:incomplete [Lack 5'-end] codon-table.11	0.000184756	0.00127387
Metagenome-assembled unannotated gene	MH0457_GL0047691	[gene] locus=scaffold45894_6:2:772:+ [Lack 5'-end] codon-table.11	3.09228e-05	0.000147436	[Roseburia] 30S ribosomal protein S2	gi|1466462519|gb|RGI17675.1|	30S ribosomal protein S2 [Roseburia sp. TF10-5]	0.000184756	0.00127387
[Clostridium] Ketol-acid reductoisomerase (NADP(+))	A0A1C5TIM0|A0A1C5TIM0_9CLOT	Ketol-acid reductoisomerase (NADP(+)) OS=uncultured Clostridium sp. GN=ilvC PE=3 SV=1	3.09228e-05	0.00111739	[Roseburia] 30S ribosomal protein S2	R5V4H8|R5V4H8_9FIRM	30S ribosomal protein S2 OS=Roseburia sp. CAG:18 GN=rpsB PE=3 SV=1	0.000185449	0.00136201
[Roseburia] 30S ribosomal protein S3	A0A1C5ZI14|A0A1C5ZI14_9FIRM	30S ribosomal protein S3 OS=uncultured Roseburia sp. GN=rpsC PE=3 SV=1	3.09228e-05	0.000326904	[Clostridium symbiosum] 30S ribosomal protein S2	A0A174MJU1|A0A174MJU1_CLOSY	30S ribosomal protein S2 OS=Clostridium symbiosum GN=rpsB PE=3 SV=1	0.000185449	0.00317184
[Ruminococcus] 50S ribosomal protein L5	gi|1484254965|gb|RJW27784.1|	50S ribosomal protein L5 [Ruminococcus sp. OM02-16LB]	3.10502e-05	0.000455999	Metagenome-assembled unannotated gene	763901136-stool1_revised_scaffold256_1_gene46843	strand:- start:544 stop:1761 length:1218 start_codon:no stop_codon:yes gene_type:incomplete [Lack 5'-end] codon-table.11	0.000185453	0.000261274
[Firmicutes] chaperonin GroEL	gi|1472524308|gb|RHS80363.1|	chaperonin GroEL [Firmicutes bacterium AM43-11BH]	3.10518e-05	0.0041978	[Klebsiella pneumoniae] hypothetical protein	WP_109027997.1	hypothetical protein, partial [Klebsiella pneumoniae]	0.000187258	2.82961e-05
[Ruminococcus] triose-phosphate isomerase	gi|1466359543|gb|RGH18497.1|	triose-phosphate isomerase [Ruminococcus sp. AF12-5]	3.10795e-05	0.00130335	[Eubacterium] molecular chaperone DnaK	WP_033126588.1	molecular chaperone DnaK [Eubacterium sp. ER2]	0.000187564	0.0156987
Metagenome-assembled unannotated gene	O2.UC6-1_GL0128848	[gene] locus=scaffold63879_2:203:1015:- [Lack 5'-end] codon-table.11	3.10795e-05	0.00130335	[Clostridium] Pyruvate phosphate dikinase	R5E8E6|R5E8E6_9CLOT	Pyruvate phosphate dikinase OS=Clostridium sp. CAG:590 GN=BN724_01696 PE=4 SV=1	0.000187564	0.00362903
[Clostridiales] Triosephosphate isomerase	A0A1Q6L6A2|A0A1Q6L6A2_9FIRM	Triosephosphate isomerase OS=Clostridiales bacterium 36_14 GN=tpiA PE=3 SV=1	3.10795e-05	0.00130335	[Pseudobutyrivibrio] 50S ribosomal protein L4	WP_090297149.1	50S ribosomal protein L4 [Pseudobutyrivibrio sp. ACV-2]	0.000188385	0.00593393
[Dorea] 50S ribosomal protein L4	WP_101694959.1	50S ribosomal protein L4 [Dorea sp. Marseille-P4003]	3.10795e-05	0.000133801	Metagenome-assembled unannotated gene	MH0131_GL0029847	[gene] locus=scaffold30397_1:1764:2534:+ [Complete] codon-table.11	0.000188693	0.000293636
Metagenome-assembled unannotated gene	T2D-189A_GL0002208	[gene] locus=scaffold68911_3:1:921:+ [Lack both ends] codon-table.11	3.1183e-05	0.000609311	Metagenome-assembled unannotated gene	O2.CD3-0-PT_GL0135618	[gene] locus=scaffold77962_1:1409:2158:+ [Complete] codon-table.11	0.000189069	0.00137457
[Hungatella hathewayi] chaperonin GroEL	WP_055650564.1	chaperonin GroEL [Hungatella hathewayi]	3.1183e-05	0.00722021	[Flavonifractor plautii] DNA-directed RNA polymerase subunit beta'	A0A174M2D2|A0A174M2D2_9FIRM	DNA-directed RNA polymerase subunit beta' OS=Flavonifractor plautii GN=rpoC_2 PE=3 SV=1	0.000190519	0.000197528
[Ruminococcus] glutamine synthetase type III	gi|1466430509|gb|RGH86688.1|	glutamine synthetase type III [Ruminococcus sp. AM28-29LB]	3.1183e-05	0.00130762	[Lachnoclostridium] 50S ribosomal protein L5	WP_087221122.1	50S ribosomal protein L5 [Lachnoclostridium sp. An14]	0.000192033	0.000156914
[Ruminococcus bromii] glutamine synthetase type III	gi|1470060422|gb|RGU83942.1|	glutamine synthetase type III [Ruminococcus bromii]	3.1183e-05	0.00130762	[Ruminococcus gnavus] 30S ribosomal protein S2	A7B3J6|A7B3J6_RUMGN	30S ribosomal protein S2 OS=Ruminococcus gnavus ATCC 29149 GN=rpsB PE=3 SV=1	0.000193576	0.0044951
[Ruminococcus] glutamine synthetase type III	gi|1466174686|gb|RGF41195.1|	glutamine synthetase type III [Ruminococcus sp. AF42-10]	3.1183e-05	0.00130762	[Ruminococcus] molecular chaperone DnaK	gi|1466353382|gb|RGH12444.1|	molecular chaperone DnaK [Ruminococcus sp. AF12-5]	0.000193869	0.011518
Metagenome-assembled unannotated gene	T2D-140A_GL0014433	[gene] locus=scaffold25459_4:112:642:- [Lack 5'-end] codon-table.11	3.1183e-05	0.000165237	Metagenome-assembled unannotated gene	MH0250_GL0004191	[gene] locus=scaffold110046_5:176:2656:+ [Lack 3'-end] codon-table.11	0.000193933	0.0113206
[Eubacterium] Ketol-acid reductoisomerase (NADP(+))	R5DS72|R5DS72_9FIRM	Ketol-acid reductoisomerase (NADP(+)) OS=Eubacterium sp. CAG:86 GN=ilvC PE=3 SV=1	3.15841e-05	0.000337954	[Clostridium] DNA-directed RNA polymerase subunit beta'	WP_089983682.1	DNA-directed RNA polymerase subunit beta' [Clostridium sp. C105KSO13]	0.000194335	0.000618319
Metagenome-assembled unannotated gene	MH0143_GL0096884	[gene] locus=scaffold300_13:348:2465:- [Complete] codon-table.11	3.17566e-05	0.00184582	Metagenome-assembled unannotated gene	O2.UC3-0_GL0090859	[gene] locus=scaffold30513_3:2:856:+ [Lack 5'-end] codon-table.11	0.000195255	0.000307996
[Hungatella effluvii] chaperonin GroEL	WP_110325768.1	chaperonin GroEL [Hungatella effluvii]	3.17566e-05	0.00566559	Metagenome-assembled unannotated gene	V1.CD46-0_GL0114986	[gene] locus=scaffold25550_1:3:629:+ [Lack 5'-end] codon-table.11	0.000195808	0.00579099
Metagenome-assembled unannotated gene	MH0127_GL0056132	[gene] locus=scaffold15890_1:9249:10241:+ [Complete] codon-table.11	3.17566e-05	0.00930356	[Prevotella] 50S ribosomal protein L2	R5GVY1|R5GVY1_9BACT	50S ribosomal protein L2 OS=Prevotella sp. CAG:755 GN=BN773_00834 PE=4 SV=1	0.000196867	0.000168204
Metagenome-assembled unannotated gene	MH0415_GL0164161	[gene] locus=scaffold275_6:85:705:+ [Complete] codon-table.11	3.17566e-05	0.000168415	[Anaerocolumna xylanovorans] DNA-directed RNA polymerase subunit beta'	A0A1M7Y9Z3|A0A1M7Y9Z3_9FIRM	DNA-directed RNA polymerase subunit beta' OS=Anaerocolumna xylanovorans DSM 12503 GN=rpoC PE=3 SV=1	0.000197258	0.000306049
Metagenome-assembled unannotated gene	MH0421_GL0161918	[gene] locus=scaffold115505_1:441:1400:+ [Lack 3'-end] codon-table.11	3.19231e-05	0.000356407	[Clostridiales] 30S ribosomal protein S2	C5EIV5|C5EIV5_9FIRM	30S ribosomal protein S2 OS=Clostridiales bacterium 1_7_47FAA GN=rpsB PE=3 SV=1	0.000197498	0.004322
Metagenome-assembled unannotated gene	MH0446_GL0211466	[gene] locus=scaffold8775_18:18:1100:- [Complete] codon-table.11	3.21063e-05	0.00041714	[Blautia obeum] 50S ribosomal protein L5	gi|1471043379|gb|RHE39928.1|	50S ribosomal protein L5 [Blautia obeum]	0.00019914	0.00034073
Metagenome-assembled unannotated gene	DLM010_GL0055996	[gene] locus=scaffold43989_1:3:644:- [Lack both ends] codon-table.11	3.27194e-05	0.00238775	Metagenome-assembled unannotated gene	MH0212_GL0074786	[gene] locus=scaffold5669_14:2:3013:- [Lack 3'-end] codon-table.11	0.000199161	0.000569743
[Blautia schinkii] 50S ribosomal protein L5	WP_044941977.1	50S ribosomal protein L5 [Blautia schinkii]	3.27194e-05	0.000323818	[Blautia] 50S ribosomal protein L5	WP_087222605.1	50S ribosomal protein L5 [Blautia sp. An249]	0.000199854	0.000245471
Metagenome-assembled unannotated gene	MH0193_GL0160980	[gene] locus=scaffold53106_2:124874:125896:- [Complete] codon-table.11	3.27194e-05	0.00107135	[Roseburia] DNA-directed RNA polymerase subunit beta'	R6Z351|R6Z351_9FIRM	DNA-directed RNA polymerase subunit beta' OS=Roseburia sp. CAG:309 GN=rpoC PE=3 SV=1	0.000200634	0.000280712
Metagenome-assembled unannotated gene	O2.UC7-1_GL0046862	[gene] locus=scaffold350_2:98309:99001:- [Complete] codon-table.11	3.27194e-05	4.08813e-05	[Lachnospiraceae] 30S ribosomal protein S3	WP_016223775.1	30S ribosomal protein S3 [Lachnospiraceae bacterium 3-2]	0.000201642	0.000184773
Metagenome-assembled unannotated gene	O2.UC9-2_GL0130936	[gene] locus=scaffold95268_1:1:744:+ [Lack both ends] codon-table.11	3.29037e-05	0.000140074	[Roseburia inulinivorans] Elongation factor G	A0A1Q6TC14|A0A1Q6TC14_9FIRM	Elongation factor G OS=Roseburia inulinivorans GN=fusA PE=3 SV=1	0.000202035	0.00024293
[Clostridium] Pyruvate, phosphate dikinase	A0A1Q6N618|A0A1Q6N618_9CLOT	Pyruvate, phosphate dikinase OS=Clostridium sp. CAG:62_40_43 GN=BHW11_10520 PE=4 SV=1	3.30113e-05	0.00129635	[Clostridium cavendishii] 50S ribosomal protein L5	A0A1M6M516|A0A1M6M516_9CLOT	50S ribosomal protein L5 OS=Clostridium cavendishii DSM 21758 GN=rplE PE=3 SV=1	0.000203009	6.66065e-05
[Clostridium] 50S ribosomal protein L4	A0A1C6C2M3|A0A1C6C2M3_9CLOT	50S ribosomal protein L4 OS=uncultured Clostridium sp. GN=rplD PE=3 SV=1	3.3051e-05	0.000219713	[Blautia] fibronectin type III domain-containing protein	gi|1472352259|gb|RHR12547.1|	fibronectin type III domain-containing protein [Blautia sp. AF19-34]	0.000206827	0.00197741
[Coprococcus] chaperonin GroEL	WP_016439257.1	chaperonin GroEL [Coprococcus sp. HPP0074]	3.31803e-05	0.00509137	[Butyrivibrio proteoclasticus] DNA-directed RNA polymerase subunit beta'	E0RZ29|E0RZ29_BUTPB	DNA-directed RNA polymerase subunit beta' OS=Butyrivibrio proteoclasticus (strain ATCC 51982 / DSM 14932 / B316) GN=rpoC PE=3 SV=1	0.000206926	0.000221257
[Roseburia] chaperonin GroEL	gi|1472063067|gb|RHO32253.1|	chaperonin GroEL [Roseburia sp. AM16-25]	3.31803e-05	0.00205793	[Clostridiales] L-fucose isomerase	gi|1484271686|gb|RJW44234.1|	L-fucose isomerase [Clostridiales bacterium TF09-2AC]	0.000207259	0.0259789
Metagenome-assembled unannotated gene	O2.UC2-0_GL0105824	[gene] locus=scaffold102651_2:3:551:+ [Lack 5'-end] codon-table.11	3.31803e-05	0.000378714	Metagenome-assembled unannotated gene	MH0088_GL0018297	[gene] locus=scaffold13106_3:16439:18235:- [Complete] codon-table.11	0.000207593	0.00393347
[Anaerostipes caccae] Ketol-acid reductoisomerase (NADP(+))	B0MCX7|B0MCX7_9FIRM	Ketol-acid reductoisomerase (NADP(+)) OS=Anaerostipes caccae DSM 14662 GN=ilvC PE=3 SV=1	3.31803e-05	0.000582591	Metagenome-assembled unannotated gene	NLM007_GL0034744	[gene] locus=scaffold3003_10:1850:2599:- [Complete] codon-table.11	0.000208054	0.00100974
[Anaerostipes caccae] ketol-acid reductoisomerase	WP_039946551.1	ketol-acid reductoisomerase [Anaerostipes caccae]	3.31803e-05	0.000582591	Metagenome-assembled unannotated gene	MH0205_GL0044637	[gene] locus=scaffold63320_1:3:545:+ [Lack 5'-end] codon-table.11	0.000208177	0.000136857
[Roseburia] Glutamine synthetase	A0A1C5M0T2|A0A1C5M0T2_9FIRM	Glutamine synthetase OS=uncultured Roseburia sp. GN=glnA_1 PE=3 SV=1	3.31803e-05	0.000878542	[Blautia] ribosome-associated translation inhibitor RaiA	WP_087222312.1	ribosome-associated translation inhibitor RaiA [Blautia sp. An249]	0.000208484	0.000146538
Metagenome-assembled unannotated gene	764487809-stool1_revised_scaffold1086_3_gene11330	strand:- start:6070 stop:8256 length:2187 start_codon:yes stop_codon:yes gene_type:complete [Complete] codon-table.11	3.31803e-05	0.000878542	[Ruminococcus] L-fucose isomerase	gi|1466266743|gb|RGG29096.1|	L-fucose isomerase [Ruminococcus sp. AF25-17]	0.000208635	0.00380722
[Blautia] 30S ribosomal protein S3	WP_087222593.1	30S ribosomal protein S3 [Blautia sp. An249]	3.31803e-05	0.000345246	[Roseburia] DNA-directed RNA polymerase subunit beta'	R6NMZ1|R6NMZ1_9FIRM	DNA-directed RNA polymerase subunit beta' OS=Roseburia sp. CAG:45 GN=rpoC PE=3 SV=1	0.00020868	0.000495296
Metagenome-assembled unannotated gene	DLM019_GL0032539	[gene] locus=scaffold50392_7:3:734:+ [Lack 5'-end] codon-table.11	3.32917e-05	0.0018058	Metagenome-assembled unannotated gene	V1.CD50-0_GL0092963	[gene] locus=scaffold42203_2:8134:8760:+ [Complete] codon-table.11	0.00020868	0.000216302
[Blautia] ketol-acid reductoisomerase	gi|1472631364|gb|RHT84875.1|	ketol-acid reductoisomerase [Blautia sp. AM28-10]	3.35257e-05	0.00029604	[Roseburia] DNA-directed RNA polymerase subunit beta'	gi|1472471160|gb|RHS28977.1|	DNA-directed RNA polymerase subunit beta' [Roseburia sp. AF12-17LB]	0.000209486	0.000611098
Metagenome-assembled unannotated gene	MH0147_GL0058470	[gene] locus=scaffold55263_15:511:1545:+ [Complete] codon-table.11	3.35257e-05	0.00029604	Metagenome-assembled unannotated gene	V1.CD46-0_GL0015724	[gene] locus=scaffold14453_4:589:1770:+ [Complete] codon-table.11	0.000210139	0.0071551
[Lachnoclostridium] 50S ribosomal protein L4	WP_087163500.1	50S ribosomal protein L4 [Lachnoclostridium sp. An131]	3.37536e-05	0.000168204	[Lachnospiraceae] 50S ribosomal protein L2	gi|1484244568|gb|RJW17636.1|	50S ribosomal protein L2 [Lachnospiraceae bacterium AM25-39]	0.000210139	0.00603956
Metagenome-assembled unannotated gene	NLM022_GL0068235	[gene] locus=scaffold9090_4:3:1757:- [Lack 3'-end] codon-table.11	3.38264e-05	0.000568926	Metagenome-assembled unannotated gene	V1.CD17-4_GL0015366	[gene] locus=scaffold16216_10:3647:4510:- [Complete] codon-table.11	0.000210139	0.00603956
[Bacteroides] 50S ribosomal protein L2	R5Y0F0|R5Y0F0_9BACE	50S ribosomal protein L2 OS=Bacteroides sp. CAG:144 GN=rplB PE=3 SV=1	3.38264e-05	7.74243e-05	Metagenome-assembled unannotated gene	V1.UC11-5_GL0061975	[gene] locus=scaffold64636_1:224:844:- [Complete] codon-table.11	0.000211651	0.00588318
Metagenome-assembled unannotated gene	O2.UC47-2_GL0021424	[gene] locus=scaffold25424_1:298:993:- [Lack 5'-end] codon-table.11	3.40796e-05	0.000867167	[Blautia obeum] ribosome-associated translation inhibitor RaiA	gi|1470705142|gb|RHB10178.1|	ribosome-associated translation inhibitor RaiA [Blautia obeum]	0.000212754	0.000215686
Metagenome-assembled unannotated gene	V1.CD54-0_GL0058461	[gene] locus=scaffold16441_1:85282:86313:+ [Complete] codon-table.11	3.42456e-05	0.000653609	[Fusobacterium varium] pyruvate:ferredoxin (flavodoxin) oxidoreductase	WP_096402176.1	pyruvate:ferredoxin (flavodoxin) oxidoreductase [Fusobacterium varium]	0.000212897	0.00122903
Metagenome-assembled unannotated gene	MH0443_GL0168470	[gene] locus=scaffold14776_2:2:940:- [Lack both ends] codon-table.11	3.4248e-05	0.000977967	Metagenome-assembled unannotated gene	V1.UC12-0_GL0018751	[gene] locus=scaffold56550_7:4752:6155:- [Lack 5'-end] codon-table.11	0.000212897	0.00757263
[Dorea] Elongation factor G	R5D6M8|R5D6M8_9FIRM	Elongation factor G OS=Dorea sp. CAG:105 GN=fusA PE=3 SV=1	3.4255e-05	0.00153232	Metagenome-assembled unannotated gene	T2D-144A_GL0044496	[gene] locus=scaffold15_2_1:1:348:+ [Lack 5'-end] codon-table.11	0.000212897	0.00052193
Metagenome-assembled unannotated gene	MH0270_GL0087799	[gene] locus=scaffold8113_15:12316:13944:- [Complete] codon-table.11	3.4255e-05	0.00380722	[Ruminococcus] 50S ribosomal protein L4	gi|1472677010|gb|RHU29605.1|	50S ribosomal protein L4 [Ruminococcus sp. TM09-4]	0.000213021	0.000343081
Metagenome-assembled unannotated gene	T2D-76A_GL0081335	[gene] locus=scaffold36025_4:10285:12465:- [Complete] codon-table.11	3.4255e-05	0.00101046	Metagenome-assembled unannotated gene	O2.UC20-1_GL0063107	[gene] locus=scaffold24101_7:583:1176:- [Complete] codon-table.11	0.000213662	6.69523e-05
[Lachnospira multipara] ketol-acid reductoisomerase	WP_031556940.1	ketol-acid reductoisomerase [Lachnospira multipara]	3.46386e-05	0.000496779	Metagenome-assembled unannotated gene	MH0222_GL0076492	[gene] locus=scaffold20444_7:8855:10651:+ [Complete] codon-table.11	0.000213662	0.0043749
[Drancourtella] chaperonin GroEL	WP_087199617.1	chaperonin GroEL [Drancourtella sp. An210]	3.48843e-05	0.0041978	[Sus scrofa] TRYP_PIG Trypsin	contP00761	SWISS-PROT:P00761|TRYP_PIG Trypsin - Sus scrofa (Pig).	0.000213769	0.000213108
[Tyzzerella nexilis] ketol-acid reductoisomerase	gi|1471223445|gb|RHG13663.1|	ketol-acid reductoisomerase [Tyzzerella nexilis]	3.4915e-05	0.000601401	[Oribacterium] 50S ribosomal protein L2	WP_036607913.1	50S ribosomal protein L2 [Oribacterium sp. P6A1]	0.000214126	0.00239177
[Clostridium] ketol-acid reductoisomerase	gi|1472737896|gb|RHU89084.1|	ketol-acid reductoisomerase [Clostridium sp. OM08-29]	3.4915e-05	0.000708339	[Bacteroides graminisolvens] 50S ribosomal protein L2	WP_024997596.1	50S ribosomal protein L2 [Bacteroides graminisolvens]	0.000216209	0.000188134
Metagenome-assembled unannotated gene	V1.CD32-0_GL0170937	[gene] locus=scaffold33084_4:3159:3908:+ [Complete] codon-table.11	3.4915e-05	0.000447712	[Blautia] fibronectin type III domain-containing protein	gi|1472693541|gb|RHU45697.1|	fibronectin type III domain-containing protein [Blautia sp. TF11-31AT]	0.000216435	0.00199835
[Clostridium] 50S ribosomal protein L4	A0A1C5KJX8|A0A1C5KJX8_9CLOT	50S ribosomal protein L4 OS=uncultured Clostridium sp. GN=rplD PE=3 SV=1	3.4915e-05	0.000182058	[uncultured bacterium] Propionaldehyde dehydrogenase	W8EDM2|W8EDM2_9BACT	Propionaldehyde dehydrogenase (Fragment) OS=uncultured bacterium GN=pduP PE=4 SV=1	0.000216657	0.000872902
Metagenome-assembled unannotated gene	764062976-stool1_revised_scaffold43270_1_gene41033	strand:- start:4002 stop:5018 length:1017 start_codon:yes stop_codon:yes gene_type:complete [Complete] codon-table.11	3.49665e-05	0.000486157	[Eubacterium] DNA-directed RNA polymerase subunit beta'	R7HDE1|R7HDE1_9FIRM	DNA-directed RNA polymerase subunit beta' OS=Eubacterium sp. CAG:38 GN=rpoC PE=3 SV=1	0.000216664	0.000196126
[Lachnospiraceae] Ketol-acid reductoisomerase	H1LVI3|H1LVI3_9FIRM	Ketol-acid reductoisomerase (Fragment) OS=Lachnospiraceae bacterium oral taxon 082 str. F0431 GN=HMPREF9099_01475 PE=3 SV=1	3.49665e-05	0.000491456	[Roseburia] Ribosome hibernation promoting factor	R7E856|R7E856_9FIRM	Ribosome hibernation promoting factor OS=Roseburia sp. CAG:471 GN=hpf PE=3 SV=1	0.000216687	0.000197627
Metagenome-assembled unannotated gene	MH0373_GL0070522	[gene] locus=scaffold117196_9:4774:5799:+ [Complete] codon-table.11	3.49665e-05	0.00107558	[Blautia] DNA-directed RNA polymerase subunit beta'	gi|1472387962|gb|RHR47622.1|	DNA-directed RNA polymerase subunit beta' [Blautia sp. AF17-9LB]	0.000217231	0.000168415
[Blautia] elongation factor G	gi|1472693580|gb|RHU45736.1|	elongation factor G [Blautia sp. TF11-31AT]	3.50465e-05	0.000569624	[butyrate-producing] DNA-directed RNA polymerase subunit beta'	D7GTB9|D7GTB9_9FIRM	DNA-directed RNA polymerase subunit beta' OS=butyrate-producing bacterium SS3/4 GN=rpoC PE=3 SV=1	0.000217877	0.000226254
Metagenome-assembled unannotated gene	HT25A_GL0109768	[gene] locus=scaffold15177_3:2:736:+ [Lack 5'-end] codon-table.11	3.51193e-05	0.00205429	Metagenome-assembled unannotated gene	V1.CD7-4_GL0000332	[gene] locus=scaffold27815_2:2476:4347:+ [Complete] codon-table.11	0.000218532	0.00948886
[Blautia obeum] 50S ribosomal protein L5	A5ZW90|A5ZW90_9FIRM	50S ribosomal protein L5 OS=Blautia obeum ATCC 29174 GN=rplE PE=3 SV=1	3.55365e-05	0.000453886	[Fusobacterium] pyruvate:ferredoxin (flavodoxin) oxidoreductase	WP_070580570.1	pyruvate:ferredoxin (flavodoxin) oxidoreductase [Fusobacterium sp. HMSC073F01]	0.000218591	0.000644382
[Bariatricus massiliensis] fructose-6-phosphate aldolase	WP_066734525.1	fructose-6-phosphate aldolase [Bariatricus massiliensis]	3.56142e-05	0.000176412	[Clostridium] L-fucose isomerase	A0A1C6KAD9|A0A1C6KAD9_9CLOT	L-fucose isomerase OS=uncultured Clostridium sp. GN=fucI_1 PE=3 SV=1	0.000219064	0.0169681
[Eubacterium] Ketol-acid reductoisomerase (NADP(+))	R7HD41|R7HD41_9FIRM	Ketol-acid reductoisomerase (NADP(+)) OS=Eubacterium sp. CAG:38 GN=ilvC PE=3 SV=1	3.56142e-05	0.000636356	Metagenome-assembled unannotated gene	MH0047_GL0015637	[gene] locus=scaffold29929_2:440:1480:+ [Complete] codon-table.11	0.000219182	0.000526094
[Lachnospiraceae] elongation factor G	WP_016296032.1	elongation factor G [Lachnospiraceae bacterium M18-1]	3.56166e-05	0.00186421	[Eubacterium ruminantium] fructose-6-phosphate aldolase	WP_103989138.1	fructose-6-phosphate aldolase [Eubacterium ruminantium]	0.000219379	8.63311e-05
[Lachnoclostridium] ketol-acid reductoisomerase	WP_087156060.1	ketol-acid reductoisomerase [Lachnoclostridium sp. An181]	3.56166e-05	0.00134192	[Fusobacterium varium] pyruvate:ferredoxin (flavodoxin) oxidoreductase	gi|1471244430|gb|RHG34010.1|	pyruvate:ferredoxin (flavodoxin) oxidoreductase [Fusobacterium varium]	0.000219724	0.000644382
Metagenome-assembled unannotated gene	O2.CD1-0-PT_GL0061205	[gene] locus=scaffold6470_1:332:2449:- [Complete] codon-table.11	3.57556e-05	0.000502653	[Anaerosporobacter mobilis] molecular chaperone DnaK	WP_073288373.1	molecular chaperone DnaK [Anaerosporobacter mobilis]	0.000220256	0.00578638
[Butyrivibrio proteoclasticus] 60 kDa chaperonin	E0S2A7|E0S2A7_BUTPB	60 kDa chaperonin OS=Butyrivibrio proteoclasticus (strain ATCC 51982 / DSM 14932 / B316) GN=groL PE=3 SV=1	3.58601e-05	0.0053445	[Clostridiaceae] pyruvate, phosphate dikinase	gi|1472856832|gb|RHW05285.1|	pyruvate, phosphate dikinase [Clostridiaceae bacterium OF09-1]	0.000220703	0.00360002
Metagenome-assembled unannotated gene	160765029-stool1_revised_scaffold62_1_gene51067	strand:- start:326 stop:2449 length:2124 start_codon:no stop_codon:yes gene_type:incomplete [Lack 5'-end] codon-table.11	3.5935e-05	0.00310566	Metagenome-assembled unannotated gene	O2.UC26-0_GL0079287	[gene] locus=scaffold20979_1:2659:6243:- [Complete] codon-table.11	0.000220703	0.000701219
[Ruminococcus lactaris] ketol-acid reductoisomerase	gi|1471166772|gb|RHF58418.1|	ketol-acid reductoisomerase [Ruminococcus lactaris]	3.61122e-05	0.00132008	Metagenome-assembled unannotated gene	V1.CD32-0_GL0100414	[gene] locus=scaffold14076_3:2:769:- [Lack 3'-end] codon-table.11	0.000221434	0.000144259
[Ruminococcus] Acetate kinase	R5HX96|R5HX96_9FIRM	Acetate kinase OS=Ruminococcus sp. CAG:60 GN=ackA PE=3 SV=1	3.61122e-05	0.000363843	[Ruminococcus] 50S ribosomal protein L2	gi|1466208872|gb|RGF74202.1|	50S ribosomal protein L2 [Ruminococcus sp. AF31-8BH]	0.000221876	0.000595325
Metagenome-assembled unannotated gene	MH0229_GL0075043	[gene] locus=scaffold91159_3:505:1368:+ [Complete] codon-table.11	3.6196e-05	0.00338684	Metagenome-assembled unannotated gene	V1.CD20-4_GL0061668	[gene] locus=scaffold67607_3:4193:6058:+ [Complete] codon-table.11	0.000221983	0.0100018
Metagenome-assembled unannotated gene	MH0119_GL0097010	[gene] locus=scaffold31261_5:493:2097:- [Complete] codon-table.11	3.6196e-05	0.00507056	Metagenome-assembled unannotated gene	V1.UC50-1_GL0164661	[gene] locus=scaffold59433_1:127:540:+ [Lack 3'-end] codon-table.11	0.000222045	0.00485197
Metagenome-assembled unannotated gene	MH0174_GL0036486	[gene] locus=scaffold25815_1:1:1107:- [Lack 3'-end] codon-table.11	3.62146e-05	0.00223333	Metagenome-assembled unannotated gene	O2.UC48-0_GL0016850	[gene] locus=C1983239_1:178:771:- [Lack 5'-end] codon-table.11	0.000222614	6.61972e-05
Metagenome-assembled unannotated gene	O2.UC7-1_GL0029250	[gene] locus=scaffold71667_4:44913:45989:- [Complete] codon-table.11	3.63451e-05	0.000410875	[Coprococcus] DNA-directed RNA polymerase subunit beta'	gi|1484235698|gb|RJW09016.1|	DNA-directed RNA polymerase subunit beta' [Coprococcus sp. AM25-4LB]	0.000223511	0.000703941
Metagenome-assembled unannotated gene	V1.CD55-0_GL0176671	[gene] locus=scaffold118389_1:6308:9928:- [Complete] codon-table.11	3.63451e-05	0.000101727	[Lachnoclostridium] iron-containing alcohol dehydrogenase	WP_087152275.1	iron-containing alcohol dehydrogenase [Lachnoclostridium sp. An298]	0.000223511	0.00828044
[Roseburia] Ketol-acid reductoisomerase	R5VBI9|R5VBI9_9FIRM	Ketol-acid reductoisomerase OS=Roseburia sp. CAG:18 GN=BN518_01645 PE=4 SV=1	3.64426e-05	0.00130211	Metagenome-assembled unannotated gene	O2.UC15-0_GL0106040	[gene] locus=scaffold1153_5:2111:2953:+ [Complete] codon-table.11	0.000223512	0.00399126
[Hungatella hathewayi] fructose-6-phosphate aldolase	WP_006778340.1	fructose-6-phosphate aldolase [Hungatella hathewayi]	3.68304e-05	0.000193899	Metagenome-assembled unannotated gene	MH0349_GL0122471	[gene] locus=scaffold98846_3:2:640:+ [Lack both ends] codon-table.11	0.000223575	4.66628e-05
[Lactonifactor longoviformis] chaperonin GroEL	WP_072849112.1	chaperonin GroEL [Lactonifactor longoviformis]	3.71612e-05	0.00756745	[Roseburia] 30S ribosomal protein S2	A0A1Q6UTC8|A0A1Q6UTC8_9FIRM	30S ribosomal protein S2 OS=Roseburia sp. 40_7 GN=rpsB PE=3 SV=1	0.000224407	0.00565878
[Ruminococcus] 50S ribosomal protein L5	gi|1472733672|gb|RHU84907.1|	50S ribosomal protein L5 [Ruminococcus sp. OM08-7]	3.74929e-05	0.000633814	[Roseburia] DNA-directed RNA polymerase subunit beta'	gi|1466369579|gb|RGH28213.1|	DNA-directed RNA polymerase subunit beta' [Roseburia sp. AF02-12]	0.000224497	0.000731375
Metagenome-assembled unannotated gene	O2.CD3-0-PT_GL0081207	[gene] locus=scaffold88593_2:47901:48554:- [Complete] codon-table.11	3.75756e-05	4.48439e-05	[Clostridium] Pyruvate, phosphate dikinase	A0A1Q6N618|A0A1Q6N618_9CLOT	Pyruvate, phosphate dikinase OS=Clostridium sp. CAG:62_40_43 GN=BHW11_10520 PE=4 SV=1	0.000224734	0.00129635
[Roseburia] 60 kDa chaperonin	R6YHJ0|R6YHJ0_9FIRM	60 kDa chaperonin OS=Roseburia sp. CAG:309 GN=groL PE=3 SV=1	3.76602e-05	0.00551755	Metagenome-assembled unannotated gene	V1.CD6-0-PT_GL0074343	[gene] locus=scaffold105663_5:1202:1657:- [Lack 5'-end] codon-table.11	0.000224841	0.000391295
[Bariatricus massiliensis] elongation factor G	WP_066733054.1	elongation factor G [Bariatricus massiliensis]	3.77307e-05	0.0023711	[Firmicutes] Uncharacterized protein	R6RID9|R6RID9_9FIRM	Uncharacterized protein OS=Firmicutes bacterium CAG:424 GN=BN652_02650 PE=3 SV=1	0.000225955	0.00014362
[Ruminococcus] 50S ribosomal protein L4	gi|1472677010|gb|RHU29605.1|	50S ribosomal protein L4 [Ruminococcus sp. TM09-4]	3.77323e-05	0.000343081	[Clostridium] Maltose-binding periplasmic proteins/domains	A0A1C5KKC4|A0A1C5KKC4_9CLOT	Maltose-binding periplasmic proteins/domains OS=uncultured Clostridium sp. GN=SAMEA3545239_01577 PE=4 SV=1	0.000225955	0.0017231
Metagenome-assembled unannotated gene	MH0421_GL0036373	[gene] locus=scaffold18405_12:31:2151:- [Complete] codon-table.11	3.81553e-05	0.000729204	[Blautia] extracellular solute-binding protein	gi|1470385065|gb|RGY00079.1|	extracellular solute-binding protein [Blautia sp. OF03-15BH]	0.000225955	0.0017231
[Butyrivibrio] ketol-acid reductoisomerase	WP_026654682.1	MULTISPECIES: ketol-acid reductoisomerase [Butyrivibrio]	3.82317e-05	0.00116185	[Tyzzerella nexilis] 30S ribosomal protein S2	B6FJS6|B6FJS6_9FIRM	30S ribosomal protein S2 OS=Tyzzerella nexilis DSM 1787 GN=rpsB PE=3 SV=1	0.000226037	0.00804902
Metagenome-assembled unannotated gene	N032A_GL0022351	[gene] locus=scaffold26572_6:456:1499:+ [Complete] codon-table.11	3.82317e-05	0.000740099	Metagenome-assembled unannotated gene	O2.UC49-0_GL0126415	[gene] locus=scaffold5427_12:165:914:- [Complete] codon-table.11	0.000226207	0.000940944
Metagenome-assembled unannotated gene	V1.UC55-0_GL0235341	[gene] locus=scaffold27734_7:3195:4151:- [Lack 5'-end] codon-table.11	3.82317e-05	0.000533759	[Eubacterium] NADPH-dependent butanol dehydrogenase	R6P8U2|R6P8U2_9FIRM	NADPH-dependent butanol dehydrogenase OS=Eubacterium sp. CAG:274 GN=BN582_00985 PE=4 SV=1	0.000226207	0.00415665
Metagenome-assembled unannotated gene	MH0316_GL0116852	[gene] locus=scaffold25086_7:3:1787:- [Lack both ends] codon-table.11	3.82317e-05	0.00141003	Metagenome-assembled unannotated gene	O2.UC32-1_GL0111828	[gene] locus=scaffold53475_6:135:1784:+ [Complete] codon-table.11	0.00022651	0.0106556
[Eubacterium] hypothetical protein DWW50_00920	gi|1472422714|gb|RHR81841.1|	hypothetical protein DWW50_00920 [Eubacterium sp. AF15-50]	3.84878e-05	0.00336456	Metagenome-assembled unannotated gene	T2D-83A_GL0065368	[gene] locus=scaffold3063_4:1:1194:+ [Lack 5'-end] codon-table.11	0.000226605	0.00415665
[Ruminococcus gnavus] Elongation factor G	A7B216|A7B216_RUMGN	Elongation factor G OS=Ruminococcus gnavus ATCC 29149 GN=fusA PE=3 SV=1	3.86075e-05	0.00039299	[Clostridium] 30S ribosomal protein S2	WP_103226035.1	30S ribosomal protein S2 [Clostridium sp. chh4-2]	0.000226607	0.0058048
[Blautia] chaperonin GroEL	WP_072521550.1	chaperonin GroEL [Blautia sp. Marseille-P3087]	3.86924e-05	0.00565878	[Ruminococcus gnavus] molecular chaperone DnaK	WP_024852586.1	molecular chaperone DnaK [[Ruminococcus] gnavus]	0.000231452	0.0120564
Metagenome-assembled unannotated gene	MH0045_GL0043996	[gene] locus=scaffold1292_10:7458:8483:- [Complete] codon-table.11	3.87041e-05	0.000475986	Metagenome-assembled unannotated gene	MH0108_GL0004515	[gene] locus=scaffold4618_7:6972:8840:- [Complete] codon-table.11	0.000231617	0.00333226
Metagenome-assembled unannotated gene	MH0365_GL0085233	[gene] locus=scaffold20995_48:2100:3689:+ [Lack 3'-end] codon-table.11	3.8839e-05	0.000696683	Metagenome-assembled unannotated gene	MH0292_GL0081965	[gene] locus=scaffold44576_1:3:704:+ [Lack 5'-end] codon-table.11	0.000231728	0.000193383
Metagenome-assembled unannotated gene	V1.CD32-0_GL0100414	[gene] locus=scaffold14076_3:2:769:- [Lack 3'-end] codon-table.11	3.8839e-05	0.000144259	Metagenome-assembled unannotated gene	V1.CD14-0_GL0059575	[gene] locus=scaffold52353_2:5804:8842:+ [Complete] codon-table.11	0.000231893	0.0156049
Metagenome-assembled unannotated gene	764062976-stool2_revised_scaffold46581_1_gene2753	strand:+ start:304 stop:1329 length:1026 start_codon:yes stop_codon:yes gene_type:complete [Complete] codon-table.11	3.93454e-05	0.000216302	Metagenome-assembled unannotated gene	MH0155_GL0020306	[gene] locus=scaffold33580_2:64:771:- [Complete] codon-table.11	0.000232004	0.00192865
Metagenome-assembled unannotated gene	O2.UC6-1_GL0057183	[gene] locus=scaffold15117_5:3:1694:+ [Lack 5'-end] codon-table.11	3.93454e-05	0.000195315	[Prevotella paludivivens] TonB-dependent receptor	WP_018463531.1	TonB-dependent receptor [Prevotella paludivivens]	0.000232733	0.00164045
Metagenome-assembled unannotated gene	MH0385_GL0020586	[gene] locus=scaffold125196_3:1878:3998:- [Complete] codon-table.11	3.9365e-05	0.000827556	[Khelaifiella massiliensis] pyruvate:ferredoxin (flavodoxin) oxidoreductase	WP_102400979.1	pyruvate:ferredoxin (flavodoxin) oxidoreductase [Khelaifiella massiliensis]	0.000232767	0.00148955
Metagenome-assembled unannotated gene	MH0014_GL0046776	[gene] locus=scaffold7235_1:15522:16541:- [Complete] codon-table.11	3.98679e-05	0.000577559	[Firmicutes] molecular chaperone DnaK	gi|1472756439|gb|RHV07149.1|	molecular chaperone DnaK [Firmicutes bacterium OM07-11]	0.000232767	0.00972757
Metagenome-assembled unannotated gene	158802708-stool1_revised_C957393_1_gene57116	strand:- start:191 stop:1114 length:924 start_codon:no stop_codon:yes gene_type:incomplete [Lack 5'-end] codon-table.11	3.98679e-05	0.000408456	[Clostridium] 30S ribosomal protein S2	R7ANG1|R7ANG1_9CLOT	30S ribosomal protein S2 OS=Clostridium sp. CAG:43 GN=rpsB PE=3 SV=1	0.000232881	0.00374228
[Blautia] 50S ribosomal protein L4	R5XE97|R5XE97_9FIRM	50S ribosomal protein L4 OS=Blautia sp. CAG:257 GN=rplD PE=3 SV=1	3.99111e-05	0.000248325	Metagenome-assembled unannotated gene	MH0143_GL0158078	[gene] locus=scaffold29727_5:7514:9139:- [Complete] codon-table.11	0.000233406	0.00138873
Metagenome-assembled unannotated gene	MH0358_GL0016698	[gene] locus=scaffold13366_10:3705:5819:- [Complete] codon-table.11	4.01753e-05	0.00215747	[Agathobacter ruminis] 50S ribosomal protein L2	WP_031544128.1	50S ribosomal protein L2 [Agathobacter ruminis]	0.000233683	0.00405087
[Lachnospiraceae] Ribosomal protein	R6ESN9|R6ESN9_9FIRM	Ribosomal protein OS=Lachnospiraceae bacterium CAG:215 GN=BN538_02020 PE=3 SV=1	4.01753e-05	0.000139882	[Ruminococcus] formate--tetrahydrofolate ligase	gi|1466211548|gb|RGF76835.1|	formate--tetrahydrofolate ligase [Ruminococcus sp. AF31-8BH]	0.000234485	0.000219007
Metagenome-assembled unannotated gene	MH0385_GL0057426	[gene] locus=scaffold56368_9:681:1430:+ [Complete] codon-table.11	4.02941e-05	0.000147436	[Ruminococcus gnavus] molecular chaperone DnaK	gi|1471355530|gb|RHH42476.1|	molecular chaperone DnaK [[Ruminococcus] gnavus]	0.000235538	0.00879558
Metagenome-assembled unannotated gene	V1.UC60-0_GL0048178	[gene] locus=scaffold73907_1:39:680:+ [Lack 3'-end] codon-table.11	4.02941e-05	0.000150031	[Blautia] DNA-directed RNA polymerase subunit beta'	gi|1472705611|gb|RHU57595.1|	DNA-directed RNA polymerase subunit beta' [Blautia sp. TF10-30]	0.000235986	0.000197627
Metagenome-assembled unannotated gene	MH0127_GL0016498	[gene] locus=scaffold6976_9:500:1525:- [Complete] codon-table.11	4.03495e-05	0.00013689	Metagenome-assembled unannotated gene	V1.FI34_GL0144188	[gene] locus=scaffold15368_2:1005:1754:- [Complete] codon-table.11	0.000236553	0.000885156
Metagenome-assembled unannotated gene	MH0400_GL0116857	[gene] locus=scaffold30401_6:134:583:+ [Lack 3'-end] codon-table.11	4.05706e-05	0.000236668	Metagenome-assembled unannotated gene	MH0275_GL0153641	[gene] locus=scaffold20404_3:3:1064:+ [Lack both ends] codon-table.11	0.00024052	0.00178102
[Lachnoclostridium] 50S ribosomal protein L4	WP_087161832.1	50S ribosomal protein L4 [Lachnoclostridium sp. An169]	4.05706e-05	0.000197878	[Bacteroides neonati] 50S ribosomal protein L2	WP_042366854.1	50S ribosomal protein L2 [Bacteroides neonati]	0.00024111	0.000258988
[Murimonas intestini] elongation factor G	WP_109625229.1	elongation factor G [Murimonas intestini]	4.0942e-05	0.00308898	Metagenome-assembled unannotated gene	O2.UC36-0_GL0094656	[gene] locus=scaffold21695_10:790:4497:+ [Complete] codon-table.11	0.000241152	0.000666523
[Eubacterium] Ketol-acid reductoisomerase (NADP(+))	A0A1C6J9L6|A0A1C6J9L6_9FIRM	Ketol-acid reductoisomerase (NADP(+)) OS=uncultured Eubacterium sp. GN=ilvC PE=3 SV=1	4.0942e-05	0.000642982	Metagenome-assembled unannotated gene	T2D-102A_GL0003636	[gene] locus=scaffold25_9:2:559:+ [Lack 5'-end] codon-table.11	0.00024209	0.000180834
[Ruminococcus gnavus] ketol-acid reductoisomerase	WP_024854607.1	ketol-acid reductoisomerase [[Ruminococcus] gnavus]	4.10429e-05	0.000545926	Metagenome-assembled unannotated gene	V1.FI34_GL0142523	[gene] locus=scaffold46929_3:677:1222:+ [Complete] codon-table.11	0.000242388	0.0340014
Metagenome-assembled unannotated gene	O2.UC11-2_GL0061531	[gene] locus=scaffold6479_4:189:2144:- [Lack 5'-end] codon-table.11	4.10429e-05	0.00120197	[Ruminococcus] LacI family transcriptional regulator	gi|1466276354|gb|RGG38426.1|	LacI family transcriptional regulator [Ruminococcus sp. AF24-16]	0.000242941	0.00346051
[Lachnospiraceae] Glutamine synthetase	R9J8V1|R9J8V1_9FIRM	Glutamine synthetase OS=Lachnospiraceae bacterium 3-1 GN=C806_00034 PE=3 SV=1	4.10429e-05	0.00104798	[Ruminococcus] molecular chaperone DnaK	gi|1470177688|gb|RGV98655.1|	molecular chaperone DnaK [Ruminococcus sp. AF14-10]	0.000243508	0.00489419
Metagenome-assembled unannotated gene	MH0308_GL0191932	[gene] locus=scaffold67418_3:61:810:+ [Complete] codon-table.11	4.10429e-05	0.000226846	Metagenome-assembled unannotated gene	N035A_GL0005579	[gene] locus=scaffold41540_1:55781:59164:+ [Complete] codon-table.11	0.000244166	0.00227935
[Lachnobacterium bovis] glutamine synthetase	WP_022748590.1	glutamine synthetase [Lachnobacterium bovis]	4.10529e-05	0.00119349	Metagenome-assembled unannotated gene	V1.CD34-0_GL0074451	[gene] locus=scaffold53704_1:2:1591:- [Lack 3'-end] codon-table.11	0.000244258	0.00578638
Metagenome-assembled unannotated gene	764669880-stool1_revised_C435145_1_gene20429	strand:+ start:3 stop:1610 length:1608 start_codon:no stop_codon:no gene_type:incomplete [Lack both ends] codon-table.11	4.1211e-05	0.00705292	Metagenome-assembled unannotated gene	MH0247_GL0040695	[gene] locus=scaffold56605_1:2:883:+ [Lack 5'-end] codon-table.11	0.00024491	0.00139944
[uncultured bacterium] IlvE_II: branched-chain amino acid	A0A1L5KLE4|A0A1L5KLE4_9BACT	IlvE_II: branched-chain amino acid (Fragment) OS=uncultured bacterium PE=4 SV=1	4.12632e-05	0.00039257	[Clostridiaceae] pyruvate, phosphate dikinase	gi|1472264601|gb|RHQ27255.1|	pyruvate, phosphate dikinase [Clostridiaceae bacterium AF29-16BH]	0.000246775	0.00416697
[Ruminococcus] Branched-chain amino acid aminotransferase, group II	D4LPD4|D4LPD4_9FIRM	Branched-chain amino acid aminotransferase, group II OS=Ruminococcus sp. SR1/5 GN=CK1_00430 PE=4 SV=1	4.12632e-05	0.00039257	[Roseburia] 30S ribosomal protein S4	gi|1472818371|gb|RHV67798.1|	30S ribosomal protein S4 [Roseburia sp. OM02-15]	0.000246775	6.03756e-05
[Collinsella aerofaciens] Pyruvate-flavodoxin oxidoreductase	A4E9X8|A4E9X8_9ACTN	Pyruvate-flavodoxin oxidoreductase OS=Collinsella aerofaciens ATCC 25986 GN=nifJ PE=3 SV=1	4.14649e-05	0.00346334	[Paenibacillus] LSU ribosomal protein L5p	V9GG22|V9GG22_9BACL	LSU ribosomal protein L5p OS=Paenibacillus sp. JCM 10914 GN=JCM10914_5186 PE=4 SV=1	0.000246775	6.46483e-05
[Prevotella lascolaii] 50S ribosomal protein L2	WP_068857239.1	50S ribosomal protein L2 [Prevotella lascolaii]	4.14649e-05	5.93944e-05	[Clostridium neonatale] L-fucose isomerase	WP_058293955.1	L-fucose isomerase [Clostridium neonatale]	0.000247465	0.0067241
[Clostridium] DNA-directed RNA polymerase subunit beta'	R6S077|R6S077_9CLOT	DNA-directed RNA polymerase subunit beta' OS=Clostridium sp. CAG:58 GN=rpoC PE=3 SV=1	4.16157e-05	0.000172183	Metagenome-assembled unannotated gene	MH0454_GL0162404	[gene] locus=scaffold105508_2:53136:54419:- [Complete] codon-table.11	0.000248184	0.00235571
[Anaerocolumna aminovalerica] fructose-6-phosphate aldolase	WP_091689326.1	fructose-6-phosphate aldolase [Anaerocolumna aminovalerica]	4.17288e-05	0.00014816	[Clostridium] Uncharacterized protein	R7JZN2|R7JZN2_9CLOT	Uncharacterized protein OS=Clostridium sp. CAG:277 GN=BN584_00896 PE=4 SV=1	0.000248822	0.00129263
Metagenome-assembled unannotated gene	MH0122_GL0092401	[gene] locus=scaffold15481_13:3225:4250:- [Complete] codon-table.11	4.178e-05	0.00130476	[Lachnoclostridium] molecular chaperone DnaK	WP_024291600.1	MULTISPECIES: molecular chaperone DnaK [Lachnoclostridium]	0.000249479	0.00756745
[Lachnospiraceae] triose-phosphate isomerase	gi|1484249622|gb|RJW22609.1|	triose-phosphate isomerase [Lachnospiraceae bacterium TM07-2AC]	4.18732e-05	0.000374142	[Ruminococcus] acetate kinase	gi|1472331022|gb|RHQ91736.1|	acetate kinase [Ruminococcus sp. AF21-42]	0.000249479	0.000263229
Metagenome-assembled unannotated gene	T2D-22A_GL0128176	[gene] locus=scaffold26442_19:800:1582:+ [Complete] codon-table.11	4.18732e-05	0.000374142	[Ruminococcus] LacI family transcriptional regulator	gi|1466464398|gb|RGI19427.1|	LacI family transcriptional regulator [Ruminococcus sp. TF08-4]	0.000249593	0.00366656
[Butyrivibrio] Phosphoenolpyruvate carboxykinase (ATP)	R6S0Q2|R6S0Q2_9FIRM	Phosphoenolpyruvate carboxykinase (ATP) OS=Butyrivibrio sp. CAG:318 GN=pckA PE=3 SV=1	4.19664e-05	0.0137733	Metagenome-assembled unannotated gene	MH0149_GL0134539	[gene] locus=scaffold7420_16:4509:6392:+ [Complete] codon-table.11	0.000249857	0.00733651
Metagenome-assembled unannotated gene	MH0302_GL0039116	[gene] locus=scaffold44_5:1610:3727:- [Complete] codon-table.11	4.1978e-05	0.0026877	[[Clostridium] symbiosum] Elongation factor G	E7GGY3|E7GGY3_CLOSY	Elongation factor G OS=[Clostridium] symbiosum WAL-14163 GN=fusA PE=3 SV=1	0.000252002	0.000260121
[Ruminococcus gnavus] ketol-acid reductoisomerase	gi|1471897642|gb|RHM71191.1|	ketol-acid reductoisomerase [[Ruminococcus] gnavus]	4.20026e-05	0.000496908	Metagenome-assembled unannotated gene	MH0238_GL0050702	[gene] locus=scaffold69032_6:156:926:- [Lack 5'-end] codon-table.11	0.000252254	0.000211473
Metagenome-assembled unannotated gene	MH0272_GL0121372	[gene] locus=scaffold34007_1:16036:18153:+ [Complete] codon-table.11	4.21665e-05	0.00333596	Metagenome-assembled unannotated gene	MH0200_GL0014997	[gene] locus=scaffold12713_11:1175:2365:- [Complete] codon-table.11	0.000252254	0.000394085
[Lachnospiraceae] fructose-6-phosphate aldolase	WP_094175341.1	fructose-6-phosphate aldolase [Lachnospiraceae bacterium]	4.22847e-05	6.72648e-05	[Lachnospira multipara] DNA-directed RNA polymerase subunit beta'	WP_027430865.1	DNA-directed RNA polymerase subunit beta' [Lachnospira multipara]	0.000252564	0.000172183
[Collinsella] pyruvate:ferredoxin (flavodoxin) oxidoreductase	gi|1470333775|gb|RGX50535.1|	pyruvate:ferredoxin (flavodoxin) oxidoreductase [Collinsella sp. AF02-46-1]	4.25093e-05	0.00356781	Metagenome-assembled unannotated gene	V1.FI18_GL0094674	[gene] locus=C730441_1:86:1081:+ [Complete] codon-table.11	0.000252812	0.000505171
Metagenome-assembled unannotated gene	MH0247_GL0040695	[gene] locus=scaffold56605_1:2:883:+ [Lack 5'-end] codon-table.11	4.25093e-05	0.00139944	[Ruminococcus] LacI family transcriptional regulator	gi|1466356326|gb|RGH15334.1|	LacI family transcriptional regulator [Ruminococcus sp. AF12-5]	0.000252897	0.0042152
[Coprococcus catus] Probable transaldolase	D4JAL3|D4JAL3_9FIRM	Probable transaldolase OS=Coprococcus catus GD/7 GN=tal PE=3 SV=1	4.25093e-05	0.000176888	[Eubacterium] Chaperone protein DnaK	R5KQ37|R5KQ37_9FIRM	Chaperone protein DnaK OS=Eubacterium sp. CAG:161 GN=dnaK PE=2 SV=1	0.000253871	0.010881
Metagenome-assembled unannotated gene	MH0264_GL0049916	[gene] locus=scaffold56707_2:3:560:- [Lack both ends] codon-table.11	4.25093e-05	0.000881101	[Lactonifactor longoviformis] co-chaperone GroES	WP_072849114.1	co-chaperone GroES [Lactonifactor longoviformis]	0.000253871	0.000145928
Metagenome-assembled unannotated gene	V1.CD3-0-PN_GL0007429	[gene] locus=scaffold259_3:282:2399:- [Complete] codon-table.11	4.25093e-05	0.00337786	[Ruminococcus] LacI family transcriptional regulator	gi|1466440711|gb|RGH96653.1|	LacI family transcriptional regulator [Ruminococcus sp. AM27-11LB]	0.000254369	0.00432511
[Butyrivibrio hungatei] DNA-directed RNA polymerase subunit beta'	A0A1M7SJZ6|A0A1M7SJZ6_9FIRM	DNA-directed RNA polymerase subunit beta' OS=Butyrivibrio hungatei DSM 14810 GN=rpoC PE=3 SV=1	4.27454e-05	0.000300736	[Subdoligranulum variabile] triose-phosphate isomerase	WP_007047467.1	triose-phosphate isomerase [Subdoligranulum variabile]	0.000254369	0.000615833
[Roseburia] ketol-acid reductoisomerase	gi|1471206918|gb|RHF97490.1|	ketol-acid reductoisomerase [Roseburia sp. AM23-20]	4.28361e-05	0.000760895	[Murimonas intestini] 30S ribosomal protein S3	WP_109625173.1	30S ribosomal protein S3 [Murimonas intestini]	0.000254409	0.000151387
[Dorea] Ketol-acid reductoisomerase	R5DI14|R5DI14_9FIRM	Ketol-acid reductoisomerase OS=Dorea sp. CAG:105 GN=BN457_00518 PE=4 SV=1	4.28361e-05	0.000722846	[Clostridium aminophilum] 50S ribosomal protein L5	WP_031471911.1	50S ribosomal protein L5 [[Clostridium] aminophilum]	0.000254533	0.000170618
Metagenome-assembled unannotated gene	MH0193_GL0188739	[gene] locus=scaffold89586_4:95:1780:- [Complete] codon-table.11	4.30116e-05	0.000178208	[Clostridium polysaccharolyticum] fructose-6-phosphate aldolase	WP_092478109.1	fructose-6-phosphate aldolase [[Clostridium] polysaccharolyticum]	0.000254533	0.000168415
[Flavonifractor plautii] DNA-directed RNA polymerase subunit beta'	A0A174M2D2|A0A174M2D2_9FIRM	DNA-directed RNA polymerase subunit beta' OS=Flavonifractor plautii GN=rpoC_2 PE=3 SV=1	4.31245e-05	0.000197528	Metagenome-assembled unannotated gene	MH0239_GL0009101	[gene] locus=scaffold9525_1:13109:16804:- [Complete] codon-table.11	0.000255877	0.000533443
Metagenome-assembled unannotated gene	O2.UC41-1_GL0146108	[gene] locus=scaffold4253_1:1:666:- [Lack 3'-end] codon-table.11	4.32991e-05	0.000116928	[Clostridium] Elongation factor G	A0A1C6E4W0|A0A1C6E4W0_9CLOT	Elongation factor G OS=uncultured Clostridium sp. GN=fusA_3 PE=3 SV=1	0.000256689	0.000243719
[Murimonas intestini] triose-phosphate isomerase	WP_109625589.1	triose-phosphate isomerase [Murimonas intestini]	4.34141e-05	6.32214e-05	Metagenome-assembled unannotated gene	V1.UC23-1_GL0093690	[gene] locus=scaffold57877_1:3:1157:- [Lack 3'-end] codon-table.11	0.000257275	0.000111106
[Collinsella] pyruvate:ferredoxin (flavodoxin) oxidoreductase	gi|1471497911|gb|RHI82533.1|	pyruvate:ferredoxin (flavodoxin) oxidoreductase [Collinsella sp. AM13-34]	4.35706e-05	0.0036842	[Ruminococcus] DNA-directed RNA polymerase subunit beta'	gi|1470175858|gb|RGV96850.1|	DNA-directed RNA polymerase subunit beta' [Ruminococcus sp. AF14-10]	0.000257314	0.00115007
[Collinsella] pyruvate:ferredoxin (flavodoxin) oxidoreductase	gi|1470042005|gb|RGU66010.1|	pyruvate:ferredoxin (flavodoxin) oxidoreductase [Collinsella sp. AF15-51]	4.35706e-05	0.0036842	[Paenibacillus pasadenensis] 50S ribosomal protein L5	WP_028598208.1	50S ribosomal protein L5 [Paenibacillus pasadenensis]	0.000257844	0.000156914
[Collinsella] pyruvate:ferredoxin (flavodoxin) oxidoreductase	gi|1471440444|gb|RHI26011.1|	pyruvate:ferredoxin (flavodoxin) oxidoreductase [Collinsella sp. AM15-2]	4.35706e-05	0.0036842	[Anaerocolumna aminovalerica] fructose-6-phosphate aldolase	WP_091689326.1	fructose-6-phosphate aldolase [Anaerocolumna aminovalerica]	0.000258	0.00014816
[Ruminococcus] ketol-acid reductoisomerase	gi|1470172296|gb|RGV93338.1|	ketol-acid reductoisomerase [Ruminococcus sp. AF14-10]	4.35706e-05	0.00139181	Metagenome-assembled unannotated gene	V1.CD46-0_GL0050522	[gene] locus=scaffold22864_2:232:948:+ [Complete] codon-table.11	0.000258623	0.00949246
[Firmicutes] DNA-directed RNA polymerase subunit beta'	R5D779|R5D779_9FIRM	DNA-directed RNA polymerase subunit beta' OS=Firmicutes bacterium CAG:83 GN=rpoC PE=3 SV=1	4.35706e-05	0.000478927	[Ruminococcus gnavus] fibronectin type III domain-containing protein	gi|1470201179|gb|RGW21620.1|	fibronectin type III domain-containing protein [[Ruminococcus] gnavus]	0.000259157	0.000966899
[Coprococcus comes] phosphoenolpyruvate carboxykinase (ATP)	gi|1471272383|gb|RHG61193.1|	phosphoenolpyruvate carboxykinase (ATP) [Coprococcus comes]	4.36688e-05	0.0149066	[Agathobacter rectalis] 30S ribosomal protein S2	C4ZA78|C4ZA78_AGARV	30S ribosomal protein S2 OS=Agathobacter rectalis (strain ATCC 33656 / DSM 3377 / JCM 17463 / KCTC 5835 / VPI 0990) GN=rpsB PE=3 SV=1	0.000259527	0.00431785
[Epulopiscium] 50S ribosomal protein L1	A0A1S9C797|A0A1S9C797_9FIRM	50S ribosomal protein L1 OS=Epulopiscium sp. Nele67-Bin002 GN=ATN34_04160 PE=4 SV=1	4.36793e-05	3.32771e-05	Metagenome-assembled unannotated gene	MH0009_GL0033597	[gene] locus=scaffold335_1:1181:1930:- [Complete] codon-table.11	0.00025965	0.00437328
[Lachnospira pectinoschiza] Ketol-acid reductoisomerase (NADP(+))	A0A1G9WT41|A0A1G9WT41_9FIRM	Ketol-acid reductoisomerase (NADP(+)) OS=Lachnospira pectinoschiza GN=ilvC PE=3 SV=1	4.38874e-05	0.000378714	Metagenome-assembled unannotated gene	V1.UC50-1_GL0136821	[gene] locus=scaffold21021_11:2:544:+ [Lack 5'-end] codon-table.11	0.000259923	0.000168204
Metagenome-assembled unannotated gene	O2.UC47-2_GL0031304	[gene] locus=scaffold35009_9:1684:2709:- [Complete] codon-table.11	4.40629e-05	0.000380527	Metagenome-assembled unannotated gene	NLM008_GL0048690	[gene] locus=scaffold11737_7:160:639:- [Complete] codon-table.11	0.000260319	6.22782e-05
Metagenome-assembled unannotated gene	V1.UC31-4_GL0115543	[gene] locus=scaffold25016_11:194:1753:+ [Lack 3'-end] codon-table.11	4.42947e-05	0.00527946	Metagenome-assembled unannotated gene	MH0188_GL0189750	[gene] locus=scaffold38008_2:9:749:- [Complete] codon-table.11	0.000260319	0.000462985
[Lachnoclostridium] 50S ribosomal protein L4	WP_087150379.1	50S ribosomal protein L4 [Lachnoclostridium sp. An298]	4.43809e-05	0.000207822	[Bacteroides vulgatus] TonB-dependent receptor	gi|1471640305|gb|RHK21520.1|	TonB-dependent receptor [Bacteroides vulgatus]	0.000260319	0.00371931
[Ruminococcus bromii] 30S ribosomal protein S3	gi|1470924957|gb|RHD24206.1|	30S ribosomal protein S3 [Ruminococcus bromii]	4.44594e-05	0.00058656	[Bacteroides vulgatus] TonB-dependent receptor	gi|1471919495|gb|RHM92456.1|	TonB-dependent receptor [Bacteroides vulgatus]	0.000260319	0.00371931
[Ruminococcus bromii] 30S ribosomal protein S3	gi|1470061893|gb|RGU85306.1|	30S ribosomal protein S3 [Ruminococcus bromii]	4.44594e-05	0.00058656	[Lachnospiraceae] DNA-directed RNA polymerase subunit beta'	gi|1472838506|gb|RHV87320.1|	DNA-directed RNA polymerase subunit beta' [Lachnospiraceae bacterium OF09-33XD]	0.000260538	0.000267144
[Ruminococcus] branched-chain amino acid aminotransferase	gi|1472556703|gb|RHT12064.1|	branched-chain amino acid aminotransferase [Ruminococcus sp. AM40-10AC]	4.47453e-05	0.000277637	[Eubacterium] Chaperone protein DnaK	R6FHH7|R6FHH7_9FIRM	Chaperone protein DnaK OS=Eubacterium sp. CAG:192 GN=dnaK PE=2 SV=1	0.000260538	0.0111644
[Bariatricus massiliensis] ketol-acid reductoisomerase	WP_066735477.1	ketol-acid reductoisomerase [Bariatricus massiliensis]	4.47809e-05	0.00137005	[Robinsoniella] 50S ribosomal protein L5	A0A0J1G111|A0A0J1G111_9FIRM	50S ribosomal protein L5 OS=Robinsoniella sp. RHS GN=rplE PE=3 SV=1	0.000261186	0.000188429
[Lachnospiraceae] elongation factor G	WP_027105252.1	elongation factor G [Lachnospiraceae bacterium V9D3004]	4.48375e-05	0.00177089	[[Bacteroides] pectinophilus] 30S ribosomal protein S2	B7ATU5|B7ATU5_9FIRM	30S ribosomal protein S2 OS=[Bacteroides] pectinophilus ATCC 43243 GN=rpsB PE=3 SV=1	0.000262551	0.0065872
[Firmicutes] DNA-directed RNA polymerase subunit beta'	gi|1472583191|gb|RHT37886.1|	DNA-directed RNA polymerase subunit beta' [Firmicutes bacterium AM31-12AC]	4.48375e-05	0.000313637	[Ruminococcus obeum] Aldehyde dehydrogenase (NAD) family protein	R7D901|R7D901_9FIRM	Aldehyde dehydrogenase (NAD) family protein OS=Ruminococcus obeum CAG:39 GN=BN639_01552 PE=4 SV=1	0.00026348	0.000810921
[Prevotella salivae] 50S ribosomal protein L2	WP_007134557.1	50S ribosomal protein L2 [Prevotella salivae]	4.48375e-05	8.13795e-05	[Dorea longicatena] 30S ribosomal protein S3	gi|1471236807|gb|RHG26759.1|	30S ribosomal protein S3 [Dorea longicatena]	0.00026382	0.000120969
Metagenome-assembled unannotated gene	MH0035_GL0032082	[gene] locus=C844460_1:3:656:+ [Lack both ends] codon-table.11	4.48375e-05	0.00121781	Metagenome-assembled unannotated gene	MH0230_GL0135812	[gene] locus=scaffold7175_3:369:1037:- [Lack 5'-end] codon-table.11	0.00026382	0.000120969
Metagenome-assembled unannotated gene	MH0100_GL0158133	[gene] locus=scaffold5389_19:345:1001:- [Complete] codon-table.11	4.48375e-05	0.000236753	[Oribacterium] 50S ribosomal protein L2	WP_029199701.1	50S ribosomal protein L2 [Oribacterium sp. NK2B42]	0.000268253	0.00209752
Metagenome-assembled unannotated gene	N013A_GL0032025	[gene] locus=scaffold52855_1:25:1053:- [Lack 5'-end] codon-table.11	4.48375e-05	0.0005417	Metagenome-assembled unannotated gene	MH0108_GL0046733	[gene] locus=scaffold28686_19:2162:4801:+ [Complete] codon-table.11	0.000269128	0.00821535
Metagenome-assembled unannotated gene	MH0326_GL0148847	[gene] locus=scaffold42957_1:190:2307:- [Complete] codon-table.11	4.52833e-05	0.00388616	Metagenome-assembled unannotated gene	MH0370_GL0125931	[gene] locus=scaffold35601_4:1:789:- [Lack 3'-end] codon-table.11	0.000271197	0.000168415
[Eubacterium ventriosum] Ketol-acid reductoisomerase (NADP(+))	A5ZAM4|A5ZAM4_9FIRM	Ketol-acid reductoisomerase (NADP(+)) OS=Eubacterium ventriosum ATCC 27560 GN=ilvC PE=3 SV=1	4.52833e-05	0.0011684	Metagenome-assembled unannotated gene	V1.CD18-0_GL0077087	[gene] locus=scaffold15192_1:191:3880:+ [Lack 3'-end] codon-table.11	0.000271618	0.000146538
Metagenome-assembled unannotated gene	O2.UC15-1_GL0019044	[gene] locus=scaffold65274_7:3:1088:+ [Lack 5'-end] codon-table.11	4.52833e-05	0.0011684	[Ruminococcaceae] 30S ribosomal protein S2	WP_058967216.1	MULTISPECIES: 30S ribosomal protein S2 [Ruminococcaceae]	0.000273275	0.00748373
[Clostridiales] 50S ribosomal protein L5	A0A1F8U0B9|A0A1F8U0B9_9FIRM	50S ribosomal protein L5 OS=Clostridiales bacterium GWB2_37_7 GN=rplE PE=3 SV=1	4.52833e-05	3.57559e-05	[Butyrivibrio] class II fructose-1,6-bisphosphate aldolase	WP_034445002.1	class II fructose-1,6-bisphosphate aldolase [Butyrivibrio sp. AE2032]	0.000274288	0.00118232
[Roseburia] elongation factor G	gi|1466456059|gb|RGI11394.1|	elongation factor G [Roseburia sp. TF10-5]	4.52833e-05	0.00357087	[Faecalicatena contorta] DNA-directed RNA polymerase subunit beta'	WP_109712689.1	DNA-directed RNA polymerase subunit beta' [Faecalicatena contorta]	0.000275782	0.00176883
Metagenome-assembled unannotated gene	DOM019_GL0035427	[gene] locus=scaffold1366_7:228:2864:+ [Complete] codon-table.11	4.53129e-05	0.000870255	[Acetivibrio ethanolgignens] 50S ribosomal protein L5	WP_058352134.1	50S ribosomal protein L5 [Acetivibrio ethanolgignens]	0.000276654	0.00014268
[Collinsella aerofaciens] pyruvate:ferredoxin (flavodoxin) oxidoreductase	WP_099432553.1	pyruvate:ferredoxin (flavodoxin) oxidoreductase [Collinsella aerofaciens]	4.59432e-05	0.0036842	[Blautia producta] L-fucose isomerase	WP_033141304.1	L-fucose isomerase [Blautia producta]	0.000276654	0.00378077
[Butyrivibrio] ketol-acid reductoisomerase	WP_026490626.1	MULTISPECIES: ketol-acid reductoisomerase [Butyrivibrio]	4.59432e-05	0.00058656	[Blautia] L-fucose isomerase	gi|1472456045|gb|RHS14049.1|	L-fucose isomerase [Blautia sp. AF13-16]	0.000276654	0.00378077
[Clostridium] fructose-6-phosphate aldolase	WP_066545026.1	fructose-6-phosphate aldolase [Clostridium sp. AT4]	4.59432e-05	0.000213108	[Ruminococcus] LacI family transcriptional regulator	gi|1466482033|gb|RGI36591.1|	LacI family transcriptional regulator [Ruminococcus sp. OM07-7]	0.000276806	0.00473939
Metagenome-assembled unannotated gene	MH0444_GL0058604	[gene] locus=scaffold33410_1:110:676:- [Complete] codon-table.11	4.59432e-05	4.48439e-05	[Oribacterium asaccharolyticum] pyruvate, phosphate dikinase	WP_009537217.1	pyruvate, phosphate dikinase [Oribacterium asaccharolyticum]	0.000279353	0.0371596
Metagenome-assembled unannotated gene	V1.CD21-0_GL0028817	[gene] locus=scaffold26481_8:2039:3229:+ [Complete] codon-table.11	4.61604e-05	0.000105163	[Clostridium] fructose-6-phosphate aldolase	WP_072524388.1	fructose-6-phosphate aldolase [Clostridium sp. Marseille-P3244]	0.000279353	0.000248325
Metagenome-assembled unannotated gene	MH0100_GL0130476	[gene] locus=scaffold39594_24:1833:2855:- [Complete] codon-table.11	4.62302e-05	0.000514364	[Lactobacillus plantarum] Elongation factor Tu	H6QXS1|H6QXS1_LACPN	Elongation factor Tu (Fragment) OS=Lactobacillus plantarum GN=EF-Tu PE=4 SV=1	0.000279543	0.00325516
[Clostridium] Uncharacterized protein	R7JZN2|R7JZN2_9CLOT	Uncharacterized protein OS=Clostridium sp. CAG:277 GN=BN584_00896 PE=4 SV=1	4.63612e-05	0.00129263	Metagenome-assembled unannotated gene	MH0049_GL0019108	[gene] locus=scaffold1319_1:5048:6322:+ [Complete] codon-table.11	0.000281184	0.00132008
[Prevotella] 50S ribosomal protein L2	WP_106811345.1	50S ribosomal protein L2 [Prevotella sp. Marseille-P4119]	4.7223e-05	7.9091e-05	[Faecalicatena contorta] molecular chaperone DnaK	WP_109709505.1	molecular chaperone DnaK [Faecalicatena contorta]	0.000281538	0.0141831
Metagenome-assembled unannotated gene	T2D-19A_GL0094350	[gene] locus=scaffold32802_1:1457:1969:- [Lack 5'-end] codon-table.11	4.72448e-05	0.00238837	[Fusobacterium varium] type I glyceraldehyde-3-phosphate dehydrogenase	gi|1471245974|gb|RHG35521.1|	type I glyceraldehyde-3-phosphate dehydrogenase [Fusobacterium varium]	0.000282021	0.00211222
Metagenome-assembled unannotated gene	764143897-stool1_revised_C889612_1_gene147731	strand:+ start:1 stop:1032 length:1032 start_codon:no stop_codon:yes gene_type:incomplete [Lack 5'-end] codon-table.11	4.76264e-05	0.00141482	[Oribacterium parvum] pyruvate, phosphate dikinase	WP_009538122.1	pyruvate, phosphate dikinase [Oribacterium parvum]	0.000283115	0.0359991
[Drancourtella] chaperonin GroEL	WP_087211190.1	chaperonin GroEL [Drancourtella sp. An177]	4.76555e-05	0.00448011	[Lachnospira multipara] DNA-directed RNA polymerase subunit beta'	WP_027437035.1	DNA-directed RNA polymerase subunit beta' [Lachnospira multipara]	0.000283976	0.000212397
[Coprococcus comes] Ketol-acid reductoisomerase (NADP(+))	R6LJC7|R6LJC7_9FIRM	Ketol-acid reductoisomerase (NADP(+)) OS=Coprococcus comes CAG:19 GN=ilvC PE=3 SV=1	4.76555e-05	0.00184074	Metagenome-assembled unannotated gene	MH0188_GL0192648	[gene] locus=scaffold9894_1:5525:6913:+ [Complete] codon-table.11	0.000285526	0.000617371
[Clostridium celerecrescens] elongation factor G	WP_100306072.1	elongation factor G [[Clostridium] celerecrescens]	4.76949e-05	0.0031852	[Blautia] fibronectin type III domain-containing protein	WP_106491537.1	fibronectin type III domain-containing protein [Blautia sp. SG-772]	0.000285746	0.000691181
Metagenome-assembled unannotated gene	O2.UC2-1_GL0040266	[gene] locus=scaffold7437_1:50:763:- [Lack 5'-end] codon-table.11	4.77844e-05	0.000280906	[Firmicutes] DNA-directed RNA polymerase subunit beta'	A0A1Q6SHY8|A0A1Q6SHY8_9FIRM	DNA-directed RNA polymerase subunit beta' OS=Firmicutes bacterium CAG:65_45_313 GN=rpoC PE=3 SV=1	0.000286228	0.000617701
[Lachnoclostridium] elongation factor G	WP_087308029.1	elongation factor G [Lachnoclostridium sp. An138]	4.78769e-05	0.00360058	[Ruminococcus] Acetate kinase	C6JB95|C6JB95_9FIRM	Acetate kinase OS=Ruminococcus sp. 5_1_39BFAA GN=ackA PE=3 SV=2	0.000287917	0.000208695
[Lachnospiraceae] ketol-acid reductoisomerase	WP_089931697.1	ketol-acid reductoisomerase [Lachnospiraceae bacterium RM5]	4.78769e-05	0.00136881	Metagenome-assembled unannotated gene	V1.UC50-1_GL0076865	[gene] locus=scaffold55389_1:1307:2029:- [Complete] codon-table.11	0.00028826	0.00972757
Metagenome-assembled unannotated gene	508703490-stool1_revised_scaffold23140_1_gene78026	strand:- start:308 stop:1345 length:1038 start_codon:yes stop_codon:yes gene_type:complete [Complete] codon-table.11	4.79039e-05	0.000586963	[Sellimonas intestinalis] DNA-directed RNA polymerase subunit beta'	WP_053769322.1	DNA-directed RNA polymerase subunit beta' [Sellimonas intestinalis]	0.000288637	0.000858189
[Blautia] formate--tetrahydrofolate ligase	gi|1472692328|gb|RHU44536.1|	formate--tetrahydrofolate ligase [Blautia sp. TF11-31AT]	4.7965e-05	0.000173454	[Blautia obeum] Acetate kinase	A0A174AS28|A0A174AS28_9FIRM	Acetate kinase OS=Blautia obeum GN=ackA PE=3 SV=1	0.000288834	0.000208695
Metagenome-assembled unannotated gene	764669880-stool1_revised_C425723_1_gene61356	strand:+ start:35 stop:1054 length:1020 start_codon:yes stop_codon:yes gene_type:complete [Complete] codon-table.11	4.80613e-05	0.001461	Metagenome-assembled unannotated gene	O2.UC24-1_GL0076801	[gene] locus=scaffold43469_1:676:1128:- [Lack 5'-end] codon-table.11	0.000288921	0.000226694
[Clostridium] fructose-6-phosphate aldolase	WP_072524388.1	fructose-6-phosphate aldolase [Clostridium sp. Marseille-P3244]	4.85496e-05	0.000248325	Metagenome-assembled unannotated gene	MH0433_GL0071975	[gene] locus=scaffold84061_2:1:438:- [Lack 3'-end] codon-table.11	0.000288927	0.000363706
[Clostridium] chaperonin GroEL	WP_066714915.1	chaperonin GroEL [Clostridium sp. Marseille-P299]	4.8905e-05	0.00231481	[Clostridium] Chaperone protein DnaK	R6RRQ2|R6RRQ2_9CLOT	Chaperone protein DnaK OS=Clostridium sp. CAG:58 GN=dnaK PE=2 SV=1	0.000291674	0.00678531
[Ruminococcus] formate--tetrahydrofolate ligase	gi|1472179260|gb|RHP44186.1|	formate--tetrahydrofolate ligase [Ruminococcus sp. AF33-11BH]	4.90084e-05	0.000261274	Metagenome-assembled unannotated gene	MH0422_GL0090515	[gene] locus=scaffold890_16:3:1877:+ [Lack 5'-end] codon-table.11	0.000292073	0.00520884
[Clostridium] 30S ribosomal protein S3	WP_089982813.1	30S ribosomal protein S3 [Clostridium sp. C105KSO13]	4.90784e-05	0.000435572	[Ruminococcus] DNA-directed RNA polymerase subunit beta'	gi|1472332009|gb|RHQ92720.1|	DNA-directed RNA polymerase subunit beta' [Ruminococcus sp. AF21-42]	0.00029227	0.000861802
[Parasporobacterium paucivorans] elongation factor G	WP_073992652.1	elongation factor G [Parasporobacterium paucivorans]	4.91734e-05	0.00205959	Metagenome-assembled unannotated gene	O2.UC8-2_GL0159734	[gene] locus=scaffold35_3:10751:12139:+ [Complete] codon-table.11	0.000293064	0.000780428
[Blautia] 50S ribosomal protein L5	WP_087222605.1	50S ribosomal protein L5 [Blautia sp. An249]	4.91734e-05	0.000245471	[Clostridium scindens] beta-aspartyl-peptidase	WP_004606324.1	beta-aspartyl-peptidase [[Clostridium] scindens]	0.000293515	0.00113262
Metagenome-assembled unannotated gene	T2D-45A_GL0058799	[gene] locus=scaffold22810_6_1:2391:5999:+ [Lack 3'-end] codon-table.11	4.91734e-05	0.000356952	Metagenome-assembled unannotated gene	MH0043_GL0032257	[gene] locus=scaffold22010_3_1:3:287:+ [Lack 5'-end] codon-table.11	0.000293609	0.000261998
[Ruminococcus] formate--tetrahydrofolate ligase	gi|1471618011|gb|RHK00675.1|	formate--tetrahydrofolate ligase [Ruminococcus sp. AM07-21]	4.91734e-05	0.00029021	Metagenome-assembled unannotated gene	V1.CD7-4_GL0109048	[gene] locus=scaffold23320_2:894:2759:- [Complete] codon-table.11	0.000293767	0.00446295
Metagenome-assembled unannotated gene	MH0051_GL0019444	[gene] locus=scaffold34305_1:3:713:- [Lack both ends] codon-table.11	4.9524e-05	0.00360058	[Clostridium] molecular chaperone DnaK	WP_009296224.1	molecular chaperone DnaK [Clostridium sp. 7_3_54FAA]	0.000293767	0.00446295
[Anaerostipes caccae] elongation factor G	WP_083774656.1	elongation factor G [Anaerostipes caccae]	4.95976e-05	0.00203455	Metagenome-assembled unannotated gene	V1.UC52-0_GL0071585	[gene] locus=C1461176_1:3:737:- [Lack 3'-end] codon-table.11	0.000294643	0.00058656
Metagenome-assembled unannotated gene	MH0131_GL0106885	[gene] locus=scaffold7091_4:546:1238:+ [Complete] codon-table.11	4.97883e-05	0.00167455	Metagenome-assembled unannotated gene	O2.UC30-0_GL0039245	[gene] locus=scaffold24921_2_1:2:673:+ [Lack both ends] codon-table.11	0.000295737	0.00024003
[Clostridium] Pyruvate, phosphate dikinase	A0A1Q6LY67|A0A1Q6LY67_9CLOT	Pyruvate, phosphate dikinase OS=Clostridium sp. 44_14 GN=BHW06_05390 PE=3 SV=1	4.97883e-05	0.00117708	Metagenome-assembled unannotated gene	O2.UC44-2_GL0084801	[gene] locus=scaffold41377_9:1:1176:- [Lack 3'-end] codon-table.11	0.000296918	0.00346334
[Bacteroides vulgatus] TonB-dependent receptor	gi|1469451261|gb|RGQ22319.1|	TonB-dependent receptor, partial [Bacteroides vulgatus]	4.99639e-05	0.000577559	Metagenome-assembled unannotated gene	V1.FI25_GL0065221	[gene] locus=scaffold20689_3:7023:9659:+ [Complete] codon-table.11	0.000297223	0.00828044
Metagenome-assembled unannotated gene	MH0085_GL0011971	[gene] locus=scaffold44346_1:2:3307:+ [Complete] codon-table.11	4.99639e-05	0.000577559	[Clostridium] DNA-directed RNA polymerase subunit beta'	gi|1470066683|gb|RGU90007.1|	DNA-directed RNA polymerase subunit beta' [Clostridium sp. AF15-17LB]	0.000297826	0.00151969
[Coprococcus comes] phosphoenolpyruvate carboxykinase (ATP)	gi|1470021945|gb|RGU46552.1|	phosphoenolpyruvate carboxykinase (ATP) [Coprococcus comes]	4.99639e-05	0.0186834	Metagenome-assembled unannotated gene	MH0400_GL0116857	[gene] locus=scaffold30401_6:134:583:+ [Lack 3'-end] codon-table.11	0.000299022	0.000236668
[Eubacterium eligens] chaperonin GroEL	WP_012738769.1	chaperonin GroEL [[Eubacterium] eligens]	5.05354e-05	0.00458809	[Clostridium cavendishii] Pyruvate-flavodoxin oxidoreductase	A0A1M6B6C7|A0A1M6B6C7_9CLOT	Pyruvate-flavodoxin oxidoreductase OS=Clostridium cavendishii DSM 21758 GN=SAMN02745163_00268 PE=3 SV=1	0.00029906	0.000900288
[Dorea longicatena] elongation factor G	WP_028087890.1	elongation factor G [Dorea longicatena]	5.0538e-05	0.00383172	Metagenome-assembled unannotated gene	V1.UC11-5_GL0080990	[gene] locus=scaffold35155_1:3:1697:- [Lack 3'-end] codon-table.11	0.00029906	0.0194642
Metagenome-assembled unannotated gene	MH0292_GL0081965	[gene] locus=scaffold44576_1:3:704:+ [Lack 5'-end] codon-table.11	5.06013e-05	0.000193383	[Eubacterium] 60 kDa chaperonin	R6JY27|R6JY27_9FIRM	60 kDa chaperonin OS=Eubacterium sp. CAG:252 GN=groL PE=3 SV=1	0.00030037	0.000708791
[Desulfotomaculum guttoideum] fructose-6-phosphate aldolase	WP_092247930.1	fructose-6-phosphate aldolase [[Desulfotomaculum] guttoideum]	5.10135e-05	0.000186079	Metagenome-assembled unannotated gene	763536994-stool2_revised_scaffold58404_2_gene157114	strand:+ start:2571 stop:7433 length:4863 start_codon:yes stop_codon:yes gene_type:complete [Complete] codon-table.11	0.000301814	0.00231326
Metagenome-assembled unannotated gene	V1.CD17-4_GL0004981	[gene] locus=scaffold32230_2:620:1531:+ [Lack 3'-end] codon-table.11	5.10766e-05	0.00205429	[Blautia] L-fucose isomerase	WP_018593827.1	MULTISPECIES: L-fucose isomerase [Blautia]	0.000301856	0.00420121
[Clostridium] Branched-chain-amino-acid transaminase	R5RPA2|R5RPA2_9CLOT	Branched-chain-amino-acid transaminase OS=Clostridium sp. CAG:122 GN=BN479_00594 PE=4 SV=1	5.1221e-05	0.000273569	[Ruminococcus] acetate kinase	gi|1472450579|gb|RHS08889.1|	acetate kinase [Ruminococcus sp. AF14-5]	0.00030188	0.000260121
[Lachnoclostridium] 30S ribosomal protein S3	WP_087163505.1	MULTISPECIES: 30S ribosomal protein S3 [Lachnoclostridium]	5.14254e-05	0.0012303	[Clostridiales] iron-containing alcohol dehydrogenase	WP_029469110.1	iron-containing alcohol dehydrogenase [Clostridiales bacterium VE202-06]	0.00030192	0.0103667
[Roseburia hominis] phosphoenolpyruvate carboxykinase (ATP)	gi|1469673317|gb|RGS37217.1|	phosphoenolpyruvate carboxykinase (ATP) [Roseburia hominis]	5.14714e-05	0.0064743	Metagenome-assembled unannotated gene	O2.UC15-0_GL0020112	[gene] locus=scaffold34966_1:705:1358:+ [Complete] codon-table.11	0.000302805	0.000258988
Metagenome-assembled unannotated gene	V1.CD3-0-PN_GL0068352	[gene] locus=scaffold3572_2:1256:1876:- [Complete] codon-table.11	5.15013e-05	0.000130265	[Blautia obeum] aldehyde dehydrogenase EutE	gi|1471854084|gb|RHM28841.1|	aldehyde dehydrogenase EutE [Blautia obeum]	0.000302805	0.000690244
[Desulfotomaculum guttoideum] elongation factor G	WP_092240485.1	elongation factor G [[Desulfotomaculum] guttoideum]	5.16627e-05	0.00330994	[Bacteroides] TonB-dependent receptor	gi|1484336337|gb|RJX04413.1|	TonB-dependent receptor [Bacteroides sp. AF15-23LB]	0.000304812	0.0037267
Metagenome-assembled unannotated gene	MH0188_GL0192648	[gene] locus=scaffold9894_1:5525:6913:+ [Complete] codon-table.11	5.16627e-05	0.000617371	Metagenome-assembled unannotated gene	O2.UC15-1_GL0012764	[gene] locus=scaffold37978_1:1:654:+ [Lack 5'-end] codon-table.11	0.000305097	5.86191e-05
Metagenome-assembled unannotated gene	WP_076972275.1	immunoglobulin heavy chain variable domain-containing protein [Streptomyces sparsogenes]	5.1664e-05	2.95607e-05	Metagenome-assembled unannotated gene	MH0188_GL0168382	[gene] locus=scaffold11929_1:17105:18979:- [Complete] codon-table.11	0.000306094	0.0171307
[Lachnoclostridium phocaeense] chaperonin GroEL	WP_076778064.1	chaperonin GroEL [Lachnoclostridium phocaeense]	5.16719e-05	0.00578638	[Ruminococcus] acetate kinase	gi|1471642832|gb|RHK23934.1|	acetate kinase [Ruminococcus sp. AF46-10NS]	0.000306666	0.000488153
[Blautia obeum] aldehyde dehydrogenase EutE	gi|1471854084|gb|RHM28841.1|	aldehyde dehydrogenase EutE [Blautia obeum]	5.16719e-05	0.000690244	[Ruminococcus] 50S ribosomal protein L5	A0A1C5LWU6|A0A1C5LWU6_9FIRM	50S ribosomal protein L5 OS=uncultured Ruminococcus sp. GN=rplE PE=3 SV=1	0.000306666	0.00031035
[Coprococcus comes] Elongation factor G	C0B5T6|C0B5T6_9FIRM	Elongation factor G OS=Coprococcus comes ATCC 27758 GN=fusA PE=3 SV=1	5.16719e-05	0.00358492	Metagenome-assembled unannotated gene	V1.FI01_GL0138296	[gene] locus=scaffold101468_1:5627:10234:+ [Complete] codon-table.11	0.000307386	0.00100026
[Ruminococcus] 50S ribosomal protein L5	gi|1471641988|gb|RHK23124.1|	50S ribosomal protein L5 [Ruminococcus sp. AF46-10NS]	5.17257e-05	0.000374145	[Ruminococcus] 30S ribosomal protein S4	gi|1472517012|gb|RHS73227.1|	30S ribosomal protein S4 [Ruminococcus sp. AM45-2]	0.000307425	7.34175e-05
Metagenome-assembled unannotated gene	O2.CD3-0-PT_GL0120905	[gene] locus=scaffold29890_1:5463:6578:+ [Lack 3'-end] codon-table.11	5.18005e-05	0.000145004	Metagenome-assembled unannotated gene	MH0372_GL0087183	[gene] locus=scaffold36687_6:95:940:- [Complete] codon-table.11	0.000309892	0.0111914
[Ruminococcus] formate--tetrahydrofolate ligase	gi|1471611212|gb|RHJ93983.1|	formate--tetrahydrofolate ligase [Ruminococcus sp. AM07-21]	5.18364e-05	0.000280906	[Ruminococcus] DNA-directed RNA polymerase subunit beta'	A0A1C6AMC0|A0A1C6AMC0_9FIRM	DNA-directed RNA polymerase subunit beta' OS=uncultured Ruminococcus sp. GN=rpoC PE=3 SV=1	0.000311293	0.000968084
[Blautia] Formate--tetrahydrofolate ligase	A0A1C6FNR7|A0A1C6FNR7_9FIRM	Formate--tetrahydrofolate ligase OS=uncultured Blautia sp. GN=fhs_1 PE=3 SV=1	5.18364e-05	0.00019386	[Clostridiales] Chaperone protein DnaK	A0A1Q6KHU1|A0A1Q6KHU1_9FIRM	Chaperone protein DnaK OS=Clostridiales bacterium 41_12_two_minus GN=dnaK PE=2 SV=1	0.000311404	0.00663293
[Lachnospira multipara] ketol-acid reductoisomerase	WP_103952740.1	ketol-acid reductoisomerase [Lachnospira multipara]	5.21811e-05	0.00119105	Metagenome-assembled unannotated gene	MH0087_GL0004799	[gene] locus=scaffold8079_19:1468:2061:+ [Complete] codon-table.11	0.000311724	6.95183e-05
[Prevotellaceae] DNA-directed RNA polymerase subunit beta'	WP_094152520.1	DNA-directed RNA polymerase subunit beta' [Prevotellaceae bacterium MN60]	5.23203e-05	0.00037573	[Prevotella] TonB-dependent receptor	WP_106810968.1	TonB-dependent receptor [Prevotella sp. Marseille-P4119]	0.000312601	0.000340606
Metagenome-assembled unannotated gene	MH0169_GL0108600	[gene] locus=scaffold4108_12:309:1172:- [Complete] codon-table.11	5.23203e-05	0.00238615	[Clostridium] Probable transaldolase	A0A1C5PRV5|A0A1C5PRV5_9CLOT	Probable transaldolase OS=uncultured Clostridium sp. GN=tal PE=3 SV=1	0.00031378	0.000307996
[Bacteria] ketol-acid reductoisomerase	WP_055174115.1	MULTISPECIES: ketol-acid reductoisomerase [Bacteria]	5.23203e-05	0.000752182	Metagenome-assembled unannotated gene	MH0386_GL0073915	[gene] locus=scaffold5941_5:11840:12664:- [Complete] codon-table.11	0.000314331	0.000278692
[Eubacterium eligens] chaperonin GroEL	gi|1471839809|gb|RHM14814.1|	chaperonin GroEL [[Eubacterium] eligens]	5.23203e-05	0.0044999	Metagenome-assembled unannotated gene	V1.CD21-0_GL0058339	[gene] locus=scaffold155_1:31083:34811:+ [Complete] codon-table.11	0.000315652	0.000559879
Metagenome-assembled unannotated gene	MH0055_GL0048763	[gene] locus=scaffold42982_2:1255:2289:- [Complete] codon-table.11	5.27179e-05	0.000249146	[Clostridium] DNA-directed RNA polymerase subunit beta'	R5KLE6|R5KLE6_9CLOT	DNA-directed RNA polymerase subunit beta' OS=Clostridium sp. CAG:678 GN=rpoC PE=3 SV=1	0.000315659	0.000274798
[Blautia] DNA-directed RNA polymerase subunit beta'	gi|1472446789|gb|RHS05184.1|	DNA-directed RNA polymerase subunit beta' [Blautia sp. AF14-40]	5.27324e-05	0.000449727	[Roseburia] 30S ribosomal protein S4	gi|1471202538|gb|RHF93200.1|	30S ribosomal protein S4 [Roseburia sp. AM23-20]	0.000317024	3.7267e-05
Metagenome-assembled unannotated gene	MH0184_GL0095140	[gene] locus=scaffold49790_1:3:500:- [Lack 3'-end] codon-table.11	5.2911e-05	0.00758517	[Blautia] aldehyde dehydrogenase EutE	gi|1472755838|gb|RHV06550.1|	aldehyde dehydrogenase EutE [Blautia sp. OM07-19]	0.00031962	0.000872052
Metagenome-assembled unannotated gene	MH0262_GL0161105	[gene] locus=scaffold25786_2:3738:5807:- [Complete] codon-table.11	5.29753e-05	0.00341421	Metagenome-assembled unannotated gene	MH0041_GL0029501	[gene] locus=scaffold1252_2:182:1822:+ [Complete] codon-table.11	0.000319977	0.000812411
[Hungatella hathewayi] chaperonin GroEL	WP_055653740.1	chaperonin GroEL [Hungatella hathewayi]	5.30056e-05	0.00407987	[Bacteria] chaperonin GroEL	WP_022501568.1	MULTISPECIES: chaperonin GroEL [Bacteria]	0.000319977	0.000812411
[Hungatella hathewayi] chaperonin GroEL	gi|1471903255|gb|RHM76872.1|	chaperonin GroEL [Hungatella hathewayi]	5.30056e-05	0.00407987	[Clostridium] DNA-directed RNA polymerase subunit beta'	A0A1C5MHI6|A0A1C5MHI6_9CLOT	DNA-directed RNA polymerase subunit beta' OS=uncultured Clostridium sp. GN=rpoC PE=3 SV=1	0.000319977	0.000655558
[Roseburia] Elongation factor G	A0A1C5Z9I9|A0A1C5Z9I9_9FIRM	Elongation factor G OS=uncultured Roseburia sp. GN=fusA_2 PE=3 SV=1	5.32938e-05	0.00413728	[Clostridium] DNA-directed RNA polymerase subunit beta'	A0A1C6E3R6|A0A1C6E3R6_9CLOT	DNA-directed RNA polymerase subunit beta' OS=uncultured Clostridium sp. GN=rpoC PE=3 SV=1	0.000319977	0.000655558
[Butyrivibrio] ketol-acid reductoisomerase	WP_091756626.1	ketol-acid reductoisomerase [Butyrivibrio sp. INlla18]	5.34322e-05	0.000704818	[Lachnospiraceae] chaperonin GroEL	gi|1484247886|gb|RJW20917.1|	chaperonin GroEL [Lachnospiraceae bacterium TM07-2AC]	0.000319977	0.00221492
[Ruminococcus] branched-chain amino acid aminotransferase	gi|1472330311|gb|RHQ91057.1|	branched-chain amino acid aminotransferase [Ruminococcus sp. AF21-42]	5.34322e-05	0.000584917	Metagenome-assembled unannotated gene	O2.UC9-2_GL0130936	[gene] locus=scaffold95268_1:1:744:+ [Lack both ends] codon-table.11	0.000320655	0.000140074
[Eubacterium hallii] elongation factor G	WP_096241212.1	elongation factor G [[Eubacterium] hallii]	5.34322e-05	0.001679	Metagenome-assembled unannotated gene	MH0198_GL0079953	[gene] locus=scaffold35868_2:4089:5903:- [Complete] codon-table.11	0.000323088	0.00975839
[Eubacterium hallii] elongation factor G	gi|1471938617|gb|RHN10960.1|	elongation factor G [[Eubacterium] hallii]	5.34322e-05	0.00172542	[Prevotella] 50S ribosomal protein L2	WP_009752309.1	50S ribosomal protein L2 [Prevotella sp. oral taxon 473]	0.000323088	0.00027525
[Butyrivibrio proteoclasticus] DNA-directed RNA polymerase subunit beta'	E0RZ29|E0RZ29_BUTPB	DNA-directed RNA polymerase subunit beta' OS=Butyrivibrio proteoclasticus (strain ATCC 51982 / DSM 14932 / B316) GN=rpoC PE=3 SV=1	5.34322e-05	0.000221257	[Bacteroides sartorii] TonB-dependent receptor	WP_016275446.1	TonB-dependent receptor [Bacteroides sartorii]	0.000324167	0.00461094
[Clostridiales] DNA-directed RNA polymerase subunit beta'	A0A1Q6J8U1|A0A1Q6J8U1_9FIRM	DNA-directed RNA polymerase subunit beta' OS=Clostridiales bacterium 41_21_two_genomes GN=rpoC PE=3 SV=1	5.34322e-05	0.000726195	Metagenome-assembled unannotated gene	O2.CD2-0_GL0027409	[gene] locus=scaffold30860_2:1:732:+ [Lack both ends] codon-table.11	0.000326155	0.0145802
[Lachnospira] DNA-directed RNA polymerase subunit beta'	A0A1C6IMR7|A0A1C6IMR7_9FIRM	DNA-directed RNA polymerase subunit beta' OS=uncultured Lachnospira sp. GN=rpoC PE=3 SV=1	5.34322e-05	0.000726195	[Firmicutes] DNA-directed RNA polymerase subunit beta'	gi|1472583191|gb|RHT37886.1|	DNA-directed RNA polymerase subunit beta' [Firmicutes bacterium AM31-12AC]	0.000327337	0.000313637
Metagenome-assembled unannotated gene	DLM013_GL0094156	[gene] locus=scaffold9256_7:1:648:- [Lack both ends] codon-table.11	5.34322e-05	0.000342977	[Clostridium] 50S ribosomal protein L3	R6RS91|R6RS91_9CLOT	50S ribosomal protein L3 OS=Clostridium sp. CAG:58 GN=rplC PE=3 SV=1	0.000327808	0.00243066
[Ruminococcus] formate--tetrahydrofolate ligase	gi|1472518328|gb|RHS74597.1|	formate--tetrahydrofolate ligase [Ruminococcus sp. AM44-9AT]	5.34322e-05	0.00035544	[Lachnospiraceae] molecular chaperone DnaK	gi|1472077461|gb|RHO46383.1|	molecular chaperone DnaK [Lachnospiraceae bacterium AM10-38]	0.000329323	0.00619552
[Blautia] Formate--tetrahydrofolate ligase	A0A1C5LKU3|A0A1C5LKU3_9FIRM	Formate--tetrahydrofolate ligase OS=uncultured Blautia sp. GN=fhs_1 PE=3 SV=1	5.34322e-05	0.000255683	[Bacteroides eggerthii] Na(+)-translocating NADH-quinone reductase subunit F	B7AJ47|B7AJ47_BACEV	Na(+)-translocating NADH-quinone reductase subunit F OS=Bacteroides eggerthii (strain ATCC 27754 / DSM 20697 / JCM 12986 / CIP 104285 / NCTC 11155 / VPI T5-42B-1) GN=nqrF PE=3 SV=1	0.000329512	0.00113744
[Ruminococcus] acetate kinase	gi|1472346163|gb|RHR06567.1|	acetate kinase [Ruminococcus sp. AF20-12LB]	5.34322e-05	0.000191427	Metagenome-assembled unannotated gene	158499257-stool2_revised_scaffold35535_1_gene209918	strand:+ start:1 stop:1326 length:1326 start_codon:no stop_codon:yes gene_type:incomplete [Lack 5'-end] codon-table.11	0.000329512	0.00113744
[Ruminococcus] pyruvate, phosphate dikinase	WP_072416222.1	MULTISPECIES: pyruvate, phosphate dikinase [Ruminococcus]	5.34322e-05	0.00711153	[Bacteroides eggerthii] NADH:ubiquinone reductase (Na(+)-transporting) subunit F	gi|1471894932|gb|RHM68571.1|	NADH:ubiquinone reductase (Na(+)-transporting) subunit F [Bacteroides eggerthii]	0.000329512	0.00113744
Metagenome-assembled unannotated gene	MH0372_GL0123372	[gene] locus=scaffold81263_2:12524:14143:+ [Complete] codon-table.11	5.35335e-05	0.00407987	Metagenome-assembled unannotated gene	V1.FI37_GL0227951	[gene] locus=scaffold54920_3:280:873:- [Complete] codon-table.11	0.000330475	5.18682e-05
Metagenome-assembled unannotated gene	MH0336_GL0017588	[gene] locus=scaffold80459_1:2:583:+ [Lack both ends] codon-table.11	5.36115e-05	0.00559828	Metagenome-assembled unannotated gene	V1.CD2-0-PN_GL0023331	[gene] locus=scaffold1599_2:2:799:- [Lack both ends] codon-table.11	0.000330562	0.000848206
[Ruminococcus] formate--tetrahydrofolate ligase	gi|1466211548|gb|RGF76835.1|	formate--tetrahydrofolate ligase [Ruminococcus sp. AF31-8BH]	5.36115e-05	0.000219007	[Ruminococcus] LacI family transcriptional regulator	gi|1466247959|gb|RGG11287.1|	LacI family transcriptional regulator [Ruminococcus sp. AF27-11AA]	0.00033154	0.00322295
[Marvinbryantia formatexigens] Formate--tetrahydrofolate ligase	C6LFP4|C6LFP4_9FIRM	Formate--tetrahydrofolate ligase OS=Marvinbryantia formatexigens DSM 14469 GN=fhs PE=3 SV=1	5.37474e-05	0.000147436	[Ruminococcus] LacI family transcriptional regulator	gi|1466266736|gb|RGG29089.1|	LacI family transcriptional regulator [Ruminococcus sp. AF25-17]	0.00033154	0.00322295
[Lachnospiraceae] 30S ribosomal protein S3	WP_016223775.1	30S ribosomal protein S3 [Lachnospiraceae bacterium 3-2]	5.37474e-05	0.000184773	Metagenome-assembled unannotated gene	T2D-45A_GL0058799	[gene] locus=scaffold22810_6_1:2391:5999:+ [Lack 3'-end] codon-table.11	0.000331768	0.000356952
[Blautia] formate--tetrahydrofolate ligase	gi|1466300881|gb|RGG61930.1|	formate--tetrahydrofolate ligase [Blautia sp. AF19-10LB]	5.37474e-05	0.000321683	[Butyrivibrio hungatei] DNA-directed RNA polymerase subunit beta'	A0A1M7SJZ6|A0A1M7SJZ6_9FIRM	DNA-directed RNA polymerase subunit beta' OS=Butyrivibrio hungatei DSM 14810 GN=rpoC PE=3 SV=1	0.000332399	0.000300736
[Butyrivibrio hungatei] ketol-acid reductoisomerase	WP_071176267.1	ketol-acid reductoisomerase [Butyrivibrio hungatei]	5.37823e-05	0.000640001	Metagenome-assembled unannotated gene	MH0427_GL0091108	[gene] locus=scaffold24_1:233:838:+ [Complete] codon-table.11	0.00033273	2.95607e-05
Metagenome-assembled unannotated gene	159571453-stool2_revised_scaffold20035_1_gene192066	strand:+ start:1 stop:696 length:696 start_codon:no stop_codon:yes gene_type:incomplete [Lack 5'-end] codon-table.11	5.37823e-05	0.00173609	Metagenome-assembled unannotated gene	T2D-31A_GL0054596	[gene] locus=scaffold28927_1:83829:86081:+ [Complete] codon-table.11	0.000332893	0.0153964
[Clostridium populeti] elongation factor G	WP_092559235.1	elongation factor G [[Clostridium] populeti]	5.40813e-05	0.00341644	[Clostridiales] DNA-directed RNA polymerase subunit beta'	WP_025641733.1	DNA-directed RNA polymerase subunit beta' [Clostridiales bacterium VE202-26]	0.000334715	0.00151969
[Clostridium] elongation factor G	WP_024834855.1	elongation factor G [Clostridium sp. 12(A)]	5.43694e-05	0.00182883	Metagenome-assembled unannotated gene	764588959-stool1_revised_scaffold18525_1_gene154222	strand:- start:3 stop:1286 length:1284 start_codon:no stop_codon:no gene_type:incomplete [Lack both ends] codon-table.11	0.000334781	0.0148183
[Parabacteroides merdae] TonB-linked outer membrane protein, SusC/RagA family	A7AJD2|A7AJD2_9PORP	TonB-linked outer membrane protein, SusC/RagA family OS=Parabacteroides merdae ATCC 43184 GN=PARMER_03541 PE=3 SV=1	5.43694e-05	0.000609745	[Ruminococcus] branched-chain amino acid aminotransferase	gi|1472120685|gb|RHO88281.1|	branched-chain amino acid aminotransferase [Ruminococcus sp. AF41-9]	0.000335072	0.00014816
[Parabacteroides merdae] TonB-dependent receptor	WP_005646125.1	TonB-dependent receptor [Parabacteroides merdae]	5.43694e-05	0.000609745	Metagenome-assembled unannotated gene	V1.CD17-0_GL0089782	[gene] locus=scaffold49717_1:3:3473:- [Lack both ends] codon-table.11	0.000335893	0.000206985
Metagenome-assembled unannotated gene	N032A_GL0049733	[gene] locus=scaffold30682_2:7205:9325:- [Complete] codon-table.11	5.44109e-05	0.0031852	Metagenome-assembled unannotated gene	MH0366_GL0084354	[gene] locus=scaffold13475_1:240:2759:+ [Lack 3'-end] codon-table.11	0.000335967	0.00435238
[Roseburia] DNA-directed RNA polymerase subunit beta'	R7R4P2|R7R4P2_9FIRM	DNA-directed RNA polymerase subunit beta' OS=Roseburia sp. CAG:100 GN=rpoC PE=3 SV=1	5.44192e-05	0.000243289	Metagenome-assembled unannotated gene	159571453-stool2_revised_C1041673_1_gene69876	strand:- start:78 stop:560 length:483 start_codon:no stop_codon:yes gene_type:incomplete [Lack 5'-end] codon-table.11	0.000335967	0.00196194
[Anaerotruncus] Ketol-acid reductoisomerase (NADP(+))	R5XHN8|R5XHN8_9FIRM	Ketol-acid reductoisomerase (NADP(+)) OS=Anaerotruncus sp. CAG:528 GN=ilvC PE=3 SV=1	5.44345e-05	0.00155038	Metagenome-assembled unannotated gene	HT8A_GL0037392	[gene] locus=scaffold11211_1:76390:78030:- [Complete] codon-table.11	0.00033661	0.00120399
Metagenome-assembled unannotated gene	764143897-stool1_revised_scaffold29834_1_gene12214	strand:- start:131 stop:1150 length:1020 start_codon:yes stop_codon:yes gene_type:complete [Complete] codon-table.11	5.44345e-05	0.000694883	[Lachnospiraceae] pyruvate, phosphate dikinase	WP_027113747.1	pyruvate, phosphate dikinase [Lachnospiraceae bacterium NK4A144]	0.000337557	0.00583862
[Clostridium bolteae] Uncharacterized protein	A8RRZ7|A8RRZ7_CLOBW	Uncharacterized protein OS=Clostridium bolteae (strain ATCC BAA-613 / WAL 16351) GN=CLOBOL_03151 PE=4 SV=1	5.47827e-05	0.000170618	Metagenome-assembled unannotated gene	O2.UC26-1_GL0061355	[gene] locus=scaffold22318_1:12082:15756:+ [Complete] codon-table.11	0.000337737	0.00127387
[Ruminococcus bicirculans] pyruvate, phosphate dikinase	WP_038670729.1	pyruvate, phosphate dikinase [Ruminococcus bicirculans]	5.49616e-05	0.00134051	Metagenome-assembled unannotated gene	O2.UC47-2_GL0002024	[gene] locus=scaffold74584_2:2:808:- [Lack 3'-end] codon-table.11	0.000338694	0.00218876
[Ruminococcus] ribosome-associated translation inhibitor RaiA	gi|1484258079|gb|RJW30843.1|	ribosome-associated translation inhibitor RaiA [Ruminococcus sp. OM02-16LB]	5.50283e-05	6.29183e-05	Metagenome-assembled unannotated gene	MH0035_GL0032082	[gene] locus=C844460_1:3:656:+ [Lack both ends] codon-table.11	0.000339048	0.00121781
[Ruminococcus] pyruvate, phosphate dikinase	gi|1466952189|gb|RGM79911.1|	pyruvate, phosphate dikinase [Ruminococcus sp. OM06-36AC]	5.50283e-05	0.00104872	[Lachnospiraceae] 50S ribosomal protein L5	WP_094177126.1	50S ribosomal protein L5 [Lachnospiraceae bacterium]	0.000340322	0.000130265
[Roseburia] Acetate kinase	R7EAL4|R7EAL4_9FIRM	Acetate kinase OS=Roseburia sp. CAG:471 GN=ackA PE=3 SV=1	5.50395e-05	0.000236627	[Ruminococcus] Acetate kinase	R5HX96|R5HX96_9FIRM	Acetate kinase OS=Ruminococcus sp. CAG:60 GN=ackA PE=3 SV=1	0.000340732	0.000363843
Metagenome-assembled unannotated gene	V1.UC49-0_GL0140066	[gene] locus=scaffold45447_6:3:599:+ [Lack 5'-end] codon-table.11	5.50395e-05	0.000495545	Metagenome-assembled unannotated gene	MH0370_GL0031156	[gene] locus=scaffold3218_6:1:1680:+ [Lack 5'-end] codon-table.11	0.000343149	0.0102417
Metagenome-assembled unannotated gene	MH0370_GL0134169	[gene] locus=scaffold596_3:25778:27466:- [Complete] codon-table.11	5.50395e-05	0.00019755	[Ruminococcus] iron-containing alcohol dehydrogenase	gi|1469816182|gb|RGT74555.1|	iron-containing alcohol dehydrogenase [Ruminococcus sp. AF18-22]	0.00034336	0.00662755
Metagenome-assembled unannotated gene	V1.FI33_GL0017205	[gene] locus=scaffold2157_1:91239:92924:- [Complete] codon-table.11	5.51635e-05	0.000211473	[Clostridium] Aldehyde-alcohol dehydrogenase	A0A1C5PMU4|A0A1C5PMU4_9CLOT	Aldehyde-alcohol dehydrogenase OS=uncultured Clostridium sp. GN=adhE_1 PE=4 SV=1	0.00034336	0.00662755
[Lachnospiraceae] elongation factor G	WP_099469171.1	elongation factor G [Lachnospiraceae bacterium Marseille-P3773]	5.5256e-05	0.00239853	Metagenome-assembled unannotated gene	160218816-stool1_revised_scaffold24109_1_gene74537	strand:- start:3 stop:701 length:699 start_codon:yes stop_codon:no gene_type:incomplete [Lack 3'-end] codon-table.11	0.00034336	0.000538966
Metagenome-assembled unannotated gene	MH0089_GL0070884	[gene] locus=scaffold79109_6:19213:20847:+ [Complete] codon-table.11	5.5256e-05	0.00303838	Metagenome-assembled unannotated gene	T2D-114A_GL0028500	[gene] locus=scaffold65594_1:2:577:+ [Lack 5'-end] codon-table.11	0.000343506	0.0064145
[Lachnospiraceae] chaperonin GroEL	gi|1472808980|gb|RHV58579.1|	chaperonin GroEL [Lachnospiraceae bacterium OM02-26]	5.5256e-05	0.00303838	[Acetitomaculum ruminis] DNA-directed RNA polymerase subunit beta'	WP_092872838.1	DNA-directed RNA polymerase subunit beta' [Acetitomaculum ruminis]	0.000344084	0.0018666
[Ruminococcus] acetate kinase	gi|1472331022|gb|RHQ91736.1|	acetate kinase [Ruminococcus sp. AF21-42]	5.5256e-05	0.000263229	Metagenome-assembled unannotated gene	O2.CD3-0-PT_GL0183727	[gene] locus=scaffold11482_2:1:1110:- [Lack 3'-end] codon-table.11	0.000345399	0.00202818
[Clostridium] Elongation factor G	A0A1C6K569|A0A1C6K569_9CLOT	Elongation factor G OS=uncultured Clostridium sp. GN=fusA_3 PE=3 SV=1	5.5256e-05	0.00340602	[Eubacterium] DNA-directed RNA polymerase subunit beta'	R7N8M0|R7N8M0_9FIRM	DNA-directed RNA polymerase subunit beta' OS=Eubacterium sp. CAG:76 GN=rpoC PE=3 SV=1	0.000345602	0.000204484
[Clostridiales] Formate C-acetyltransferase	A0A1Q6JB77|A0A1Q6JB77_9FIRM	Formate C-acetyltransferase OS=Clostridiales bacterium 41_21_two_genomes GN=BHV89_10625 PE=4 SV=1	5.52891e-05	0.000526094	Metagenome-assembled unannotated gene	V1.UC16-0_GL0055099	[gene] locus=scaffold17259_7:168:779:- [Lack 5'-end] codon-table.11	0.000345826	0.000846343
[Lachnospiraceae] ketol-acid reductoisomerase	WP_027433219.1	MULTISPECIES: ketol-acid reductoisomerase [unclassified Lachnospiraceae]	5.52891e-05	0.00188176	[Blautia] Chaperone protein DnaK	R5XBZ9|R5XBZ9_9FIRM	Chaperone protein DnaK OS=Blautia sp. CAG:257 GN=dnaK PE=2 SV=1	0.000347991	0.0144539
[Ruminococcus] formate--tetrahydrofolate ligase	gi|1472208957|gb|RHP73028.1|	formate--tetrahydrofolate ligase [Ruminococcus sp. OF02-6]	5.52891e-05	0.000266478	[Bacteroides xylanolyticus] molecular chaperone DnaK	WP_104436697.1	molecular chaperone DnaK [Bacteroides xylanolyticus]	0.000349667	0.00972429
Metagenome-assembled unannotated gene	V1.FI25_GL0076956	[gene] locus=scaffold25206_16:1:1689:+ [Lack 5'-end] codon-table.11	5.52891e-05	0.000304915	[Ruminococcus gnavus] Formate acetyltransferase	R5TZ68|R5TZ68_9FIRM	Formate acetyltransferase OS=Ruminococcus gnavus CAG:126 GN=BN481_01426 PE=4 SV=1	0.00035293	0.0277906
[Dorea] Probable transaldolase	R6XKL8|R6XKL8_9FIRM	Probable transaldolase OS=Dorea sp. CAG:317 GN=tal PE=3 SV=1	5.53851e-05	0.000270624	[Clostridium celerecrescens] molecular chaperone DnaK	WP_100305872.1	molecular chaperone DnaK [[Clostridium] celerecrescens]	0.00035293	0.00949398
[Succinatimonas] Uncharacterized protein	R5EXK4|R5EXK4_9GAMM	Uncharacterized protein OS=Succinatimonas sp. CAG:777 GN=BN779_01356 PE=4 SV=1	5.56639e-05	0.00254426	Metagenome-assembled unannotated gene	MH0419_GL0056055	[gene] locus=scaffold5044_1:5282:8992:+ [Complete] codon-table.11	0.000353291	0.00108265
Metagenome-assembled unannotated gene	DLM001_GL0035039	[gene] locus=scaffold309_6:1:2646:- [Lack both ends] codon-table.11	5.56791e-05	0.00142982	Metagenome-assembled unannotated gene	MH0120_GL0059952	[gene] locus=scaffold45899_4:60497:64231:+ [Complete] codon-table.11	0.000353851	0.000872902
[Firmicutes] Pyruvate phosphate dikinase	R7BKJ6|R7BKJ6_9FIRM	Pyruvate phosphate dikinase OS=Firmicutes bacterium CAG:882 GN=BN803_00523 PE=4 SV=1	5.61391e-05	0.000544399	[Clostridium] molecular chaperone DnaK	WP_117416453.1	molecular chaperone DnaK [Clostridium sp. PI-S10-A1B]	0.000354941	0.0100018
[Thermoanaerobacter ethanolicus] DNA-directed RNA polymerase subunit beta'	F1ZVR6|F1ZVR6_THEET	DNA-directed RNA polymerase subunit beta' OS=Thermoanaerobacter ethanolicus JW 200 GN=rpoC PE=3 SV=1	5.63685e-05	0.00038489	Metagenome-assembled unannotated gene	DOM022_GL0083437	[gene] locus=scaffold4697_2:1777:2316:+ [Complete] codon-table.11	0.000355282	0.000167373
Metagenome-assembled unannotated gene	MH0448_GL0063665	[gene] locus=scaffold11350_16:192:1208:+ [Complete] codon-table.11	5.64303e-05	0.00861944	[Clostridium sphenoides] molecular chaperone DnaK	WP_054790624.1	molecular chaperone DnaK [[Clostridium] sphenoides]	0.000355282	0.00989812
[Ruminococcus] Formate--tetrahydrofolate ligase	A0A1C5YKF0|A0A1C5YKF0_9FIRM	Formate--tetrahydrofolate ligase OS=uncultured Ruminococcus sp. GN=fhs_2 PE=3 SV=1	5.64303e-05	0.000218558	Metagenome-assembled unannotated gene	MH0457_GL0271686	[gene] locus=scaffold39092_4:2:736:+ [Lack 5'-end] codon-table.11	0.000357369	0.00090077
Metagenome-assembled unannotated gene	V1.CD21-0_GL0064644	[gene] locus=C374643_1:2:1432:- [Lack both ends] codon-table.11	5.6661e-05	0.000150693	[Dorea] DNA-directed RNA polymerase subunit beta'	A0A1C5L9G1|A0A1C5L9G1_9FIRM	DNA-directed RNA polymerase subunit beta' OS=uncultured Dorea sp. GN=rpoC PE=3 SV=1	0.000357399	0.00128688
[Marvinbryantia formatexigens] Formate--tetrahydrofolate ligase	C6LCK4|C6LCK4_9FIRM	Formate--tetrahydrofolate ligase OS=Marvinbryantia formatexigens DSM 14469 GN=fhs PE=3 SV=1	5.67216e-05	0.000165237	Metagenome-assembled unannotated gene	V1.FI09_GL0190255	[gene] locus=scaffold34787_6:3:1652:+ [Lack both ends] codon-table.11	0.000358544	0.00121804
[Firmicutes] Fructose-1 6-bisphosphate aldolase class II	R6MN04|R6MN04_9FIRM	Fructose-1 6-bisphosphate aldolase class II OS=Firmicutes bacterium CAG:41 GN=BN647_00488 PE=3 SV=1	5.67736e-05	0.000838838	[Blautia obeum] 50S ribosomal protein L5	A5ZW90|A5ZW90_9FIRM	50S ribosomal protein L5 OS=Blautia obeum ATCC 29174 GN=rplE PE=3 SV=1	0.000359485	0.000453886
[Ruminococcus] acetate kinase	gi|1472450579|gb|RHS08889.1|	acetate kinase [Ruminococcus sp. AF14-5]	5.69141e-05	0.000260121	Metagenome-assembled unannotated gene	V1.FI29_GL0024622	[gene] locus=scaffold9286_6:2:1222:+ [Lack 5'-end] codon-table.11	0.000360261	0.00321533
[Ruminococcus] phosphoenolpyruvate carboxykinase (ATP)	gi|1466495518|gb|RGI49443.1|	phosphoenolpyruvate carboxykinase (ATP) [Ruminococcus sp. OM04-4AA]	5.69141e-05	0.0207074	[Clostridium] DNA-directed RNA polymerase subunit beta'	R6CX12|R6CX12_9CLOT	DNA-directed RNA polymerase subunit beta' OS=Clostridium sp. CAG:510 GN=rpoC PE=3 SV=1	0.000360261	0.000769511
[Ruminococcus torques] phosphoenolpyruvate carboxykinase (ATP)	WP_055148514.1	phosphoenolpyruvate carboxykinase (ATP) [[Ruminococcus] torques]	5.69141e-05	0.0207074	Metagenome-assembled unannotated gene	MH0345_GL0092147	[gene] locus=scaffold28306_1:13151:15901:- [Complete] codon-table.11	0.000360997	0.00426426
[Roseburia intestinalis] fructose-6-phosphate aldolase	gi|1471823635|gb|RHL99055.1|	fructose-6-phosphate aldolase [Roseburia intestinalis]	5.69141e-05	0.000210253	[Bariatricus massiliensis] molecular chaperone DnaK	WP_066731452.1	molecular chaperone DnaK [Bariatricus massiliensis]	0.000360997	0.0164763
[Blautia] 30S ribosomal protein S4	WP_072448248.1	30S ribosomal protein S4 [Blautia sp. Marseille-P3201T]	5.70454e-05	0.000630659	[Blautia] L-fucose isomerase	WP_065542890.1	MULTISPECIES: L-fucose isomerase [Blautia]	0.000362933	0.00722401
Metagenome-assembled unannotated gene	V1.UC47-4_GL0025067	[gene] locus=scaffold11314_1:1888:2613:- [Complete] codon-table.11	5.70817e-05	0.000220181	[Coprococcus] molecular chaperone DnaK	gi|1469720680|gb|RGS82115.1|	molecular chaperone DnaK [Coprococcus sp. AF21-14LB]	0.000363983	0.00904458
Metagenome-assembled unannotated gene	V1.CD12-3_GL0097049	[gene] locus=scaffold10813_1:2:598:+ [Lack 5'-end] codon-table.11	5.70817e-05	0.000671056	[Clostridium] molecular chaperone DnaK	WP_004080978.1	molecular chaperone DnaK [Clostridium sp. ASF502]	0.00036424	0.0127599
[Blautia] DNA-directed RNA polymerase subunit beta'	WP_087417302.1	DNA-directed RNA polymerase subunit beta' [Blautia sp. An81]	5.72581e-05	0.000483725	Metagenome-assembled unannotated gene	MH0193_GL0075134	[gene] locus=scaffold21513_1:1:2991:- [Lack both ends] codon-table.11	0.00036424	0.00164631
[Anaerosporobacter mobilis] elongation factor G	WP_073287336.1	elongation factor G [Anaerosporobacter mobilis]	5.73105e-05	0.00322295	Metagenome-assembled unannotated gene	O2.UC24-0_GL0042320	[gene] locus=scaffold6963_2:1916:2740:+ [Complete] codon-table.11	0.000365723	0.000321555
Metagenome-assembled unannotated gene	MH0206_GL0220733	[gene] locus=scaffold144506_2:3346:3969:- [Complete] codon-table.11	5.73105e-05	6.27631e-05	Metagenome-assembled unannotated gene	158944319-stool1_revised_scaffold8859_1_gene135510	strand:- start:3 stop:614 length:612 start_codon:no stop_codon:no gene_type:incomplete [Lack both ends] codon-table.11	0.000366498	0.000744489
[Lachnoclostridium phocaeense] 30S ribosomal protein S4	WP_076780583.1	30S ribosomal protein S4 [Lachnoclostridium phocaeense]	5.73729e-05	0.000647107	[Roseburia inulinivorans] 30S ribosomal protein S4	gi|1470684770|gb|RHA90257.1|	30S ribosomal protein S4 [Roseburia inulinivorans]	0.000367189	0.000120842
[Blautia] ribosome-associated translation inhibitor RaiA	gi|1472748922|gb|RHU99785.1|	ribosome-associated translation inhibitor RaiA [Blautia sp. OM07-19]	5.75113e-05	6.46483e-05	[Blautia obeum] Putative translation elongation factor G	A5ZU76|A5ZU76_9FIRM	Putative translation elongation factor G OS=Blautia obeum ATCC 29174 GN=RUMOBE_02559 PE=4 SV=1	0.000367747	0.000394085
[Blautia obeum] 50S ribosomal protein L5	gi|1471043379|gb|RHE39928.1|	50S ribosomal protein L5 [Blautia obeum]	5.75181e-05	0.00034073	Metagenome-assembled unannotated gene	556261.HMPREF0240_01631	[Complete]:- codon-table.11	0.000367747	0.00993251
[Clostridium polysaccharolyticum] fructose-6-phosphate aldolase	WP_092478109.1	fructose-6-phosphate aldolase [[Clostridium] polysaccharolyticum]	5.75181e-05	0.000168415	[Lachnospiraceae] DNA-directed RNA polymerase subunit beta'	WP_089992797.1	DNA-directed RNA polymerase subunit beta' [Lachnospiraceae bacterium G41]	0.000367747	0.000490962
[Clostridiales] triose-phosphate isomerase	WP_033124586.1	MULTISPECIES: triose-phosphate isomerase [Clostridiales]	5.75181e-05	0.000674325	[Subdoligranulum] triose-phosphate isomerase	WP_113998790.1	triose-phosphate isomerase [Subdoligranulum sp. APC924/74]	0.000367747	0.000633814
[Roseburia] Phosphoenolpyruvate carboxykinase (ATP)	R6NP05|R6NP05_9FIRM	Phosphoenolpyruvate carboxykinase (ATP) OS=Roseburia sp. CAG:45 GN=pckA PE=3 SV=1	5.75181e-05	0.0194066	[Butyrivibrio crossotus] 50S ribosomal protein L2	R5LBC0|R5LBC0_9FIRM	50S ribosomal protein L2 OS=Butyrivibrio crossotus CAG:259 GN=rplB PE=3 SV=1	0.000368825	0.00396087
[Drancourtella] 30S ribosomal protein S4	WP_087201611.1	MULTISPECIES: 30S ribosomal protein S4 [Drancourtella]	5.75991e-05	0.000615833	Metagenome-assembled unannotated gene	O2.UC4-1_GL0214797	[gene] locus=scaffold12227_3:853:2649:- [Complete] codon-table.11	0.000369063	0.00290328
Metagenome-assembled unannotated gene	159753524-stool2_revised_C608560_1_gene69171	strand:- start:17738 stop:18763 length:1026 start_codon:yes stop_codon:yes gene_type:complete [Complete] codon-table.11	5.77807e-05	0.00176304	Metagenome-assembled unannotated gene	MH0149_GL0030810	[gene] locus=scaffold79495_18:20854:23496:+ [Complete] codon-table.11	0.000370139	0.00650444
[Eubacterium] DNA-directed RNA polymerase subunit beta'	R7HDE1|R7HDE1_9FIRM	DNA-directed RNA polymerase subunit beta' OS=Eubacterium sp. CAG:38 GN=rpoC PE=3 SV=1	5.7804e-05	0.000196126	[Drancourtella] molecular chaperone DnaK	WP_087198916.1	MULTISPECIES: molecular chaperone DnaK [Drancourtella]	0.000370684	0.00808563
[Blautia obeum] formate--tetrahydrofolate ligase	gi|1470641846|gb|RHA48284.1|	formate--tetrahydrofolate ligase [Blautia obeum]	5.78646e-05	0.000321584	[Subdoligranulum variabile] 30S ribosomal protein S2	WP_007046328.1	30S ribosomal protein S2 [Subdoligranulum variabile]	0.000370684	0.0100685
Metagenome-assembled unannotated gene	O2.UC23-2_GL0003731	[gene] locus=scaffold80708_2:25:711:- [Complete] codon-table.11	5.79108e-05	0.000380527	[Thermoanaerobacter ethanolicus] DNA-directed RNA polymerase subunit beta'	F1ZVR6|F1ZVR6_THEET	DNA-directed RNA polymerase subunit beta' OS=Thermoanaerobacter ethanolicus JW 200 GN=rpoC PE=3 SV=1	0.000372387	0.00038489
[Eubacterium rectale] phosphoenolpyruvate carboxykinase (ATP)	gi|1471807082|gb|RHL82866.1|	phosphoenolpyruvate carboxykinase (ATP) [[Eubacterium] rectale]	5.79619e-05	0.0116207	Metagenome-assembled unannotated gene	O2.CD3-0-PT_GL0104115	[gene] locus=scaffold62422_6:1486:2178:- [Complete] codon-table.11	0.000372542	0.000219007
[Ruminococcus torques] Phosphoenolpyruvate carboxykinase (ATP)	D4M1Q9|D4M1Q9_9FIRM	Phosphoenolpyruvate carboxykinase (ATP) OS=Ruminococcus torques L2-14 GN=pckA PE=3 SV=1	5.81533e-05	0.0217335	Metagenome-assembled unannotated gene	MH0360_GL0015233	[gene] locus=scaffold55_4:6261:7082:- [Complete] codon-table.11	0.000372654	0.000247237
[Firmicutes] Elongation factor G	R5AA57|R5AA57_9FIRM	Elongation factor G OS=Firmicutes bacterium CAG:102 GN=fusA PE=3 SV=1	5.82512e-05	0.00146122	[Ruminococcus] 30S ribosomal protein S4	gi|1472733657|gb|RHU84892.1|	30S ribosomal protein S4 [Ruminococcus sp. OM08-7]	0.000373088	0.000109197
[Clostridium] Fructose-bisphosphate aldolase	A0A1C5W592|A0A1C5W592_9CLOT	Fructose-bisphosphate aldolase OS=uncultured Clostridium sp. GN=fba PE=3 SV=1	5.82519e-05	0.000897728	[Ruminococcus] L-fucose isomerase	gi|1466389905|gb|RGH47551.1|	L-fucose isomerase [Ruminococcus sp. AM41-10BH]	0.000373594	0.00251004
[Blautia] Formate--tetrahydrofolate ligase	A0A1C6JTC6|A0A1C6JTC6_9FIRM	Formate--tetrahydrofolate ligase OS=uncultured Blautia sp. GN=fhs_2 PE=3 SV=1	5.82519e-05	0.000272403	[Lachnospiraceae] 50S ribosomal protein L5	WP_027118150.1	50S ribosomal protein L5 [Lachnospiraceae bacterium YSB2008]	0.00037439	9.75271e-05
[Eubacterium] DNA-directed RNA polymerase subunit beta'	R7N8M0|R7N8M0_9FIRM	DNA-directed RNA polymerase subunit beta' OS=Eubacterium sp. CAG:76 GN=rpoC PE=3 SV=1	5.84005e-05	0.000204484	Metagenome-assembled unannotated gene	MH0071_GL0050370	[gene] locus=scaffold17282_8:332:925:- [Complete] codon-table.11	0.000375137	0.000136227
[Blautia] Formate--tetrahydrofolate ligase	A0A1C5RP86|A0A1C5RP86_9FIRM	Formate--tetrahydrofolate ligase OS=uncultured Blautia sp. GN=fhs_1 PE=3 SV=1	5.84489e-05	0.000247237	Metagenome-assembled unannotated gene	V1.UC40-1_GL0123920	[gene] locus=scaffold38868_26:151:1788:- [Lack 5'-end] codon-table.11	0.000378328	0.00192291
Metagenome-assembled unannotated gene	657314.CK5_28620	[Complete]:- codon-table.11	5.85746e-05	0.00027525	Metagenome-assembled unannotated gene	O2.UC27-0_GL0077351	[gene] locus=scaffold55678_3:11801:16360:- [Complete] codon-table.11	0.000378521	0.000663243
[Catonella morbi] Elongation factor G	V2Y2Z7|V2Y2Z7_9FIRM	Elongation factor G OS=Catonella morbi ATCC 51271 GN=fusA PE=3 SV=1	5.86021e-05	0.000713663	Metagenome-assembled unannotated gene	O2.UC47-2_GL0029577	[gene] locus=scaffold26490_1:6606:7100:+ [Complete] codon-table.11	0.000379476	0.00020132
Metagenome-assembled unannotated gene	V1.UC35-0_GL0006714	[gene] locus=scaffold29044_2:1:825:+ [Lack both ends] codon-table.11	5.86021e-05	0.0031806	[Bariatricus massiliensis] pyruvate, phosphate dikinase	WP_066736468.1	pyruvate, phosphate dikinase [Bariatricus massiliensis]	0.000379664	0.0131276
Metagenome-assembled unannotated gene	V1.CD54-0_GL0041206	[gene] locus=C642935_1:3:1691:+ [Lack 5'-end] codon-table.11	5.87259e-05	0.000173454	Metagenome-assembled unannotated gene	MH0346_GL0112122	[gene] locus=scaffold46762_13:9659:10219:- [Complete] codon-table.11	0.000379664	0.045792
[Ruminococcus] fructose-6-phosphate aldolase	gi|1472330812|gb|RHQ91533.1|	fructose-6-phosphate aldolase [Ruminococcus sp. AF21-42]	5.88663e-05	0.000456564	[Dorea] pyruvate, phosphate dikinase	WP_016217594.1	pyruvate, phosphate dikinase [Dorea sp. 5-2]	0.000380044	0.00794688
[Blautia] Formate--tetrahydrofolate ligase	A0A1C5NB90|A0A1C5NB90_9FIRM	Formate--tetrahydrofolate ligase OS=uncultured Blautia sp. GN=fhs_1 PE=3 SV=1	5.88913e-05	0.000249146	[Blautia] 60 kDa chaperonin	R6G506|R6G506_9FIRM	60 kDa chaperonin OS=Blautia sp. CAG:52 GN=groL PE=3 SV=1	0.000380474	0.00292444
[Faecalibacterium prausnitzii] chaperonin GroEL	WP_005923596.1	chaperonin GroEL [Faecalibacterium prausnitzii]	5.88913e-05	0.000711838	Metagenome-assembled unannotated gene	MH0229_GL0022698	[gene] locus=scaffold129998_3:2048:3670:- [Complete] codon-table.11	0.000380474	0.00292444
[Lachnospiraceae] elongation factor G	WP_016283008.1	elongation factor G [Lachnospiraceae bacterium A4]	5.89233e-05	0.00439682	Metagenome-assembled unannotated gene	O2.CD2-0_GL0022604	[gene] locus=scaffold30730_1:2:2620:- [Lack both ends] codon-table.11	0.000381351	0.00024456
Metagenome-assembled unannotated gene	ED13A_GL0057741	[gene] locus=scaffold7525_7:3119:3781:- [Lack 5'-end] codon-table.11	5.92219e-05	0.00155372	[Bacteroides] 50S ribosomal protein L2	WP_087427998.1	50S ribosomal protein L2 [Bacteroides sp. An322]	0.000383431	0.000288642
Metagenome-assembled unannotated gene	MH0313_GL0031589	[gene] locus=scaffold89078_2:3696:4721:+ [Complete] codon-table.11	5.93201e-05	0.00113101	Metagenome-assembled unannotated gene	MH0385_GL0057426	[gene] locus=scaffold56368_9:681:1430:+ [Complete] codon-table.11	0.000385431	0.000147436
[Lachnoclostridium] phosphoenolpyruvate carboxykinase (ATP)	WP_087160805.1	phosphoenolpyruvate carboxykinase (ATP) [Lachnoclostridium sp. An169]	5.93201e-05	0.00748373	Metagenome-assembled unannotated gene	MH0333_GL0025406	[gene] locus=scaffold2121_4:320:973:- [Complete] codon-table.11	0.000385467	0.00016007
[Lachnoclostridium] chaperonin GroEL	WP_087172744.1	chaperonin GroEL [Lachnoclostridium sp. An118]	5.96185e-05	0.0054211	Metagenome-assembled unannotated gene	MH0149_GL0130005	[gene] locus=scaffold16780_8:4513:5052:- [Complete] codon-table.11	0.000387114	0.000136227
[Eubacterium rectale] phosphoenolpyruvate carboxykinase (ATP)	gi|1470585864|gb|RGZ93697.1|	phosphoenolpyruvate carboxykinase (ATP) [[Eubacterium] rectale]	5.96185e-05	0.0123445	[Lachnospiraceae] molecular chaperone DnaK	WP_016294532.1	molecular chaperone DnaK [Lachnospiraceae bacterium M18-1]	0.000388916	0.013671
[Prevotella] 50S ribosomal protein L2	WP_107581736.1	50S ribosomal protein L2 [Prevotella sp. oral taxon 820]	5.96256e-05	0.000103492	[Lachnoclostridium] 50S ribosomal protein L5	WP_087306068.1	50S ribosomal protein L5 [Lachnoclostridium sp. An138]	0.000388916	0.000193383
Metagenome-assembled unannotated gene	O2.UC20-1_GL0031256	[gene] locus=scaffold16679_2:1309:2994:+ [Complete] codon-table.11	5.97444e-05	0.000178208	Metagenome-assembled unannotated gene	V1.UC50-1_GL0199446	[gene] locus=scaffold598_2:2:1270:+ [Lack both ends] codon-table.11	0.000389024	0.0181279
Metagenome-assembled unannotated gene	MH0095_GL0055371	[gene] locus=scaffold73668_1:8460:9506:+ [Complete] codon-table.11	5.98266e-05	0.00332672	Metagenome-assembled unannotated gene	MH0086_GL0015111	[gene] locus=scaffold2144_1:1854:3242:- [Complete] codon-table.11	0.000391748	0.00194143
[Lachnospiraceae] fructose-6-phosphate aldolase	WP_090076780.1	fructose-6-phosphate aldolase [Lachnospiraceae bacterium C7]	5.98928e-05	0.000218166	Metagenome-assembled unannotated gene	V1.CD32-0_GL0069383	[gene] locus=scaffold129_36:4864:6252:+ [Complete] codon-table.11	0.000392994	0.00843281
Metagenome-assembled unannotated gene	DOF008_GL0065677	[gene] locus=scaffold1132_16:3:1184:- [Lack 3'-end] codon-table.11	6.05186e-05	0.000901981	[Lachnoclostridium] DNA-directed RNA polymerase subunit beta'	WP_087307144.1	DNA-directed RNA polymerase subunit beta' [Lachnoclostridium sp. An138]	0.000393524	0.000518915
[Roseburia] Transaldolase	A0A1Q6TQA8|A0A1Q6TQA8_9FIRM	Transaldolase (Fragment) OS=Roseburia sp. CAG:197_41_10 GN=BHW45_06870 PE=3 SV=1	6.05186e-05	0.000150693	Metagenome-assembled unannotated gene	O2.CD1-0_GL0015026	[gene] locus=scaffold606_29:403:2280:+ [Complete] codon-table.11	0.000393532	0.00972757
Metagenome-assembled unannotated gene	MH0203_GL0098427	[gene] locus=C2081442_1:2:703:+ [Lack 5'-end] codon-table.11	6.05186e-05	0.000150693	[Faecalibacterium prausnitzii] 30S ribosomal protein S2	WP_035394088.1	30S ribosomal protein S2 [Faecalibacterium prausnitzii]	0.000393991	0.00686548
Metagenome-assembled unannotated gene	MH0288_GL0011442	[gene] locus=scaffold55645_1:23122:23775:+ [Complete] codon-table.11	6.06211e-05	0.000266478	Metagenome-assembled unannotated gene	MH0020_GL0046761	[gene] locus=scaffold8253_1:472:1245:- [Complete] codon-table.11	0.000393991	0.00686548
[Blautia] fructose-6-phosphate aldolase	WP_072446907.1	fructose-6-phosphate aldolase [Blautia sp. Marseille-P3201T]	6.06211e-05	0.000271176	[Clostridium aldenense] molecular chaperone DnaK	gi|1470733487|gb|RHB37959.1|	molecular chaperone DnaK [[Clostridium] aldenense]	0.000394066	0.0103795
[Lachnospiraceae] fructose-6-phosphate aldolase	WP_027441092.1	MULTISPECIES: fructose-6-phosphate aldolase [unclassified Lachnospiraceae]	6.06211e-05	0.000172183	[Pygmaiobacter massiliensis] 30S ribosomal protein S2	WP_102048597.1	30S ribosomal protein S2 [Pygmaiobacter massiliensis]	0.000394099	0.00736981
Metagenome-assembled unannotated gene	MH0135_GL0091216	[gene] locus=scaffold52541_1:125:679:- [Lack 5'-end] codon-table.11	6.06211e-05	9.79416e-05	Metagenome-assembled unannotated gene	WP_076972275.1	immunoglobulin heavy chain variable domain-containing protein [Streptomyces sparsogenes]	0.000394918	2.95607e-05
[Ethanoligenens harbinense] DNA-directed RNA polymerase subunit beta'	E6U4J5|E6U4J5_ETHHY	DNA-directed RNA polymerase subunit beta' OS=Ethanoligenens harbinense (strain DSM 18485 / JCM 12961 / CGMCC 1.5033 / YUAN-3) GN=rpoC PE=3 SV=1	6.06211e-05	0.000218558	Metagenome-assembled unannotated gene	O2.UC6-1_GL0057183	[gene] locus=scaffold15117_5:3:1694:+ [Lack 5'-end] codon-table.11	0.000395204	0.000195315
[Clostridium] class II fructose-1,6-bisphosphate aldolase	WP_077857744.1	class II fructose-1,6-bisphosphate aldolase [Clostridium sp. BL-8]	6.06211e-05	0.00281439	Metagenome-assembled unannotated gene	MH0355_GL0011811	[gene] locus=scaffold18483_6:3659:6301:+ [Complete] codon-table.11	0.00039546	0.00419456
[Lachnospira multipara] DNA-directed RNA polymerase subunit beta'	WP_027430865.1	DNA-directed RNA polymerase subunit beta' [Lachnospira multipara]	6.06211e-05	0.000172183	[Mycobacterium abscessus] 30S ribosomal protein S2	A0A1M8UA24|A0A1M8UA24_9MYCO	30S ribosomal protein S2 OS=Mycobacterium abscessus subsp. abscessus GN=rpsB_2 PE=3 SV=1	0.000396296	0.0135587
[Ruminococcus] Acetate kinase	C6JB95|C6JB95_9FIRM	Acetate kinase OS=Ruminococcus sp. 5_1_39BFAA GN=ackA PE=3 SV=2	6.06211e-05	0.000208695	Metagenome-assembled unannotated gene	V1.UC55-0_GL0214678	[gene] locus=scaffold68322_3:1:522:+ [Lack 5'-end] codon-table.11	0.000399013	6.36305e-05
[Clostridium] 30S ribosomal protein S4	A0A1C6AAE5|A0A1C6AAE5_9CLOT	30S ribosomal protein S4 OS=uncultured Clostridium sp. GN=rpsD PE=3 SV=1	6.06211e-05	0.000718884	[Clostridium] 50S ribosomal protein L5	gi|1470488455|gb|RGY99885.1|	50S ribosomal protein L5 [Clostridium sp. AM58-1XD]	0.000399081	0.000160577
Metagenome-assembled unannotated gene	V1.CD52-0_GL0115782	[gene] locus=scaffold5689_14:2510:5221:- [Lack 5'-end] codon-table.11	6.06211e-05	0.00127387	Metagenome-assembled unannotated gene	V1.UC56-0_GL0018392	[gene] locus=scaffold14075_16:133:1947:- [Complete] codon-table.11	0.000399557	0.0137612
[Ruminococcus] pyruvate, phosphate dikinase	gi|1466484975|gb|RGI39501.1|	pyruvate, phosphate dikinase [Ruminococcus sp. OM07-17]	6.06211e-05	0.00127387	Metagenome-assembled unannotated gene	DLM027_GL0005611	[gene] locus=scaffold24959_4:12871:16827:- [Complete] codon-table.11	0.000401256	0.000996166
[Ruminococcus] formate--tetrahydrofolate ligase	gi|1472111113|gb|RHO79216.1|	formate--tetrahydrofolate ligase [Ruminococcus sp. AF45-4BH]	6.06211e-05	0.000283173	[Blautia obeum] 30S ribosomal protein S4	gi|1469434977|gb|RGQ06442.1|	30S ribosomal protein S4 [Blautia obeum]	0.000401641	0.000136857
[Eubacterium rectale] phosphoenolpyruvate carboxykinase (ATP)	gi|1469826157|gb|RGT84161.1|	phosphoenolpyruvate carboxykinase (ATP) [[Eubacterium] rectale]	6.06211e-05	0.0126596	Metagenome-assembled unannotated gene	MH0253_GL0146071	[gene] locus=scaffold61000_9:1430:3292:- [Complete] codon-table.11	0.000402659	0.0220425
[Eubacterium hallii] elongation factor G	gi|1470867065|gb|RHC67961.1|	elongation factor G [[Eubacterium] hallii]	6.06929e-05	0.00201487	Metagenome-assembled unannotated gene	O2.UC47-2_GL0031304	[gene] locus=scaffold35009_9:1684:2709:- [Complete] codon-table.11	0.000404557	0.000380527
[Blautia obeum] Acetate kinase	A0A174AS28|A0A174AS28_9FIRM	Acetate kinase OS=Blautia obeum GN=ackA PE=3 SV=1	6.06929e-05	0.000208695	[Clostridium] 50S ribosomal protein L5	R6M3F0|R6M3F0_9CLOT	50S ribosomal protein L5 OS=Clostridium sp. CAG:253 GN=rplE PE=3 SV=1	0.000406125	0.000107032
[Ruminococcus] formate--tetrahydrofolate ligase	gi|1472110637|gb|RHO78799.1|	formate--tetrahydrofolate ligase [Ruminococcus sp. AF45-4BH]	6.06929e-05	0.000255683	Metagenome-assembled unannotated gene	O2.CD1-0-PT_GL0014460	[gene] locus=scaffold44567_1:32703:36371:- [Complete] codon-table.11	0.000406304	0.0025272
[Clostridium] DNA-directed RNA polymerase subunit beta'	A0A1E4LHX4|A0A1E4LHX4_9CLOT	DNA-directed RNA polymerase subunit beta' OS=Clostridium sp. SCN 57-10 GN=rpoC PE=3 SV=1	6.08417e-05	0.000339821	[Clostridium] DNA-directed RNA polymerase subunit beta'	A0A1E4LHX4|A0A1E4LHX4_9CLOT	DNA-directed RNA polymerase subunit beta' OS=Clostridium sp. SCN 57-10 GN=rpoC PE=3 SV=1	0.000406681	0.000339821
[Blautia] formate--tetrahydrofolate ligase	WP_087416919.1	formate--tetrahydrofolate ligase, partial [Blautia sp. An81]	6.0862e-05	0.000208695	Metagenome-assembled unannotated gene	MH0010_GL0029188	[gene] locus=scaffold6429_3:450:4136:+ [Complete] codon-table.11	0.000407649	0.000577559
Metagenome-assembled unannotated gene	T2D-31A_GL0033135	[gene] locus=scaffold3197_1:87059:89176:- [Complete] codon-table.11	6.10152e-05	0.00236778	Metagenome-assembled unannotated gene	MH0021_GL0066518	[gene] locus=scaffold42342_1:2:859:+ [Lack 5'-end] codon-table.11	0.000408882	0.00277511
[Lachnoclostridium] DNA-directed RNA polymerase subunit beta'	WP_087307144.1	DNA-directed RNA polymerase subunit beta' [Lachnoclostridium sp. An138]	6.10152e-05	0.000518915	Metagenome-assembled unannotated gene	MH0150_GL0111843	[gene] locus=scaffold16883_1:1:792:+ [Lack 5'-end] codon-table.11	0.000409055	0.00205959
[Prevotella] 50S ribosomal protein L2	R6W8T8|R6W8T8_9BACT	50S ribosomal protein L2 OS=Prevotella sp. CAG:592 GN=rplB PE=3 SV=1	6.10152e-05	0.000126352	[Bacteroides vulgatus] SusC/RagA family TonB-linked outer membrane protein	WP_057250284.1	SusC/RagA family TonB-linked outer membrane protein [Bacteroides vulgatus]	0.000409732	0.000976537
[Lachnobacterium bovis] Ketol-acid reductoisomerase (NADP(+))	A0A1H9Q340|A0A1H9Q340_9FIRM	Ketol-acid reductoisomerase (NADP(+)) OS=Lachnobacterium bovis GN=ilvC PE=3 SV=1	6.10152e-05	0.00157905	Metagenome-assembled unannotated gene	V1.FI33_GL0081814	[gene] locus=scaffold19292_2:433:2295:- [Complete] codon-table.11	0.000409732	0.00792937
[Blautia] bifunctional 5,10-methylenetetrahydrofolate dehydrogenase/5,10-methenyltetrahydrofolate cyclohydrolase	WP_087223918.1	bifunctional 5,10-methylenetetrahydrofolate dehydrogenase/5,10-methenyltetrahydrofolate cyclohydrolase [Blautia sp. An249]	6.10152e-05	0.00152789	Metagenome-assembled unannotated gene	MH0020_GL0055433	[gene] locus=scaffold24387_1:472:2343:- [Complete] codon-table.11	0.000410661	0.0109356
[Ruminococcus] formate--tetrahydrofolate ligase	gi|1472696695|gb|RHU48843.1|	formate--tetrahydrofolate ligase [Ruminococcus sp. TF11-2AC]	6.10152e-05	0.000296063	[Blautia] 30S ribosomal protein S3	gi|1472695269|gb|RHU47452.1|	30S ribosomal protein S3 [Blautia sp. TF11-31AT]	0.00041107	0.000285809
Metagenome-assembled unannotated gene	V1.UC50-1_GL0023001	[gene] locus=scaffold62098_3:1945:2598:- [Complete] codon-table.11	6.11866e-05	0.00038013	[Roseburia hominis] 50S ribosomal protein L5	gi|1469674096|gb|RGS37978.1|	50S ribosomal protein L5 [Roseburia hominis]	0.000411192	0.000168204
[Lachnospiraceae] DNA-directed RNA polymerase subunit beta'	WP_009246902.1	DNA-directed RNA polymerase subunit beta' [Lachnospiraceae bacterium 6_1_63FAA]	6.1381e-05	0.000559241	Metagenome-assembled unannotated gene	MH0188_GL0043400	[gene] locus=scaffold24014_9:1:777:- [Lack 3'-end] codon-table.11	0.000411752	0.00177878
Metagenome-assembled unannotated gene	O2.CD3-0-PT_GL0124480	[gene] locus=scaffold4901_5:274:927:- [Complete] codon-table.11	6.1381e-05	0.000362688	[Ruminococcus] hypothetical protein DW225_09000	gi|1472048007|gb|RHO17674.1|	hypothetical protein DW225_09000, partial [Ruminococcus sp. AM18-44]	0.000412766	0.00058656
[Ruminococcus] Formate--tetrahydrofolate ligase	A0A1C5UKR7|A0A1C5UKR7_9FIRM	Formate--tetrahydrofolate ligase OS=uncultured Ruminococcus sp. GN=fhs PE=3 SV=1	6.1381e-05	0.000391281	Metagenome-assembled unannotated gene	O2.UC11-1_GL0109031	[gene] locus=scaffold89635_1:2:3841:- [Lack 3'-end] codon-table.11	0.000414316	0.000830571
Metagenome-assembled unannotated gene	742723.HMPREF9477_01117	[Complete]:- codon-table.11	6.13933e-05	0.00113559	[Ruminococcus lactaris] 50S ribosomal protein L2	gi|1471577391|gb|RHJ60837.1|	50S ribosomal protein L2 [Ruminococcus lactaris]	0.000415408	0.00209015
Metagenome-assembled unannotated gene	MH0450_GL0224331	[gene] locus=scaffold22619_15:1092:2408:+ [Lack 3'-end] codon-table.11	6.17038e-05	0.000234795	[Coprococcus catus] 50S ribosomal protein L5	WP_117540819.1	50S ribosomal protein L5 [Coprococcus catus]	0.00041597	9.59851e-05
[Ruminococcus] ketol-acid reductoisomerase	gi|1466411273|gb|RGH68201.1|	ketol-acid reductoisomerase [Ruminococcus sp. AM33-14]	6.17038e-05	0.00234076	Metagenome-assembled unannotated gene	MH0014_GL0092968	[gene] locus=scaffold13398_4:3309:5102:- [Complete] codon-table.11	0.000416126	0.00748373
Metagenome-assembled unannotated gene	O2.UC48-0_GL0240763	[gene] locus=scaffold21281_18:204:950:+ [Complete] codon-table.11	6.17038e-05	0.000188429	Metagenome-assembled unannotated gene	V1.CD1-0-PN_GL0025783	[gene] locus=scaffold48333_2:1:537:+ [Lack 5'-end] codon-table.11	0.000416643	0.00013489
[Blautia] formate--tetrahydrofolate ligase	gi|1472352254|gb|RHR12542.1|	formate--tetrahydrofolate ligase [Blautia sp. AF19-34]	6.18609e-05	0.000185796	[Firmicutes] Uncharacterized protein	A0A1Q6RVF3|A0A1Q6RVF3_9FIRM	Uncharacterized protein OS=Firmicutes bacterium CAG:552_39_19 GN=BHW39_01595 PE=4 SV=1	0.00041991	0.00166479
[Clostridium] Phosphate acetyltransferase	A0A1C5KGK3|A0A1C5KGK3_9CLOT	Phosphate acetyltransferase OS=uncultured Clostridium sp. GN=pta PE=4 SV=1	6.18849e-05	0.000369498	[Parasporobacterium paucivorans] DNA-directed RNA polymerase subunit beta'	WP_094757257.1	DNA-directed RNA polymerase subunit beta' [Parasporobacterium paucivorans]	0.000420607	0.000500117
[Ruminococcus] pyruvate, phosphate dikinase	gi|1466182924|gb|RGF49156.1|	pyruvate, phosphate dikinase [Ruminococcus sp. AF37-20]	6.18849e-05	0.00151969	[Blautia] DNA-directed RNA polymerase subunit beta'	WP_087417302.1	DNA-directed RNA polymerase subunit beta' [Blautia sp. An81]	0.000422345	0.000483725
Metagenome-assembled unannotated gene	O2.UC41-1_GL0201534	[gene] locus=scaffold759_1:49779:51464:- [Complete] codon-table.11	6.18849e-05	0.000304638	[Clostridium] molecular chaperone DnaK	WP_066717514.1	molecular chaperone DnaK [Clostridium sp. Marseille-P299]	0.000422636	0.00983414
Metagenome-assembled unannotated gene	657314.CK5_32720	[Complete]:- codon-table.11	6.19088e-05	0.000310556	[Firmicutes] 50S ribosomal protein L5	R7N4A1|R7N4A1_9FIRM	50S ribosomal protein L5 OS=Firmicutes bacterium CAG:95 GN=rplE PE=3 SV=1	0.000422636	0.000161101
Metagenome-assembled unannotated gene	MH0100_GL0097556	[gene] locus=scaffold3038_6:951:3020:+ [Complete] codon-table.11	6.19262e-05	0.00527771	Metagenome-assembled unannotated gene	O2.CD3-0-PT_GL0120905	[gene] locus=scaffold29890_1:5463:6578:+ [Lack 3'-end] codon-table.11	0.000422636	0.000145004
Metagenome-assembled unannotated gene	MH0222_GL0071278	[gene] locus=scaffold50679_1:17734:20784:+ [Complete] codon-table.11	6.19262e-05	0.00814107	[Hungatella hathewayi] fructose-6-phosphate aldolase	WP_006778340.1	fructose-6-phosphate aldolase [Hungatella hathewayi]	0.000422801	0.000193899
[Lachnospiraceae] formate--tetrahydrofolate ligase	gi|1465960162|gb|RGD65954.1|	formate--tetrahydrofolate ligase [Lachnospiraceae bacterium OF09-6]	6.22665e-05	0.000170618	[Clostridium] molecular chaperone DnaK	WP_024837018.1	molecular chaperone DnaK [Clostridium sp. 12(A)]	0.000423356	0.0150654
[Pseudobutyrivibrio ruminis] chaperonin GroEL	WP_028243784.1	chaperonin GroEL [Pseudobutyrivibrio ruminis]	6.22665e-05	0.00392563	Metagenome-assembled unannotated gene	SZEY-09A_GL0054253	[gene] locus=scaffold3254_1:3:920:+ [Lack 5'-end] codon-table.11	0.00042442	0.00191717
Metagenome-assembled unannotated gene	V1.CD3-0-PN_GL0078711	[gene] locus=scaffold18529_3:641:1294:+ [Complete] codon-table.11	6.22665e-05	0.000165237	Metagenome-assembled unannotated gene	MH0086_GL0120039	[gene] locus=scaffold43375_2:2:790:+ [Lack both ends] codon-table.11	0.000424558	0.000950104
[Ruminococcus] phosphoenolpyruvate carboxykinase (ATP)	gi|1466222109|gb|RGF86911.1|	phosphoenolpyruvate carboxykinase (ATP) [Ruminococcus sp. AM57-5]	6.22665e-05	0.0272682	[Clostridium scindens] chaperonin GroEL	WP_025643062.1	chaperonin GroEL [[Clostridium] scindens]	0.000426183	0.00279826
Metagenome-assembled unannotated gene	V1.UC50-1_GL0164661	[gene] locus=scaffold59433_1:127:540:+ [Lack 3'-end] codon-table.11	6.23752e-05	0.00485197	[Clostridium] Chaperone protein DnaK	A0A1C5SBD6|A0A1C5SBD6_9CLOT	Chaperone protein DnaK OS=uncultured Clostridium sp. GN=dnaK PE=2 SV=1	0.000428025	0.00600524
Metagenome-assembled unannotated gene	MH0419_GL0198703	[gene] locus=scaffold85929_1:2048:3667:+ [Complete] codon-table.11	6.23849e-05	0.00928268	Metagenome-assembled unannotated gene	435590.BVU_0561	[Complete]:- codon-table.11	0.000428864	0.00117352
[Faecalicatena contorta] 30S ribosomal protein S3	WP_109711792.1	30S ribosomal protein S3 [Faecalicatena contorta]	6.24081e-05	0.000300501	Metagenome-assembled unannotated gene	MH0189_GL0116537	[gene] locus=C1406685_1:3:905:- [Lack both ends] codon-table.11	0.000429767	0.000245471
Metagenome-assembled unannotated gene	MH0318_GL0221786	[gene] locus=scaffold56760_1:23549:25261:+ [Complete] codon-table.11	6.24204e-05	0.000283173	[Ruminococcus gnavus] formate C-acetyltransferase	WP_073962478.1	formate C-acetyltransferase [[Ruminococcus] gnavus]	0.000429767	0.0399721
Metagenome-assembled unannotated gene	MH0021_GL0066518	[gene] locus=scaffold42342_1:2:859:+ [Lack 5'-end] codon-table.11	6.24267e-05	0.00277511	Metagenome-assembled unannotated gene	MH0188_GL0011352	[gene] locus=scaffold6656_12:213:2096:- [Complete] codon-table.11	0.000429767	0.0158232
[Blautia producta] 50S ribosomal protein L5	WP_018597905.1	50S ribosomal protein L5 [Blautia producta]	6.24537e-05	0.000214484	Metagenome-assembled unannotated gene	MH0101_GL0057808	[gene] locus=scaffold64948_1:2501:4294:+ [Complete] codon-table.11	0.000430143	0.00322472
[Blautia obeum] formate--tetrahydrofolate ligase	gi|1471717401|gb|RHK95010.1|	formate--tetrahydrofolate ligase [Blautia obeum]	6.25867e-05	0.000291811	[Lachnoclostridium] DNA-directed RNA polymerase subunit beta'	WP_087161389.1	DNA-directed RNA polymerase subunit beta' [Lachnoclostridium sp. An169]	0.000430143	0.0007845
[Lachnoclostridium] elongation factor G	WP_087163658.1	elongation factor G [Lachnoclostridium sp. An131]	6.27876e-05	0.00549668	[Ruminococcus gnavus] ribosome-associated translation inhibitor RaiA	gi|1470906325|gb|RHD06217.1|	ribosome-associated translation inhibitor RaiA [[Ruminococcus] gnavus]	0.000430143	0.00133508
Metagenome-assembled unannotated gene	MH0012_GL0045317	[gene] locus=scaffold13619_1:15955:16974:- [Complete] codon-table.11	6.2852e-05	0.000950104	Metagenome-assembled unannotated gene	764062976-stool1_revised_C1285755_1_gene26441	strand:+ start:1582 stop:2103 length:522 start_codon:yes stop_codon:yes gene_type:complete [Complete] codon-table.11	0.000430143	0.000139916
[Ruminococcus] ribosome-associated translation inhibitor RaiA	gi|1472117507|gb|RHO85225.1|	ribosome-associated translation inhibitor RaiA [Ruminococcus sp. AF41-9]	6.2852e-05	0.000107063	[Firmicutes] DNA-directed RNA polymerase subunit beta'	R5D779|R5D779_9FIRM	DNA-directed RNA polymerase subunit beta' OS=Firmicutes bacterium CAG:83 GN=rpoC PE=3 SV=1	0.000430143	0.000478927
[Dorea] fructose-6-phosphate aldolase	WP_016222074.1	fructose-6-phosphate aldolase [Dorea sp. 5-2]	6.2852e-05	0.000399695	Metagenome-assembled unannotated gene	O2.UC20-1_GL0031256	[gene] locus=scaffold16679_2:1309:2994:+ [Complete] codon-table.11	0.00043025	0.000178208
Metagenome-assembled unannotated gene	V1.CD46-0_GL0059251	[gene] locus=scaffold16441_1:101:1786:- [Complete] codon-table.11	6.2852e-05	0.000245471	Metagenome-assembled unannotated gene	765034022-stool1_revised_C482453_1_gene22617	strand:+ start:3 stop:605 length:603 start_codon:no stop_codon:yes gene_type:incomplete [Lack 5'-end] codon-table.11	0.000430731	6.29808e-05
Metagenome-assembled unannotated gene	MH0385_GL0016187	[gene] locus=scaffold34818_1:5562:7724:- [Complete] codon-table.11	6.3024e-05	0.00650444	[Roseburia intestinalis] 30S ribosomal protein S4	gi|1471932543|gb|RHN04977.1|	30S ribosomal protein S4 [Roseburia intestinalis]	0.000430731	6.29808e-05
[Eubacterium] chaperonin GroEL	WP_033125855.1	chaperonin GroEL [Eubacterium sp. ER2]	6.32238e-05	0.00693328	[Ruminococcus] molecular chaperone DnaK	gi|1472788164|gb|RHV38249.1|	molecular chaperone DnaK [Ruminococcus sp. OM05-10BH]	0.000433213	0.0103795
Metagenome-assembled unannotated gene	MH0345_GL0092147	[gene] locus=scaffold28306_1:13151:15901:- [Complete] codon-table.11	6.33404e-05	0.00426426	[Marvinbryantia formatexigens] Formate--tetrahydrofolate ligase	C6LFP4|C6LFP4_9FIRM	Formate--tetrahydrofolate ligase OS=Marvinbryantia formatexigens DSM 14469 GN=fhs PE=3 SV=1	0.000433213	0.000147436
Metagenome-assembled unannotated gene	159753524-stool1_revised_scaffold5261_1_gene13271	strand:- start:958 stop:3582 length:2625 start_codon:yes stop_codon:yes gene_type:complete [Complete] codon-table.11	6.34329e-05	0.0209754	[Ruminococcus gnavus] L-fucose isomerase	WP_073962489.1	L-fucose isomerase [[Ruminococcus] gnavus]	0.000433213	0.0079282
[Blautia] formate--tetrahydrofolate ligase	WP_072449172.1	formate--tetrahydrofolate ligase [Blautia sp. Marseille-P3201T]	6.35216e-05	0.000195124	[Acetitomaculum ruminis] 50S ribosomal protein L5	WP_092871093.1	50S ribosomal protein L5 [Acetitomaculum ruminis]	0.000434049	0.00012386
[Clostridium glycyrrhizinilyticum] triose-phosphate isomerase	WP_054703042.1	triose-phosphate isomerase [[Clostridium] glycyrrhizinilyticum]	6.37184e-05	0.00107502	Metagenome-assembled unannotated gene	MH0373_GL0126221	[gene] locus=scaffold8705_3:1:624:- [Lack both ends] codon-table.11	0.000434617	0.0312479
[Eubacterium] Phosphoenolpyruvate carboxykinase (ATP)	R7FXF7|R7FXF7_9FIRM	Phosphoenolpyruvate carboxykinase (ATP) OS=Eubacterium sp. CAG:841 GN=pckA PE=3 SV=1	6.39226e-05	0.0187742	[Lachnoclostridium] fructose-6-phosphate aldolase	WP_087163050.1	fructose-6-phosphate aldolase [Lachnoclostridium sp. An169]	0.000435607	0.000377501
Metagenome-assembled unannotated gene	MH0357_GL0063727	[gene] locus=scaffold92823_5:27084:28688:- [Complete] codon-table.11	6.40745e-05	0.0181398	[Lachnospiraceae] formate--tetrahydrofolate ligase	gi|1465960162|gb|RGD65954.1|	formate--tetrahydrofolate ligase [Lachnospiraceae bacterium OF09-6]	0.000436121	0.000170618
[Firmicutes] Formate--tetrahydrofolate ligase	R6RIE7|R6RIE7_9FIRM	Formate--tetrahydrofolate ligase OS=Firmicutes bacterium CAG:424 GN=fhs PE=3 SV=1	6.40745e-05	0.00029021	Metagenome-assembled unannotated gene	MH0462_GL0070681	[gene] locus=scaffold66065_2:374:2248:- [Complete] codon-table.11	0.000436147	0.0101854
[Ruminococcus] L-ribulose-5-phosphate 4-epimerase UlaF	A0A1C5WV37|A0A1C5WV37_9FIRM	L-ribulose-5-phosphate 4-epimerase UlaF OS=uncultured Ruminococcus sp. GN=ulaF_2 PE=4 SV=1	6.41062e-05	0.000885733	Metagenome-assembled unannotated gene	T2D-31A_GL0055524	[gene] locus=scaffold4_1:78210:78704:+ [Complete] codon-table.11	0.000436178	0.000173454
[Firmicutes] Formate--tetrahydrofolate ligase	R6BU33|R6BU33_9FIRM	Formate--tetrahydrofolate ligase OS=Firmicutes bacterium CAG:56 GN=fhs PE=3 SV=1	6.41633e-05	0.000165237	[Blautia] 50S ribosomal protein L5	gi|1470385106|gb|RGY00120.1|	50S ribosomal protein L5 [Blautia sp. OF03-15BH]	0.000436178	0.000169287
Metagenome-assembled unannotated gene	V1.FI18_GL0094674	[gene] locus=C730441_1:86:1081:+ [Complete] codon-table.11	6.42076e-05	0.000505171	[Clostridium] Carbon monoxide dehydrogenase	A0A1C5KGX4|A0A1C5KGX4_9CLOT	Carbon monoxide dehydrogenase OS=uncultured Clostridium sp. GN=cooS1 PE=4 SV=1	0.000436339	0.000765465
Metagenome-assembled unannotated gene	O2.UC47-2_GL0031100	[gene] locus=scaffold32830_6:2006:2599:+ [Complete] codon-table.11	6.42076e-05	0.000874031	[Ruminococcus gnavus] formate C-acetyltransferase	gi|1471167525|gb|RHF59142.1|	formate C-acetyltransferase [[Ruminococcus] gnavus]	0.000436777	0.0410932
[Eubacterium rectale] phosphoenolpyruvate carboxykinase (ATP)	gi|1470568302|gb|RGZ76837.1|	phosphoenolpyruvate carboxykinase (ATP) [[Eubacterium] rectale]	6.42076e-05	0.0133697	Metagenome-assembled unannotated gene	MH0345_GL0042728	[gene] locus=scaffold1026_13:107374:108996:- [Complete] codon-table.11	0.000436856	0.0012578
Metagenome-assembled unannotated gene	MH0062_GL0073593	[gene] locus=scaffold101_5:1131:2771:- [Complete] codon-table.11	6.42076e-05	0.000861802	[Butyrivibrio] pyruvate, phosphate dikinase	WP_026505256.1	pyruvate, phosphate dikinase [Butyrivibrio sp. NC3005]	0.000436921	0.00931564
[Faecalibacterium prausnitzii] chaperonin GroEL	WP_005932539.1	chaperonin GroEL [Faecalibacterium prausnitzii]	6.42076e-05	0.000846384	Metagenome-assembled unannotated gene	O2.UC16-1_GL0084066	[gene] locus=scaffold22145_10_1:3:680:+ [Lack 5'-end] codon-table.11	0.000437371	0.000322342
Metagenome-assembled unannotated gene	O2.UC18-1_GL0107291	[gene] locus=scaffold50001_11:278:931:- [Complete] codon-table.11	6.47346e-05	0.00025298	[Bacteroides vulgatus] SusC/RagA family TonB-linked outer membrane protein	gi|1471592599|gb|RHJ75662.1|	SusC/RagA family TonB-linked outer membrane protein [Bacteroides vulgatus]	0.000437413	0.00117352
[Coprococcus catus] elongation factor G	WP_117541219.1	elongation factor G [Coprococcus catus]	6.47346e-05	0.00222257	[Butyrivibrio] iron-containing alcohol dehydrogenase	WP_091758798.1	iron-containing alcohol dehydrogenase [Butyrivibrio sp. INlla18]	0.000437413	0.000916724
[Blautia] fructose-6-phosphate aldolase	WP_111920527.1	fructose-6-phosphate aldolase [Blautia sp. N6H1-15]	6.47346e-05	0.000569624	Metagenome-assembled unannotated gene	MH0193_GL0188739	[gene] locus=scaffold89586_4:95:1780:- [Complete] codon-table.11	0.000437413	0.000178208
Metagenome-assembled unannotated gene	O2.UC48-0_GL0268582	[gene] locus=scaffold82022_3:358:1980:- [Complete] codon-table.11	6.47346e-05	0.00957999	Metagenome-assembled unannotated gene	O2.UC40-2_GL0128006	[gene] locus=scaffold91712_2:268:1293:+ [Complete] codon-table.11	0.000437908	0.000246144
[[Clostridium] symbiosum] 50S ribosomal protein L5	U2D0K2|U2D0K2_CLOSY	50S ribosomal protein L5 OS=[Clostridium] symbiosum ATCC 14940 GN=rplE PE=3 SV=1	6.47346e-05	0.000499295	[Tyzzerella nexilis] 50S ribosomal protein L5	gi|1471222743|gb|RHG12985.1|	50S ribosomal protein L5 [Tyzzerella nexilis]	0.000438038	0.000194962
[Coprococcus] Probable transaldolase	R5JHX4|R5JHX4_9FIRM	Probable transaldolase OS=Coprococcus sp. CAG:782 GN=tal PE=3 SV=1	6.47346e-05	0.000369657	[Blautia] molecular chaperone DnaK	WP_072521631.1	molecular chaperone DnaK [Blautia sp. Marseille-P3087]	0.000438041	0.0165462
[Clostridium] Probable transaldolase	A0A1C6I0B9|A0A1C6I0B9_9CLOT	Probable transaldolase OS=uncultured Clostridium sp. GN=tal PE=3 SV=1	6.47346e-05	0.000433685	Metagenome-assembled unannotated gene	V1.CD3-0-PT_GL0000516	[gene] locus=scaffold7632_11:870:2537:- [Complete] codon-table.11	0.000439449	0.000171472
Metagenome-assembled unannotated gene	O2.UC22-1_GL0066015	[gene] locus=scaffold63738_2:9903:10928:+ [Complete] codon-table.11	6.47346e-05	0.000161101	[Salsuginibacillus kocurii] 50S ribosomal protein L5	WP_018924660.1	50S ribosomal protein L5 [Salsuginibacillus kocurii]	0.000439618	0.000271991
[Eubacterium] fructose-6-phosphate aldolase	WP_050638993.1	fructose-6-phosphate aldolase [Eubacterium sp. SB2]	6.47346e-05	0.000534963	[Blautia] DNA-directed RNA polymerase subunit beta'	gi|1472446789|gb|RHS05184.1|	DNA-directed RNA polymerase subunit beta' [Blautia sp. AF14-40]	0.000440214	0.000449727
Metagenome-assembled unannotated gene	MH0370_GL0125931	[gene] locus=scaffold35601_4:1:789:- [Lack 3'-end] codon-table.11	6.47346e-05	0.000168415	[Robinsoniella] anaerobic carbon-monoxide dehydrogenase catalytic subunit	WP_027293926.1	MULTISPECIES: anaerobic carbon-monoxide dehydrogenase catalytic subunit [Robinsoniella]	0.000440214	0.00122642
[Firmicutes] Uncharacterized protein	R6RID9|R6RID9_9FIRM	Uncharacterized protein OS=Firmicutes bacterium CAG:424 GN=BN652_02650 PE=3 SV=1	6.47346e-05	0.00014362	Metagenome-assembled unannotated gene	MH0146_GL0025745	[gene] locus=scaffold9421_10:40:579:- [Complete] codon-table.11	0.000440409	0.000218166
[Lachnospiraceae] ketol-acid reductoisomerase	WP_034234397.1	ketol-acid reductoisomerase [Lachnospiraceae bacterium AC2029]	6.47346e-05	0.00187263	Metagenome-assembled unannotated gene	MH0368_GL0173702	[gene] locus=scaffold22432_2:5354:9097:- [Complete] codon-table.11	0.000442338	0.000872902
[Eubacterium rectale] phosphoenolpyruvate carboxykinase (ATP)	gi|1471730460|gb|RHL07868.1|	phosphoenolpyruvate carboxykinase (ATP) [[Eubacterium] rectale]	6.47346e-05	0.0142244	Metagenome-assembled unannotated gene	O2.UC15-1_GL0086718	[gene] locus=scaffold67041_1:41811:43433:+ [Complete] codon-table.11	0.000442624	0.000809879
[Blautia schinkii] formate--tetrahydrofolate ligase	WP_044942357.1	formate--tetrahydrofolate ligase [Blautia schinkii]	6.47346e-05	0.000263759	[Firmicutes] chaperonin GroEL	gi|1472796093|gb|RHV46047.1|	chaperonin GroEL [Firmicutes bacterium OM04-13BH]	0.000442624	0.000809879
Metagenome-assembled unannotated gene	V1.UC47-4_GL0005352	[gene] locus=scaffold55388_1:18907:19965:+ [Complete] codon-table.11	6.48577e-05	0.000791125	[uncultured bacterium] IlvE_II: branched-chain amino acid	A0A1L5KLE4|A0A1L5KLE4_9BACT	IlvE_II: branched-chain amino acid (Fragment) OS=uncultured bacterium PE=4 SV=1	0.000447417	0.00039257
Metagenome-assembled unannotated gene	O2.UC36-1_GL0154429	[gene] locus=scaffold38177_2:2:901:- [Lack 3'-end] codon-table.11	6.49848e-05	0.00157376	[Ruminococcus] Branched-chain amino acid aminotransferase, group II	D4LPD4|D4LPD4_9FIRM	Branched-chain amino acid aminotransferase, group II OS=Ruminococcus sp. SR1/5 GN=CK1_00430 PE=4 SV=1	0.000447417	0.00039257
Metagenome-assembled unannotated gene	V1.UC59-0_GL0100906	[gene] locus=scaffold16564_3:4794:5891:+ [Lack 3'-end] codon-table.11	6.50599e-05	0.000288593	[Hespellia stercorisuis] 50S ribosomal protein L5	A0A1M6JIA7|A0A1M6JIA7_9FIRM	50S ribosomal protein L5 OS=Hespellia stercorisuis DSM 15480 GN=rplE PE=3 SV=1	0.000448099	0.000168415
[Lachnospiraceae] DNA-directed RNA polymerase subunit beta'	WP_089992797.1	DNA-directed RNA polymerase subunit beta' [Lachnospiraceae bacterium G41]	6.51009e-05	0.000490962	Metagenome-assembled unannotated gene	MH0314_GL0076296	[gene] locus=scaffold23652_1:5974:9006:+ [Complete] codon-table.11	0.000448455	0.0377859
Metagenome-assembled unannotated gene	V1.FI30_GL0190176	[gene] locus=scaffold19700_2:3:1760:- [Lack both ends] codon-table.11	6.51009e-05	0.000226254	[Ruminococcus] chaperonin GroEL	gi|1472787370|gb|RHV37499.1|	chaperonin GroEL [Ruminococcus sp. OM05-10BH]	0.00044968	0.00226369
Metagenome-assembled unannotated gene	O2.UC13-0_GL0029053	[gene] locus=scaffold12424_2:10622:11032:- [Lack 5'-end] codon-table.11	6.52582e-05	0.00188176	[Lachnospiraceae] 50S ribosomal protein L5	WP_089925495.1	50S ribosomal protein L5 [Lachnospiraceae bacterium NE2001]	0.00044968	0.000137664
[Eubacterium rectale] phosphoenolpyruvate carboxykinase (ATP)	gi|1466524788|gb|RGI67977.1|	phosphoenolpyruvate carboxykinase (ATP) [[Eubacterium] rectale]	6.52876e-05	0.0172577	Metagenome-assembled unannotated gene	MH0370_GL0079231	[gene] locus=scaffold5885_9:323:2935:+ [Complete] codon-table.11	0.000450098	0.0228835
[Pseudobutyrivibrio] ketol-acid reductoisomerase	WP_090416431.1	ketol-acid reductoisomerase [Pseudobutyrivibrio sp. YE44]	6.53441e-05	0.00202905	[Roseburia inulinivorans] 50S ribosomal protein L5	gi|1471103763|gb|RHE98875.1|	50S ribosomal protein L5 [Roseburia inulinivorans]	0.000450957	0.000172333
[Blautia] Formate--tetrahydrofolate ligase	R6L4N3|R6L4N3_9FIRM	Formate--tetrahydrofolate ligase OS=Blautia sp. CAG:237 GN=BN552_00716 PE=3 SV=1	6.56355e-05	0.000422318	[Drancourtella massiliensis] pyruvate, phosphate dikinase	WP_048622144.1	pyruvate, phosphate dikinase [Drancourtella massiliensis]	0.000450957	0.0229658
[Lachnospira multipara] DNA-directed RNA polymerase subunit beta'	WP_027437035.1	DNA-directed RNA polymerase subunit beta' [Lachnospira multipara]	6.56355e-05	0.000212397	[Firmicutes] anaerobic carbon-monoxide dehydrogenase catalytic subunit	gi|1472797561|gb|RHV47496.1|	anaerobic carbon-monoxide dehydrogenase catalytic subunit [Firmicutes bacterium OM04-13BH]	0.000451463	0.00046807
[Prevotella] 50S ribosomal protein L2	WP_028898886.1	50S ribosomal protein L2 [Prevotella sp. HJM029]	6.57042e-05	5.14145e-05	[Clostridium] 50S ribosomal protein L5	A0A1C5VJW4|A0A1C5VJW4_9CLOT	50S ribosomal protein L5 OS=uncultured Clostridium sp. GN=rplE PE=3 SV=1	0.000452785	0.000195646
Metagenome-assembled unannotated gene	159753524-stool2_revised_scaffold20721_1_gene100942	strand:- start:17543 stop:19165 length:1623 start_codon:yes stop_codon:yes gene_type:complete [Complete] codon-table.11	6.57097e-05	0.00392573	[Ruminococcus] 50S ribosomal protein L5	gi|1471641988|gb|RHK23124.1|	50S ribosomal protein L5 [Ruminococcus sp. AF46-10NS]	0.000454286	0.000374145
[Anaerostipes] elongation factor G	WP_075759919.1	elongation factor G [Anaerostipes sp. 494a]	6.5987e-05	0.0038006	[Blautia] formate C-acetyltransferase	gi|1472846929|gb|RHV95487.1|	formate C-acetyltransferase [Blautia sp. OF09-25XD]	0.0004543	0.00506151
[Blautia] Formate--tetrahydrofolate ligase	A0A1C5Q0C6|A0A1C5Q0C6_9FIRM	Formate--tetrahydrofolate ligase OS=uncultured Blautia sp. GN=fhs_2 PE=3 SV=1	6.5987e-05	0.000261274	[Blautia] formate C-acetyltransferase	gi|1472708558|gb|RHU60492.1|	formate C-acetyltransferase [Blautia sp. TF10-30]	0.0004543	0.00506151
[Ruminococcus] Formate--tetrahydrofolate ligase	R5I7L6|R5I7L6_9FIRM	Formate--tetrahydrofolate ligase OS=Ruminococcus sp. CAG:60 GN=fhs PE=3 SV=1	6.5987e-05	0.000261274	[Blautia] formate C-acetyltransferase	gi|1472539658|gb|RHS95408.1|	formate C-acetyltransferase [Blautia sp. AM42-2]	0.0004543	0.00506151
Metagenome-assembled unannotated gene	O2.UC40-2_GL0126983	[gene] locus=scaffold48094_9:341:1195:- [Complete] codon-table.11	6.59917e-05	0.00221492	Metagenome-assembled unannotated gene	V1.CD21-0_GL0064644	[gene] locus=C374643_1:2:1432:- [Lack both ends] codon-table.11	0.00045441	0.000150693
Metagenome-assembled unannotated gene	O2.UC30-1_GL0129116	[gene] locus=scaffold8506_6:46:699:- [Complete] codon-table.11	6.66779e-05	0.000127637	[Fusicatenibacter saccharivorans] formate C-acetyltransferase	WP_055217890.1	formate C-acetyltransferase [Fusicatenibacter saccharivorans]	0.00045651	0.00515976
[Blautia] acetate kinase	gi|1472694862|gb|RHU47050.1|	acetate kinase [Blautia sp. TF11-31AT]	6.67765e-05	0.00029604	[Eubacterium] chaperonin GroEL	WP_087279049.1	chaperonin GroEL [Eubacterium sp. An3]	0.00045651	0.00214284
[Blautia] formate--tetrahydrofolate ligase	WP_087227133.1	formate--tetrahydrofolate ligase, partial [Blautia sp. An249]	6.67765e-05	0.000255307	Metagenome-assembled unannotated gene	O2.CD3-0-PT_GL0140607	[gene] locus=scaffold795_2:3872:7561:- [Complete] codon-table.11	0.000456742	0.000564329
Metagenome-assembled unannotated gene	V1.UC64-0_GL0020311	[gene] locus=scaffold45082_2:2:1348:- [Lack both ends] codon-table.11	6.7017e-05	0.000343081	[Clostridium] 50S ribosomal protein L2	gi|1472826327|gb|RHV75528.1|	50S ribosomal protein L2 [Clostridium sp. OF13-4]	0.000457094	0.00152094
[Clostridium] ketol-acid reductoisomerase	gi|1472711277|gb|RHU63066.1|	ketol-acid reductoisomerase [Clostridium sp. TF08-15]	6.72646e-05	0.00184074	[Blautia producta] 50S ribosomal protein L5	WP_018597905.1	50S ribosomal protein L5 [Blautia producta]	0.000457094	0.000214484
[Clostridium] ketol-acid reductoisomerase	gi|1472784842|gb|RHV35065.1|	ketol-acid reductoisomerase [Clostridium sp. OM04-7]	6.72646e-05	0.000426656	[Ruminococcus] L-fucose isomerase	gi|1472659956|gb|RHU12823.1|	L-fucose isomerase [Ruminococcus sp. AM26-12LB]	0.000458051	0.00357184
[Eubacterium] Elongation factor G	A0A1C6D932|A0A1C6D932_9FIRM	Elongation factor G OS=uncultured Eubacterium sp. GN=fusA PE=3 SV=1	6.72646e-05	0.00375259	[Coprococcus catus] Probable transaldolase	D4JAL3|D4JAL3_9FIRM	Probable transaldolase OS=Coprococcus catus GD/7 GN=tal PE=3 SV=1	0.00045845	0.000176888
[Lachnospiraceae] Elongation factor G	R5ZET3|R5ZET3_9FIRM	Elongation factor G OS=Lachnospiraceae bacterium CAG:25 GN=fusA PE=3 SV=1	6.72646e-05	0.00375259	Metagenome-assembled unannotated gene	MH0316_GL0116852	[gene] locus=scaffold25086_7:3:1787:- [Lack both ends] codon-table.11	0.000459428	0.00141003
[Clostridium] fructose-6-phosphate aldolase	WP_103230829.1	fructose-6-phosphate aldolase [Clostridium sp. chh4-2]	6.72646e-05	0.000387246	[Blautia] 30S ribosomal protein S4	WP_087417178.1	30S ribosomal protein S4 [Blautia sp. An81]	0.000459438	0.000545926
[Blautia coccoides] formate--tetrahydrofolate ligase	WP_029471127.1	formate--tetrahydrofolate ligase [Blautia coccoides]	6.73388e-05	0.000299741	[Blautia] fructose-6-phosphate aldolase	WP_072446907.1	fructose-6-phosphate aldolase [Blautia sp. Marseille-P3201T]	0.00045989	0.000271176
Metagenome-assembled unannotated gene	V1.CD54-0_GL0127318	[gene] locus=scaffold50840_1:1845:3572:- [Complete] codon-table.11	6.73388e-05	0.000299741	Metagenome-assembled unannotated gene	O2.UC43-0_GL0005754	[gene] locus=scaffold15545_1:2:1285:+ [Lack 5'-end] codon-table.11	0.000461183	0.000157076
Metagenome-assembled unannotated gene	MH0454_GL0266537	[gene] locus=scaffold65847_1:7267:8283:- [Complete] codon-table.11	6.74147e-05	0.00226836	Metagenome-assembled unannotated gene	158337416-stool1_revised_C1185086_1_gene16869	strand:- start:3 stop:824 length:822 start_codon:no stop_codon:no gene_type:incomplete [Lack both ends] codon-table.11	0.000461183	0.00168799
[Prevotella] 50S ribosomal protein L2	R5GVY1|R5GVY1_9BACT	50S ribosomal protein L2 OS=Prevotella sp. CAG:755 GN=BN773_00834 PE=4 SV=1	6.74992e-05	0.000168204	Metagenome-assembled unannotated gene	MH0437_GL0133209	[gene] locus=scaffold4475_2:482:1831:+ [Lack 3'-end] codon-table.11	0.000461993	0.00231715
Metagenome-assembled unannotated gene	O2.CD3-0-PT_GL0025900	[gene] locus=scaffold61823_2:49451:50476:- [Complete] codon-table.11	6.78952e-05	0.00166715	[Ruminococcus] L-fucose isomerase	gi|1471644877|gb|RHK25928.1|	L-fucose isomerase [Ruminococcus sp. AF46-10NS]	0.000462009	0.00374095
Metagenome-assembled unannotated gene	MH0385_GL0160935	[gene] locus=scaffold89375_1:6746:7489:- [Complete] codon-table.11	6.78952e-05	0.000342977	[Clostridiales] molecular chaperone DnaK	WP_050639947.1	MULTISPECIES: molecular chaperone DnaK [Clostridiales]	0.000462762	0.0191894
Metagenome-assembled unannotated gene	MH0458_GL0158536	[gene] locus=scaffold50044_2:97:1134:+ [Complete] codon-table.11	6.79006e-05	0.000375613	[Anaerostipes] molecular chaperone DnaK	WP_075758503.1	molecular chaperone DnaK [Anaerostipes sp. 494a]	0.000463111	0.00902277
Metagenome-assembled unannotated gene	MH0339_GL0100475	[gene] locus=scaffold10625_18:3:542:- [Lack both ends] codon-table.11	6.79006e-05	0.000300501	[Hungatella hathewayi] molecular chaperone DnaK	WP_006781890.1	molecular chaperone DnaK [Hungatella hathewayi]	0.000464943	0.00717625
Metagenome-assembled unannotated gene	V1.UC54-0_GL0144911	[gene] locus=scaffold43103_7:1:1497:+ [Lack 5'-end] codon-table.11	6.79649e-05	0.0109863	[Penicillium brasilianum] Ubiquitin-40S ribosomal protein S27a	A0A1S9RD50|A0A1S9RD50_9EURO	Ubiquitin-40S ribosomal protein S27a OS=Penicillium brasilianum GN=PEBR_34780 PE=4 SV=1	0.000466443	0.00234076
[Lachnospiraceae] Elongation factor G	R9KCP7|R9KCP7_9FIRM	Elongation factor G OS=Lachnospiraceae bacterium A2 GN=fusA PE=3 SV=1	6.80395e-05	0.00662305	Metagenome-assembled unannotated gene	HT25A_GL0053842	[gene] locus=C721632_1:27:650:- [Lack 5'-end] codon-table.11	0.000467232	0.00993251
[Clostridiaceae] formate--tetrahydrofolate ligase	gi|1472733223|gb|RHU84382.1|	formate--tetrahydrofolate ligase [Clostridiaceae bacterium OM08-6BH]	6.8074e-05	0.000263809	[Lachnospiraceae] 50S ribosomal protein L4	gi|1484249133|gb|RJW22134.1|	50S ribosomal protein L4 [Lachnospiraceae bacterium TM07-2AC]	0.000467232	0.00993251
[Lachnoclostridium] elongation factor G	WP_087153552.1	elongation factor G [Lachnoclostridium sp. An196]	6.81318e-05	0.00218217	[Bacteroides vulgatus] TonB-dependent receptor	gi|1470915818|gb|RHD15327.1|	TonB-dependent receptor [Bacteroides vulgatus]	0.000467232	0.00435671
Metagenome-assembled unannotated gene	MH0239_GL0009101	[gene] locus=scaffold9525_1:13109:16804:- [Complete] codon-table.11	6.81981e-05	0.000533443	Metagenome-assembled unannotated gene	V1.CD12-3_GL0080157	[gene] locus=scaffold27511_2:2:988:- [Lack both ends] codon-table.11	0.000467428	0.000483478
[Clostridium] elongation factor G	WP_077609815.1	elongation factor G [Clostridium sp. Marseille-P2415]	6.81981e-05	0.00231372	Metagenome-assembled unannotated gene	MH0271_GL0142757	[gene] locus=scaffold22473_5:4567:7221:+ [Complete] codon-table.11	0.000467942	0.0120229
Metagenome-assembled unannotated gene	O2.UC30-0_GL0039245	[gene] locus=scaffold24921_2_1:2:673:+ [Lack both ends] codon-table.11	6.84291e-05	0.00024003	Metagenome-assembled unannotated gene	O2.UC15-1_GL0118317	[gene] locus=scaffold48283_2:4019:5911:+ [Complete] codon-table.11	0.0004684	0.000526094
[Clostridium] Elongation factor G	A0A1C5V6Q3|A0A1C5V6Q3_9CLOT	Elongation factor G OS=uncultured Clostridium sp. GN=fusA_1 PE=3 SV=1	6.87874e-05	0.00490424	Metagenome-assembled unannotated gene	MH0067_GL0024719	[gene] locus=scaffold18426_1:1:714:- [Lack 3'-end] codon-table.11	0.000468796	0.00102726
Metagenome-assembled unannotated gene	V1.CD21-0_GL0058339	[gene] locus=scaffold155_1:31083:34811:+ [Complete] codon-table.11	6.87874e-05	0.000559879	[Lachnospiraceae] 50S ribosomal protein L5	gi|1472810921|gb|RHV60488.1|	50S ribosomal protein L5 [Lachnospiraceae bacterium OM02-26]	0.000469217	0.00014036
[Lachnospiraceae] Ketol-acid reductoisomerase (NADP(+))	R9JDE1|R9JDE1_9FIRM	Ketol-acid reductoisomerase (NADP(+)) OS=Lachnospiraceae bacterium 28-4 GN=ilvC PE=3 SV=1	6.87874e-05	0.00376576	[Ruminococcus] LacI family transcriptional regulator	gi|1466240535|gb|RGG04204.1|	LacI family transcriptional regulator [Ruminococcus sp. AM49-10BH]	0.000469577	0.00398236
[Atopobium] hypothetical protein	WP_021625559.1	hypothetical protein [Atopobium sp. oral taxon 810]	6.87874e-05	0.000966537	[Eubacterium] Chaperone protein DnaK	A0A1C5VLU5|A0A1C5VLU5_9FIRM	Chaperone protein DnaK OS=uncultured Eubacterium sp. GN=dnaK PE=2 SV=1	0.000470151	0.00870419
[Roseburia] chaperonin GroEL	WP_075718752.1	chaperonin GroEL [Roseburia sp. 499]	6.89028e-05	0.00437928	Metagenome-assembled unannotated gene	V1.UC6-0_GL0011226	[gene] locus=scaffold34742_1:217:1098:+ [Lack 3'-end] codon-table.11	0.000470442	0.000265403
Metagenome-assembled unannotated gene	MH0143_GL0057555	[gene] locus=scaffold2755_3:11018:11833:+ [Complete] codon-table.11	6.89028e-05	0.000477529	[Bacteroides cellulosilyticus] TonB-dependent receptor	WP_007216593.1	TonB-dependent receptor [Bacteroides cellulosilyticus]	0.000470717	0.0360895
Metagenome-assembled unannotated gene	V1.CD3-0-PN_GL0116428	[gene] locus=scaffold33012_1:19397:21019:+ [Complete] codon-table.11	6.91336e-05	0.00973419	Metagenome-assembled unannotated gene	O2.CD3-0-PT_GL0110980	[gene] locus=scaffold27971_2:2:1240:- [Lack both ends] codon-table.11	0.000472548	0.0156917
Metagenome-assembled unannotated gene	O2.UC19-1_GL0045050	[gene] locus=scaffold2173_2:11194:14895:- [Complete] codon-table.11	6.92169e-05	0.000740099	[Faecalibacterium prausnitzii] 30S ribosomal protein S2	D4K412|D4K412_9FIRM	30S ribosomal protein S2 OS=Faecalibacterium prausnitzii L2-6 GN=rpsB PE=3 SV=1	0.000474314	0.00882252
Metagenome-assembled unannotated gene	V1.FI09_GL0190255	[gene] locus=scaffold34787_6:3:1652:+ [Lack both ends] codon-table.11	6.9217e-05	0.00121804	Metagenome-assembled unannotated gene	V1.CD35-1_GL0037732	[gene] locus=scaffold145_3:2:835:+ [Lack 5'-end] codon-table.11	0.000474513	0.00102726
[Eubacterium ramulus] Ketol-acid reductoisomerase (NADP(+))	A0A173R688|A0A173R688_EUBRA	Ketol-acid reductoisomerase (NADP(+)) OS=Eubacterium ramulus GN=ilvC PE=3 SV=1	6.92476e-05	0.00262826	Metagenome-assembled unannotated gene	MH0187_GL0159306	[gene] locus=scaffold34173_5:3:551:+ [Lack 5'-end] codon-table.11	0.000476105	0.000130795
[Merdimonas faecis] fructose-6-phosphate aldolase	WP_070088902.1	fructose-6-phosphate aldolase [Merdimonas faecis]	6.94851e-05	0.000510964	[Roseburia] Transaldolase	A0A1Q6TQA8|A0A1Q6TQA8_9FIRM	Transaldolase (Fragment) OS=Roseburia sp. CAG:197_41_10 GN=BHW45_06870 PE=3 SV=1	0.00047664	0.000150693
[Butyrivibrio proteoclasticus] ketol-acid reductoisomerase	WP_074887668.1	ketol-acid reductoisomerase [Butyrivibrio proteoclasticus]	6.94851e-05	0.000337724	Metagenome-assembled unannotated gene	MH0203_GL0098427	[gene] locus=C2081442_1:2:703:+ [Lack 5'-end] codon-table.11	0.00047664	0.000150693
Metagenome-assembled unannotated gene	V1.CD6-4_GL0010106	[gene] locus=scaffold38907_4:1:663:- [Lack 3'-end] codon-table.11	6.94851e-05	0.00188176	[Lachnospiraceae] fructose-6-phosphate aldolase	WP_094175341.1	fructose-6-phosphate aldolase [Lachnospiraceae bacterium]	0.00047664	6.72648e-05
[Clostridiales] Elongation factor G	A0A176U4Z9|A0A176U4Z9_9FIRM	Elongation factor G OS=Clostridiales bacterium KLE1615 GN=fusA PE=3 SV=1	6.94851e-05	0.00227067	Metagenome-assembled unannotated gene	O2.UC31-2_GL0111593	[gene] locus=scaffold14040_6:2:544:+ [Lack 5'-end] codon-table.11	0.000477076	0.000259153
[Blautia] 30S ribosomal protein S3	WP_111918171.1	30S ribosomal protein S3 [Blautia sp. N6H1-15]	6.94851e-05	0.000297136	Metagenome-assembled unannotated gene	O2.UC19-1_GL0045050	[gene] locus=scaffold2173_2:11194:14895:- [Complete] codon-table.11	0.000477454	0.000740099
[Ruminococcus obeum] Aldehyde dehydrogenase (NAD) family protein	R7D901|R7D901_9FIRM	Aldehyde dehydrogenase (NAD) family protein OS=Ruminococcus obeum CAG:39 GN=BN639_01552 PE=4 SV=1	6.94851e-05	0.000810921	Metagenome-assembled unannotated gene	O2.UC15-1_GL0019721	[gene] locus=scaffold472_1:21821:22477:- [Complete] codon-table.11	0.000479656	0.000132337
[Lachnospiraceae] elongation factor G	gi|1472255457|gb|RHQ18242.1|	elongation factor G [Lachnospiraceae bacterium AM48-27BH]	6.96828e-05	0.00510139	[Lachnoclostridium phocaeense] 50S ribosomal protein L5	WP_076780563.1	50S ribosomal protein L5 [Lachnoclostridium phocaeense]	0.000479774	0.000178208
Metagenome-assembled unannotated gene	MH0191_GL0145129	[gene] locus=scaffold89593_4:19902:21527:- [Complete] codon-table.11	7.00313e-05	0.0058048	Metagenome-assembled unannotated gene	O2.UC48-0_GL0061169	[gene] locus=scaffold51459_1:25772:27568:+ [Complete] codon-table.11	0.000480724	0.00374981
Metagenome-assembled unannotated gene	MH0012_GL0070194	[gene] locus=scaffold9758_6:923:2563:+ [Complete] codon-table.11	7.00313e-05	0.000748801	Metagenome-assembled unannotated gene	MH0421_GL0161918	[gene] locus=scaffold115505_1:441:1400:+ [Lack 3'-end] codon-table.11	0.000480843	0.000356407
[Lactonifactor longoviformis] phosphate acetyltransferase	WP_072852184.1	phosphate acetyltransferase [Lactonifactor longoviformis]	7.00359e-05	0.00052572	[Bacteroides stercoris] Na(+)-translocating NADH-quinone reductase subunit F	S3YBW0|S3YBW0_BACSE	Na(+)-translocating NADH-quinone reductase subunit F OS=Bacteroides stercoris CC31F GN=nqrF PE=3 SV=1	0.000481697	0.0015839
Metagenome-assembled unannotated gene	MH0239_GL0100970	[gene] locus=scaffold47650_2:5259:8960:- [Complete] codon-table.11	7.00862e-05	0.000831157	Metagenome-assembled unannotated gene	NOF012_GL0048336	[gene] locus=scaffold3728_7:1621:2952:- [Lack 5'-end] codon-table.11	0.000481697	0.0015839
Metagenome-assembled unannotated gene	657314.CK5_02610	[Complete]:- codon-table.11	7.00862e-05	0.000168415	Metagenome-assembled unannotated gene	MH0444_GL0004645	[gene] locus=scaffold17238_2:2329:4215:+ [Complete] codon-table.11	0.000483419	0.0126933
[Ruminococcus] fructose-6-phosphate aldolase	gi|1472109381|gb|RHO77562.1|	fructose-6-phosphate aldolase [Ruminococcus sp. AF45-4BH]	7.00862e-05	0.000168415	[Fusobacterium mortiferum] pyruvate:ferredoxin (flavodoxin) oxidoreductase	gi|1471181243|gb|RHF72484.1|	pyruvate:ferredoxin (flavodoxin) oxidoreductase [Fusobacterium mortiferum]	0.00048447	0.00187155
Metagenome-assembled unannotated gene	MH0011_GL0060537	[gene] locus=scaffold5623_8:802:1827:+ [Complete] codon-table.11	7.00862e-05	0.00208005	[Lachnospiraceae] DNA-directed RNA polymerase subunit beta'	WP_009246902.1	DNA-directed RNA polymerase subunit beta' [Lachnospiraceae bacterium 6_1_63FAA]	0.000486191	0.000559241
Metagenome-assembled unannotated gene	O2.UC46-0_GL0036306	[gene] locus=scaffold60379_3:1053:2657:- [Complete] codon-table.11	7.00862e-05	0.0130062	[Coprococcus comes] glycine reductase subunit ABC	WP_022220908.1	glycine reductase subunit ABC [Coprococcus comes]	0.000486841	0.000269699
Metagenome-assembled unannotated gene	MH0150_GL0034268	[gene] locus=scaffold5015_5:2426:4060:- [Complete] codon-table.11	7.00862e-05	0.000748801	[Clostridium] 50S ribosomal protein L5	R5VLE2|R5VLE2_9CLOT	50S ribosomal protein L5 OS=Clostridium sp. CAG:167 GN=rplE PE=3 SV=1	0.000486841	0.00013489
Metagenome-assembled unannotated gene	MH0117_GL0063714	[gene] locus=scaffold2995_10:1799:2623:+ [Complete] codon-table.11	7.00868e-05	7.9091e-05	[Ruminococcus gnavus] 50S ribosomal protein L4	gi|1471172677|gb|RHF64187.1|	50S ribosomal protein L4 [[Ruminococcus] gnavus]	0.000487342	0.00983166
[Clostridium] 30S ribosomal protein S4	gi|1472711949|gb|RHU63689.1|	30S ribosomal protein S4 [Clostridium sp. TF08-15]	7.01413e-05	0.00146691	[Lachnospiraceae] ribosome-associated translation inhibitor RaiA	gi|1484250517|gb|RJW23497.1|	ribosome-associated translation inhibitor RaiA [Lachnospiraceae bacterium TM07-2AC]	0.000488812	0.0028294
[Ruminococcaceae] phosphoenolpyruvate carboxykinase (ATP)	WP_093124450.1	phosphoenolpyruvate carboxykinase (ATP) [Ruminococcaceae bacterium KH2T8]	7.04616e-05	0.0202769	[Blautia] S-adenosylmethionine synthase	U2DMV3|U2DMV3_9FIRM	S-adenosylmethionine synthase OS=Blautia sp. KLE 1732 GN=metK PE=3 SV=1	0.000488812	0.00818332
[Lachnospiraceae] elongation factor G	WP_042735986.1	elongation factor G [Lachnospiraceae bacterium TWA4]	7.04616e-05	0.00262435	[Clostridium] Chaperone protein DnaK	A0A1C5WNC5|A0A1C5WNC5_9CLOT	Chaperone protein DnaK OS=uncultured Clostridium sp. GN=dnaK PE=2 SV=1	0.000491945	0.0148912
Metagenome-assembled unannotated gene	V1.UC53-0_GL0095295	[gene] locus=scaffold132_2:851:1705:- [Complete] codon-table.11	7.04616e-05	0.00331266	Metagenome-assembled unannotated gene	MH0006_GL0160915	[gene] locus=scaffold59942_9:548:1798:+ [Complete] codon-table.11	0.000492553	0.00188176
[Firmicutes] triose-phosphate isomerase	gi|1472757842|gb|RHV08525.1|	triose-phosphate isomerase [Firmicutes bacterium OM07-11]	7.04616e-05	0.000889471	[Roseburia] Acetyl-CoA C-acetyltransferase	R7RAQ5|R7RAQ5_9FIRM	Acetyl-CoA C-acetyltransferase OS=Roseburia sp. CAG:100 GN=BN450_00697 PE=3 SV=1	0.000492553	0.00188176
[Collinsella] hypothetical protein	WP_087204071.1	hypothetical protein [Collinsella sp. An268]	7.04616e-05	0.00321272	[Ruminococcus] 30S ribosomal protein S3	gi|1469816853|gb|RGT75213.1|	30S ribosomal protein S3 [Ruminococcus sp. AF18-22]	0.000492553	0.000165237
Metagenome-assembled unannotated gene	T2D-91A_GL0024135	[gene] locus=scaffold29061_17:3:1910:- [Lack 3'-end] codon-table.11	7.09198e-05	0.0021472	[Eubacterium eligens] 50S ribosomal protein L2	gi|1471835558|gb|RHM10669.1|	50S ribosomal protein L2 [[Eubacterium] eligens]	0.000492553	0.00448011
[Lachnospiraceae] ketol-acid reductoisomerase	WP_042736496.1	ketol-acid reductoisomerase [Lachnospiraceae bacterium TWA4]	7.09198e-05	0.00164045	Metagenome-assembled unannotated gene	763860675-stool2_revised_scaffold4583_1_gene16583	strand:- start:2 stop:2179 length:2178 start_codon:yes stop_codon:no gene_type:incomplete [Lack 3'-end] codon-table.11	0.000492553	0.00213156
[Catonella morbi] DNA-directed RNA polymerase subunit beta	V2Y805|V2Y805_9FIRM	DNA-directed RNA polymerase subunit beta OS=Catonella morbi ATCC 51271 GN=rpoB PE=3 SV=1	7.09198e-05	0.001056	Metagenome-assembled unannotated gene	MH0370_GL0043711	[gene] locus=scaffold13978_18:1430:1936:- [Complete] codon-table.11	0.000492989	0.000159295
[Clostridium] Fructose-bisphosphate aldolase	A0A1C6FF75|A0A1C6FF75_9CLOT	Fructose-bisphosphate aldolase OS=uncultured Clostridium sp. GN=fba PE=3 SV=1	7.10559e-05	0.000941299	Metagenome-assembled unannotated gene	MH0239_GL0100970	[gene] locus=scaffold47650_2:5259:8960:- [Complete] codon-table.11	0.000493617	0.000831157
[Clostridiales] elongation factor G	WP_021965692.1	MULTISPECIES: elongation factor G [Clostridiales]	7.12412e-05	0.00706132	Metagenome-assembled unannotated gene	MH0381_GL0097225	[gene] locus=scaffold841_1:1452:2642:+ [Complete] codon-table.11	0.000494587	0.000872995
[Ruminococcus] ketol-acid reductoisomerase	gi|1466428245|gb|RGH84534.1|	ketol-acid reductoisomerase [Ruminococcus sp. AM29-1]	7.12412e-05	0.00307311	Metagenome-assembled unannotated gene	O2.UC47-2_GL0049332	[gene] locus=scaffold538_18:14117:14908:+ [Lack 3'-end] codon-table.11	0.000495187	0.00157638
[Blautia obeum] fructose-6-phosphate aldolase	gi|1471852084|gb|RHM26887.1|	fructose-6-phosphate aldolase [Blautia obeum]	7.16321e-05	0.000197528	[Ruminococcus gnavus] formate C-acetyltransferase	WP_101875115.1	formate C-acetyltransferase [[Ruminococcus] gnavus]	0.00049528	0.0476399
[Blautia obeum] fructose-6-phosphate aldolase	WP_005422638.1	fructose-6-phosphate aldolase [Blautia obeum]	7.16321e-05	0.000197528	[Eubacterium] Chaperone protein DnaK	R6JZL0|R6JZL0_9FIRM	Chaperone protein DnaK OS=Eubacterium sp. CAG:248 GN=dnaK PE=2 SV=1	0.00049531	0.0139524
[Blautia] fructose-6-phosphate aldolase	gi|1472844384|gb|RHV93040.1|	fructose-6-phosphate aldolase [Blautia sp. OF09-25XD]	7.16321e-05	0.00029479	[Dorea] Glycine reductase complex component B alpha and beta	R6WIC7|R6WIC7_9FIRM	Glycine reductase complex component B alpha and beta OS=Dorea sp. CAG:317 GN=BN605_02107 PE=4 SV=1	0.000495506	0.000358267
[Dorea] ketol-acid reductoisomerase	WP_049728186.1	ketol-acid reductoisomerase [Dorea sp. D27]	7.16896e-05	0.00283066	Metagenome-assembled unannotated gene	MH0288_GL0157067	[gene] locus=scaffold47283_1:326:865:+ [Complete] codon-table.11	0.000497236	0.000229804
[Clostridium] Ketol-acid reductoisomerase (NADP(+))	A0A1C5N184|A0A1C5N184_9CLOT	Ketol-acid reductoisomerase (NADP(+)) OS=uncultured Clostridium sp. GN=ilvC PE=3 SV=1	7.17024e-05	0.0020712	[Lachnospiraceae] DNA-directed RNA polymerase subunit beta'	WP_090036157.1	DNA-directed RNA polymerase subunit beta' [Lachnospiraceae bacterium YSD2013]	0.000498029	0.000243719
[Butyrivibrio crossotus] Branched-chain-amino-acid transaminase	R5LSJ6|R5LSJ6_9FIRM	Branched-chain-amino-acid transaminase OS=Butyrivibrio crossotus CAG:259 GN=BN569_01874 PE=4 SV=1	7.17024e-05	0.000389281	Metagenome-assembled unannotated gene	N029A_GL0033651	[gene] locus=scaffold6489_3:3:1499:- [Lack both ends] codon-table.11	0.000498146	0.0014026
[Anaerostipes caccae] Elongation factor G	B0MHE9|B0MHE9_9FIRM	Elongation factor G OS=Anaerostipes caccae DSM 14662 GN=fusA PE=3 SV=1	7.18599e-05	0.00396104	[Blautia] 50S ribosomal protein L5	WP_095172199.1	MULTISPECIES: 50S ribosomal protein L5 [Blautia]	0.000498346	0.000245471
Metagenome-assembled unannotated gene	MH0355_GL0011811	[gene] locus=scaffold18483_6:3659:6301:+ [Complete] codon-table.11	7.20089e-05	0.00419456	[Clostridium] acetyl-CoA C-acetyltransferase	gi|1472850599|gb|RHV99100.1|	acetyl-CoA C-acetyltransferase [Clostridium sp. OF09-10]	0.000498479	0.00257785
[Blautia] 50S ribosomal protein L5	WP_095172199.1	MULTISPECIES: 50S ribosomal protein L5 [Blautia]	7.20418e-05	0.000245471	[Ethanoligenens harbinense] DNA-directed RNA polymerase subunit beta'	E6U4J5|E6U4J5_ETHHY	DNA-directed RNA polymerase subunit beta' OS=Ethanoligenens harbinense (strain DSM 18485 / JCM 12961 / CGMCC 1.5033 / YUAN-3) GN=rpoC PE=3 SV=1	0.000500972	0.000218558
[Clostridium amygdalinum] elongation factor G	WP_097002556.1	elongation factor G [[Clostridium] amygdalinum]	7.20418e-05	0.0030767	Metagenome-assembled unannotated gene	DOM005_GL0041755	[gene] locus=scaffold13393_7:37796:40843:- [Complete] codon-table.11	0.000501209	0.0428146
[Pseudobutyrivibrio] ketol-acid reductoisomerase	WP_090149379.1	MULTISPECIES: ketol-acid reductoisomerase [Pseudobutyrivibrio]	7.2234e-05	0.00360821	[Clostridiales] DNA-directed RNA polymerase subunit beta'	A0A1Q6J8U1|A0A1Q6J8U1_9FIRM	DNA-directed RNA polymerase subunit beta' OS=Clostridiales bacterium 41_21_two_genomes GN=rpoC PE=3 SV=1	0.000502488	0.000726195
[Lachnoclostridium] 30S ribosomal protein S4	WP_087308019.1	30S ribosomal protein S4 [Lachnoclostridium sp. An138]	7.23011e-05	0.00149709	[Lachnospira] DNA-directed RNA polymerase subunit beta'	A0A1C6IMR7|A0A1C6IMR7_9FIRM	DNA-directed RNA polymerase subunit beta' OS=uncultured Lachnospira sp. GN=rpoC PE=3 SV=1	0.000502488	0.000726195
[Fusicatenibacter saccharivorans] formate--tetrahydrofolate ligase	WP_055228534.1	formate--tetrahydrofolate ligase [Fusicatenibacter saccharivorans]	7.23842e-05	0.000215686	Metagenome-assembled unannotated gene	V1.CD3-0-PN_GL0078711	[gene] locus=scaffold18529_3:641:1294:+ [Complete] codon-table.11	0.000503203	0.000165237
Metagenome-assembled unannotated gene	O2.UC52-0_GL0086731	[gene] locus=scaffold62348_9:5494:8544:- [Complete] codon-table.11	7.2419e-05	0.00383007	[Clostridiales] DNA-directed RNA polymerase subunit beta'	A0A1Q6KYA7|A0A1Q6KYA7_9FIRM	DNA-directed RNA polymerase subunit beta' OS=Clostridiales bacterium 41_12_two_minus GN=rpoC PE=3 SV=1	0.000504822	0.00119658
[Lachnospiraceae] DNA-directed RNA polymerase subunit beta'	WP_094176173.1	DNA-directed RNA polymerase subunit beta' [Lachnospiraceae bacterium]	7.2527e-05	0.000282362	Metagenome-assembled unannotated gene	MH0335_GL0079208	[gene] locus=scaffold977_8:5111:5650:+ [Complete] codon-table.11	0.000504927	0.000254265
Metagenome-assembled unannotated gene	MH0163_GL0063341	[gene] locus=scaffold18201_2:15544:16371:+ [Complete] codon-table.11	7.25613e-05	0.00014816	Metagenome-assembled unannotated gene	MH0236_GL0049453	[gene] locus=scaffold10055_17:15304:17316:- [Complete] codon-table.11	0.000504927	0.00146122
[Blautia] formate--tetrahydrofolate ligase	gi|1472772289|gb|RHV22674.1|	formate--tetrahydrofolate ligase [Blautia sp. OM05-6]	7.25838e-05	0.000218508	[Blautia] pyruvate, phosphate dikinase	WP_087268922.1	pyruvate, phosphate dikinase [Blautia sp. An46]	0.000505589	0.0255083
[Clostridium] Phosphoglycerate kinase	A0A1C6IZH0|A0A1C6IZH0_9CLOT	Phosphoglycerate kinase OS=uncultured Clostridium sp. GN=pgk_2 PE=3 SV=1	7.25838e-05	0.000731375	[Blautia] formate C-acetyltransferase	gi|1472627554|gb|RHT81150.1|	formate C-acetyltransferase [Blautia sp. AM28-10]	0.000507118	0.00583948
[Sus scrofa] TRYP_PIG Trypsin	contP00761	SWISS-PROT:P00761|TRYP_PIG Trypsin - Sus scrofa (Pig).	7.25838e-05	0.000213108	[Blautia] Acetate kinase	R5WLL7|R5WLL7_9FIRM	Acetate kinase OS=Blautia sp. CAG:257 GN=ackA PE=3 SV=1	0.000507118	0.000400751
[Sellimonas intestinalis] DNA-directed RNA polymerase subunit beta'	WP_053769322.1	DNA-directed RNA polymerase subunit beta' [Sellimonas intestinalis]	7.2762e-05	0.000858189	Metagenome-assembled unannotated gene	V1.UC7-0_GL0000467	[gene] locus=scaffold3296_1:118:1311:- [Lack 5'-end] codon-table.11	0.00050908	0.00141534
Metagenome-assembled unannotated gene	MH0368_GL0173702	[gene] locus=scaffold22432_2:5354:9097:- [Complete] codon-table.11	7.28314e-05	0.000872902	[Desulfotomaculum guttoideum] fructose-6-phosphate aldolase	WP_092240202.1	fructose-6-phosphate aldolase [[Desulfotomaculum] guttoideum]	0.000509597	0.000163525
Metagenome-assembled unannotated gene	O2.UC15-0_GL0020112	[gene] locus=scaffold34966_1:705:1358:+ [Complete] codon-table.11	7.28705e-05	0.000258988	Metagenome-assembled unannotated gene	V1.UC25-1_GL0099902	[gene] locus=scaffold20829_7:429:4100:- [Complete] codon-table.11	0.000510006	0.000783372
[Tyzzerella nexilis] Elongation factor G	B6FLC7|B6FLC7_9FIRM	Elongation factor G OS=Tyzzerella nexilis DSM 1787 GN=fusA PE=3 SV=1	7.28705e-05	0.00507503	[Blautia] molecular chaperone DnaK	WP_087269911.1	MULTISPECIES: molecular chaperone DnaK [Blautia]	0.000512567	0.0157764
Metagenome-assembled unannotated gene	MH0419_GL0097320	[gene] locus=scaffold100991_1:2:691:+ [Lack 5'-end] codon-table.11	7.3012e-05	0.000204484	[Clostridium] Glycine reductase complex component B alpha and beta	R6BMY9|R6BMY9_9CLOT	Glycine reductase complex component B alpha and beta OS=Clostridium sp. CAG:169 GN=BN513_00285 PE=4 SV=1	0.000512931	0.000299741
[Clostridium] DNA-directed RNA polymerase subunit beta'	A0A1C5MHI6|A0A1C5MHI6_9CLOT	DNA-directed RNA polymerase subunit beta' OS=uncultured Clostridium sp. GN=rpoC PE=3 SV=1	7.3012e-05	0.000655558	[Blautia] 30S ribosomal protein S3	gi|1472844639|gb|RHV93279.1|	30S ribosomal protein S3 [Blautia sp. OF09-25XD]	0.000514323	0.00019386
[Clostridium] DNA-directed RNA polymerase subunit beta'	A0A1C6E3R6|A0A1C6E3R6_9CLOT	DNA-directed RNA polymerase subunit beta' OS=uncultured Clostridium sp. GN=rpoC PE=3 SV=1	7.3012e-05	0.000655558	[Ruminococcus lactaris] 50S ribosomal protein L2	B5CSQ4|B5CSQ4_9FIRM	50S ribosomal protein L2 OS=Ruminococcus lactaris ATCC 29176 GN=rplB PE=3 SV=1	0.00051521	0.00446295
[Roseburia inulinivorans] ketol-acid reductoisomerase	gi|1471195395|gb|RHF86247.1|	ketol-acid reductoisomerase [Roseburia inulinivorans]	7.3012e-05	0.0019409	[Blautia] 50S ribosomal protein L5	gi|1472463107|gb|RHS21068.1|	50S ribosomal protein L5 [Blautia sp. AF13-16]	0.000515702	0.000271991
Metagenome-assembled unannotated gene	MH0173_GL0058223	[gene] locus=scaffold39738_2:114:2267:+ [Complete] codon-table.11	7.3012e-05	0.00466435	[Acetobacterium bakii] GGGtGRT protein	WP_050741771.1	GGGtGRT protein [Acetobacterium bakii]	0.000517807	0.00121964
Metagenome-assembled unannotated gene	T2D-102A_GL0003636	[gene] locus=scaffold25_9:2:559:+ [Lack 5'-end] codon-table.11	7.3012e-05	0.000180834	[Firmicutes] Chaperone protein DnaK	R6BRL4|R6BRL4_9FIRM	Chaperone protein DnaK OS=Firmicutes bacterium CAG:56 GN=dnaK PE=2 SV=1	0.000518459	0.012847
Metagenome-assembled unannotated gene	MH0193_GL0015870	[gene] locus=C1222987_1:1:609:+ [Lack 5'-end] codon-table.11	7.3012e-05	0.00188066	[Eubacterium plexicaudatum] molecular chaperone DnaK	WP_004053649.1	molecular chaperone DnaK [Eubacterium plexicaudatum]	0.000518757	0.0273827
Metagenome-assembled unannotated gene	O2.UC8-2_GL0159734	[gene] locus=scaffold35_3:10751:12139:+ [Complete] codon-table.11	7.3012e-05	0.000780428	Metagenome-assembled unannotated gene	DOF008_GL0027171	[gene] locus=scaffold18960_12:495:1703:+ [Complete] codon-table.11	0.000518757	0.000607559
[Lachnoclostridium] formate--tetrahydrofolate ligase	WP_087165650.1	formate--tetrahydrofolate ligase [Lachnoclostridium sp. An131]	7.30136e-05	0.000170618	[Clostridium] 30S ribosomal protein S4	WP_066550037.1	30S ribosomal protein S4 [Clostridium sp. AT4]	0.000520588	0.000593265
[Blautia] formate--tetrahydrofolate ligase	gi|1472828405|gb|RHV77553.1|	formate--tetrahydrofolate ligase [Blautia sp. OF11-22]	7.30239e-05	0.000194962	Metagenome-assembled unannotated gene	NLM001_GL0024463	[gene] locus=scaffold11295_3:16:786:+ [Lack 3'-end] codon-table.11	0.000520922	0.00589519
[Blautia] formate--tetrahydrofolate ligase	gi|1472537022|gb|RHS92814.1|	formate--tetrahydrofolate ligase [Blautia sp. AM42-2]	7.30239e-05	0.000218558	[Blautia obeum] molecular chaperone DnaK	gi|1471043299|gb|RHE39848.1|	molecular chaperone DnaK [Blautia obeum]	0.000520922	0.0215574
Metagenome-assembled unannotated gene	V1.UC40-1_GL0166114	[gene] locus=scaffold96615_1:19215:21146:- [Complete] codon-table.11	7.30239e-05	0.000218558	[Bacteroides cellulosilyticus] TonB-dependent receptor	gi|1469873741|gb|RGU30782.1|	TonB-dependent receptor [Bacteroides cellulosilyticus]	0.000520922	0.0394817
Metagenome-assembled unannotated gene	MH0410_GL0039813	[gene] locus=scaffold43200_15:87:1721:- [Lack 5'-end] codon-table.11	7.30239e-05	0.00506151	[Clostridium] chaperonin GroEL	WP_004070354.1	chaperonin GroEL [Clostridium sp. ASF502]	0.000523502	0.00288226
Metagenome-assembled unannotated gene	HT25A_GL0014340	[gene] locus=scaffold12180_9:2594:3337:- [Complete] codon-table.11	7.30239e-05	0.000533443	[Firmicutes] Pyruvate, phosphate dikinase	R6H379|R6H379_9FIRM	Pyruvate, phosphate dikinase OS=Firmicutes bacterium CAG:582 GN=BN721_00755 PE=3 SV=1	0.000523645	0.0112711
[Lachnospiraceae] aldehyde dehydrogenase EutE	WP_035653923.1	aldehyde dehydrogenase EutE [Lachnospiraceae bacterium AC3007]	7.30239e-05	0.00285334	[Negativibacillus massiliensis] glycine reductase complex component B alpha and beta	WP_022132204.1	glycine reductase complex component B alpha and beta [Negativibacillus massiliensis]	0.000523645	0.000442965
Metagenome-assembled unannotated gene	V1.CD32-0_GL0091817	[gene] locus=scaffold6530_2:403:1593:- [Complete] codon-table.11	7.30239e-05	0.000230423	Metagenome-assembled unannotated gene	V1.FI25_GL0033410	[gene] locus=scaffold37830_2:359:1654:- [Complete] codon-table.11	0.000523645	0.000442965
Metagenome-assembled unannotated gene	MH0101_GL0031360	[gene] locus=scaffold17096_3:142:2259:- [Complete] codon-table.11	7.30239e-05	0.00446627	Metagenome-assembled unannotated gene	MH0233_GL0113462	[gene] locus=scaffold123_6:16599:17894:+ [Complete] codon-table.11	0.000523645	0.000442965
[Clostridium amygdalinum] pyruvate, phosphate dikinase	WP_097005536.1	pyruvate, phosphate dikinase [[Clostridium] amygdalinum]	7.30239e-05	0.00139214	Metagenome-assembled unannotated gene	N087A_GL0049069	[gene] locus=scaffold31507_1:1830:3104:- [Complete] codon-table.11	0.000524649	0.00168205
[Blautia hansenii] formate--tetrahydrofolate ligase	WP_089438679.1	formate--tetrahydrofolate ligase [Blautia hansenii]	7.31043e-05	0.000251554	Metagenome-assembled unannotated gene	O2.UC2-0_GL0105824	[gene] locus=scaffold102651_2:3:551:+ [Lack 5'-end] codon-table.11	0.000524983	0.000378714
Metagenome-assembled unannotated gene	V1.UC50-1_GL0199446	[gene] locus=scaffold598_2:2:1270:+ [Lack both ends] codon-table.11	7.31043e-05	0.0181279	[Blautia] pyruvate, phosphate dikinase	WP_065541091.1	MULTISPECIES: pyruvate, phosphate dikinase [Blautia]	0.000524983	0.0295522
Metagenome-assembled unannotated gene	MH0227_GL0044967	[gene] locus=scaffold22606_4:353:1387:- [Complete] codon-table.11	7.31043e-05	0.000810921	[Ruminococcus torques] fibronectin type III domain-containing protein	WP_055158738.1	fibronectin type III domain-containing protein [[Ruminococcus] torques]	0.000525777	0.000690244
[butyrate-producing] DNA-directed RNA polymerase subunit beta'	D7GTB9|D7GTB9_9FIRM	DNA-directed RNA polymerase subunit beta' OS=butyrate-producing bacterium SS3/4 GN=rpoC PE=3 SV=1	7.31043e-05	0.000226254	Metagenome-assembled unannotated gene	V1.UC55-0_GL0179209	[gene] locus=scaffold107304_1:2:451:- [Lack 3'-end] codon-table.11	0.000525858	0.0025445
Metagenome-assembled unannotated gene	SZEY-66A_GL0022489	[gene] locus=scaffold18801_3:34:1713:+ [Lack 3'-end] codon-table.11	7.31043e-05	0.00205429	[Eubacterium] Phosphoglycerate kinase	A0A1C6FHA0|A0A1C6FHA0_9FIRM	Phosphoglycerate kinase OS=uncultured Eubacterium sp. GN=pgk PE=3 SV=1	0.000526582	0.00189791
[Clostridium] ketol-acid reductoisomerase	gi|1472725047|gb|RHU76468.1|	ketol-acid reductoisomerase [Clostridium sp. TF06-15AC]	7.31043e-05	0.000362523	[Blautia schinkii] triose-phosphate isomerase	WP_044947513.1	triose-phosphate isomerase [Blautia schinkii]	0.000526868	0.00418287
Metagenome-assembled unannotated gene	MH0050_GL0061398	[gene] locus=scaffold40532_2:181:3225:- [Complete] codon-table.11	7.31043e-05	0.00458855	[Bacteroides galacturonicus] molecular chaperone DnaK	WP_116443764.1	molecular chaperone DnaK [Bacteroides galacturonicus]	0.000526958	0.0184956
Metagenome-assembled unannotated gene	MH0437_GL0133209	[gene] locus=scaffold4475_2:482:1831:+ [Lack 3'-end] codon-table.11	7.31043e-05	0.00231715	[Ruminococcus] Exoglucanase B	A0A1C5STC0|A0A1C5STC0_9FIRM	Exoglucanase B OS=uncultured Ruminococcus sp. GN=cbhB PE=4 SV=1	0.000527648	0.000642982
[Blautia] formate--tetrahydrofolate ligase	gi|1472590266|gb|RHT44890.1|	formate--tetrahydrofolate ligase [Blautia sp. AM29-29]	7.31295e-05	0.000247988	[Lachnospiraceae] methionine adenosyltransferase	gi|1484247952|gb|RJW20980.1|	methionine adenosyltransferase [Lachnospiraceae bacterium TM07-2AC]	0.000528457	0.0107891
Metagenome-assembled unannotated gene	763860675-stool1_revised_C1126895_1_gene165631	strand:- start:106 stop:1116 length:1011 start_codon:yes stop_codon:yes gene_type:complete [Complete] codon-table.11	7.31521e-05	0.00470214	[Ruminococcus gnavus] methionine adenosyltransferase	WP_023924137.1	methionine adenosyltransferase [[Ruminococcus] gnavus]	0.000528457	0.0107891
Metagenome-assembled unannotated gene	V1.CD7-4_GL0108422	[gene] locus=scaffold3250_17:1786:2805:+ [Complete] codon-table.11	7.31521e-05	0.00228647	[Firmicutes] Pyruvate, phosphate dikinase	R7N1F4|R7N1F4_9FIRM	Pyruvate, phosphate dikinase OS=Firmicutes bacterium CAG:95 GN=BN816_01957 PE=3 SV=1	0.000528787	0.0146213
[Prevotella copri] TonB-dependent receptor	WP_089544426.1	TonB-dependent receptor [Prevotella copri]	7.31521e-05	0.00458855	Metagenome-assembled unannotated gene	T2D-6A_GL0159836	[gene] locus=scaffold61762_1:3:770:+ [Lack 5'-end] codon-table.11	0.000529841	0.0185235
[Faecalibacterium prausnitzii] 60 kDa chaperonin	A0A1Q6QQQ1|A0A1Q6QQQ1_9FIRM	60 kDa chaperonin OS=Faecalibacterium prausnitzii GN=groL PE=3 SV=1	7.31521e-05	0.000726195	[Firmicutes] class II fructose-1,6-bisphosphate aldolase	gi|1472299370|gb|RHQ60882.1|	class II fructose-1,6-bisphosphate aldolase [Firmicutes bacterium AF25-13AC]	0.000531254	0.00076291
[Roseburia] phosphoenolpyruvate carboxykinase (ATP)	gi|1472430290|gb|RHR89271.1|	phosphoenolpyruvate carboxykinase (ATP) [Roseburia sp. AF15-21]	7.33101e-05	0.0145857	[Prevotella] Phosphoenolpyruvate carboxykinase (ATP)	R5KYD6|R5KYD6_9BACT	Phosphoenolpyruvate carboxykinase (ATP) OS=Prevotella sp. CAG:1124 GN=BN467_00484 PE=3 SV=1	0.000531853	0.0146785
Metagenome-assembled unannotated gene	MH0274_GL0026495	[gene] locus=scaffold59605_2:372:1388:+ [Complete] codon-table.11	7.33561e-05	0.00209752	[Anaeroglobus geminatus] DNA-directed RNA polymerase subunit beta'	G9YH11|G9YH11_9FIRM	DNA-directed RNA polymerase subunit beta' OS=Anaeroglobus geminatus F0357 GN=rpoC PE=3 SV=1	0.000531853	0.000495296
[Blautia] aldehyde dehydrogenase EutE	gi|1472755838|gb|RHV06550.1|	aldehyde dehydrogenase EutE [Blautia sp. OM07-19]	7.33561e-05	0.000872052	Metagenome-assembled unannotated gene	MH0088_GL0126086	[gene] locus=scaffold40610_3:723:4538:+ [Complete] codon-table.11	0.000532007	0.000642982
[Blautia] 50S ribosomal protein L5	gi|1472463107|gb|RHS21068.1|	50S ribosomal protein L5 [Blautia sp. AF13-16]	7.35819e-05	0.000271991	Metagenome-assembled unannotated gene	V1.FI33_GL0027096	[gene] locus=scaffold13712_1:5966:7843:+ [Complete] codon-table.11	0.000532172	0.0227376
Metagenome-assembled unannotated gene	MH0010_GL0029188	[gene] locus=scaffold6429_3:450:4136:+ [Complete] codon-table.11	7.38156e-05	0.000577559	[Subdoligranulum] Pyruvate, phosphate dikinase	A0A1Q6SXT3|A0A1Q6SXT3_9FIRM	Pyruvate, phosphate dikinase OS=Subdoligranulum sp. 60_17 GN=BHW54_06605 PE=3 SV=1	0.000532844	0.017515
[Roseburia] Phosphoenolpyruvate carboxykinase (ATP)	R7R0K9|R7R0K9_9FIRM	Phosphoenolpyruvate carboxykinase (ATP) OS=Roseburia sp. CAG:100 GN=pckA PE=3 SV=1	7.38156e-05	0.0147877	[Blautia] 50S ribosomal protein L5	WP_087271683.1	MULTISPECIES: 50S ribosomal protein L5 [Blautia]	0.000533305	0.000375613
[Lachnoclostridium] elongation factor G	WP_087220195.1	elongation factor G [Lachnoclostridium sp. An14]	7.38565e-05	0.00380722	[Catonella morbi] 50S ribosomal protein L5	WP_023353553.1	50S ribosomal protein L5 [Catonella morbi]	0.000533333	0.000180315
Metagenome-assembled unannotated gene	MH0448_GL0114390	[gene] locus=scaffold179823_2:230:784:- [Lack 5'-end] codon-table.11	7.39307e-05	0.000439044	Metagenome-assembled unannotated gene	411485.FAEPRAM212_02754	[Complete]:- codon-table.11	0.000534439	0.00384487
[Clostridium] Elongation factor G	A0A1C5MBJ9|A0A1C5MBJ9_9CLOT	Elongation factor G OS=uncultured Clostridium sp. GN=fusA_2 PE=3 SV=1	7.48965e-05	0.00194372	[Ruminococcus] aldehyde dehydrogenase EutE	gi|1466203572|gb|RGF69095.1|	aldehyde dehydrogenase EutE [Ruminococcus sp. AF32-2AC]	0.000536624	0.0174652
[Prevotella copri] SusC/RagA family TonB-linked outer membrane protein	gi|1470676459|gb|RHA82142.1|	SusC/RagA family TonB-linked outer membrane protein, partial [Prevotella copri]	7.49808e-05	0.00383007	[Blautia] pyruvate, phosphate dikinase	WP_018598298.1	MULTISPECIES: pyruvate, phosphate dikinase [Blautia]	0.000536883	0.0305497
Metagenome-assembled unannotated gene	V1.UC49-0_GL0041098	[gene] locus=scaffold7716_1:1:654:+ [Lack both ends] codon-table.11	7.51185e-05	0.000279056	[Anaerostipes] molecular chaperone DnaK	WP_075669661.1	molecular chaperone DnaK [Anaerostipes sp. 992a]	0.000537902	0.00975026
[Dorea] 30S ribosomal protein S3	WP_101694955.1	30S ribosomal protein S3 [Dorea sp. Marseille-P4003]	7.51185e-05	0.000636507	[Clostridium] Chaperone protein DnaK	R5VJ35|R5VJ35_9CLOT	Chaperone protein DnaK OS=Clostridium sp. CAG:167 GN=dnaK PE=2 SV=1	0.000538586	0.0112711
[Lachnospiraceae] Fructose-bisphosphate aldolase	A0A0N8X0B7|A0A0N8X0B7_9FIRM	Fructose-bisphosphate aldolase OS=Lachnospiraceae bacterium TF01-11 GN=APZ18_13140 PE=3 SV=1	7.51185e-05	0.00435498	[Prevotella copri] TonB-dependent receptor	gi|1470069923|gb|RGU93374.1|	TonB-dependent receptor [Prevotella copri]	0.000538586	0.0058938
Metagenome-assembled unannotated gene	O2.CD2-0-PT_GL0088254	[gene] locus=scaffold1130_1:815:2932:+ [Complete] codon-table.11	7.51185e-05	0.00394038	[Prevotella copri] TonB-dependent receptor	gi|1470263153|gb|RGW81448.1|	TonB-dependent receptor [Prevotella copri]	0.000538707	0.0058938
[Coprococcus] 30S ribosomal protein S3	gi|1469719110|gb|RGS80601.1|	30S ribosomal protein S3 [Coprococcus sp. AF21-14LB]	7.52685e-05	0.000717933	[Prevotella copri] TonB-dependent receptor	gi|1471761326|gb|RHL38026.1|	TonB-dependent receptor [Prevotella copri]	0.000539387	0.0058938
Metagenome-assembled unannotated gene	O2.UC19-1_GL0038269	[gene] locus=scaffold29758_2:1:1467:- [Lack 3'-end] codon-table.11	7.52771e-05	0.000160754	Metagenome-assembled unannotated gene	NOF007_GL0055857	[gene] locus=scaffold5131_4:2:742:+ [Lack 5'-end] codon-table.11	0.000539887	0.0208401
[Coprococcus catus] ketol-acid reductoisomerase	WP_015515465.1	ketol-acid reductoisomerase [Coprococcus catus]	7.52771e-05	0.00209015	[Prevotella copri] TonB-dependent receptor	gi|1469650775|gb|RGS15586.1|	TonB-dependent receptor [Prevotella copri]	0.000540244	0.0058938
[Lachnospiraceae] ketol-acid reductoisomerase	WP_016294360.1	ketol-acid reductoisomerase [Lachnospiraceae bacterium M18-1]	7.52771e-05	0.00456222	[Enterobacteriaceae] hypothetical protein	WP_108961785.1	MULTISPECIES: hypothetical protein [Enterobacteriaceae]	0.00054102	0.000127637
Metagenome-assembled unannotated gene	O2.CD1-0_GL0056839	[gene] locus=scaffold61008_30:2135:3490:+ [Lack 3'-end] codon-table.11	7.53103e-05	0.0230738	[Lachnoclostridium] L-fucose isomerase	WP_087159617.1	L-fucose isomerase [Lachnoclostridium sp. An169]	0.00054139	0.00379794
Metagenome-assembled unannotated gene	MH0006_GL0217568	[gene] locus=scaffold44332_1:2:838:- [Lack both ends] codon-table.11	7.58039e-05	0.00105854	Metagenome-assembled unannotated gene	MH0233_GL0041560	[gene] locus=scaffold4601_2:1:468:+ [Lack 5'-end] codon-table.11	0.000541754	0.0001178
Metagenome-assembled unannotated gene	V1.UC25-1_GL0099902	[gene] locus=scaffold20829_7:429:4100:- [Complete] codon-table.11	7.58039e-05	0.000783372	[Bacteroidetes] DNA-directed RNA polymerase subunit beta'	A0A1F3KIZ4|A0A1F3KIZ4_9BACT	DNA-directed RNA polymerase subunit beta' OS=Bacteroidetes bacterium GWF2_35_48 GN=rpoC PE=3 SV=1	0.000541754	0.00127387
Metagenome-assembled unannotated gene	O2.UC20-1_GL0074955	[gene] locus=scaffold606_5:566:1417:- [Complete] codon-table.11	7.59781e-05	0.00235445	[Clostridium] 30S ribosomal protein S4	R7B5Z3|R7B5Z3_9CLOT	30S ribosomal protein S4 OS=Clostridium sp. CAG:43 GN=rpsD PE=3 SV=1	0.000544742	0.000880627
[Sarcina] ketol-acid reductoisomerase	WP_092993024.1	ketol-acid reductoisomerase [Sarcina sp. DSM 11001]	7.60423e-05	0.00474356	Metagenome-assembled unannotated gene	764487809-stool2_revised_scaffold43215_1_gene3634	strand:+ start:2 stop:568 length:567 start_codon:no stop_codon:yes gene_type:incomplete [Lack 5'-end] codon-table.11	0.000545193	0.000160754
Metagenome-assembled unannotated gene	HT25A_GL0003192	[gene] locus=scaffold5395_4:1:597:- [Lack 3'-end] codon-table.11	7.60949e-05	0.000425329	[Blautia] formate--tetrahydrofolate ligase	WP_087416919.1	formate--tetrahydrofolate ligase, partial [Blautia sp. An81]	0.000547414	0.000208695
[Blautia] Formate--tetrahydrofolate ligase	R6GEC0|R6GEC0_9FIRM	Formate--tetrahydrofolate ligase OS=Blautia sp. CAG:52 GN=fhs PE=3 SV=1	7.61613e-05	0.000285809	Metagenome-assembled unannotated gene	V1.CD21-0_GL0058837	[gene] locus=scaffold21961_1:1:1539:+ [Lack 5'-end] codon-table.11	0.000547535	0.0153521
[Olsenella] Uncharacterized protein	A0A134A868|A0A134A868_9ACTN	Uncharacterized protein OS=Olsenella sp. DNF00959 GN=HMPREF1868_00429 PE=4 SV=1	7.62198e-05	0.00261204	Metagenome-assembled unannotated gene	DOF008_GL0041882	[gene] locus=scaffold16371_1:2:1282:- [Lack both ends] codon-table.11	0.000547849	0.000477988
Metagenome-assembled unannotated gene	MH0462_GL0028249	[gene] locus=scaffold9672_2:912:1982:+ [Complete] codon-table.11	7.64356e-05	0.000615833	[Ruminococcus torques] NADPH-dependent butanol dehydrogenase	A5KR03|A5KR03_9FIRM	NADPH-dependent butanol dehydrogenase OS=Ruminococcus torques ATCC 27756 GN=adh PE=4 SV=1	0.000548089	0.00388616
[Clostridium] Probable transaldolase	A0A1C5PRV5|A0A1C5PRV5_9CLOT	Probable transaldolase OS=uncultured Clostridium sp. GN=tal PE=3 SV=1	7.64356e-05	0.000307996	[Marvinbryantia formatexigens] Formate--tetrahydrofolate ligase	C6LCK4|C6LCK4_9FIRM	Formate--tetrahydrofolate ligase OS=Marvinbryantia formatexigens DSM 14469 GN=fhs PE=3 SV=1	0.00054875	0.000165237
Metagenome-assembled unannotated gene	MH0188_GL0036043	[gene] locus=scaffold24014_14:1767:2516:- [Complete] codon-table.11	7.64356e-05	0.000963275	[Eubacterium] molecular chaperone DnaK	WP_016214361.1	molecular chaperone DnaK [Eubacterium sp. 14-2]	0.00054875	0.0182606
Metagenome-assembled unannotated gene	MH0239_GL0136995	[gene] locus=scaffold24352_4:9564:10220:- [Complete] codon-table.11	7.64356e-05	0.00238775	[Faecalibacterium] 30S ribosomal protein S2	gi|1484205463|gb|RJV79514.1|	30S ribosomal protein S2 [Faecalibacterium sp. AF27-11BH]	0.000550056	0.0163868
Metagenome-assembled unannotated gene	MH0276_GL0090797	[gene] locus=scaffold270_1:1113:3227:- [Complete] codon-table.11	7.64356e-05	0.00506151	Metagenome-assembled unannotated gene	MH0400_GL0125753	[gene] locus=scaffold2042_2:413:1243:+ [Complete] codon-table.11	0.000550056	0.0163868
[Ruminococcus] phosphoenolpyruvate carboxykinase (ATP)	gi|1466400591|gb|RGH57957.1|	phosphoenolpyruvate carboxykinase (ATP) [Ruminococcus sp. AM34-10LB]	7.67274e-05	0.00345201	Metagenome-assembled unannotated gene	MH0127_GL0016498	[gene] locus=scaffold6976_9:500:1525:- [Complete] codon-table.11	0.000550183	0.00013689
[Faecalibacterium prausnitzii] phosphoenolpyruvate carboxykinase (ATP)	WP_055191870.1	phosphoenolpyruvate carboxykinase (ATP) [Faecalibacterium prausnitzii]	7.69757e-05	0.0224252	[Ruminococcus] 50S ribosomal protein L2	gi|1470173203|gb|RGV94239.1|	50S ribosomal protein L2 [Ruminococcus sp. AF14-10]	0.000550533	0.00506151
Metagenome-assembled unannotated gene	MH0087_GL0043812	[gene] locus=scaffold88_6:5538:7655:+ [Complete] codon-table.11	7.70008e-05	0.00231372	Metagenome-assembled unannotated gene	MH0416_GL0104559	[gene] locus=scaffold13685_3:167:1012:+ [Complete] codon-table.11	0.000550584	0.00304508
[Acetatifactor muris] elongation factor G	WP_103237564.1	elongation factor G [Acetatifactor muris]	7.77212e-05	0.00852978	[Murimonas intestini] pyruvate, phosphate dikinase	WP_109626177.1	pyruvate, phosphate dikinase [Murimonas intestini]	0.000551492	0.0309196
[Lachnoclostridium] 30S ribosomal protein S3	WP_087221103.1	30S ribosomal protein S3 [Lachnoclostridium sp. An14]	7.78967e-05	0.000529101	[Ruminococcus] formate C-acetyltransferase	gi|1466477794|gb|RGI32481.1|	formate C-acetyltransferase [Ruminococcus sp. OM07-7]	0.00055246	0.0208712
[Blautia] Fructose-1 6-bisphosphate aldolase class II	R5WRH5|R5WRH5_9FIRM	Fructose-1 6-bisphosphate aldolase class II OS=Blautia sp. CAG:257 GN=BN568_02299 PE=3 SV=1	7.79046e-05	0.00318275	Metagenome-assembled unannotated gene	MH0382_GL0072697	[gene] locus=scaffold1839_7:9458:10303:+ [Complete] codon-table.11	0.000553266	0.022886
Metagenome-assembled unannotated gene	MH0309_GL0084859	[gene] locus=scaffold200_3:1297:2937:+ [Complete] codon-table.11	7.79046e-05	0.00100144	[Coprococcus comes] Chaperone protein DnaK	R6LAY8|R6LAY8_9FIRM	Chaperone protein DnaK OS=Coprococcus comes CAG:19 GN=dnaK PE=2 SV=1	0.000553494	0.0124943
Metagenome-assembled unannotated gene	MH0370_GL0127611	[gene] locus=scaffold53255_5:17893:19965:+ [Complete] codon-table.11	7.79634e-05	0.00758577	Metagenome-assembled unannotated gene	O2.UC49-0_GL0115623	[gene] locus=scaffold17632_4:1:2580:- [Lack 3'-end] codon-table.11	0.000554437	0.00122642
[Prevotella copri] TonB-dependent receptor	gi|1466985302|gb|RGN11751.1|	TonB-dependent receptor [Prevotella copri]	7.79896e-05	0.000725532	Metagenome-assembled unannotated gene	MH0233_GL0105808	[gene] locus=scaffold55138_2:2:592:- [Lack both ends] codon-table.11	0.000556009	0.00281811
[Subdoligranulum] DNA-directed RNA polymerase subunit beta'	A0A1Q6T9F3|A0A1Q6T9F3_9FIRM	DNA-directed RNA polymerase subunit beta' OS=Subdoligranulum sp. 60_17 GN=rpoC PE=3 SV=1	7.83382e-05	0.000170618	[Lachnospiraceae] 50S ribosomal protein L5	WP_009461310.1	50S ribosomal protein L5 [Lachnospiraceae bacterium 2_1_46FAA]	0.000559376	0.00155387
[Bariatricus massiliensis] 50S ribosomal protein L4	WP_066737610.1	50S ribosomal protein L4 [Bariatricus massiliensis]	7.8884e-05	0.0053445	[Sellimonas intestinalis] molecular chaperone DnaK	gi|1466112606|gb|RGE87081.1|	molecular chaperone DnaK [Sellimonas intestinalis]	0.000559958	0.00881355
[Blautia hansenii] Probable transaldolase	C9L9Q4|C9L9Q4_BLAHA	Probable transaldolase OS=Blautia hansenii DSM 20583 GN=tal PE=3 SV=1	7.90809e-05	0.000469486	Metagenome-assembled unannotated gene	V1.FI34_GL0151215	[gene] locus=scaffold7671_26:4134:4673:- [Complete] codon-table.11	0.000560474	0.000197528
[Clostridium] DNA-directed RNA polymerase subunit beta	R5RUS5|R5RUS5_9CLOT	DNA-directed RNA polymerase subunit beta OS=Clostridium sp. CAG:122 GN=rpoB PE=3 SV=1	7.91637e-05	0.00131695	Metagenome-assembled unannotated gene	MH0147_GL0144492	[gene] locus=scaffold124_3:1:609:+ [Lack both ends] codon-table.11	0.000562229	0.0226686
[Clostridiales] Uncharacterized protein	A0A1Q6JJ99|A0A1Q6JJ99_9FIRM	Uncharacterized protein OS=Clostridiales bacterium 59_14 GN=BHV94_06875 PE=4 SV=1	7.91637e-05	0.0021713	[Ruminococcus] aldehyde dehydrogenase EutE	gi|1466460275|gb|RGI15491.1|	aldehyde dehydrogenase EutE [Ruminococcus sp. TF10-12AC]	0.000562355	0.0179711
Metagenome-assembled unannotated gene	MH0239_GL0082759	[gene] locus=scaffold5832_10:920:2056:- [Lack 5'-end] codon-table.11	7.91766e-05	0.000713666	Metagenome-assembled unannotated gene	O2.CD3-0-PT_GL0025885	[gene] locus=scaffold61823_2:33664:35547:- [Complete] codon-table.11	0.000564116	0.00938774
Metagenome-assembled unannotated gene	N088A_GL0050821	[gene] locus=scaffold64340_2:2:1723:- [Lack both ends] codon-table.11	7.95806e-05	0.0179629	Metagenome-assembled unannotated gene	V1.UC50-1_GL0200908	[gene] locus=scaffold59322_6:8301:8840:- [Complete] codon-table.11	0.00056479	0.000363846
[Ruminococcus] LacI family transcriptional regulator	WP_008705553.1	LacI family transcriptional regulator [Ruminococcus sp. 5_1_39BFAA]	7.9883e-05	0.000224535	[Anaerostipes caccae] 50S ribosomal protein L5	B0MGU9|B0MGU9_9FIRM	50S ribosomal protein L5 OS=Anaerostipes caccae DSM 14662 GN=rplE PE=3 SV=1	0.000565925	0.000124652
[Clostridium] Ketol-acid reductoisomerase (NADP(+))	R5IHT6|R5IHT6_9CLOT	Ketol-acid reductoisomerase (NADP(+)) OS=Clostridium sp. CAG:7 GN=ilvC PE=3 SV=1	7.99189e-05	0.000609745	[Ruminococcus torques] LacI family transcriptional regulator	WP_055172276.1	LacI family transcriptional regulator [[Ruminococcus] torques]	0.000566298	0.00433755
Metagenome-assembled unannotated gene	NLM010_GL0026524	[gene] locus=scaffold13946_4:267:1400:+ [Complete] codon-table.11	7.99642e-05	0.00254426	[Ruminococcus gnavus] methionine adenosyltransferase	WP_101884140.1	methionine adenosyltransferase [[Ruminococcus] gnavus]	0.000567461	0.0123936
Metagenome-assembled unannotated gene	V1.UC47-4_GL0088404	[gene] locus=scaffold50057_3:3:713:+ [Lack 5'-end] codon-table.11	7.99642e-05	0.000219007	[Ruminococcus] aldehyde dehydrogenase EutE	gi|1466440598|gb|RGH96540.1|	aldehyde dehydrogenase EutE [Ruminococcus sp. AM27-11LB]	0.000567806	0.0184203
Metagenome-assembled unannotated gene	MH0229_GL0197692	[gene] locus=scaffold7740_8:28093:28956:+ [Complete] codon-table.11	7.99642e-05	0.00730893	[Eubacterium] elongation factor G	WP_033126770.1	elongation factor G [Eubacterium sp. ER2]	0.000569725	0.000570661
[Roseburia] phosphoenolpyruvate carboxykinase (ATP)	gi|1466177085|gb|RGF43532.1|	phosphoenolpyruvate carboxykinase (ATP) [Roseburia sp. AF42-8]	8.0044e-05	0.0174004	[[Clostridium] symbiosum] 50S ribosomal protein L5	U2D0K2|U2D0K2_CLOSY	50S ribosomal protein L5 OS=[Clostridium] symbiosum ATCC 14940 GN=rplE PE=3 SV=1	0.000569725	0.000499295
Metagenome-assembled unannotated gene	T2D-62A_GL0013900	[gene] locus=scaffold17284_7:513:2138:- [Complete] codon-table.11	8.01485e-05	0.00624665	Metagenome-assembled unannotated gene	MH0419_GL0097320	[gene] locus=scaffold100991_1:2:691:+ [Lack 5'-end] codon-table.11	0.000569725	0.000204484
[Prevotella] 50S ribosomal protein L2	WP_036893605.1	50S ribosomal protein L2 [Prevotella sp. S7-1-8]	8.01485e-05	4.54856e-05	[[Ruminococcus] torques] Succinate-semialdehyde dehydrogenase (Acetylating)	A0A173S4X4|A0A173S4X4_9FIRM	Succinate-semialdehyde dehydrogenase (Acetylating) OS=[Ruminococcus] torques GN=sucD PE=4 SV=1	0.000571681	0.0177856
[Clostridium] ketol-acid reductoisomerase	WP_004078696.1	ketol-acid reductoisomerase [Clostridium sp. ASF502]	8.0245e-05	0.00458855	[Ruminococcus] L-fucose isomerase	gi|1469814654|gb|RGT73077.1|	L-fucose isomerase [Ruminococcus sp. AF18-22]	0.000572579	0.000860952
Metagenome-assembled unannotated gene	159207311-stool2_revised_scaffold7931_2_gene3452	strand:+ start:2 stop:613 length:612 start_codon:no stop_codon:yes gene_type:incomplete [Lack 5'-end] codon-table.11	8.0245e-05	0.00192604	Metagenome-assembled unannotated gene	T2D-62A_GL0019348	[gene] locus=scaffold2468_6:5784:7589:- [Complete] codon-table.11	0.000574608	0.014956
[Faecalibacterium] phosphoenolpyruvate carboxykinase (ATP)	gi|1484309169|gb|RJW77875.1|	phosphoenolpyruvate carboxykinase (ATP) [Faecalibacterium sp. AF10-46]	8.02969e-05	0.0209038	[Bacteroides oleiciplenus] SusC/RagA family TonB-linked outer membrane protein	A0A1Q6G5R8|A0A1Q6G5R8_9BACE	SusC/RagA family TonB-linked outer membrane protein OS=Bacteroides oleiciplenus GN=BHV75_18815 PE=3 SV=1	0.000574758	0.0473988
Metagenome-assembled unannotated gene	MH0227_GL0009962	[gene] locus=scaffold4276_1:327:3929:+ [Complete] codon-table.11	8.05164e-05	0.000168204	[Bacteroides stercorirosoris] TonB-dependent receptor	WP_025830816.1	TonB-dependent receptor [Bacteroides stercorirosoris]	0.000575499	0.0404249
Metagenome-assembled unannotated gene	MH0438_GL0136126	[gene] locus=scaffold9101_8:2:1054:+ [Lack 5'-end] codon-table.11	8.05164e-05	0.00130762	Metagenome-assembled unannotated gene	V1.CD20-4_GL0025497	[gene] locus=scaffold27596_1:6824:8212:+ [Complete] codon-table.11	0.000575627	0.0169558
Metagenome-assembled unannotated gene	MH0139_GL0004804	[gene] locus=scaffold60310_8:1:552:+ [Lack 5'-end] codon-table.11	8.07053e-05	0.000134	Metagenome-assembled unannotated gene	V1.CD3-0-PN_GL0016979	[gene] locus=scaffold18031_6:297:692:+ [Lack 3'-end] codon-table.11	0.000575948	0.000173428
[Sellimonas intestinalis] chaperonin GroEL	gi|1466115382|gb|RGE89824.1|	chaperonin GroEL [Sellimonas intestinalis]	8.07053e-05	0.00657903	Metagenome-assembled unannotated gene	O2.UC52-0_GL0086731	[gene] locus=scaffold62348_9:5494:8544:- [Complete] codon-table.11	0.000576887	0.00383007
Metagenome-assembled unannotated gene	O2.CD1-0-PT_GL0071837	[gene] locus=scaffold24264_9:22283:23137:- [Complete] codon-table.11	8.07053e-05	0.00413509	Metagenome-assembled unannotated gene	O2.UC34-2_GL0101042	[gene] locus=scaffold49192_3:1:543:- [Lack 5'-end] codon-table.11	0.000577109	0.000182058
[Eubacterium oxidoreducens] chaperonin GroEL	WP_090173570.1	chaperonin GroEL [Eubacterium oxidoreducens]	8.07386e-05	0.00397909	Metagenome-assembled unannotated gene	T2D-62A_GL0002003	[gene] locus=scaffold9868_1:2582:4375:+ [Complete] codon-table.11	0.000577814	0.0028293
[Lachnoclostridium] fructose-6-phosphate aldolase	WP_087163050.1	fructose-6-phosphate aldolase [Lachnoclostridium sp. An169]	8.08953e-05	0.000377501	[Bacteroides fluxus] Na(+)-translocating NADH-quinone reductase subunit F	F3PYQ3|F3PYQ3_9BACE	Na(+)-translocating NADH-quinone reductase subunit F OS=Bacteroides fluxus YIT 12057 GN=nqrF PE=3 SV=1	0.000577979	0.00205429
[Olegusella massiliensis] hypothetical protein	WP_021735873.1	hypothetical protein [Olegusella massiliensis]	8.08953e-05	0.00129259	[Ruminococcus] iron-containing alcohol dehydrogenase	gi|1466479176|gb|RGI33773.1|	iron-containing alcohol dehydrogenase [Ruminococcus sp. OM07-7]	0.000578083	0.00400445
[Pseudobutyrivibrio] ketol-acid reductoisomerase	WP_090295474.1	ketol-acid reductoisomerase [Pseudobutyrivibrio sp. ACV-2]	8.10238e-05	0.00341927	[Blautia] fructose-6-phosphate aldolase	gi|1472844384|gb|RHV93040.1|	fructose-6-phosphate aldolase [Blautia sp. OF09-25XD]	0.000578784	0.00029479
Metagenome-assembled unannotated gene	MH0264_GL0013144	[gene] locus=scaffold8846_4:27808:30882:+ [Complete] codon-table.11	8.11596e-05	0.00458855	[Bacteroides massiliensis] Na(+)-translocating NADH-quinone reductase subunit F	R9I1V0|R9I1V0_9BACE	Na(+)-translocating NADH-quinone reductase subunit F OS=Bacteroides massiliensis dnLKV3 GN=nqrF PE=3 SV=1	0.000578995	0.00187263
Metagenome-assembled unannotated gene	MH0433_GL0151885	[gene] locus=scaffold6352_7:302:946:- [Lack 5'-end] codon-table.11	8.13789e-05	0.00142144	Metagenome-assembled unannotated gene	T2D-135A_GL0080153	[gene] locus=scaffold32298_2:68910:70184:- [Complete] codon-table.11	0.000578995	0.00187263
Metagenome-assembled unannotated gene	NLM002_GL0002967	[gene] locus=scaffold15370_4:5383:8118:- [Lack 5'-end] codon-table.11	8.13789e-05	0.00471291	[Firmicutes] Formate--tetrahydrofolate ligase	R6BU33|R6BU33_9FIRM	Formate--tetrahydrofolate ligase OS=Firmicutes bacterium CAG:56 GN=fhs PE=3 SV=1	0.000579596	0.000165237
[Lachnospira multipara] ketol-acid reductoisomerase	WP_081669462.1	ketol-acid reductoisomerase [Lachnospira multipara]	8.14452e-05	0.0028907	[Ruminococcus] aldehyde dehydrogenase EutE	gi|1466464284|gb|RGI19313.1|	aldehyde dehydrogenase EutE [Ruminococcus sp. TF08-4]	0.000579932	0.0186946
Metagenome-assembled unannotated gene	O2.UC41-1_GL0179212	[gene] locus=scaffold34942_4:4889:6514:- [Complete] codon-table.11	8.14601e-05	0.00808563	[Coprococcus comes] molecular chaperone DnaK	WP_055297127.1	molecular chaperone DnaK [Coprococcus comes]	0.000581599	0.0134234
[Acetatifactor muris] ketol-acid reductoisomerase	WP_103239832.1	ketol-acid reductoisomerase [Acetatifactor muris]	8.14601e-05	0.00140587	[Firmicutes] 50S ribosomal protein L5	A0A1Q6QL14|A0A1Q6QL14_9FIRM	50S ribosomal protein L5 OS=Firmicutes bacterium CAG_194_44_15 GN=rplE PE=3 SV=1	0.000582679	0.000179607
[Ruminococcus bromii] branched-chain amino acid aminotransferase	gi|1469555998|gb|RGR24297.1|	branched-chain amino acid aminotransferase [Ruminococcus bromii]	8.14601e-05	0.000147363	Metagenome-assembled unannotated gene	MH0009_GL0031828	[gene] locus=scaffold9857_2:1817:2338:+ [Complete] codon-table.11	0.000582679	0.000179607
[Ruminococcus bromii] branched-chain amino acid aminotransferase	gi|1470925861|gb|RHD25110.1|	branched-chain amino acid aminotransferase [Ruminococcus bromii]	8.14601e-05	0.000147363	[Faecalibacterium] triose-phosphate isomerase	gi|1472267410|gb|RHQ29990.1|	triose-phosphate isomerase [Faecalibacterium sp. AF28-13AC]	0.000584951	0.000761565
Metagenome-assembled unannotated gene	V1.UC5-3_GL0262246	[gene] locus=scaffold28728_1:475:2544:- [Complete] codon-table.11	8.14954e-05	0.00261254	[Bacteroides] DNA-directed RNA polymerase subunit beta'	A0A0S8HJV7|A0A0S8HJV7_9BACE	DNA-directed RNA polymerase subunit beta' OS=Bacteroides sp. SM23_62_1 GN=rpoC PE=3 SV=1	0.000584951	0.000608155
Metagenome-assembled unannotated gene	O2.UC48-0_GL0034127	[gene] locus=scaffold81538_9:8868:10472:- [Complete] codon-table.11	8.1503e-05	0.0131496	[Catenibacterium] Alcohol dehydrogenase iron-dependent	R7GIX1|R7GIX1_9FIRM	Alcohol dehydrogenase iron-dependent OS=Catenibacterium sp. CAG:290 GN=BN591_01427 PE=4 SV=1	0.000586542	0.00113262
[Prevotella] 50S ribosomal protein L2	WP_107620222.1	50S ribosomal protein L2 [Prevotella sp. oral taxon 376]	8.17622e-05	5.13116e-05	Metagenome-assembled unannotated gene	O2.UC38-0_GL0062132	[gene] locus=scaffold25764_1:3:500:+ [Lack both ends] codon-table.11	0.000587482	0.0015903
Metagenome-assembled unannotated gene	V1.CD54-0_GL0025587	[gene] locus=scaffold17757_2:26873:27622:- [Complete] codon-table.11	8.17622e-05	0.000584917	[Clostridiales] DNA-directed RNA polymerase subunit beta'	A0A101H9P4|A0A101H9P4_9FIRM	DNA-directed RNA polymerase subunit beta' OS=Clostridiales bacterium 38_11 GN=rpoC PE=3 SV=1	0.000588419	0.00173507
[Prevotella] Outer membrane protein SusC	R6YQX6|R6YQX6_9BACT	Outer membrane protein SusC OS=Prevotella sp. CAG:732 GN=BN769_00121 PE=3 SV=1	8.1782e-05	0.00271441	[Agathobacter ruminis] class II fructose-1,6-bisphosphate aldolase	WP_031544870.1	class II fructose-1,6-bisphosphate aldolase [Agathobacter ruminis]	0.000590571	0.00190209
[Blautia] 30S ribosomal protein S4	WP_087417178.1	30S ribosomal protein S4 [Blautia sp. An81]	8.18084e-05	0.000545926	[Oribacterium] pyruvate, phosphate dikinase	WP_036607130.1	pyruvate, phosphate dikinase [Oribacterium sp. P6A1]	0.000592818	0.0122952
[Faecalibacterium] chaperonin GroEL	gi|1484205108|gb|RJV79159.1|	chaperonin GroEL [Faecalibacterium sp. AF27-11BH]	8.18666e-05	0.00101885	[Lachnoclostridium] molecular chaperone DnaK	WP_087165657.1	molecular chaperone DnaK [Lachnoclostridium sp. An131]	0.000592899	0.0288293
[Faecalibacterium prausnitzii] chaperonin GroEL	WP_005937290.1	chaperonin GroEL [Faecalibacterium prausnitzii]	8.18666e-05	0.00101885	[Dorea longicatena] 50S ribosomal protein L5	gi|1471236801|gb|RHG26753.1|	50S ribosomal protein L5 [Dorea longicatena]	0.000593718	0.000203149
[Prevotella multiformis] 50S ribosomal protein L2	WP_007368878.1	50S ribosomal protein L2 [Prevotella multiformis]	8.2091e-05	5.48202e-05	Metagenome-assembled unannotated gene	NLM004_GL0023095	[gene] locus=scaffold53703_1:7190:10036:- [Lack 5'-end] codon-table.11	0.000593718	0.000380527
[Lachnospiraceae] pyruvate, phosphate dikinase	WP_022781550.1	pyruvate, phosphate dikinase [Lachnospiraceae bacterium NK4A136]	8.22656e-05	0.0106121	Metagenome-assembled unannotated gene	O2.CD3-0-PT_GL0124480	[gene] locus=scaffold4901_5:274:927:- [Complete] codon-table.11	0.000593873	0.000362688
Metagenome-assembled unannotated gene	O2.UC15-0_GL0075485	[gene] locus=scaffold3752_2:2:1588:- [Lack 3'-end] codon-table.11	8.26515e-05	0.0231986	Metagenome-assembled unannotated gene	MH0309_GL0135014	[gene] locus=scaffold30877_9:1:771:- [Lack 3'-end] codon-table.11	0.00059421	0.00168097
[Roseburia] phosphoenolpyruvate carboxykinase (ATP)	gi|1466277976|gb|RGG39968.1|	phosphoenolpyruvate carboxykinase (ATP) [Roseburia sp. AF22-2LB]	8.26644e-05	0.0176625	[Clostridium] 30S ribosomal protein S4	R6Z3R7|R6Z3R7_9CLOT	30S ribosomal protein S4 OS=Clostridium sp. CAG:299 GN=rpsD PE=3 SV=1	0.000596203	0.00134943
[Lactobacillus rogosae] phosphoenolpyruvate carboxykinase (ATP)	WP_090140193.1	phosphoenolpyruvate carboxykinase (ATP) [Lactobacillus rogosae]	8.26644e-05	0.00684385	[Kineothrix alysoides] molecular chaperone DnaK	WP_031392223.1	molecular chaperone DnaK [Kineothrix alysoides]	0.000597123	0.0143866
Metagenome-assembled unannotated gene	O2.UC16-1_GL0084066	[gene] locus=scaffold22145_10_1:3:680:+ [Lack 5'-end] codon-table.11	8.27216e-05	0.000322342	[Dorea longicatena] 50S ribosomal protein L5	A6BIR4|A6BIR4_9FIRM	50S ribosomal protein L5 OS=Dorea longicatena DSM 13814 GN=rplE PE=3 SV=1	0.000599108	0.000191861
Metagenome-assembled unannotated gene	V1.CD32-0_GL0089083	[gene] locus=scaffold1910_1:1:2253:- [Lack both ends] codon-table.11	8.27216e-05	0.00945337	[Blautia schinkii] 50S ribosomal protein L5	WP_044941977.1	50S ribosomal protein L5 [Blautia schinkii]	0.000599108	0.000323818
Metagenome-assembled unannotated gene	556261.HMPREF0240_00311	[Complete]:- codon-table.11	8.27745e-05	0.00407987	[uncultured bacterium] Propionaldehyde dehydrogenase	W8EL31|W8EL31_9BACT	Propionaldehyde dehydrogenase (Fragment) OS=uncultured bacterium GN=pduP PE=4 SV=1	0.000599108	0.00563984
Metagenome-assembled unannotated gene	MH0435_GL0115537	[gene] locus=scaffold100523_3:3:524:- [Lack both ends] codon-table.11	8.27745e-05	0.00855077	[Bacteroides vulgatus] Na(+)-translocating NADH-quinone reductase subunit F	I9IP41|I9IP41_BACVU	Na(+)-translocating NADH-quinone reductase subunit F OS=Bacteroides vulgatus CL09T03C04 GN=nqrF PE=3 SV=1	0.000599674	0.0021971
Metagenome-assembled unannotated gene	742723.HMPREF9477_01138	[Complete]:- codon-table.11	8.27745e-05	0.00132008	[Pseudobutyrivibrio] DNA-directed RNA polymerase subunit beta'	WP_090155426.1	MULTISPECIES: DNA-directed RNA polymerase subunit beta' [Pseudobutyrivibrio]	0.000602714	0.0023711
Metagenome-assembled unannotated gene	MH0111_GL0134517	[gene] locus=scaffold82_43:4107:5150:- [Complete] codon-table.11	8.27745e-05	0.000272403	[Eubacterium rectale] 50S ribosomal protein L5	gi|1471801762|gb|RHL77597.1|	50S ribosomal protein L5 [[Eubacterium] rectale]	0.000602863	0.00025298
[Faecalibacterium prausnitzii] phosphoenolpyruvate carboxykinase (ATP)	WP_097839169.1	phosphoenolpyruvate carboxykinase (ATP) [Faecalibacterium prausnitzii]	8.27745e-05	0.0224897	[Roseburia inulinivorans] DNA-directed RNA polymerase subunit beta'	A0A1Q6TBX4|A0A1Q6TBX4_9FIRM	DNA-directed RNA polymerase subunit beta' OS=Roseburia inulinivorans GN=rpoC PE=3 SV=1	0.000603007	0.00284826
Metagenome-assembled unannotated gene	MH0370_GL0028113	[gene] locus=scaffold2805_10:4963:5619:- [Complete] codon-table.11	8.27745e-05	0.000627608	[Ruminococcus] 30S ribosomal protein S4	gi|1472662065|gb|RHU14917.1|	30S ribosomal protein S4 [Ruminococcus sp. AM26-12LB]	0.000603007	0.0018058
[Lachnospiraceae] ketol-acid reductoisomerase	gi|1465959571|gb|RGD65366.1|	ketol-acid reductoisomerase [Lachnospiraceae bacterium OF09-6]	8.29858e-05	0.000407828	Metagenome-assembled unannotated gene	159268001-stool2_revised_scaffold27631_1_gene18139	strand:- start:543 stop:1142 length:600 start_codon:no stop_codon:yes gene_type:incomplete [Lack 5'-end] codon-table.11	0.000603007	0.0018058
[Ruminococcus] LacI family transcriptional regulator	gi|1472556610|gb|RHT11971.1|	LacI family transcriptional regulator [Ruminococcus sp. AM40-10AC]	8.32687e-05	0.000324002	Metagenome-assembled unannotated gene	MH0308_GL0097065	[gene] locus=scaffold77853_2:6243:9971:+ [Complete] codon-table.11	0.000603979	0.00182468
[Clostridium] NADP-specific glutamate dehydrogenase	gi|1472177710|gb|RHP42645.1|	NADP-specific glutamate dehydrogenase [Clostridium sp. AF32-12BH]	8.38757e-05	0.00957773	Metagenome-assembled unannotated gene	V1.CD46-0_GL0122250	[gene] locus=scaffold20669_2:490:1011:+ [Complete] codon-table.11	0.000605618	0.000139882
[Clostridium] Carbon monoxide dehydrogenase	A0A1C5KGX4|A0A1C5KGX4_9CLOT	Carbon monoxide dehydrogenase OS=uncultured Clostridium sp. GN=cooS1 PE=4 SV=1	8.38757e-05	0.000765465	[Prevotella copri] SusC/RagA family TonB-linked outer membrane protein	gi|1470676459|gb|RHA82142.1|	SusC/RagA family TonB-linked outer membrane protein, partial [Prevotella copri]	0.000606719	0.00383007
[Lachnospiraceae] elongation factor G	WP_022784942.1	elongation factor G [Lachnospiraceae bacterium NK4A179]	8.39122e-05	0.00127387	Metagenome-assembled unannotated gene	O2.UC20-1_GL0019046	[gene] locus=scaffold3458_3:339:881:- [Complete] codon-table.11	0.000607192	0.000165238
Metagenome-assembled unannotated gene	V1.CD50-0_GL0092963	[gene] locus=scaffold42203_2:8134:8760:+ [Complete] codon-table.11	8.39122e-05	0.000216302	[Dorea] Probable transaldolase	R6XKL8|R6XKL8_9FIRM	Probable transaldolase OS=Dorea sp. CAG:317 GN=tal PE=3 SV=1	0.000607192	0.000270624
Metagenome-assembled unannotated gene	O2.UC41-1_GL0141950	[gene] locus=scaffold85_1:13623:17321:+ [Complete] codon-table.11	8.44279e-05	0.00155387	Metagenome-assembled unannotated gene	MH0446_GL0181715	[gene] locus=scaffold12529_28:282:890:+ [Lack 3'-end] codon-table.11	0.000607192	0.00341927
[Ruminococcus] Triosephosphate isomerase	A0A1C6H8X4|A0A1C6H8X4_9FIRM	Triosephosphate isomerase OS=uncultured Ruminococcus sp. GN=tpiA PE=3 SV=1	8.44279e-05	0.000243668	Metagenome-assembled unannotated gene	T2D-13A_GL0051681	[gene] locus=scaffold25025_1:23840:25108:+ [Complete] codon-table.11	0.000607501	0.000399695
[Ruminococcus] Triosephosphate isomerase	A0A1C5VQE7|A0A1C5VQE7_9FIRM	Triosephosphate isomerase OS=uncultured Ruminococcus sp. GN=tpiA PE=3 SV=1	8.44279e-05	0.000243668	[Clostridium] S-adenosylmethionine synthase	R5K9J0|R5K9J0_9CLOT	S-adenosylmethionine synthase OS=Clostridium sp. CAG:632 GN=metK PE=3 SV=1	0.000609236	0.00787817
[Blautia obeum] LacI family transcriptional regulator	WP_055053740.1	LacI family transcriptional regulator [Blautia obeum]	8.44279e-05	0.000324002	Metagenome-assembled unannotated gene	T2D-11A_GL0051372	[gene] locus=scaffold17150_3:3:2393:+ [Lack 5'-end] codon-table.11	0.000610174	0.00758768
[Roseburia] Phosphoenolpyruvate carboxykinase (ATP)	A0A1C5WCN7|A0A1C5WCN7_9FIRM	Phosphoenolpyruvate carboxykinase (ATP) OS=uncultured Roseburia sp. GN=pckA PE=3 SV=1	8.44279e-05	0.0191983	[Murimonas intestini] 50S ribosomal protein L5	WP_109625167.1	50S ribosomal protein L5 [Murimonas intestini]	0.000610174	0.000247237
Metagenome-assembled unannotated gene	159632143-stool1_revised_C906494_1_gene66819	strand:+ start:2 stop:1030 length:1029 start_codon:no stop_codon:yes gene_type:incomplete [Lack 5'-end] codon-table.11	8.44713e-05	0.000442965	[Bacteroides caecimuris] TonB-dependent receptor	WP_065538360.1	TonB-dependent receptor [Bacteroides caecimuris]	0.000610413	0.0040617
[Ruminococcaceae] phosphoenolpyruvate carboxykinase (ATP)	WP_084328751.1	phosphoenolpyruvate carboxykinase (ATP) [Ruminococcaceae bacterium]	8.46399e-05	0.0241186	Metagenome-assembled unannotated gene	MH0047_GL0036395	[gene] locus=scaffold10973_2:8108:10225:- [Complete] codon-table.11	0.000610413	0.000258988
[Prevotella copri] TonB-dependent receptor	gi|1470246984|gb|RGW65829.1|	TonB-dependent receptor [Prevotella copri]	8.46399e-05	0.00971465	Metagenome-assembled unannotated gene	MH0365_GL0100882	[gene] locus=scaffold5099_1:3310:4155:- [Lack 5'-end] codon-table.11	0.000611127	0.000810921
[Firmicutes] anaerobic carbon-monoxide dehydrogenase catalytic subunit	gi|1472797561|gb|RHV47496.1|	anaerobic carbon-monoxide dehydrogenase catalytic subunit [Firmicutes bacterium OM04-13BH]	8.46399e-05	0.00046807	Metagenome-assembled unannotated gene	MH0086_GL0004272	[gene] locus=scaffold59726_1:960:1730:+ [Complete] codon-table.11	0.000611127	0.000810921
[Parasporobacterium paucivorans] DNA-directed RNA polymerase subunit beta'	WP_094757257.1	DNA-directed RNA polymerase subunit beta' [Parasporobacterium paucivorans]	8.46399e-05	0.000500117	Metagenome-assembled unannotated gene	159632143-stool1_revised_scaffold27075_1_gene110473	strand:+ start:670 stop:1338 length:669 start_codon:yes stop_codon:yes gene_type:complete [Complete] codon-table.11	0.000613605	0.000533253
[Anaerotignum lactatifermentans] elongation factor G	WP_087989103.1	elongation factor G [Anaerotignum lactatifermentans]	8.46616e-05	0.00261817	[Dorea] Glycine reductase complex component B alpha and beta	R9NFB6|R9NFB6_9FIRM	Glycine reductase complex component B alpha and beta OS=Dorea sp. 5-2 GN=C817_00175 PE=4 SV=1	0.000613605	0.000416774
[Prevotella copri] TonB-dependent receptor	gi|1470221230|gb|RGW40978.1|	TonB-dependent receptor [Prevotella copri]	8.47199e-05	0.00971465	[Faecalibacterium prausnitzii] triose-phosphate isomerase	WP_117535700.1	triose-phosphate isomerase [Faecalibacterium prausnitzii]	0.000614066	0.000840329
[Clostridiales] phosphoenolpyruvate carboxykinase (ATP)	WP_024725649.1	MULTISPECIES: phosphoenolpyruvate carboxykinase (ATP) [Clostridiales]	8.48938e-05	0.0153219	Metagenome-assembled unannotated gene	MH0444_GL0025434	[gene] locus=scaffold28276_1:25402:26766:+ [Complete] codon-table.11	0.000615188	0.0118145
[Clostridium] Formate--tetrahydrofolate ligase	A0A1C5U282|A0A1C5U282_9CLOT	Formate--tetrahydrofolate ligase OS=uncultured Clostridium sp. GN=fhs PE=3 SV=1	8.55519e-05	0.000310556	[Ruminococcus gnavus] YgeY family selenium metabolism-linked hydrolase	WP_024852933.1	YgeY family selenium metabolism-linked hydrolase [[Ruminococcus] gnavus]	0.000615188	0.0118145
[Anaeroglobus geminatus] DNA-directed RNA polymerase subunit beta'	G9YH11|G9YH11_9FIRM	DNA-directed RNA polymerase subunit beta' OS=Anaeroglobus geminatus F0357 GN=rpoC PE=3 SV=1	8.56343e-05	0.000495296	[Lachnospiraceae] YgeY family selenium metabolism-linked hydrolase	gi|1484246896|gb|RJW19962.1|	YgeY family selenium metabolism-linked hydrolase [Lachnospiraceae bacterium TM07-2AC]	0.000615188	0.0118145
[Robinsoniella] DNA-directed RNA polymerase subunit beta'	WP_115483560.1	DNA-directed RNA polymerase subunit beta' [Robinsoniella sp. MCWD5]	8.59008e-05	0.000475119	[Bacteroides cellulosilyticus] TonB-dependent receptor	gi|1469872947|gb|RGU30043.1|	TonB-dependent receptor [Bacteroides cellulosilyticus]	0.000615264	0.0031852
[Lachnospiraceae] 30S ribosomal protein S4	WP_099469095.1	30S ribosomal protein S4 [Lachnospiraceae bacterium Marseille-P3773]	8.60364e-05	0.0015839	[Bacteroides cellulosilyticus] TonB-dependent receptor	gi|1469445536|gb|RGQ16836.1|	TonB-dependent receptor [Bacteroides cellulosilyticus]	0.000615264	0.0031852
[Clostridium] DNA-directed RNA polymerase subunit beta'	WP_089983682.1	DNA-directed RNA polymerase subunit beta' [Clostridium sp. C105KSO13]	8.63622e-05	0.000618319	[Bacteroides] TonB-dependent receptor	WP_025726496.1	TonB-dependent receptor [Bacteroides sp. 14(A)]	0.000615264	0.0031852
Metagenome-assembled unannotated gene	NLM031_GL0047479	[gene] locus=scaffold73_2:5930:7564:+ [Complete] codon-table.11	8.63714e-05	0.00107558	[Roseburia] 30S ribosomal protein S3	A0A1C5ZI14|A0A1C5ZI14_9FIRM	30S ribosomal protein S3 OS=uncultured Roseburia sp. GN=rpsC PE=3 SV=1	0.000615835	0.000326904
Metagenome-assembled unannotated gene	O2.UC36-0_GL0094656	[gene] locus=scaffold21695_10:790:4497:+ [Complete] codon-table.11	8.63937e-05	0.000666523	[Clostridium] Chaperone protein DnaK	A0A1C5RX85|A0A1C5RX85_9CLOT	Chaperone protein DnaK OS=uncultured Clostridium sp. GN=dnaK PE=2 SV=1	0.000616887	0.00818903
Metagenome-assembled unannotated gene	MH0316_GL0187939	[gene] locus=scaffold38867_1:82:834:- [Complete] codon-table.11	8.64444e-05	0.000263759	Metagenome-assembled unannotated gene	160400887-stool1_revised_C1337657_1_gene69001	strand:+ start:2 stop:535 length:534 start_codon:no stop_codon:no gene_type:incomplete [Lack both ends] codon-table.11	0.000617473	0.00440152
[Desulfotomaculum guttoideum] ABC transporter substrate-binding protein	WP_092240915.1	ABC transporter substrate-binding protein [[Desulfotomaculum] guttoideum]	8.65638e-05	0.0126462	[Ruminococcus] elongation factor G	gi|1466425292|gb|RGH81657.1|	elongation factor G [Ruminococcus sp. AM29-10LB]	0.000621837	0.000168896
[Lachnoclostridium] DNA-directed RNA polymerase subunit beta'	WP_087161389.1	DNA-directed RNA polymerase subunit beta' [Lachnoclostridium sp. An169]	8.67807e-05	0.0007845	Metagenome-assembled unannotated gene	O2.UC23-2_GL0003731	[gene] locus=scaffold80708_2:25:711:- [Complete] codon-table.11	0.000621837	0.000380527
Metagenome-assembled unannotated gene	MH0377_GL0172495	[gene] locus=scaffold69316_7:2606:4210:+ [Complete] codon-table.11	8.70381e-05	0.0204541	[Dorea] fructose-6-phosphate aldolase	WP_016222074.1	fructose-6-phosphate aldolase [Dorea sp. 5-2]	0.000621837	0.000399695
Metagenome-assembled unannotated gene	MH0047_GL0015637	[gene] locus=scaffold29929_2:440:1480:+ [Complete] codon-table.11	8.71503e-05	0.000526094	[Lachnospiraceae] elongation factor G	WP_022784942.1	elongation factor G [Lachnospiraceae bacterium NK4A179]	0.000621837	0.00127387
[Lachnospiraceae] 30S ribosomal protein S3	WP_090017409.1	30S ribosomal protein S3 [Lachnospiraceae bacterium XBB1006]	8.71503e-05	0.000347523	[Clostridium] DNA-directed RNA polymerase subunit beta'	R5EA30|R5EA30_9CLOT	DNA-directed RNA polymerase subunit beta' OS=Clostridium sp. CAG:590 GN=rpoC PE=3 SV=1	0.000622506	0.00117443
[Blautia] Bifunctional protein FolD	R5WVL1|R5WVL1_9FIRM	Bifunctional protein FolD OS=Blautia sp. CAG:257 GN=folD PE=3 SV=1	8.73574e-05	0.00189949	Metagenome-assembled unannotated gene	DLM013_GL0094156	[gene] locus=scaffold9256_7:1:648:- [Lack both ends] codon-table.11	0.000623467	0.000342977
[Blautia obeum] LacI family transcriptional regulator	WP_055059887.1	LacI family transcriptional regulator [Blautia obeum]	8.73574e-05	0.000258988	Metagenome-assembled unannotated gene	O2.UC47-2_GL0031100	[gene] locus=scaffold32830_6:2006:2599:+ [Complete] codon-table.11	0.000623467	0.000874031
[Ruminococcus] LacI family transcriptional regulator	gi|1472274331|gb|RHQ36736.1|	LacI family transcriptional regulator [Ruminococcus sp. AF25-28AC]	8.74954e-05	0.000267961	[Ruminococcus torques] DNA-directed RNA polymerase subunit beta'	D4M4B3|D4M4B3_9FIRM	DNA-directed RNA polymerase subunit beta' OS=Ruminococcus torques L2-14 GN=rpoC PE=3 SV=1	0.000624666	0.00146122
[Blautia] formate--tetrahydrofolate ligase	gi|1472460355|gb|RHS18329.1|	formate--tetrahydrofolate ligase [Blautia sp. AF13-16]	8.74954e-05	0.000272403	[Lachnospiraceae] anaerobic carbon-monoxide dehydrogenase catalytic subunit	gi|1472837120|gb|RHV86002.1|	anaerobic carbon-monoxide dehydrogenase catalytic subunit [Lachnospiraceae bacterium OF09-33XD]	0.000624686	0.00176883
[Blautia] DNA-directed RNA polymerase subunit beta	gi|1466255841|gb|RGG18807.1|	DNA-directed RNA polymerase subunit beta [Blautia sp. AF26-2]	8.77864e-05	0.000553711	Metagenome-assembled unannotated gene	T2D-135A_GL0029651	[gene] locus=scaffold9675_6:3:2909:+ [Lack 5'-end] codon-table.11	0.000624686	0.0036871
Metagenome-assembled unannotated gene	V1.FI09_GL0160220	[gene] locus=scaffold84819_1:3:2801:+ [Lack both ends] codon-table.11	8.79498e-05	0.00517001	Metagenome-assembled unannotated gene	O2.UC9-1_GL0003570	[gene] locus=scaffold26633_1_1:2:658:- [Lack both ends] codon-table.11	0.000624686	0.00278095
Metagenome-assembled unannotated gene	V1.CD11-0_GL0017589	[gene] locus=C564897_1:45:2126:- [Complete] codon-table.11	8.79498e-05	0.00231912	[Bacteroides] NADH:ubiquinone reductase (Na(+)-transporting) subunit F	WP_008654787.1	NADH:ubiquinone reductase (Na(+)-transporting) subunit F [Bacteroides sp. 3_1_33FAA]	0.000625242	0.00227935
[Ruminococcus] LacI family transcriptional regulator	gi|1472770531|gb|RHV20938.1|	LacI family transcriptional regulator [Ruminococcus sp. OM05-7]	8.79498e-05	0.000258988	[Bacteroides dorei] Na(+)-translocating NADH-quinone reductase subunit F	I8VXT3|I8VXT3_9BACE	Na(+)-translocating NADH-quinone reductase subunit F OS=Bacteroides dorei CL02T12C06 GN=nqrF PE=3 SV=1	0.000625242	0.00227935
Metagenome-assembled unannotated gene	V1.UC51-4_GL0052281	[gene] locus=scaffold12228_3:114:1268:- [Complete] codon-table.11	8.79498e-05	0.000168258	[Bacteroides] NADH:ubiquinone reductase (Na(+)-transporting) subunit F	gi|1484333426|gb|RJX01569.1|	NADH:ubiquinone reductase (Na(+)-transporting) subunit F [Bacteroides sp. AF15-23LB]	0.000625242	0.00227935
[Ruminococcus] LacI family transcriptional regulator	gi|1472329180|gb|RHQ89959.1|	LacI family transcriptional regulator [Ruminococcus sp. AF21-42]	8.82059e-05	0.000279056	[Butyrivibrio fibrisolvens] DNA-directed RNA polymerase subunit beta'	D4J019|D4J019_BUTFI	DNA-directed RNA polymerase subunit beta' OS=Butyrivibrio fibrisolvens 16/4 GN=rpoC PE=3 SV=1	0.000625892	0.00215747
Metagenome-assembled unannotated gene	O2.UC15-1_GL0123131	[gene] locus=scaffold472_2:35729:37390:- [Complete] codon-table.11	8.8317e-05	0.0337117	[Blautia] acetate kinase	gi|1470387335|gb|RGY02276.1|	acetate kinase [Blautia sp. OF03-15BH]	0.000626805	0.000999874
[Clostridium bolteae] DNA-directed RNA polymerase subunit beta'	A8RPH5|A8RPH5_CLOBW	DNA-directed RNA polymerase subunit beta' OS=Clostridium bolteae (strain ATCC BAA-613 / WAL 16351) GN=rpoC PE=3 SV=1	8.84191e-05	0.0014093	Metagenome-assembled unannotated gene	NLF007_GL0096627	[gene] locus=scaffold6323_5:1630:2172:+ [Complete] codon-table.11	0.000627747	9.82425e-05
[truncated: 6,606 more rows]
