# Supplementary material for: Core microbiome-associated proteins associated with ulcerative colitis interact with cytokines for synergistic or antagonistic effects on gut bacteria
Source: ISME J. 2024 Jul 29;18(1):wrae146. doi: 10.1093/ismejo/wrae146 (PMC11360980; doi:10.1093/ismejo/wrae146)
Supplement: Additional_file_6_wrae146 [file additional_file_6_wrae146.xlsx]

## Sheet: Sheet1
TABLE S5. Spearman’s correlation of host proteins and microbiome that were differentially expressed in UC (FDR < 0.25), CD (FDR < 0.25) and control (FDR < 0.25) group.
Host protein-microbe associations in UC				Host protein-biological process associations in UC				Host protein-molecular function associations in UC				Host protein-microbe associations in CD				Host protein-biological process associations in CD				Host protein-molecular function associations in CD				Host protein-microbe associations in control				Host protein-biological process associations in control				Host protein-molecular function associations in control
Proteins	Taxonomy	r	FDR	Proteins	Biological processes	r	FDR	Proteins	molecular functions	r	FDR	Proteins	Taxonomy	r	FDR	Proteins	Biological processes	r	FDR	Proteins	molecular functions	r	FDR	Proteins	Taxonomy	r	FDR	Proteins	Biological processes	r	FDR	Proteins	molecular functions	r	FDR
FCGBP	Tissierellia	0.419934	0.185476	MPO	translation	-0.506713	0.0644727	ENPP7	ketol-acid reductoisomerase activity	0.384849	0.218037	LYZ	Micrococcales	0.566697	0.248679	MPO	iron ion transport	0.705098	0.0292438	MPO	isomerase activity	-0.740171	0.0332739	FCGBP	Blautia	0.581665	0.0536787	FCGBP	translation	0.506494	0.179361	PRG3	L-isoleucine transaminase activity	-0.549083	0.0836473
IGHA1	Clostridia	-0.381773	0.23174	APCS	translation	-0.402197	0.177183	IGKV3-20	ketol-acid reductoisomerase activity	-0.536411	0.0607636	CELA3A	Micrococcales	-0.670673	0.0693712	S100A9	iron ion transport	0.713308	0.0292438	APCS	isomerase activity	-0.71194	0.0411044	FCGBP	Clostridia	0.656532	0.0143874	VDAC1	translation	0.525366	0.156967	PRG3	L-leucine transaminase activity	-0.545858	0.0877558
IGHA1	Eubacteriaceae	-0.394393	0.215402	CELA3A	translation	0.458621	0.109623	MPO	ketol-acid reductoisomerase activity	-0.489364	0.0991428	CELA3A	Tissierellia	0.584576	0.181879	S100A8	iron ion transport	0.802942	0.00161521	TF	isomerase activity	-0.728547	0.0332739	FCGBP	Eubacteriales	0.660199	0.0143874	ASAH2	translation	0.463102	0.249704	PRG3	L-valine transaminase activity	-0.55098	0.0826836
IGHA1	Eubacteriales	-0.381773	0.23174	MUC2	translation	0.454904	0.113534	CELA3A	ketol-acid reductoisomerase activity	0.39661	0.197736	CPA2	Micrococcales	-0.597945	0.181879	S100A9	intracellular iron ion homeostasis	0.661987	0.0667107	S100A8	isomerase activity	-0.649915	0.148214	FCGBP	Lachnospiraceae	0.658671	0.0143874	MUC2	translation	0.626175	0.0313237	FCGBP	IMP dehydrogenase activity	0.532365	0.105001
IGHA1	Eubacterium	-0.391153	0.221157	S100A9	translation	-0.443842	0.123888	S100A9	ketol-acid reductoisomerase activity	-0.421429	0.169775	IGKC	Ruminococcus	-0.662315	0.0713519	S100A8	intracellular iron ion homeostasis	0.708905	0.0292438	S100A12	isomerase activity	-0.639112	0.171504	FCGBP	Tissierellia	0.57782	0.054646	IGKV3OR2-268	translation	-0.558442	0.104735	ASAH2	IMP dehydrogenase activity	0.578171	0.0629706
IGHA1	Micrococcales	-0.423621	0.182483	VDAC2	translation	-0.420536	0.151855	KRT6A	ketol-acid reductoisomerase activity	0.400142	0.1945	IGKV1D-33	Roseburia	-0.592995	0.181879					CELA3A	oxidoreductase activity, acting on the CH-CH group of donors	0.686276	0.0739293	ASAH2	Clostridia	0.525745	0.128842	IGKC	nucleotide catabolic process	-0.531293	0.148821	MUC2	IMP dehydrogenase activity	0.614603	0.0310568
ENPP7	Coprobacillaceae	0.438935	0.16539	KRT6A	translation	0.502836	0.0672568	IGLV2-14	ketol-acid reductoisomerase activity	-0.438361	0.147181	IGKV1D-33	Ruminococcus	-0.67842	0.0693712					CELA3A	FMN binding	0.651814	0.148214	ASAH2	Eubacteriales	0.52605	0.128842	IGHV4-31	nucleotide catabolic process	-0.498531	0.182393	ALPP	IMP dehydrogenase activity	-0.513981	0.135564
ENPP7	Eubacteriaceae	0.414811	0.19107	KRT6C	translation	0.553582	0.0388676	KRT6C	ketol-acid reductoisomerase activity	0.441259	0.146644	LTF	Micrococcales	0.594515	0.181879									ASAH2	Lachnospiraceae	0.504049	0.165883	CDHR2	nucleotide catabolic process	0.580316	0.091636	FCGBP	phosphoribosylformylglycinamidine synthase activity	0.467179	0.228869
ENPP7	Eubacterium	0.411015	0.1937	IGKV3OR2-268	translation	-0.539475	0.0431735	IGLV1-51	ketol-acid reductoisomerase activity	-0.390833	0.206911	PRSS3	Micrococcales	-0.586967	0.181879									ASAH2	Prevotellaceae	0.626022	0.0217421	MUC2	monoatomic ion transmembrane transport	-0.484529	0.203662	ASAH2	phosphoribosylformylglycinamidine synthase activity	0.558369	0.0817926
ENPP7	Lachnospiraceae	0.564082	0.0368955	KRT6B	translation	0.605434	0.0212098	IGHV3OR16-10	ketol-acid reductoisomerase activity	-0.460432	0.128835	AMY2B	Eubacteriaceae	0.597307	0.181879									ASAH2	Tissierellia	0.511818	0.156146	FCGBP	'de novo' IMP biosynthetic process	0.505605	0.179361	MUC2	phosphoribosylformylglycinamidine synthase activity	0.652455	0.0191643
ENPP7	Oscillatoriales	0.501735	0.0812711	KRT5	translation	0.490999	0.0765885	IGKV3OR2-268	ketol-acid reductoisomerase activity	-0.562566	0.049302	AMY2B	Tissierellia	0.583795	0.181879									CELA3A	Enterobacteriaceae	-0.475667	0.242818	ASAH2	'de novo' IMP biosynthetic process	0.719203	0.0011548	ASAH2	oxidoreductase activity, acting on X-H and Y-H to form an X-Y bond, with a disulfide as acceptor	0.464373	0.228869
ENPP7	Roseburia	0.481978	0.10451	IGLV7-46	translation	-0.624215	0.0142775	KRT6B	ketol-acid reductoisomerase activity	0.510317	0.0828181	IGHV4-28	Ruminococcus	-0.59892	0.181879									MUC2	Actinomycetota	0.494767	0.182285	MUC2	'de novo' IMP biosynthetic process	0.66923	0.00791845	CPA2	oxidoreductase activity, acting on X-H and Y-H to form an X-Y bond, with a disulfide as acceptor	-0.492168	0.189438
ENPP7	Ruminococcus	0.432949	0.171918	PRG3	translation	-0.395843	0.186515	KRT5	ketol-acid reductoisomerase activity	0.412313	0.181843	CTSG	Micrococcales	0.689884	0.0693712									MUC2	Anaerostipes	0.556132	0.0853376	VDAC2	L-arabinose metabolic process	-0.494487	0.189536	AMY2A	oxidoreductase activity, acting on X-H and Y-H to form an X-Y bond, with a disulfide as acceptor	-0.462997	0.231416
IGKV3-20	Eubacteriaceae	-0.448382	0.14956	TF	translation	-0.385515	0.199782	IGLV7-46	ketol-acid reductoisomerase activity	-0.533944	0.0630546	AMY2A	Tissierellia	0.617356	0.181879									MUC2	Clostridia	0.551608	0.0895778	PRG3	isoleucine biosynthetic process	-0.472775	0.226671	FCGBP	threonine synthase activity	-0.497296	0.177501
IGKV3-20	Eubacterium	-0.424627	0.181535	S100A8	translation	-0.49144	0.0765885	IGHV4-28	ketol-acid reductoisomerase activity	-0.443861	0.145634	PRTN3	Micrococcales	0.60491	0.181879									MUC2	Eubacteriales	0.556803	0.0853376	PRTN3	isoleucine biosynthetic process	-0.465979	0.247901	IGKV1D-33	threonine synthase activity	0.552225	0.0826836
IGKV3-20	Oscillatoriales	-0.513621	0.0713649	CTSG	translation	-0.494332	0.0735768	PRG3	ketol-acid reductoisomerase activity	-0.423856	0.166617	SERPINB1	Micrococcales	0.774962	0.00524382									MUC2	Lachnospiraceae	0.488502	0.195793	PRG3	valine biosynthetic process	-0.480553	0.205872	IGHV4-39	threonine synthase activity	0.55577	0.0817926
CTRC	Actinomycetes	-0.496552	0.0891115	PRTN3	translation	-0.413163	0.161787	TF	ketol-acid reductoisomerase activity	-0.390833	0.206911													MUC2	Prevotellaceae	0.629814	0.0217421	IGKV1D-33	protein targeting	0.491355	0.195644	IGLV7-46	threonine synthase activity	0.535964	0.10291
CTRC	Actinomycetota	-0.489655	0.0981077	ALPP	translation	0.436946	0.131769	S100A8	ketol-acid reductoisomerase activity	-0.47062	0.118802													MUC2	Tissierellia	0.61025	0.031574	IGHV3OR16-10	protein targeting	0.507565	0.179361	ALPP	threonine synthase activity	0.62276	0.0262594
CTRC	Coprobacillaceae	0.411423	0.1937	FCGBP	nucleotide catabolic process	-0.372768	0.21368	PRSS2	ketol-acid reductoisomerase activity	0.52628	0.0710373													CPA2	Prevotellaceae	-0.4995	0.176231	AMY2A	protein targeting	0.500382	0.180633	IGHV4-28	phosphate acetyltransferase activity	-0.522435	0.119605
CTRC	Micrococcales	-0.627495	0.014117	HBD	nucleotide catabolic process	0.419205	0.154037	PRSS2	ketol-acid reductoisomerase activity	0.52628	0.0710373													CPA2	Ruminococcus	-0.512156	0.156146	CDHR2	protein targeting	-0.487242	0.202496	MUC2	isomerase activity	0.490947	0.189438
CTRC	Oscillatoriales	0.51858	0.0697423	RETN	nucleotide catabolic process	0.630824	0.0134173	ENPP7	beta-N-acetylglucosaminidase activity	0.39904	0.1945													IGKC	Prevotellaceae	-0.497517	0.177583	VDAC1	intracellular protein transmembrane transport	-0.494092	0.189536	ASAH2	glycine reductase activity	0.477829	0.218584
LYZ	Actinomycetes	0.586324	0.0302336	IGHV4-38-2	nucleotide catabolic process	-0.382532	0.202635	IGHV3OR16-10	beta-N-acetylglucosaminidase activity	-0.449115	0.140772													APOD	Blautia wexlerae	0.540144	0.113205	MUC2	intracellular protein transmembrane transport	-0.47937	0.206186	AMY2A	glycine reductase activity	-0.458716	0.249113
LYZ	Actinomycetota	0.541184	0.0532206	HBA1	nucleotide catabolic process	0.478889	0.0902903	IGKV3-20	L-isoleucine transaminase activity	-0.372042	0.239772													IGHV4-38-2	Prevotellaceae	-0.477819	0.239339	CDHR2	intracellular protein transmembrane transport	-0.502101	0.180633	IGHV4-28	acetyltransferase activity	-0.524641	0.116501
VDAC1	Prevotellaceae	0.463981	0.128415	CDHR2	nucleotide catabolic process	0.448147	0.121357	MPO	L-isoleucine transaminase activity	-0.504119	0.0887908													IGHV3OR16-10	Bacillales	-0.528548	0.128842	ASAH2	iron ion transport	-0.529664	0.148821	ASAH2	alpha-L-arabinofuranosidase activity	-0.471235	0.228869
IGHG1	Actinomycetes	0.528079	0.0633344	FCGBP	tRNA aminoacylation for protein translation	0.427495	0.141432	S100A9	L-isoleucine transaminase activity	-0.439049	0.147181													IGHV3OR16-10	Ruminococcus	-0.49067	0.19299	CPA2	lipid metabolic process	-0.505232	0.179361	VDAC2	alpha-L-arabinofuranosidase activity	-0.525599	0.116501
IGHG1	Actinomycetota	0.473399	0.114179	APCS	tRNA aminoacylation for protein translation	-0.429113	0.141306	SELENBP1	L-isoleucine transaminase activity	0.369136	0.242578													IGHV4-31	Prevotellaceae	-0.534143	0.12385	ALPP	methionine biosynthetic process	0.462997	0.249704	PRG3	alpha-L-arabinofuranosidase activity	-0.490266	0.189438
IGHG1	Coprobacillaceae	-0.514149	0.0713422	FCGBP	ribosomal small subunit biogenesis	-0.398719	0.180822	MPO	L-isoleucine transaminase activity	-0.369587	0.242149													IGLV7-46	Tissierellia	-0.508461	0.161728	TF	intracellular iron ion homeostasis	-0.500437	0.180633	ASAH2	oxidoreductase activity, acting on the aldehyde or oxo group of donors	0.570839	0.0701253
IGHG1	Micrococcales	0.661226	0.00921567	CTRC	ribosomal small subunit biogenesis	-0.44209	0.125109	KRT6C	L-isoleucine transaminase activity	0.392011	0.205165													TF	Butyricicoccus	0.600233	0.0380675	CELA2B	intracellular iron ion homeostasis	0.511688	0.179361	MUC2	oxidoreductase activity, acting on the aldehyde or oxo group of donors	0.610623	0.0321709
IGHG1	Oscillatoriales	-0.443632	0.158871	IGHG1	ribosomal small subunit biogenesis	0.571217	0.0323543	IGKV3OR2-268	L-isoleucine transaminase activity	-0.46836	0.121977													TF	Clostridiaceae	0.589182	0.0476116	S100A8	intracellular iron ion homeostasis	-0.470313	0.233469	FCGBP	structural constituent of ribosome	0.469213	0.228869
ASAH2	Actinomycetes	-0.402477	0.201867	MPO	ribosomal small subunit biogenesis	0.43968	0.129292	KRT6B	L-isoleucine transaminase activity	0.467706	0.121977													TTR	Enterobacteriaceae	0.503816	0.165883	MUC2	protein transport by the Sec complex	-0.48514	0.203662	VDAC1	structural constituent of ribosome	0.511647	0.136346
ASAH2	Actinomycetota	-0.416578	0.19089	APCS	ribosomal small subunit biogenesis	0.579056	0.0315218	IGLV7-46	L-isoleucine transaminase activity	-0.433852	0.152427													CDHR2	Faecalibacterium	0.647554	0.0151306	IGKC	protein transport by the Sec complex	0.478075	0.207101	MUC2	structural constituent of ribosome	0.635801	0.0191643
MPO	Actinomycetes	0.427146	0.178973	CELA3A	ribosomal small subunit biogenesis	-0.399211	0.180736	IGHV4-28	L-isoleucine transaminase activity	-0.388974	0.211383													SERPINB1	Enterobacteriaceae	0.512743	0.156146	IGKV1D-33	protein transport by the Sec complex	0.583474	0.091636	IGKV3OR2-268	structural constituent of ribosome	-0.579832	0.0629706
MPO	Actinomycetota	0.451533	0.146953	S100A9	ribosomal small subunit biogenesis	0.478068	0.0911939	S100A8	L-isoleucine transaminase activity	-0.569634	0.049302																	IGHV4-39	protein transport by the Sec complex	0.487251	0.202496	IGLV7-46	structural constituent of ribosome	-0.46641	0.228869
MPO	Clostridium	-0.479926	0.105838	IGKV1D-33	ribosomal small subunit biogenesis	0.508132	0.0636228	CTSG	L-isoleucine transaminase activity	-0.382732	0.221033																	IGHV4-38-2	protein transport by the Sec complex	0.507624	0.179361	IGHV4-38-2	serine-type endopeptidase activity	0.465709	0.228869
MPO	Coprobacillaceae	-0.555647	0.0415788	IGLV2-14	ribosomal small subunit biogenesis	0.419625	0.153528	PRSS2	L-isoleucine transaminase activity	0.402045	0.191641																	IGHV3OR16-10	protein transport by the Sec complex	0.547608	0.129573	ALPP	methenyltetrahydrofolate cyclohydrolase activity	0.46422	0.228869
MPO	Erysipelotrichales	-0.384165	0.22821	IGLV1-51	ribosomal small subunit biogenesis	0.517807	0.0546916	PRSS2	L-isoleucine transaminase activity	0.402045	0.191641																	AMY2A	protein transport by the Sec complex	0.481131	0.205872	ALPP	methylenetetrahydrofolate dehydrogenase (NADP+) activity	0.46422	0.228869
MPO	Erysipelotrichia	-0.375614	0.241899	ALB	ribosomal small subunit biogenesis	0.460837	0.107595	IGKV3-20	L-leucine transaminase activity	-0.373042	0.238743																	CDHR2	protein transport by the Sec complex	-0.515966	0.179361	VDAC1	protein-transporting ATPase activity	-0.519792	0.124157
MPO	Eubacteriaceae	-0.445738	0.155356	IGKV3OR2-268	ribosomal small subunit biogenesis	0.517807	0.0546916	MPO	L-leucine transaminase activity	-0.50812	0.0849133																	IGKV1D-33	monosaccharide metabolic process	-0.465363	0.247901	MUC2	protein-transporting ATPase activity	-0.468385	0.228869
MPO	Eubacterium	-0.433858	0.171272	LTF	ribosomal small subunit biogenesis	0.356826	0.244862	APCS	L-leucine transaminase activity	-0.375257	0.236106																	IGLV2-14	monosaccharide metabolic process	-0.535636	0.148821	IGKC	protein-transporting ATPase activity	0.544343	0.0880708
MPO	Micrococcales	0.651386	0.0109154	AMY2B	ribosomal small subunit biogenesis	-0.550025	0.0389261	CELA3A	L-leucine transaminase activity	0.367041	0.244603																	ASAH2	purine nucleotide biosynthetic process	0.558637	0.104735	IGKV1D-33	protein-transporting ATPase activity	0.507351	0.147337
MPO	Oscillatoriales	-0.687025	0.00547932	PRG3	ribosomal small subunit biogenesis	0.62979	0.0134173	S100A9	L-leucine transaminase activity	-0.427048	0.160196																	MUC2	purine nucleotide biosynthetic process	0.531785	0.148821	IGHV4-39	protein-transporting ATPase activity	0.499756	0.171686
MPO	Roseburia	-0.437415	0.166365	TF	ribosomal small subunit biogenesis	0.504991	0.0660537	KRT6C	L-leucine transaminase activity	0.409556	0.185449																	PRG3	leucine biosynthetic process	-0.480743	0.205872	IGHV4-38-2	protein-transporting ATPase activity	0.479633	0.214129
MPO	Ruminococcus	-0.386559	0.225596	S100A8	ribosomal small subunit biogenesis	0.3687	0.220301	IGKV3OR2-268	L-leucine transaminase activity	-0.472861	0.115603																	FCGBP	GMP biosynthetic process	0.537829	0.148821	IGHV4-31	protein-transporting ATPase activity	0.568512	0.0707701
APCS	Actinomycetes	0.552956	0.0435854	PRSS2	ribosomal small subunit biogenesis	-0.551996	0.0389016	KRT6B	L-leucine transaminase activity	0.487758	0.0991428																	ASAH2	GMP biosynthetic process	0.565449	0.103433	CDHR2	protein-transporting ATPase activity	-0.475077	0.224592
APCS	Actinomycetota	0.56638	0.0367304	PRSS2	ribosomal small subunit biogenesis	-0.551996	0.0389016	KRT5	L-leucine transaminase activity	0.378259	0.230029																	MUC2	GMP biosynthetic process	0.577462	0.091636	ALPP	cellulose 1,4-beta-cellobiosidase activity	0.515207	0.135094
APCS	Blautia wexlerae	-0.388075	0.225596	AMY2A	ribosomal small subunit biogenesis	-0.54066	0.0431735	IGLV7-46	L-leucine transaminase activity	-0.448606	0.140772																	ALPP	GMP biosynthetic process	-0.509902	0.179361	FCGBP	chitinase activity	-0.474859	0.224592
APCS	Clostridium	-0.374076	0.243706	S100A12	ribosomal small subunit biogenesis	0.447135	0.121963	IGHV4-28	L-leucine transaminase activity	-0.396758	0.197736																	FCGBP	glutamine metabolic process	0.569396	0.102785	ENPP7	chitinase activity	-0.471191	0.228869
APCS	Micrococcales	0.545891	0.0497035	ALPP	ribosomal small subunit biogenesis	-0.685067	0.00656213	S100A8	L-leucine transaminase activity	-0.564633	0.049302																	ASAH2	glutamine metabolic process	0.740169	0.000630171	ASAH2	chitinase activity	-0.53263	0.105001
APCS	Oscillatoriales	-0.47305	0.114179	MPO	IMP biosynthetic process	-0.421304	0.151021	CTSG	L-leucine transaminase activity	-0.388235	0.21165																	MUC2	glutamine metabolic process	0.739001	0.000630171	MUC2	chitinase activity	-0.635231	0.0191643
APCS	Roseburia	-0.404574	0.201261	CELA3A	IMP biosynthetic process	0.368748	0.220301	PRSS2	L-leucine transaminase activity	0.410546	0.18462																					IGKV1D-33	chitinase activity	0.585489	0.0597139
APCS	Ruminococcus	-0.424282	0.181554	KRT5	IMP biosynthetic process	0.360013	0.238357	PRSS2	L-leucine transaminase activity	0.410546	0.18462																					IGHV4-39	chitinase activity	0.489576	0.189438
CELA3A	Actinomycetes	-0.599507	0.0240311	PRTN3	IMP biosynthetic process	-0.442864	0.124995	ALPP	L-leucine transaminase activity	0.369542	0.242149																					IGKV3OR2-268	chitinase activity	0.535687	0.10291
CELA3A	Actinomycetota	-0.66798	0.00840242	S100A12	IMP biosynthetic process	-0.421888	0.150629	IGKV3-20	L-valine transaminase activity	-0.373042	0.238743																					ALPP	chitinase activity	0.526211	0.116501
CELA3A	Clostridium	0.465431	0.126629	MUC2	monoatomic ion transmembrane transport	-0.374569	0.210873	MPO	L-valine transaminase activity	-0.50812	0.0849133																					FCGBP	tRNA binding	0.481742	0.212416
CELA3A	Coprobacillaceae	0.430505	0.175654	XPNPEP2	monoatomic ion transmembrane transport	0.368093	0.221621	APCS	L-valine transaminase activity	-0.375257	0.236106																					MUC2	tRNA binding	0.576667	0.0629706
CELA3A	Eubacteriaceae	0.376576	0.241899	VDAC2	monoatomic ion transmembrane transport	0.401488	0.178541	CELA3A	L-valine transaminase activity	0.367041	0.244603																					FCGBP	oxidoreductase activity	-0.592666	0.0520346
CELA3A	Micrococcales	-0.628983	0.014117	IGLV1-51	monoatomic ion transmembrane transport	0.354231	0.248558	S100A9	L-valine transaminase activity	-0.427048	0.160196																					VDAC1	oxidoreductase activity	-0.488728	0.189438
CELA3A	Oscillatoriales	0.619431	0.0166186	IGHV3OR16-10	monoatomic ion transmembrane transport	0.40936	0.166917	KRT6C	L-valine transaminase activity	0.409556	0.185449																					ASAH2	oxidoreductase activity	-0.643392	0.0191643
CELA3A	Roseburia	0.397252	0.210372	IGLV7-46	monoatomic ion transmembrane transport	0.386747	0.198412	IGKV3OR2-268	L-valine transaminase activity	-0.472861	0.115603																					MUC2	oxidoreductase activity	-0.700894	0.0110209
CELA3A	Ruminococcus	0.433997	0.171272	FCGBP	sodium ion transport	0.374745	0.210849	KRT6B	L-valine transaminase activity	0.487758	0.0991428																					TF	oxidoreductase activity	-0.480439	0.214129
HBD	Actinomycetes	0.696653	0.00527102	ENPP7	sodium ion transport	0.422863	0.149816	KRT5	L-valine transaminase activity	0.378259	0.230029																					APOD	ABC-type transporter activity	0.474081	0.224592
HBD	Actinomycetota	0.687942	0.00547932	MPO	sodium ion transport	-0.603523	0.0218819	IGLV7-46	L-valine transaminase activity	-0.448606	0.140772																					IGHV4-39	ABC-type transporter activity	-0.470154	0.228869
HBD	Anaerostipes	0.415159	0.19107	APCS	sodium ion transport	-0.394498	0.186616	IGHV4-28	L-valine transaminase activity	-0.396758	0.197736																					FCGBP	rRNA binding	0.512911	0.135605
HBD	Butyricicoccus	0.402074	0.202221	CELA3A	sodium ion transport	0.552748	0.0389016	S100A8	L-valine transaminase activity	-0.564633	0.049302																					VDAC1	rRNA binding	0.559099	0.0817926
HBD	Micrococcales	0.56266	0.0371973	MUC2	sodium ion transport	0.370518	0.217357	CTSG	L-valine transaminase activity	-0.388235	0.21165																					ASAH2	rRNA binding	0.467074	0.228869
MUC2	Clostridiaceae	0.403163	0.201867	S100A9	sodium ion transport	-0.542278	0.0431735	PRSS2	L-valine transaminase activity	0.410546	0.18462																					MUC2	rRNA binding	0.643288	0.0191643
MUC2	Gammaproteobacteria	-0.524396	0.0652175	SELENBP1	sodium ion transport	0.468249	0.101634	PRSS2	L-valine transaminase activity	0.410546	0.18462																					IGKV3OR2-268	rRNA binding	-0.554469	0.0817926
MUC2	Lachnospiraceae	0.40838	0.198259	MPO	sodium ion transport	-0.555572	0.0379092	ALPP	L-valine transaminase activity	0.369542	0.242149																					FCGBP	ribonucleoside binding	0.554893	0.0817926
MUC2	Prevotellaceae	0.437748	0.166365	KRT6C	sodium ion transport	0.392797	0.187729	ENPP7	IMP dehydrogenase activity	0.668903	0.0132305																					ASAH2	ribonucleoside binding	0.664526	0.0191643
MUC2	Pseudomonadota	-0.473632	0.114179	LTF	sodium ion transport	-0.450245	0.119544	CTRC	IMP dehydrogenase activity	0.466725	0.122464																					MUC2	ribonucleoside binding	0.638658	0.0191643
S100A9	Actinomycetes	0.384729	0.22821	PRSS3	sodium ion transport	0.409114	0.166917	MPO	IMP dehydrogenase activity	-0.537454	0.0600096																					ASAH2	ferric iron binding	-0.487156	0.192312
S100A9	Actinomycetota	0.375369	0.241899	KRT6B	sodium ion transport	0.416001	0.158305	S100A9	IMP dehydrogenase activity	-0.562535	0.049302																					KRT6B	mucinaminylserine mucinaminidase activity	-0.489304	0.189438
S100A9	Blautia	-0.376327	0.241899	IGLV7-46	sodium ion transport	-0.421915	0.150629	SELENBP1	IMP dehydrogenase activity	0.488323	0.0991428
S100A9	Blautia wexlerae	-0.397116	0.210372	IGHV4-28	sodium ion transport	-0.489282	0.0775423	XPNPEP2	IMP dehydrogenase activity	0.451829	0.137538
S100A9	Coprobacillaceae	-0.407764	0.1992	PRG3	sodium ion transport	-0.43396	0.135368	IGKV1D-33	IMP dehydrogenase activity	-0.474269	0.115235
S100A9	Micrococcales	0.507453	0.0753559	TF	sodium ion transport	-0.455812	0.112878	MPO	IMP dehydrogenase activity	-0.433585	0.152427
S100A9	Oscillatoriales	-0.621084	0.0163625	S100A8	sodium ion transport	-0.68234	0.00656213	IGLV2-14	IMP dehydrogenase activity	-0.467207	0.122464
S100A9	Roseburia	-0.375538	0.241899	CTSG	sodium ion transport	-0.415731	0.15843	IGLV1-51	IMP dehydrogenase activity	-0.552544	0.0518356
SELENBP1	Anaerostipes	0.384396	0.22821	PRSS2	sodium ion transport	0.6288	0.0134173	IGKV3OR2-268	IMP dehydrogenase activity	-0.676533	0.0126364
SELENBP1	Clostridium	0.372835	0.245361	AZU1	sodium ion transport	-0.379892	0.204366	KRT6B	IMP dehydrogenase activity	0.378135	0.230029
SELENBP1	Coprobacillaceae	0.607605	0.0211472	PRSS2	sodium ion transport	0.6288	0.0134173	IGLV7-46	IMP dehydrogenase activity	-0.64409	0.0201998
SELENBP1	Erysipelotrichales	0.484156	0.104186	PRTN3	sodium ion transport	-0.40959	0.166917	IGHV4-28	IMP dehydrogenase activity	-0.501583	0.0895607
SELENBP1	Erysipelotrichia	0.483146	0.104388	S100A12	sodium ion transport	-0.474561	0.095548	TF	IMP dehydrogenase activity	-0.465902	0.122464
SELENBP1	Eubacteriaceae	0.403831	0.201261	FCGBP	'de novo' IMP biosynthetic process	0.406327	0.172012	CELA2B	IMP dehydrogenase activity	0.537639	0.0600096
SELENBP1	Eubacterium	0.405457	0.201261	MUC2	'de novo' IMP biosynthetic process	0.515004	0.0575546	S100A8	IMP dehydrogenase activity	-0.574424	0.049302
SELENBP1	Oscillatoriales	0.396573	0.210372	IGLV1-51	'de novo' IMP biosynthetic process	0.393468	0.187729	PRSS2	IMP dehydrogenase activity	0.716433	0.00561683
SELENBP1	Ruminococcus	0.570427	0.0351284	ENPP7	tricarboxylic acid cycle	0.482514	0.0862094	PRSS2	IMP dehydrogenase activity	0.716433	0.00561683
XPNPEP2	Actinomycetes	-0.47199	0.115511	CTRC	tricarboxylic acid cycle	0.468737	0.101237	S100A12	IMP dehydrogenase activity	-0.403848	0.189414
XPNPEP2	Actinomycetota	-0.435626	0.168395	MPO	tricarboxylic acid cycle	-0.623467	0.0142775	ALPP	IMP dehydrogenase activity	0.436298	0.150222
XPNPEP2	Coprobacillaceae	0.442086	0.160973	APCS	tricarboxylic acid cycle	-0.372411	0.213845	CELA2B	carbon-monoxide dehydrogenase (acceptor) activity	0.372096	0.239772
XPNPEP2	Gammaproteobacteria	0.50489	0.0778022	CELA3A	tricarboxylic acid cycle	0.447614	0.12195	HBD	4 iron, 4 sulfur cluster binding	0.373838	0.237532
XPNPEP2	Micrococcales	-0.561716	0.0371973	S100A9	tricarboxylic acid cycle	-0.607296	0.0205877	IGHV3OR16-10	4 iron, 4 sulfur cluster binding	-0.406404	0.187492
XPNPEP2	Pseudomonadota	0.50959	0.0751013	XPNPEP2	tricarboxylic acid cycle	0.372272	0.213845	KRT5	4 iron, 4 sulfur cluster binding	0.378299	0.230029
IGKC	Clostridiaceae	-0.372347	0.246168	MPO	tricarboxylic acid cycle	-0.558328	0.0369308	IGLV7-46	4 iron, 4 sulfur cluster binding	-0.388225	0.21165
IGKC	Oscillatoriales	-0.374194	0.243706	IGLV2-14	tricarboxylic acid cycle	-0.438525	0.13079	FCGBP	phosphoribosylformylglycinamidine synthase activity	0.505456	0.0878819
IGKV1D-33	Blautia obeum	-0.402761	0.201867	KRT6C	tricarboxylic acid cycle	0.386958	0.198333	MUC2	phosphoribosylformylglycinamidine synthase activity	0.60695	0.0332703
IGKV1D-33	Clostridia	-0.405419	0.201261	IGHV4-39	tricarboxylic acid cycle	-0.449928	0.119693	APOD	phosphoribosylformylglycinamidine synthase activity	0.364685	0.247129
IGKV1D-33	Coprobacillaceae	-0.571131	0.0351284	IGLV1-51	tricarboxylic acid cycle	-0.464519	0.105559	ENPP7	oxidoreductase activity, acting on X-H and Y-H to form an X-Y bond, with a disulfide as acceptor	0.566127	0.049302
IGKV1D-33	Erysipelotrichales	-0.393045	0.217027	IGHV4-38-2	tricarboxylic acid cycle	-0.360295	0.237981	ASAH2	oxidoreductase activity, acting on X-H and Y-H to form an X-Y bond, with a disulfide as acceptor	0.39982	0.1945
IGKV1D-33	Erysipelotrichia	-0.376951	0.241899	IGKV3OR2-268	tricarboxylic acid cycle	-0.55028	0.0389261	MUC2	oxidoreductase activity, acting on X-H and Y-H to form an X-Y bond, with a disulfide as acceptor	0.556768	0.0508003
IGKV1D-33	Eubacteriales	-0.405419	0.201261	KRT6B	tricarboxylic acid cycle	0.437628	0.131536	CPA2	oxidoreductase activity, acting on X-H and Y-H to form an X-Y bond, with a disulfide as acceptor	0.420296	0.171401
IGKV1D-33	Oscillatoriales	-0.393482	0.216521	IGLV7-46	tricarboxylic acid cycle	-0.594041	0.0258117	XPNPEP2	oxidoreductase activity, acting on X-H and Y-H to form an X-Y bond, with a disulfide as acceptor	0.438804	0.147181
KRT6A	Actinomycetes	-0.3746	0.243628	IGHV4-28	tricarboxylic acid cycle	-0.570026	0.0323543	IGLV7-46	oxidoreductase activity, acting on X-H and Y-H to form an X-Y bond, with a disulfide as acceptor	-0.512905	0.0820795
KRT6A	Actinomycetota	-0.420715	0.184166	PRG3	tricarboxylic acid cycle	-0.356282	0.245061	S100A12	oxidoreductase activity, acting on X-H and Y-H to form an X-Y bond, with a disulfide as acceptor	-0.365799	0.246449
KRT6A	Clostridiaceae	0.45068	0.146953	TF	tricarboxylic acid cycle	-0.467411	0.102672	ENPP7	threonine synthase activity	-0.5109	0.0823816
KRT6A	Clostridium	0.487437	0.101367	CELA2B	tricarboxylic acid cycle	0.376197	0.208602	IGKV3-20	threonine synthase activity	0.368064	0.243881
KRT6A	Coprobacillaceae	0.387592	0.225596	S100A8	tricarboxylic acid cycle	-0.670497	0.00699864	CTRC	threonine synthase activity	-0.469753	0.120016
KRT6A	Oscillatoriales	0.526945	0.0640804	CTSG	tricarboxylic acid cycle	-0.430474	0.139217	MPO	threonine synthase activity	0.702484	0.00838993
IGLV2-14	Blautia obeum	-0.439961	0.163626	PRSS2	tricarboxylic acid cycle	0.579634	0.0315218	APCS	threonine synthase activity	0.447111	0.141735
IGLV2-14	Eubacteriaceae	-0.507481	0.0753559	PRSS2	tricarboxylic acid cycle	0.579634	0.0315218	CELA3A	threonine synthase activity	-0.515389	0.0793223
IGLV2-14	Eubacterium	-0.50532	0.0778022	S100A12	tricarboxylic acid cycle	-0.444687	0.123698	MUC2	threonine synthase activity	-0.387601	0.213069
IGLV2-14	Oscillatoriales	-0.421244	0.183588	ALPP	tricarboxylic acid cycle	0.501176	0.0682475	S100A9	threonine synthase activity	0.605173	0.0335816
IGLV2-14	Roseburia	-0.429397	0.177788	MPO	L-arabinose metabolic process	-0.377273	0.206968	SELENBP1	threonine synthase activity	-0.5109	0.0823816
KRT6C	Actinomycetes	-0.436051	0.168228	KRT6C	L-arabinose metabolic process	0.379223	0.205198	MPO	threonine synthase activity	0.561591	0.04948
KRT6C	Actinomycetota	-0.48494	0.103552	KRT6B	L-arabinose metabolic process	0.405285	0.173117	KRT6A	threonine synthase activity	-0.493427	0.0956754
KRT6C	Clostridiaceae	0.442079	0.160973	S100A8	L-arabinose metabolic process	-0.378335	0.206101	IGLV2-14	threonine synthase activity	0.490829	0.0985715
KRT6C	Clostridium	0.525216	0.0652175	ENPP7	isoleucine biosynthetic process	0.397458	0.182674	KRT6C	threonine synthase activity	-0.564899	0.049302
KRT6C	Coprobacillaceae	0.39567	0.212295	IGKV3-20	isoleucine biosynthetic process	-0.518445	0.0546916	IGHV4-39	threonine synthase activity	0.39956	0.1945
KRT6C	Eubacteriaceae	0.383731	0.228766	MPO	isoleucine biosynthetic process	-0.560826	0.0369308	IGLV1-51	threonine synthase activity	0.443022	0.145859
KRT6C	Eubacterium	0.375613	0.241899	APCS	isoleucine biosynthetic process	-0.354251	0.248558	IGKV3OR2-268	threonine synthase activity	0.641464	0.0209556
KRT6C	Oscillatoriales	0.58008	0.0342649	CELA3A	isoleucine biosynthetic process	0.42735	0.141432	KRT6B	threonine synthase activity	-0.621588	0.027197
KRT6C	Roseburia	0.375954	0.241899	S100A9	isoleucine biosynthetic process	-0.489823	0.0771655	KRT5	threonine synthase activity	-0.502367	0.0895607
IGHV4-39	Bacillales	0.393529	0.216521	SELENBP1	isoleucine biosynthetic process	0.379085	0.205198	IGLV7-46	threonine synthase activity	0.68909	0.0121614
IGHV4-39	Ruminococcus	-0.402659	0.201867	MPO	isoleucine biosynthetic process	-0.384837	0.199782	IGHV4-28	threonine synthase activity	0.583138	0.0452013
IGLV1-51	Eubacteriaceae	-0.419279	0.18643	KRT6A	isoleucine biosynthetic process	0.385638	0.199782	PRG3	threonine synthase activity	0.441059	0.146644
IGLV1-51	Eubacterium	-0.426299	0.178973	IGLV2-14	isoleucine biosynthetic process	-0.390209	0.193824	TF	threonine synthase activity	0.501066	0.0895607
IGLV1-51	Oscillatoriales	-0.397113	0.210372	KRT6C	isoleucine biosynthetic process	0.448867	0.12087	S100A8	threonine synthase activity	0.744653	0.00328608
IGLV1-51	Roseburia	-0.437415	0.166365	IGHV3OR16-10	isoleucine biosynthetic process	-0.375332	0.210123	CTSG	threonine synthase activity	0.500259	0.0895607
IGLV1-51	Ruminococcus	-0.421846	0.182806	IGKV3OR2-268	isoleucine biosynthetic process	-0.588208	0.0281711	PRSS2	threonine synthase activity	-0.626503	0.0244629
ALB	Actinomycetes	0.663952	0.00897958	KRT6B	isoleucine biosynthetic process	0.531953	0.0475928	PRSS2	threonine synthase activity	-0.626503	0.0244629
ALB	Actinomycetota	0.658015	0.00963836	KRT5	isoleucine biosynthetic process	0.415542	0.15843	PRTN3	threonine synthase activity	0.372935	0.238743
ALB	Micrococcales	0.673312	0.00754028	IGLV7-46	isoleucine biosynthetic process	-0.523239	0.053114	S100A12	threonine synthase activity	0.486827	0.0994097
RETN	Actinomycetes	0.42612	0.178973	IGHV4-28	isoleucine biosynthetic process	-0.465201	0.105277	ALPP	threonine synthase activity	-0.422629	0.168454
RETN	Actinomycetota	0.425865	0.178973	PRG3	isoleucine biosynthetic process	-0.421306	0.151021	MPO	phosphate acetyltransferase activity	-0.479572	0.109699
RETN	Faecalibacterium	0.427113	0.178973	TF	isoleucine biosynthetic process	-0.40612	0.172039	S100A9	phosphate acetyltransferase activity	-0.476192	0.113314
RETN	Micrococcales	0.480282	0.105838	S100A8	isoleucine biosynthetic process	-0.579994	0.0315218	MPO	phosphate acetyltransferase activity	-0.376095	0.234307
IGHV3OR16-10	Clostridia	-0.39064	0.221157	CTSG	isoleucine biosynthetic process	-0.389711	0.194191	IGLV2-14	phosphate acetyltransferase activity	-0.501219	0.0895607
IGHV3OR16-10	Eubacteriaceae	-0.51182	0.0725201	PRSS2	isoleucine biosynthetic process	0.539353	0.0431735	KRT6C	phosphate acetyltransferase activity	0.384405	0.218435
IGHV3OR16-10	Eubacteriales	-0.39064	0.221157	PRSS2	isoleucine biosynthetic process	0.539353	0.0431735	IGHV4-39	phosphate acetyltransferase activity	-0.403625	0.189601
IGHV3OR16-10	Eubacterium	-0.494543	0.0909601	ENPP7	valine biosynthetic process	0.399958	0.180736	IGLV1-51	phosphate acetyltransferase activity	-0.450701	0.138714
IGHV3OR16-10	Gammaproteobacteria	0.403941	0.201261	IGKV3-20	valine biosynthetic process	-0.518943	0.0546916	IGKV3OR2-268	phosphate acetyltransferase activity	-0.466031	0.122464
IGHV3OR16-10	Oscillatoriales	-0.423241	0.182612	MPO	valine biosynthetic process	-0.559084	0.0369308	KRT6B	phosphate acetyltransferase activity	0.433576	0.152427
IGKV3OR2-268	Coprobacillaceae	-0.567542	0.0363455	CELA3A	valine biosynthetic process	0.425857	0.14434	KRT5	phosphate acetyltransferase activity	0.399021	0.1945
IGKV3OR2-268	Erysipelotrichales	-0.440878	0.16318	S100A9	valine biosynthetic process	-0.479867	0.0891371	IGLV7-46	phosphate acetyltransferase activity	-0.488131	0.0991428
IGKV3OR2-268	Erysipelotrichia	-0.42604	0.178973	SELENBP1	valine biosynthetic process	0.382084	0.202635	IGHV4-28	phosphate acetyltransferase activity	-0.587559	0.0429466
IGKV3OR2-268	Eubacteriaceae	-0.479755	0.105838	MPO	valine biosynthetic process	-0.377618	0.206968	PRG3	phosphate acetyltransferase activity	-0.403879	0.189414
IGKV3OR2-268	Eubacterium	-0.477055	0.109481	KRT6A	valine biosynthetic process	0.382149	0.202635	TF	phosphate acetyltransferase activity	-0.387465	0.213069
IGKV3OR2-268	Micrococcales	0.450711	0.146953	IGLV2-14	valine biosynthetic process	-0.378256	0.206101	S100A8	phosphate acetyltransferase activity	-0.476761	0.113182
IGKV3OR2-268	Oscillatoriales	-0.567973	0.0363455	KRT6C	valine biosynthetic process	0.444874	0.123698	PRSS2	phosphate acetyltransferase activity	0.520388	0.0754336
IGKV3OR2-268	Roseburia	-0.517641	0.0697423	IGHV3OR16-10	valine biosynthetic process	-0.371847	0.21395	PRSS2	phosphate acetyltransferase activity	0.520388	0.0754336
LTF	Actinomycetes	0.591626	0.0269987	IGKV3OR2-268	valine biosynthetic process	-0.585719	0.0295081	ASAH2	isomerase activity	0.468089	0.121977
LTF	Actinomycetota	0.628079	0.014117	KRT6B	valine biosynthetic process	0.52846	0.0493608	MPO	isomerase activity	-0.522296	0.0743784
LTF	Micrococcales	0.770852	0.000778641	KRT5	valine biosynthetic process	0.411555	0.164789	APCS	isomerase activity	-0.445621	0.144004
LTF	Oscillatoriales	-0.485515	0.10333	IGLV7-46	valine biosynthetic process	-0.523488	0.053114	CELA3A	isomerase activity	0.496613	0.0929616
PRSS3	Actinomycetes	-0.396747	0.210372	IGHV4-28	valine biosynthetic process	-0.455952	0.112878	S100A9	isomerase activity	-0.36507	0.246629
PRSS3	Actinomycetota	-0.475111	0.112558	PRG3	valine biosynthetic process	-0.416293	0.15809	KRT6A	isomerase activity	0.381058	0.224381
PRSS3	Micrococcales	-0.573709	0.0351284	TF	valine biosynthetic process	-0.402635	0.17654	KRT6C	isomerase activity	0.422276	0.168925
PRSS3	Oscillatoriales	0.570665	0.0351284	S100A8	valine biosynthetic process	-0.575264	0.0323543	IGKV3OR2-268	isomerase activity	-0.554816	0.051017
KRT6B	Actinomycetes	-0.417285	0.190361	CTSG	valine biosynthetic process	-0.389711	0.194191	KRT6B	isomerase activity	0.50031	0.0895607
KRT6B	Actinomycetota	-0.465187	0.126629	PRSS2	valine biosynthetic process	0.537361	0.0437125	KRT5	isomerase activity	0.408682	0.186159
KRT6B	Blautia	0.373515	0.243919	PRSS2	valine biosynthetic process	0.537361	0.0437125	IGLV7-46	isomerase activity	-0.457009	0.1327
KRT6B	Blautia wexlerae	0.386927	0.225596	MPO	anaerobic cobalamin biosynthetic process	-0.428459	0.141432	PRG3	isomerase activity	-0.44451	0.144552
KRT6B	Clostridiaceae	0.452475	0.146953	S100A9	anaerobic cobalamin biosynthetic process	-0.383865	0.200511	TF	isomerase activity	-0.450111	0.13906
KRT6B	Clostridium	0.539688	0.0532206	KRT6A	anaerobic cobalamin biosynthetic process	0.3765	0.208215	S100A8	isomerase activity	-0.413895	0.180887
KRT6B	Coprobacillaceae	0.426328	0.178973	IGLV2-14	anaerobic cobalamin biosynthetic process	-0.418354	0.155586	CTSG	isomerase activity	-0.504005	0.0887908
KRT6B	Eubacteriaceae	0.418099	0.188922	KRT6C	anaerobic cobalamin biosynthetic process	0.408357	0.168332	PRSS2	isomerase activity	0.363592	0.249442
KRT6B	Eubacterium	0.410522	0.1937	IGKV3OR2-268	anaerobic cobalamin biosynthetic process	-0.487045	0.080464	PRSS2	isomerase activity	0.363592	0.249442
KRT6B	Micrococcales	-0.415718	0.19107	KRT6B	anaerobic cobalamin biosynthetic process	0.470869	0.0998458	PRTN3	isomerase activity	-0.479179	0.109699
KRT6B	Oscillatoriales	0.633669	0.0134921	KRT5	anaerobic cobalamin biosynthetic process	0.388933	0.194908	S100A12	isomerase activity	-0.401285	0.192837
KRT6B	Roseburia	0.426918	0.178973	IGLV7-46	anaerobic cobalamin biosynthetic process	-0.444793	0.123698	ALPP	isomerase activity	0.519522	0.0754336
KRT6B	Ruminococcus	0.387733	0.225596	IGHV4-28	anaerobic cobalamin biosynthetic process	-0.363705	0.23144	ENPP7	glycine reductase activity	0.447758	0.141176
AMY2B	Actinomycetes	-0.577833	0.0342649	S100A8	anaerobic cobalamin biosynthetic process	-0.397951	0.182362	MUC2	glycine reductase activity	0.564593	0.049302
AMY2B	Actinomycetota	-0.536946	0.0543268	CTSG	anaerobic cobalamin biosynthetic process	-0.382163	0.202635	IGLV7-46	glycine reductase activity	-0.37901	0.229502
AMY2B	Micrococcales	-0.645849	0.0109154	HBB	protein targeting	0.388959	0.194908	ENPP7	carbon-monoxide dehydrogenase (ferredoxin) activity	0.438277	0.147181
KRT5	Actinomycetes	-0.381998	0.23174	MPO	intracellular protein transmembrane transport	-0.373102	0.213191	CTRC	carbon-monoxide dehydrogenase (ferredoxin) activity	0.563983	0.049302
KRT5	Actinomycetota	-0.422688	0.182806	MPO	intracellular protein transmembrane transport	-0.392859	0.187729	MPO	carbon-monoxide dehydrogenase (ferredoxin) activity	-0.582625	0.0452013
KRT5	Clostridiaceae	0.503091	0.0798703	S100A8	intracellular protein transmembrane transport	-0.44909	0.12087	APCS	carbon-monoxide dehydrogenase (ferredoxin) activity	-0.367563	0.244316
KRT5	Clostridium	0.56419	0.0368955	ENPP7	primary metabolic process	0.361901	0.235001	CELA3A	carbon-monoxide dehydrogenase (ferredoxin) activity	0.406408	0.187492
KRT5	Coprobacillaceae	0.426063	0.178973	MPO	primary metabolic process	-0.392447	0.188184	S100A9	carbon-monoxide dehydrogenase (ferredoxin) activity	-0.591572	0.0418602
KRT5	Eubacteriaceae	0.387311	0.225596	MUC2	primary metabolic process	0.571763	0.0323543	MPO	carbon-monoxide dehydrogenase (ferredoxin) activity	-0.490827	0.0985715
KRT5	Eubacterium	0.379203	0.23847	MPO	primary metabolic process	-0.36332	0.232123	IGLV2-14	carbon-monoxide dehydrogenase (ferredoxin) activity	-0.471899	0.116803
KRT5	Oscillatoriales	0.463491	0.128591	S100A8	primary metabolic process	-0.454278	0.113943	IGHV4-39	carbon-monoxide dehydrogenase (ferredoxin) activity	-0.370255	0.242149
IGHV4-31	Bacillales	0.404847	0.201261	CTSG	primary metabolic process	-0.384668	0.199782	IGLV1-51	carbon-monoxide dehydrogenase (ferredoxin) activity	-0.479684	0.109699
IGLV7-46	Blautia	-0.515771	0.0697423	KRT6A	steroid metabolic process	0.354355	0.248558	IGKV3OR2-268	carbon-monoxide dehydrogenase (ferredoxin) activity	-0.549726	0.0527232
IGLV7-46	Blautia obeum	-0.520927	0.0693159	KRT6C	steroid metabolic process	0.35689	0.244862	PRSS3	carbon-monoxide dehydrogenase (ferredoxin) activity	0.370512	0.242149
IGLV7-46	Clostridia	-0.38724	0.225596	IGHV4-39	steroid metabolic process	-0.383928	0.200511	KRT6B	carbon-monoxide dehydrogenase (ferredoxin) activity	0.438261	0.147181
IGLV7-46	Clostridiaceae	-0.377332	0.241899	IGHV4-38-2	steroid metabolic process	-0.459562	0.109046	IGLV7-46	carbon-monoxide dehydrogenase (ferredoxin) activity	-0.464296	0.122464
IGLV7-46	Clostridium	-0.449806	0.146953	KRT6B	steroid metabolic process	0.379948	0.204366	IGHV4-28	carbon-monoxide dehydrogenase (ferredoxin) activity	-0.590942	0.0418602
IGLV7-46	Eubacteriaceae	-0.507833	0.0753559	KRT5	steroid metabolic process	0.416904	0.15753	PRG3	carbon-monoxide dehydrogenase (ferredoxin) activity	-0.487241	0.0994097
IGLV7-46	Eubacteriales	-0.38724	0.225596	IGLV7-46	steroid metabolic process	-0.470947	0.0998458	TF	carbon-monoxide dehydrogenase (ferredoxin) activity	-0.577584	0.0478098
IGLV7-46	Eubacterium	-0.519712	0.0697423	IGHV4-28	steroid metabolic process	-0.445761	0.123698	CELA2B	carbon-monoxide dehydrogenase (ferredoxin) activity	0.466361	0.122464
IGLV7-46	Lachnospiraceae	-0.515891	0.0697423	CTRC	iron ion transport	-0.525927	0.0509289	S100A8	carbon-monoxide dehydrogenase (ferredoxin) activity	-0.571481	0.049302
IGLV7-46	Oscillatoriales	-0.518369	0.0697423	IGHG1	iron ion transport	0.461387	0.107525	CTSG	carbon-monoxide dehydrogenase (ferredoxin) activity	-0.431556	0.15517
IGLV7-46	Roseburia	-0.648201	0.0109154	MPO	iron ion transport	0.711875	0.00503284	PRSS2	carbon-monoxide dehydrogenase (ferredoxin) activity	0.679645	0.0124307
IGHV4-28	Anaerostipes	-0.422033	0.182806	APCS	iron ion transport	0.573678	0.0323543	PRSS2	carbon-monoxide dehydrogenase (ferredoxin) activity	0.679645	0.0124307
IGHV4-28	Blautia	-0.400957	0.204483	CELA3A	iron ion transport	-0.671265	0.00699864	S100A12	carbon-monoxide dehydrogenase (ferredoxin) activity	-0.434006	0.152427
IGHV4-28	Butyricicoccus	-0.431414	0.174096	S100A9	iron ion transport	0.599581	0.0229229	ALPP	carbon-monoxide dehydrogenase (ferredoxin) activity	0.39898	0.1945
IGHV4-28	Clostridium	-0.456951	0.141127	MPO	iron ion transport	0.528332	0.0493608	ASAH2	heat shock protein binding	0.45373	0.135803
IGHV4-28	Coprobacillaceae	-0.412158	0.1937	VDAC2	iron ion transport	0.466357	0.10384	MUC2	heat shock protein binding	0.409262	0.185449
IGHV4-28	Eubacteriaceae	-0.413998	0.192538	KRT6A	iron ion transport	-0.644716	0.0134173	XPNPEP2	heat shock protein binding	0.374601	0.236871
IGHV4-28	Eubacterium	-0.385259	0.22807	IGLV2-14	iron ion transport	0.413555	0.161317	IGKV3OR2-268	heat shock protein binding	-0.418927	0.173142
IGHV4-28	Gammaproteobacteria	0.453684	0.146148	KRT6C	iron ion transport	-0.6749	0.00668124	KRT6B	heat shock protein binding	0.406348	0.187492
IGHV4-28	Oscillatoriales	-0.544353	0.0507153	IGLV1-51	iron ion transport	0.464893	0.105356	IGLV7-46	heat shock protein binding	-0.524787	0.0721025
IGHV4-28	Pseudomonadota	0.386646	0.225596	IGKV3OR2-268	iron ion transport	0.474501	0.095548	S100A8	heat shock protein binding	-0.366661	0.244978
IGHV4-28	Ruminococcus	-0.516874	0.0697423	LTF	iron ion transport	0.565833	0.0337107	ALPP	heat shock protein binding	0.508275	0.0849133
PRG3	Actinomycetes	0.43255	0.171918	PRSS3	iron ion transport	-0.510906	0.0609422	CTRC	acetyltransferase activity	0.37846	0.230029
PRG3	Actinomycetota	0.443959	0.158871	KRT6B	iron ion transport	-0.679098	0.00656213	MPO	acetyltransferase activity	-0.533681	0.0630546
PRG3	Blautia wexlerae	-0.398863	0.208504	KRT5	iron ion transport	-0.679739	0.00656213	S100A9	acetyltransferase activity	-0.517019	0.0783274
PRG3	Clostridium	-0.385466	0.22807	IGLV7-46	iron ion transport	0.463907	0.10621	MPO	acetyltransferase activity	-0.412207	0.181843
PRG3	Micrococcales	0.601399	0.0236723	IGHV4-28	iron ion transport	0.386569	0.198412	KRT6A	acetyltransferase activity	0.414428	0.179884
PRG3	Oscillatoriales	-0.60488	0.0221469	PRG3	iron ion transport	0.636006	0.0134173	IGLV2-14	acetyltransferase activity	-0.478025	0.111103
TF	Actinomycetes	0.494642	0.0909601	TF	iron ion transport	0.651146	0.0115248	KRT6C	acetyltransferase activity	0.444939	0.144415
TF	Actinomycetota	0.524695	0.0652175	S100A8	iron ion transport	0.698571	0.00656213	IGHV4-39	acetyltransferase activity	-0.412413	0.181843
TF	Coprobacillaceae	-0.404024	0.201261	CTSG	iron ion transport	0.427357	0.141432	IGLV1-51	acetyltransferase activity	-0.453202	0.135803
TF	Micrococcales	0.737708	0.00155477	PRSS2	iron ion transport	-0.572977	0.0323543	IGKV3OR2-268	acetyltransferase activity	-0.518843	0.0759621
TF	Oscillatoriales	-0.578446	0.0342649	AZU1	iron ion transport	0.500308	0.0690089	KRT6B	acetyltransferase activity	0.494348	0.0945011
TF	Ruminococcus	-0.397172	0.210372	PRSS2	iron ion transport	-0.572977	0.0323543	KRT5	acetyltransferase activity	0.473092	0.115603
CELA2B	Micrococcales	-0.460825	0.133789	PRTN3	iron ion transport	0.545144	0.0418614	IGLV7-46	acetyltransferase activity	-0.549274	0.0527232
CELA2B	Oscillatoriales	0.466226	0.126169	S100A12	iron ion transport	0.573406	0.0323543	IGHV4-28	acetyltransferase activity	-0.591241	0.0418602
S100A8	Actinomycetota	0.377633	0.241899	SERPINB1	iron ion transport	0.491345	0.0765885	PRG3	acetyltransferase activity	-0.429209	0.158797
S100A8	Clostridium	-0.478184	0.108086	ALPP	iron ion transport	-0.567804	0.0333411	TF	acetyltransferase activity	-0.396489	0.197736
S100A8	Coprobacillaceae	-0.508591	0.0753559	ENPP7	lipid metabolic process	0.492028	0.0764773	S100A8	acetyltransferase activity	-0.543741	0.0559374
S100A8	Eubacteriaceae	-0.440338	0.16362	MPO	lipid metabolic process	-0.404347	0.174395	PRSS2	acetyltransferase activity	0.556248	0.0508003
S100A8	Eubacterium	-0.437098	0.166365	SELENBP1	lipid metabolic process	0.444213	0.123888	PRSS2	acetyltransferase activity	0.556248	0.0508003
S100A8	Micrococcales	0.469811	0.119231	MPO	lipid metabolic process	-0.356282	0.245061	ALPP	acetyltransferase activity	0.370916	0.242149
S100A8	Oscillatoriales	-0.70356	0.00462291	IGHV4-28	lipid metabolic process	-0.437576	0.131536	KRT6B	alpha-L-arabinofuranosidase activity	0.372881	0.238743
S100A8	Roseburia	-0.483149	0.104388	S100A8	lipid metabolic process	-0.432285	0.136842	IGLV7-46	alpha-L-arabinofuranosidase activity	-0.474717	0.115235
S100A8	Ruminococcus	-0.456601	0.141127	PRSS2	lipid metabolic process	0.527749	0.0493608	FCGBP	oxidoreductase activity, acting on NAD(P)H, quinone or similar compound as acceptor	0.426355	0.161513
CTSG	Actinomycetes	0.416461	0.19089	PRSS2	lipid metabolic process	0.527749	0.0493608	ENPP7	oxidoreductase activity, acting on NAD(P)H, quinone or similar compound as acceptor	0.405161	0.18789
CTSG	Actinomycetota	0.450468	0.146953	ALPP	lipid metabolic process	0.399792	0.180736	LYZ	oxidoreductase activity, acting on NAD(P)H, quinone or similar compound as acceptor	-0.419968	0.171507
CTSG	Coprobacillaceae	-0.373706	0.243919	ENPP7	lipid A biosynthetic process	0.429353	0.14125	IGHG1	oxidoreductase activity, acting on NAD(P)H, quinone or similar compound as acceptor	-0.370011	0.242149
CTSG	Micrococcales	0.627308	0.014117	MPO	lipid A biosynthetic process	-0.403762	0.174608	MPO	oxidoreductase activity, acting on NAD(P)H, quinone or similar compound as acceptor	-0.617246	0.0278934
CTSG	Oscillatoriales	-0.571767	0.0351284	MUC2	lipid A biosynthetic process	0.37423	0.211371	APCS	oxidoreductase activity, acting on NAD(P)H, quinone or similar compound as acceptor	-0.443204	0.145859
PRSS2	Blautia	0.40047	0.204483	S100A9	lipid A biosynthetic process	-0.357839	0.244171	CELA3A	oxidoreductase activity, acting on NAD(P)H, quinone or similar compound as acceptor	0.611651	0.0303241
PRSS2	Blautia wexlerae	0.410792	0.1937	SELENBP1	lipid A biosynthetic process	0.355979	0.245516	MUC2	oxidoreductase activity, acting on NAD(P)H, quinone or similar compound as acceptor	0.469571	0.120016
PRSS2	Clostridium	0.403954	0.201261	IGKV3OR2-268	lipid A biosynthetic process	-0.443629	0.123888	S100A9	oxidoreductase activity, acting on NAD(P)H, quinone or similar compound as acceptor	-0.511162	0.0823816
PRSS2	Coprobacillaceae	0.456121	0.141127	IGLV7-46	lipid A biosynthetic process	-0.551334	0.0389016	SELENBP1	oxidoreductase activity, acting on NAD(P)H, quinone or similar compound as acceptor	0.454749	0.135106
PRSS2	Eubacteriaceae	0.411129	0.1937	IGHV4-28	lipid A biosynthetic process	-0.356898	0.244862	MPO	oxidoreductase activity, acting on NAD(P)H, quinone or similar compound as acceptor	-0.566704	0.049302
PRSS2	Eubacterium	0.413289	0.192783	S100A8	lipid A biosynthetic process	-0.466242	0.10384	KRT6C	oxidoreductase activity, acting on NAD(P)H, quinone or similar compound as acceptor	0.409358	0.185449
PRSS2	Lachnospiraceae	0.414829	0.19107	PRSS2	lipid A biosynthetic process	0.518331	0.0546916	LTF	oxidoreductase activity, acting on NAD(P)H, quinone or similar compound as acceptor	-0.497221	0.0923829
PRSS2	Micrococcales	-0.450904	0.146953	PRSS2	lipid A biosynthetic process	0.518331	0.0546916	PRSS3	oxidoreductase activity, acting on NAD(P)H, quinone or similar compound as acceptor	0.39867	0.1945
PRSS2	Oscillatoriales	0.64423	0.0109154	APCS	methionine biosynthetic process	-0.373514	0.212674	KRT6B	oxidoreductase activity, acting on NAD(P)H, quinone or similar compound as acceptor	0.436144	0.150222
PRSS2	Roseburia	0.516811	0.0697423	IGKV1D-33	methionine biosynthetic process	-0.520643	0.0546916	IGHV4-28	oxidoreductase activity, acting on NAD(P)H, quinone or similar compound as acceptor	-0.521547	0.0749948
PRSS2	Ruminococcus	0.481747	0.10451	AMY2B	methionine biosynthetic process	0.395209	0.186616	PRG3	oxidoreductase activity, acting on NAD(P)H, quinone or similar compound as acceptor	-0.422892	0.168454
AZU1	Actinomycetes	0.548053	0.0480311	IGHV4-28	methionine biosynthetic process	-0.458501	0.109623	TF	oxidoreductase activity, acting on NAD(P)H, quinone or similar compound as acceptor	-0.454583	0.135106
AZU1	Actinomycetota	0.573189	0.0351284	PRG3	methionine biosynthetic process	-0.437064	0.131769	S100A8	oxidoreductase activity, acting on NAD(P)H, quinone or similar compound as acceptor	-0.68173	0.0124307
AZU1	Faecalibacterium	0.404901	0.201261	PRSS2	methionine biosynthetic process	0.38499	0.199782	CTSG	oxidoreductase activity, acting on NAD(P)H, quinone or similar compound as acceptor	-0.482937	0.105894
AZU1	Micrococcales	0.737981	0.00155477	PRSS2	methionine biosynthetic process	0.38499	0.199782	PRSS2	oxidoreductase activity, acting on NAD(P)H, quinone or similar compound as acceptor	0.547175	0.0527232
AZU1	Oscillatoriales	-0.376584	0.241899	AMY2A	methionine biosynthetic process	0.379625	0.204636	AZU1	oxidoreductase activity, acting on NAD(P)H, quinone or similar compound as acceptor	-0.460853	0.128768
HP	Actinomycetes	0.52956	0.0621383	ENPP7	fucose catabolic process	0.49455	0.0735768	PRSS2	oxidoreductase activity, acting on NAD(P)H, quinone or similar compound as acceptor	0.547175	0.0527232
HP	Actinomycetota	0.540561	0.0532206	IGKV3-20	fucose catabolic process	-0.457032	0.11148	HP	oxidoreductase activity, acting on NAD(P)H, quinone or similar compound as acceptor	-0.399779	0.1945
HP	Coprobacillaceae	-0.422153	0.182806	CTRC	fucose catabolic process	0.497907	0.0709895	AMY2A	oxidoreductase activity, acting on NAD(P)H, quinone or similar compound as acceptor	0.36885	0.242876
HP	Micrococcales	0.558427	0.0395705	IGHG1	fucose catabolic process	-0.444003	0.123888	PRTN3	oxidoreductase activity, acting on NAD(P)H, quinone or similar compound as acceptor	-0.499217	0.0903681
HP	Oscillatoriales	-0.3888	0.225596	MPO	fucose catabolic process	-0.720252	0.00428684	S100A12	oxidoreductase activity, acting on NAD(P)H, quinone or similar compound as acceptor	-0.499615	0.0901804
AMY2A	Actinomycetes	-0.570936	0.0351284	APCS	fucose catabolic process	-0.49079	0.0765885	IGHA1	oxidoreductase activity, acting on the CH-CH group of donors	-0.528588	0.0692434
AMY2A	Actinomycetota	-0.530049	0.0621383	CELA3A	fucose catabolic process	0.678778	0.00656213	IGLV2-14	oxidoreductase activity, acting on the CH-CH group of donors	-0.382979	0.221033
AMY2A	Micrococcales	-0.615094	0.017684	MUC2	fucose catabolic process	0.407416	0.169723	IGHV3OR16-10	oxidoreductase activity, acting on the CH-CH group of donors	-0.404863	0.18789
HBB	Actinomycetes	0.677063	0.00716913	S100A9	fucose catabolic process	-0.661406	0.00904801	IGLV7-46	oxidoreductase activity, acting on the CH-CH group of donors	-0.366862	0.244755
HBB	Actinomycetota	0.64243	0.0109154	XPNPEP2	fucose catabolic process	0.379989	0.204366	CDHR2	oxidoreductase activity, acting on the CH-CH group of donors	0.407187	0.187492
HBB	Faecalibacterium	0.383209	0.22961	MPO	fucose catabolic process	-0.530161	0.0486971	CTRC	sirohydrochlorin cobaltochelatase activity	0.364968	0.246629
HBB	Micrococcales	0.490225	0.097924	VDAC2	fucose catabolic process	-0.384992	0.199782	MPO	sirohydrochlorin cobaltochelatase activity	-0.441958	0.146373
PRTN3	Actinomycetes	0.538606	0.053779	KRT6A	fucose catabolic process	0.558118	0.0369308	S100A9	sirohydrochlorin cobaltochelatase activity	-0.393583	0.20359
PRTN3	Actinomycetota	0.591869	0.0269987	KRT6C	fucose catabolic process	0.628212	0.0134173	IGLV2-14	sirohydrochlorin cobaltochelatase activity	-0.385945	0.215928
PRTN3	Coprobacillaceae	-0.408615	0.198259	IGHV4-39	fucose catabolic process	-0.407462	0.169723	KRT6C	sirohydrochlorin cobaltochelatase activity	0.376966	0.232411
PRTN3	Micrococcales	0.743864	0.00155477	ALB	fucose catabolic process	-0.373446	0.212674	IGKV3OR2-268	sirohydrochlorin cobaltochelatase activity	-0.456537	0.1327
PRTN3	Oscillatoriales	-0.486997	0.101367	IGKV3OR2-268	fucose catabolic process	-0.602212	0.0222169	KRT6B	sirohydrochlorin cobaltochelatase activity	0.430818	0.156108
HBA1	Actinomycetes	0.641999	0.0109154	LTF	fucose catabolic process	-0.483089	0.0857437	IGLV7-46	sirohydrochlorin cobaltochelatase activity	-0.414825	0.179256
HBA1	Actinomycetota	0.596986	0.0246301	PRSS3	fucose catabolic process	0.569718	0.0323543	TF	sirohydrochlorin cobaltochelatase activity	-0.365418	0.246449
HBA1	Anaerostipes	0.379505	0.238325	KRT6B	fucose catabolic process	0.676614	0.00666376	S100A8	sirohydrochlorin cobaltochelatase activity	-0.40605	0.187605
HBA1	Butyricicoccus	0.384291	0.22821	KRT5	fucose catabolic process	0.535354	0.0449653	CTSG	sirohydrochlorin cobaltochelatase activity	-0.382704	0.221033
HBA1	Faecalibacterium	0.449903	0.146953	IGLV7-46	fucose catabolic process	-0.550856	0.0389261	IGKV3-20	oxidoreductase activity, acting on the aldehyde or oxo group of donors	-0.538437	0.0600096
HBA1	Micrococcales	0.598867	0.0240311	IGHV4-28	fucose catabolic process	-0.504429	0.0663815	MPO	oxidoreductase activity, acting on the aldehyde or oxo group of donors	-0.36753	0.244316
CDHR2	Gammaproteobacteria	-0.392611	0.217528	PRG3	fucose catabolic process	-0.614823	0.0178494	APCS	oxidoreductase activity, acting on the aldehyde or oxo group of donors	-0.402409	0.191641
S100A12	Actinomycetes	0.578273	0.0342649	TF	fucose catabolic process	-0.541531	0.0431735	MUC2	oxidoreductase activity, acting on the aldehyde or oxo group of donors	0.581778	0.0453523
S100A12	Actinomycetota	0.564446	0.0368955	CELA2B	fucose catabolic process	0.356377	0.245061	IGLV2-14	oxidoreductase activity, acting on the aldehyde or oxo group of donors	-0.369946	0.242149
S100A12	Coprobacillaceae	-0.562062	0.0371973	S100A8	fucose catabolic process	-0.780039	0.00123281	KRT6C	oxidoreductase activity, acting on the aldehyde or oxo group of donors	0.381341	0.223942
S100A12	Micrococcales	0.688719	0.00547932	CTSG	fucose catabolic process	-0.610102	0.0194727	IGHV3OR16-10	oxidoreductase activity, acting on the aldehyde or oxo group of donors	-0.402181	0.191641
S100A12	Oscillatoriales	-0.575108	0.0351284	PRSS2	fucose catabolic process	0.633049	0.0134173	IGKV3OR2-268	oxidoreductase activity, acting on the aldehyde or oxo group of donors	-0.398938	0.1945
SERPINB1	Actinomycetes	0.641936	0.0109154	AZU1	fucose catabolic process	-0.393614	0.187729	KRT6B	oxidoreductase activity, acting on the aldehyde or oxo group of donors	0.428057	0.159442
SERPINB1	Actinomycetota	0.719858	0.00280135	PRSS2	fucose catabolic process	0.633049	0.0134173	IGLV7-46	oxidoreductase activity, acting on the aldehyde or oxo group of donors	-0.485818	0.100822
SERPINB1	Micrococcales	0.788395	0.000594889	HP	fucose catabolic process	-0.441896	0.125109	S100A8	oxidoreductase activity, acting on the aldehyde or oxo group of donors	-0.465301	0.122464
ALPP	Actinomycetes	-0.539901	0.0532206	AMY2A	fucose catabolic process	0.378348	0.206101	MPO	structural constituent of ribosome	-0.512132	0.0820795
ALPP	Actinomycetota	-0.512808	0.0718097	PRTN3	fucose catabolic process	-0.539022	0.0431735	APCS	structural constituent of ribosome	-0.369154	0.242578
ALPP	Micrococcales	-0.61807	0.016751	S100A12	fucose catabolic process	-0.563418	0.0352848	CELA3A	structural constituent of ribosome	0.434483	0.152427
				SERPINB1	fucose catabolic process	-0.393331	0.187729	MUC2	structural constituent of ribosome	0.464761	0.122464
				ALPP	fucose catabolic process	0.474404	0.095548	S100A9	structural constituent of ribosome	-0.439901	0.147181
				CTRC	intracellular iron ion homeostasis	-0.394581	0.186616	KRT6A	structural constituent of ribosome	0.50333	0.0888969
				MPO	intracellular iron ion homeostasis	0.497845	0.0709895	KRT6C	structural constituent of ribosome	0.55457	0.051017
				APCS	intracellular iron ion homeostasis	0.502359	0.0674834	IGKV3OR2-268	structural constituent of ribosome	-0.541939	0.056713
				CELA3A	intracellular iron ion homeostasis	-0.502956	0.0672568	KRT6B	structural constituent of ribosome	0.606422	0.0332703
				S100A9	intracellular iron ion homeostasis	0.394581	0.186616	KRT5	structural constituent of ribosome	0.490999	0.0985715
				KRT6A	intracellular iron ion homeostasis	-0.497658	0.0709895	IGLV7-46	structural constituent of ribosome	-0.629634	0.0244629
				IGLV2-14	intracellular iron ion homeostasis	0.393297	0.187729	S100A8	structural constituent of ribosome	-0.505727	0.0878819
				KRT6C	intracellular iron ion homeostasis	-0.511113	0.0609422	CTSG	structural constituent of ribosome	-0.515525	0.0793223
				IGLV1-51	intracellular iron ion homeostasis	0.497845	0.0709895	PRTN3	structural constituent of ribosome	-0.416648	0.176595
				IGKV3OR2-268	intracellular iron ion homeostasis	0.372213	0.213845	ALPP	structural constituent of ribosome	0.434975	0.152427
				LTF	intracellular iron ion homeostasis	0.399507	0.180736	MPO	UDP-3-O-[3-hydroxymyristoyl] N-acetylglucosamine deacetylase activity	-0.377271	0.231886
				PRSS3	intracellular iron ion homeostasis	-0.392804	0.187729	S100A9	UDP-3-O-[3-hydroxymyristoyl] N-acetylglucosamine deacetylase activity	-0.455756	0.13391
				KRT6B	intracellular iron ion homeostasis	-0.50173	0.0679141	VDAC2	UDP-3-O-[3-hydroxymyristoyl] N-acetylglucosamine deacetylase activity	-0.459393	0.130162
				KRT5	intracellular iron ion homeostasis	-0.545993	0.0414537	IGLV1-51	UDP-3-O-[3-hydroxymyristoyl] N-acetylglucosamine deacetylase activity	-0.442308	0.14623
				IGLV7-46	intracellular iron ion homeostasis	0.448577	0.120969	IGKV3OR2-268	UDP-3-O-[3-hydroxymyristoyl] N-acetylglucosamine deacetylase activity	-0.525534	0.071614
				PRG3	intracellular iron ion homeostasis	0.507453	0.0640854	IGLV7-46	UDP-3-O-[3-hydroxymyristoyl] N-acetylglucosamine deacetylase activity	-0.549234	0.0527232
				TF	intracellular iron ion homeostasis	0.452272	0.116937	IGHV4-28	UDP-3-O-[3-hydroxymyristoyl] N-acetylglucosamine deacetylase activity	-0.37471	0.236871
				S100A8	intracellular iron ion homeostasis	0.442173	0.125109	S100A8	UDP-3-O-[3-hydroxymyristoyl] N-acetylglucosamine deacetylase activity	-0.45719	0.1327
				PRSS2	intracellular iron ion homeostasis	-0.512808	0.059404	PRSS2	UDP-3-O-[3-hydroxymyristoyl] N-acetylglucosamine deacetylase activity	0.547789	0.0527232
				PRSS2	intracellular iron ion homeostasis	-0.512808	0.059404	PRSS2	UDP-3-O-[3-hydroxymyristoyl] N-acetylglucosamine deacetylase activity	0.547789	0.0527232
				PRTN3	intracellular iron ion homeostasis	0.364878	0.228349	CTRC	methenyltetrahydrofolate cyclohydrolase activity	0.390838	0.206911
				S100A12	intracellular iron ion homeostasis	0.414816	0.159213	MPO	methenyltetrahydrofolate cyclohydrolase activity	-0.451817	0.137538
				ALPP	intracellular iron ion homeostasis	-0.473892	0.0959571	S100A9	methenyltetrahydrofolate cyclohydrolase activity	-0.413555	0.180893
				MPO	protein transport by the Sec complex	-0.38134	0.203609	IGKV1D-33	methenyltetrahydrofolate cyclohydrolase activity	-0.413039	0.181392
				KRT6B	protein transport by the Sec complex	0.371959	0.21395	KRT6A	methenyltetrahydrofolate cyclohydrolase activity	0.392871	0.203832
				KRT5	protein transport by the Sec complex	0.434084	0.135368	IGLV2-14	methenyltetrahydrofolate cyclohydrolase activity	-0.369852	0.242149
				IGLV7-46	protein transport by the Sec complex	-0.411097	0.165435	KRT6C	methenyltetrahydrofolate cyclohydrolase activity	0.405261	0.18789
				HBB	protein transport by the Sec complex	0.369638	0.218982	IGHV4-39	methenyltetrahydrofolate cyclohydrolase activity	-0.374003	0.23745
				ENPP7	monosaccharide metabolic process	0.658544	0.00948906	IGKV3OR2-268	methenyltetrahydrofolate cyclohydrolase activity	-0.465759	0.122464
				CTRC	monosaccharide metabolic process	0.387224	0.198094	KRT6B	methenyltetrahydrofolate cyclohydrolase activity	0.456501	0.1327
				IGHG1	monosaccharide metabolic process	-0.382061	0.202635	KRT5	methenyltetrahydrofolate cyclohydrolase activity	0.453353	0.135803
				MPO	monosaccharide metabolic process	-0.578584	0.0315218	IGLV7-46	methenyltetrahydrofolate cyclohydrolase activity	-0.393726	0.20359
				CELA3A	monosaccharide metabolic process	0.438854	0.130571	IGHV4-28	methenyltetrahydrofolate cyclohydrolase activity	-0.565466	0.049302
				MUC2	monosaccharide metabolic process	0.410143	0.166828	PRG3	methenyltetrahydrofolate cyclohydrolase activity	-0.433074	0.152762
				S100A9	monosaccharide metabolic process	-0.543662	0.0428776	S100A8	methenyltetrahydrofolate cyclohydrolase activity	-0.406377	0.187492
				XPNPEP2	monosaccharide metabolic process	0.428313	0.141432	PRSS2	methenyltetrahydrofolate cyclohydrolase activity	0.487902	0.0991428
				MPO	monosaccharide metabolic process	-0.474795	0.095548	PRSS2	methenyltetrahydrofolate cyclohydrolase activity	0.487902	0.0991428
				IGHV4-39	monosaccharide metabolic process	-0.375037	0.210489	CTRC	methylenetetrahydrofolate dehydrogenase (NADP+) activity	0.390838	0.206911
				IGLV1-51	monosaccharide metabolic process	-0.461111	0.107561	MPO	methylenetetrahydrofolate dehydrogenase (NADP+) activity	-0.451817	0.137538
				IGKV3OR2-268	monosaccharide metabolic process	-0.541664	0.0431735	S100A9	methylenetetrahydrofolate dehydrogenase (NADP+) activity	-0.413555	0.180893
				PRSS3	monosaccharide metabolic process	0.383282	0.201659	IGKV1D-33	methylenetetrahydrofolate dehydrogenase (NADP+) activity	-0.413039	0.181392
				KRT6B	monosaccharide metabolic process	0.425447	0.144796	KRT6A	methylenetetrahydrofolate dehydrogenase (NADP+) activity	0.392871	0.203832
				IGLV7-46	monosaccharide metabolic process	-0.639515	0.0134173	IGLV2-14	methylenetetrahydrofolate dehydrogenase (NADP+) activity	-0.369852	0.242149
				IGHV4-28	monosaccharide metabolic process	-0.530206	0.0486971	KRT6C	methylenetetrahydrofolate dehydrogenase (NADP+) activity	0.405261	0.18789
				PRG3	monosaccharide metabolic process	-0.357689	0.244171	IGHV4-39	methylenetetrahydrofolate dehydrogenase (NADP+) activity	-0.374003	0.23745
				TF	monosaccharide metabolic process	-0.432195	0.136842	IGKV3OR2-268	methylenetetrahydrofolate dehydrogenase (NADP+) activity	-0.465759	0.122464
				CELA2B	monosaccharide metabolic process	0.377414	0.206968	KRT6B	methylenetetrahydrofolate dehydrogenase (NADP+) activity	0.456501	0.1327
				S100A8	monosaccharide metabolic process	-0.627638	0.0134173	KRT5	methylenetetrahydrofolate dehydrogenase (NADP+) activity	0.453353	0.135803
				PRSS2	monosaccharide metabolic process	0.729014	0.0036951	IGLV7-46	methylenetetrahydrofolate dehydrogenase (NADP+) activity	-0.393726	0.20359
				PRSS2	monosaccharide metabolic process	0.729014	0.0036951	IGHV4-28	methylenetetrahydrofolate dehydrogenase (NADP+) activity	-0.565466	0.049302
				S100A12	monosaccharide metabolic process	-0.43321	0.136381	PRG3	methylenetetrahydrofolate dehydrogenase (NADP+) activity	-0.433074	0.152762
				ALPP	monosaccharide metabolic process	0.436272	0.131784	S100A8	methylenetetrahydrofolate dehydrogenase (NADP+) activity	-0.406377	0.187492
				ENPP7	purine nucleotide biosynthetic process	0.38112	0.203609	PRSS2	methylenetetrahydrofolate dehydrogenase (NADP+) activity	0.487902	0.0991428
				CTRC	purine nucleotide biosynthetic process	0.519358	0.0546916	PRSS2	methylenetetrahydrofolate dehydrogenase (NADP+) activity	0.487902	0.0991428
				MPO	purine nucleotide biosynthetic process	-0.446742	0.122283	MPO	protein-transporting ATPase activity	-0.513042	0.0820795
				MUC2	purine nucleotide biosynthetic process	0.387601	0.197543	CELA3A	protein-transporting ATPase activity	0.36864	0.242876
				S100A9	purine nucleotide biosynthetic process	-0.387906	0.197196	S100A9	protein-transporting ATPase activity	-0.442215	0.14623
				SELENBP1	purine nucleotide biosynthetic process	0.355214	0.247453	MPO	protein-transporting ATPase activity	-0.381716	0.223217
				MPO	purine nucleotide biosynthetic process	-0.360916	0.236731	IGKV3OR2-268	protein-transporting ATPase activity	-0.401006	0.193065
				IGKV3OR2-268	purine nucleotide biosynthetic process	-0.365877	0.226319	KRT6B	protein-transporting ATPase activity	0.379539	0.228272
				IGHV4-28	purine nucleotide biosynthetic process	-0.44738	0.12195	IGLV7-46	protein-transporting ATPase activity	-0.481233	0.10825
				TF	purine nucleotide biosynthetic process	-0.416728	0.15753	S100A8	protein-transporting ATPase activity	-0.544469	0.0555297
				CELA2B	purine nucleotide biosynthetic process	0.379969	0.204366	CTSG	protein-transporting ATPase activity	-0.382368	0.22163
				S100A8	purine nucleotide biosynthetic process	-0.4904	0.0767391	ALPP	protein-transporting ATPase activity	0.428419	0.15908
				PRSS2	purine nucleotide biosynthetic process	0.394851	0.186616	ENPP7	cellulose 1,4-beta-cellobiosidase activity	0.494459	0.0945011
				PRSS2	purine nucleotide biosynthetic process	0.394851	0.186616	CTRC	cellulose 1,4-beta-cellobiosidase activity	0.557539	0.0508003
				S100A12	purine nucleotide biosynthetic process	-0.369969	0.218491	LYZ	cellulose 1,4-beta-cellobiosidase activity	-0.407184	0.187492
				FCGBP	regulation of translation	0.381056	0.203609	IGHG1	cellulose 1,4-beta-cellobiosidase activity	-0.385285	0.217506
				ENPP7	regulation of translation	0.460201	0.108316	MPO	cellulose 1,4-beta-cellobiosidase activity	-0.727792	0.00523042
				IGKV3-20	regulation of translation	-0.397483	0.182674	APCS	cellulose 1,4-beta-cellobiosidase activity	-0.41614	0.17705
				MPO	regulation of translation	-0.534938	0.0449653	CELA3A	cellulose 1,4-beta-cellobiosidase activity	0.592303	0.0418602
				APCS	regulation of translation	-0.436422	0.131784	S100A9	cellulose 1,4-beta-cellobiosidase activity	-0.744692	0.00328608
				CELA3A	regulation of translation	0.365874	0.226319	SELENBP1	cellulose 1,4-beta-cellobiosidase activity	0.421084	0.169908
				MUC2	regulation of translation	0.539369	0.0431735	XPNPEP2	cellulose 1,4-beta-cellobiosidase activity	0.47897	0.109699
				S100A9	regulation of translation	-0.469911	0.100095	MPO	cellulose 1,4-beta-cellobiosidase activity	-0.665051	0.0133589
				MPO	regulation of translation	-0.376622	0.208215	KRT6C	cellulose 1,4-beta-cellobiosidase activity	0.42266	0.168454
				IGKV3OR2-268	regulation of translation	-0.558088	0.0369308	IGLV1-51	cellulose 1,4-beta-cellobiosidase activity	-0.384679	0.218037
				KRT6B	regulation of translation	0.425163	0.144964	IGKV3OR2-268	cellulose 1,4-beta-cellobiosidase activity	-0.476437	0.113314
				IGLV7-46	regulation of translation	-0.612354	0.0187001	LTF	cellulose 1,4-beta-cellobiosidase activity	-0.54839	0.0527232
				PRG3	regulation of translation	-0.403511	0.174758	PRSS3	cellulose 1,4-beta-cellobiosidase activity	0.556506	0.0508003
				S100A8	regulation of translation	-0.570037	0.0323543	KRT6B	cellulose 1,4-beta-cellobiosidase activity	0.440216	0.147181
				CTSG	regulation of translation	-0.463419	0.106633	AMY2B	cellulose 1,4-beta-cellobiosidase activity	0.400184	0.1945
				PRSS2	regulation of translation	0.556526	0.0374772	IGLV7-46	cellulose 1,4-beta-cellobiosidase activity	-0.431734	0.15517
				PRSS2	regulation of translation	0.556526	0.0374772	IGHV4-28	cellulose 1,4-beta-cellobiosidase activity	-0.438804	0.147181
				HBB	regulation of translation	0.358712	0.241949	PRG3	cellulose 1,4-beta-cellobiosidase activity	-0.589324	0.0427584
				ALPP	regulation of translation	0.494801	0.0735768	TF	cellulose 1,4-beta-cellobiosidase activity	-0.547543	0.0527232
				IGKV3-20	leucine biosynthetic process	-0.412046	0.164063	CELA2B	cellulose 1,4-beta-cellobiosidase activity	0.388421	0.21165
				MPO	leucine biosynthetic process	-0.522623	0.0534152	S100A8	cellulose 1,4-beta-cellobiosidase activity	-0.796545	0.000641992
				APCS	leucine biosynthetic process	-0.415089	0.159041	CTSG	cellulose 1,4-beta-cellobiosidase activity	-0.586842	0.0429466
				CELA3A	leucine biosynthetic process	0.404045	0.174395	PRSS2	cellulose 1,4-beta-cellobiosidase activity	0.629682	0.0244629
				S100A9	leucine biosynthetic process	-0.428548	0.141432	AZU1	cellulose 1,4-beta-cellobiosidase activity	-0.465237	0.122464
				KRT6A	leucine biosynthetic process	0.367244	0.22367	PRSS2	cellulose 1,4-beta-cellobiosidase activity	0.629682	0.0244629
				KRT6C	leucine biosynthetic process	0.444646	0.123698	AMY2A	cellulose 1,4-beta-cellobiosidase activity	0.41639	0.176833
				IGKV3OR2-268	leucine biosynthetic process	-0.483614	0.0853618	PRTN3	cellulose 1,4-beta-cellobiosidase activity	-0.490761	0.0985715
				KRT6B	leucine biosynthetic process	0.517835	0.0546916	S100A12	cellulose 1,4-beta-cellobiosidase activity	-0.616565	0.0278934
				KRT5	leucine biosynthetic process	0.409801	0.166917	ALPP	cellulose 1,4-beta-cellobiosidase activity	0.471804	0.116803
				IGLV7-46	leucine biosynthetic process	-0.470361	0.100018	CTRC	chitinase activity	0.464849	0.122464
				IGHV4-28	leucine biosynthetic process	-0.427394	0.141432	MPO	chitinase activity	-0.54266	0.0562985
				S100A8	leucine biosynthetic process	-0.573635	0.0323543	CELA3A	chitinase activity	0.40627	0.187492
				CTSG	leucine biosynthetic process	-0.399242	0.180736	S100A9	chitinase activity	-0.578767	0.0478098
				PRSS2	leucine biosynthetic process	0.431549	0.137311	MPO	chitinase activity	-0.562639	0.049302
				PRSS2	leucine biosynthetic process	0.431549	0.137311	IGHV4-39	chitinase activity	-0.422042	0.169077
				VDAC2	pentose-phosphate shunt	-0.361592	0.235455	IGLV1-51	chitinase activity	-0.409965	0.185321
				ENPP7	GMP biosynthetic process	0.643142	0.0134173	LTF	chitinase activity	-0.40573	0.187667
				CTRC	GMP biosynthetic process	0.436549	0.131784	IGHV4-28	chitinase activity	-0.557826	0.0508003
				MPO	GMP biosynthetic process	-0.534939	0.0449653	PRG3	chitinase activity	-0.377298	0.231886
				S100A9	GMP biosynthetic process	-0.541411	0.0431735	TF	chitinase activity	-0.500409	0.0895607
				SELENBP1	GMP biosynthetic process	0.454733	0.113534	S100A8	chitinase activity	-0.592877	0.0418602
				XPNPEP2	GMP biosynthetic process	0.405863	0.172197	PRSS2	chitinase activity	0.550962	0.0526853
				IGKV1D-33	GMP biosynthetic process	-0.434034	0.135368	PRSS2	chitinase activity	0.550962	0.0526853
				MPO	GMP biosynthetic process	-0.422519	0.150131	S100A12	chitinase activity	-0.457338	0.1327
				IGLV2-14	GMP biosynthetic process	-0.43299	0.136381	ENPP7	tRNA binding	0.464224	0.122464
				IGLV1-51	GMP biosynthetic process	-0.50652	0.0644727	MPO	tRNA binding	-0.439638	0.147181
				IGKV3OR2-268	GMP biosynthetic process	-0.687348	0.00656213	APCS	tRNA binding	-0.415349	0.178748
				KRT6B	GMP biosynthetic process	0.384185	0.200511	CELA3A	tRNA binding	0.421031	0.169908
				IGLV7-46	GMP biosynthetic process	-0.627239	0.0134173	MUC2	tRNA binding	0.407873	0.18744
				IGHV4-28	GMP biosynthetic process	-0.51017	0.0614574	S100A9	tRNA binding	-0.441315	0.146644
				TF	GMP biosynthetic process	-0.471938	0.0989173	KRT6A	tRNA binding	0.40124	0.192837
				CELA2B	GMP biosynthetic process	0.50344	0.0672568	KRT6C	tRNA binding	0.480348	0.109512
				S100A8	GMP biosynthetic process	-0.56034	0.0369308	IGKV3OR2-268	tRNA binding	-0.393373	0.203769
				PRSS2	GMP biosynthetic process	0.688269	0.00656213	KRT6B	tRNA binding	0.522754	0.0742222
				PRSS2	GMP biosynthetic process	0.688269	0.00656213	KRT5	tRNA binding	0.369537	0.242149
				S100A12	GMP biosynthetic process	-0.394773	0.186616	IGLV7-46	tRNA binding	-0.515591	0.0793223
				ALPP	GMP biosynthetic process	0.401092	0.179079	PRG3	tRNA binding	-0.406279	0.187492
				FCGBP	glutamine metabolic process	0.567309	0.0333411	S100A8	tRNA binding	-0.464626	0.122464
				MUC2	glutamine metabolic process	0.541236	0.0431735	CTSG	tRNA binding	-0.417526	0.174677
				SELENBP1	glutamine metabolic process	0.437502	0.131536	PRSS2	tRNA binding	0.519733	0.0754336
				APOD	glutamine metabolic process	0.364948	0.228349	PRSS2	tRNA binding	0.519733	0.0754336
				IGHV4-31	glutamine metabolic process	0.494754	0.0735768	ALPP	tRNA binding	0.441068	0.146644
				HBB	glutamine metabolic process	0.420714	0.151855	IGLV2-14	pyridoxal phosphate binding	0.438147	0.147181
				ENPP7	L-fucose catabolic process	0.558914	0.0369308	IGLV7-46	pyridoxal phosphate binding	0.417785	0.174677
				IGKV3-20	L-fucose catabolic process	-0.469491	0.100363	CELA2B	pyridoxal phosphate binding	-0.460099	0.129077
				CTRC	L-fucose catabolic process	0.480807	0.0885204	MPO	IMP cyclohydrolase activity	-0.44534	0.144019
				IGHG1	L-fucose catabolic process	-0.405115	0.173117	CELA3A	IMP cyclohydrolase activity	0.433712	0.152427
				MPO	L-fucose catabolic process	-0.686593	0.00656213	MUC2	IMP cyclohydrolase activity	0.397535	0.197322
				APCS	L-fucose catabolic process	-0.404038	0.174395	CPA2	IMP cyclohydrolase activity	0.374433	0.236959
				CELA3A	L-fucose catabolic process	0.591202	0.0265393	KRT6A	IMP cyclohydrolase activity	0.409969	0.185321
				MUC2	L-fucose catabolic process	0.414372	0.159804	KRT6C	IMP cyclohydrolase activity	0.393902	0.20359
				S100A9	L-fucose catabolic process	-0.639232	0.0134173	KRT6B	IMP cyclohydrolase activity	0.383958	0.21937
				SELENBP1	L-fucose catabolic process	0.357245	0.244862	KRT5	IMP cyclohydrolase activity	0.434247	0.152427
				XPNPEP2	L-fucose catabolic process	0.442484	0.125109	CTSG	IMP cyclohydrolase activity	-0.367762	0.244316
				MPO	L-fucose catabolic process	-0.528148	0.0493608	PRTN3	IMP cyclohydrolase activity	-0.512057	0.0820795
				KRT6A	L-fucose catabolic process	0.551395	0.0389016	S100A12	IMP cyclohydrolase activity	-0.368489	0.242929
				KRT6C	L-fucose catabolic process	0.600983	0.0225125	IGKV1D-33	oxidoreductase activity	-0.430542	0.156346
				IGHV4-39	L-fucose catabolic process	-0.417952	0.155859	MPO	oxidoreductase activity	0.40473	0.18789
				IGLV1-51	L-fucose catabolic process	-0.381021	0.203609	RETN	oxidoreductase activity	0.439915	0.147181
				IGKV3OR2-268	L-fucose catabolic process	-0.593538	0.0258117	CTSG	oxidoreductase activity	0.395269	0.20084
				LTF	L-fucose catabolic process	-0.360857	0.236731	CELA2B	electron transfer activity	0.424613	0.165099
				PRSS3	L-fucose catabolic process	0.461923	0.107	CDHR2	electron transfer activity	0.390386	0.207802
				KRT6B	L-fucose catabolic process	0.631485	0.0134173	IGKV3-20	ABC-type transporter activity	-0.367118	0.244603
				KRT5	L-fucose catabolic process	0.547618	0.0403373	APCS	ABC-type transporter activity	-0.372772	0.238743
				IGLV7-46	L-fucose catabolic process	-0.638557	0.0134173	IGKV1D-33	ABC-type transporter activity	-0.398728	0.1945
				IGHV4-28	L-fucose catabolic process	-0.548054	0.0403221	KRT5	ABC-type transporter activity	0.368692	0.242876
				PRG3	L-fucose catabolic process	-0.537334	0.0437125	IGLV7-46	ABC-type transporter activity	-0.407738	0.18744
				TF	L-fucose catabolic process	-0.445028	0.123698	ENPP7	acetaldehyde dehydrogenase (acetylating) activity	0.418354	0.17383
				S100A8	L-fucose catabolic process	-0.744941	0.00362202	IGKV3-20	acetaldehyde dehydrogenase (acetylating) activity	-0.396545	0.197736
				CTSG	L-fucose catabolic process	-0.521299	0.0545213	CTRC	acetaldehyde dehydrogenase (acetylating) activity	0.44855	0.140772
				PRSS2	L-fucose catabolic process	0.627916	0.0134173	IGHG1	acetaldehyde dehydrogenase (acetylating) activity	-0.497556	0.0923829
				PRSS2	L-fucose catabolic process	0.627916	0.0134173	MPO	acetaldehyde dehydrogenase (acetylating) activity	-0.664907	0.0133589
				PRTN3	L-fucose catabolic process	-0.457654	0.110765	APCS	acetaldehyde dehydrogenase (acetylating) activity	-0.474312	0.115235
				S100A12	L-fucose catabolic process	-0.55485	0.038143	CELA3A	acetaldehyde dehydrogenase (acetylating) activity	0.627071	0.0244629
				ALPP	L-fucose catabolic process	0.45038	0.119544	S100A9	acetaldehyde dehydrogenase (acetylating) activity	-0.558063	0.0508003
				ENPP7	acetyl-CoA metabolic process	0.575961	0.0323543	SELENBP1	acetaldehyde dehydrogenase (acetylating) activity	0.553202	0.0518356
				CTRC	acetyl-CoA metabolic process	0.366138	0.226319	IGKV1D-33	acetaldehyde dehydrogenase (acetylating) activity	-0.457551	0.1327
				MPO	acetyl-CoA metabolic process	-0.458735	0.109623	MPO	acetaldehyde dehydrogenase (acetylating) activity	-0.447856	0.141176
				CELA3A	acetyl-CoA metabolic process	0.455409	0.113179	KRT6A	acetaldehyde dehydrogenase (acetylating) activity	0.63185	0.0244629
				MPO	acetyl-CoA metabolic process	-0.399129	0.180736	IGLV2-14	acetaldehyde dehydrogenase (acetylating) activity	-0.438265	0.147181
				PRSS3	acetyl-CoA metabolic process	0.48029	0.0889057	KRT6C	acetaldehyde dehydrogenase (acetylating) activity	0.649174	0.0189469
				IGHV4-28	acetyl-CoA metabolic process	-0.565985	0.0337107	IGLV1-51	acetaldehyde dehydrogenase (acetylating) activity	-0.446855	0.141856
				TF	acetyl-CoA metabolic process	-0.410573	0.16625	IGKV3OR2-268	acetaldehyde dehydrogenase (acetylating) activity	-0.573885	0.049302
				S100A8	acetyl-CoA metabolic process	-0.462256	0.107	PRSS3	acetaldehyde dehydrogenase (acetylating) activity	0.432762	0.153081
				PRSS2	acetyl-CoA metabolic process	0.579132	0.0315218	KRT6B	acetaldehyde dehydrogenase (acetylating) activity	0.670729	0.0132305
				PRSS2	acetyl-CoA metabolic process	0.579132	0.0315218	KRT5	acetaldehyde dehydrogenase (acetylating) activity	0.626342	0.0244629
				S100A12	acetyl-CoA metabolic process	-0.375614	0.209794	IGLV7-46	acetaldehyde dehydrogenase (acetylating) activity	-0.611894	0.0303241
				HBD	fatty acid biosynthetic process	0.384654	0.199782	IGHV4-28	acetaldehyde dehydrogenase (acetylating) activity	-0.454012	0.135803
				IGLV2-14	fatty acid biosynthetic process	-0.362344	0.234129	PRG3	acetaldehyde dehydrogenase (acetylating) activity	-0.506059	0.0878819
				IGLV1-51	fatty acid biosynthetic process	-0.496709	0.0718928	TF	acetaldehyde dehydrogenase (acetylating) activity	-0.494617	0.0945011
				IGKV3OR2-268	fatty acid biosynthetic process	-0.398938	0.180741	S100A8	acetaldehyde dehydrogenase (acetylating) activity	-0.674409	0.0126364
				IGLV7-46	fatty acid biosynthetic process	-0.592961	0.0258117	CTSG	acetaldehyde dehydrogenase (acetylating) activity	-0.444769	0.144415
				S100A8	fatty acid biosynthetic process	-0.380194	0.204366	PRSS2	acetaldehyde dehydrogenase (acetylating) activity	0.617569	0.0278934
				PRSS2	fatty acid biosynthetic process	0.461951	0.107	PRSS2	acetaldehyde dehydrogenase (acetylating) activity	0.617569	0.0278934
				PRSS2	fatty acid biosynthetic process	0.461951	0.107	HP	acetaldehyde dehydrogenase (acetylating) activity	-0.418782	0.173142
				HBB	fatty acid biosynthetic process	0.36272	0.233472	PRTN3	acetaldehyde dehydrogenase (acetylating) activity	-0.455032	0.135077
				HBA1	fatty acid biosynthetic process	0.368982	0.220301	S100A12	acetaldehyde dehydrogenase (acetylating) activity	-0.573479	0.049302
				ENPP7	signal transduction	0.43284	0.136381	ALPP	acetaldehyde dehydrogenase (acetylating) activity	0.436549	0.150222
				MPO	signal transduction	-0.388907	0.194908	MPO	N-acetyl-beta-D-galactosaminidase activity	-0.556487	0.0508003
				APCS	signal transduction	-0.470226	0.100018	CELA3A	N-acetyl-beta-D-galactosaminidase activity	0.41991	0.171507
				CELA3A	signal transduction	0.40924	0.166917	S100A9	N-acetyl-beta-D-galactosaminidase activity	-0.428521	0.15908
				MUC2	signal transduction	0.453195	0.115591	IGKC	N-acetyl-beta-D-galactosaminidase activity	-0.363685	0.249442
				SELENBP1	signal transduction	0.427418	0.141432	MPO	N-acetyl-beta-D-galactosaminidase activity	-0.512414	0.0820795
				KRT6C	signal transduction	0.417829	0.155859	IGKV3OR2-268	N-acetyl-beta-D-galactosaminidase activity	-0.364997	0.246629
				IGLV1-51	signal transduction	-0.377433	0.206968	LTF	N-acetyl-beta-D-galactosaminidase activity	-0.376348	0.233943
				IGKV3OR2-268	signal transduction	-0.354484	0.248558	PRSS3	N-acetyl-beta-D-galactosaminidase activity	0.417583	0.174677
				KRT6B	signal transduction	0.462751	0.107	IGLV7-46	N-acetyl-beta-D-galactosaminidase activity	-0.365503	0.246449
				IGLV7-46	signal transduction	-0.518902	0.0546916	IGHV4-28	N-acetyl-beta-D-galactosaminidase activity	-0.365518	0.246449
				IGHV4-28	signal transduction	-0.400035	0.180736	TF	N-acetyl-beta-D-galactosaminidase activity	-0.379688	0.228253
				S100A8	signal transduction	-0.451542	0.117909	S100A8	N-acetyl-beta-D-galactosaminidase activity	-0.568645	0.049302
				PRSS2	signal transduction	0.569588	0.0323543	CTSG	N-acetyl-beta-D-galactosaminidase activity	-0.434306	0.152427
				PRSS2	signal transduction	0.569588	0.0323543	PRSS2	N-acetyl-beta-D-galactosaminidase activity	0.38344	0.220083
								PRSS2	N-acetyl-beta-D-galactosaminidase activity	0.38344	0.220083
								PRTN3	N-acetyl-beta-D-galactosaminidase activity	-0.45145	0.137899
								S100A12	N-acetyl-beta-D-galactosaminidase activity	-0.414854	0.179256
								IGKV3-20	rRNA binding	-0.374877	0.236871
								MPO	rRNA binding	-0.475674	0.113867
								CELA3A	rRNA binding	0.372414	0.239459
								MUC2	rRNA binding	0.450468	0.138714
								S100A9	rRNA binding	-0.392611	0.203832
								VDAC2	rRNA binding	-0.366361	0.245527
								KRT6A	rRNA binding	0.467818	0.121977
								KRT6C	rRNA binding	0.504693	0.0886737
								IGKV3OR2-268	rRNA binding	-0.528144	0.0693518
								KRT6B	rRNA binding	0.555557	0.0509244
								KRT5	rRNA binding	0.479162	0.109699
								IGLV7-46	rRNA binding	-0.602045	0.0356768
								PRG3	rRNA binding	-0.388898	0.211383
								S100A8	rRNA binding	-0.442665	0.146101
								CTSG	rRNA binding	-0.456875	0.1327
								PRTN3	rRNA binding	-0.386283	0.215569
								ALPP	rRNA binding	0.40197	0.191641
								LYZ	ribonucleoside binding	0.450527	0.138714
								IGHG1	ribonucleoside binding	0.442964	0.145859
								HBD	ribonucleoside binding	0.596077	0.0408527
								ALB	ribonucleoside binding	0.524489	0.0721025
								IGLV7-46	ribonucleoside binding	-0.365478	0.246449
								HP	ribonucleoside binding	0.409055	0.185571
								HBB	ribonucleoside binding	0.64625	0.019783
								HBA1	ribonucleoside binding	0.503676	0.0888275
								IGKV3-20	beta-N-acetylhexosaminidase activity	-0.370664	0.242149
								MPO	beta-N-acetylhexosaminidase activity	-0.497466	0.0923829
								S100A9	beta-N-acetylhexosaminidase activity	-0.439315	0.147181
								MPO	beta-N-acetylhexosaminidase activity	-0.5704	0.049302
								S100A8	beta-N-acetylhexosaminidase activity	-0.562604	0.049302
								CTSG	beta-N-acetylhexosaminidase activity	-0.419656	0.171723
								S100A12	beta-N-acetylhexosaminidase activity	-0.386958	0.214165
								IGKV3-20	ferric iron binding	0.439409	0.147181
								CTRC	ferric iron binding	-0.430049	0.15713
								MPO	ferric iron binding	0.577657	0.0478098
								APCS	ferric iron binding	0.562249	0.049302
								CELA3A	ferric iron binding	-0.542857	0.0562985
								S100A9	ferric iron binding	0.384729	0.218037
								IGKV1D-33	ferric iron binding	0.405911	0.187605
								MPO	ferric iron binding	0.428378	0.15908
								KRT6A	ferric iron binding	-0.536129	0.0607636
								KRT6C	ferric iron binding	-0.572347	0.049302
								IGHV4-39	ferric iron binding	0.552651	0.0518356
								IGHV4-38-2	ferric iron binding	0.501357	0.0895607
								IGKV3OR2-268	ferric iron binding	0.461387	0.128219
								LTF	ferric iron binding	0.386207	0.215569
								KRT6B	ferric iron binding	-0.568397	0.049302
								KRT5	ferric iron binding	-0.572627	0.049302
								IGLV7-46	ferric iron binding	0.425422	0.16346
								IGHV4-28	ferric iron binding	0.656531	0.0164304
								PRG3	ferric iron binding	0.442967	0.145859
								TF	ferric iron binding	0.447838	0.141176
								S100A8	ferric iron binding	0.583569	0.0452013
								PRSS2	ferric iron binding	-0.473399	0.115603
								PRSS2	ferric iron binding	-0.473399	0.115603
								PRTN3	ferric iron binding	0.502267	0.0895607
								S100A12	ferric iron binding	0.447409	0.141517
								SERPINB1	ferric iron binding	0.404704	0.18789
								ENPP7	mucinaminylserine mucinaminidase activity	0.655235	0.0164304
								PRSS3	mucinaminylserine mucinaminidase activity	0.402886	0.19125
								PRSS2	mucinaminylserine mucinaminidase activity	0.427508	0.159931
								PRSS2	mucinaminylserine mucinaminidase activity	0.427508	0.159931
								CDHR2	aminopeptidase activity	-0.371119	0.242149
								ENPP7	2 iron, 2 sulfur cluster binding	0.392741	0.203832
								MPO	2 iron, 2 sulfur cluster binding	-0.482114	0.107009
								CELA3A	2 iron, 2 sulfur cluster binding	0.44555	0.144004
								KRT6A	2 iron, 2 sulfur cluster binding	0.392778	0.203832
								KRT6C	2 iron, 2 sulfur cluster binding	0.460688	0.128768
								IGHV4-39	2 iron, 2 sulfur cluster binding	-0.399037	0.1945
								IGKV3OR2-268	2 iron, 2 sulfur cluster binding	-0.486865	0.0994097
								KRT6B	2 iron, 2 sulfur cluster binding	0.537887	0.0600096
								KRT5	2 iron, 2 sulfur cluster binding	0.428827	0.15908
								IGLV7-46	2 iron, 2 sulfur cluster binding	-0.532125	0.0646919
								IGHV4-28	2 iron, 2 sulfur cluster binding	-0.436183	0.150222
								TF	2 iron, 2 sulfur cluster binding	-0.393593	0.20359
								S100A8	2 iron, 2 sulfur cluster binding	-0.539127	0.0598361
								PRSS2	2 iron, 2 sulfur cluster binding	0.494556	0.0945011
								PRSS2	2 iron, 2 sulfur cluster binding	0.494556	0.0945011
								ALPP	2 iron, 2 sulfur cluster binding	0.421547	0.169775
								HBD	FMN binding	0.556123	0.0508003
								ALB	FMN binding	0.39655	0.197736
								RETN	FMN binding	0.412414	0.181843
								IGHV3OR16-10	FMN binding	-0.40826	0.186888
								IGLV7-46	FMN binding	-0.488857	0.0991428
								HBB	FMN binding	0.587066	0.0429466
								HBA1	FMN binding	0.431297	0.155363
