# Supplementary material for: Core microbiome-associated proteins associated with ulcerative colitis interact with cytokines for synergistic or antagonistic effects on gut bacteria
Source: ISME J. 2024 Jul 29;18(1):wrae146. doi: 10.1093/ismejo/wrae146 (PMC11360980; doi:10.1093/ismejo/wrae146)
Supplement: Additional_file_7_wrae146 [file additional_file_7_wrae146.xlsx]

## Sheet: Sheet1
Table S6. Discriminant microbial functions after being treated by inflammatory proteins in ex vivo microorganism cultures isolated from five human fecal samples (paired T test, P < 0.1).
IL-1β (0.1 ng/mL)				IL-1β (1 ng/mL)				IL-1β (10 ng/mL)				IL-6 (0.1 ng/mL)				IL-6 (1 ng/mL)				IL-6 (10 ng/mL)				S100A8 (3 μg/mL)				S100A8 (30 μg/mL)				TNF-α (0.1 ng/mL)				TNF-α (1 ng/mL)				TNF-α (10 ng/mL)
GO number	GO	GO name	P	GO number	GO	GO name	P	GO number	GO	GO name	P	GO number	GO	GO name	P	GO number	GO	GO name	P	GO number	GO	GO name	P	GO number	GO	GO name	P	GO number	GO	GO name	P	GO number	GO	GO name	P	GO number	GO	GO name	P	GO number	GO	GO name	P
GO:0006364	BP	rRNA processing	0.0251	GO:0032784	BP	regulation of DNA-templated transcription, elongation	0.0153	GO:0006164	BP	purine nucleotide biosynthetic process	0.0136	GO:0006605	BP	protein targeting	0.00413	GO:0042255	BP	ribosome assembly	0.0198	GO:0006164	BP	purine nucleotide biosynthetic process	0.00269	GO:0032784	BP	regulation of DNA-templated transcription, elongation	0.0245	GO:0019877	BP	diaminopimelate biosynthetic process	0.001	GO:0006635	BP	fatty acid beta-oxidation	0.0254	GO:1901135	BP	carbohydrate derivative metabolic process	0.00609	GO:0006164	BP	purine nucleotide biosynthetic process	0.0198
GO:0032784	BP	regulation of DNA-templated transcription, elongation	0.032	GO:0006605	BP	protein targeting	0.0237	GO:0044238	BP	primary metabolic process	0.068	GO:0043952	BP	protein transport by the Sec complex	0.0243	GO:0008652	BP	cellular amino acid biosynthetic process	0.0321	GO:0019877	BP	diaminopimelate biosynthetic process	0.00425	GO:0006108	BP	malate metabolic process	0.0313	GO:0006164	BP	purine nucleotide biosynthetic process	0.0051	GO:0043335	BP	protein unfolding	0.0441	GO:0042254	BP	ribosome biogenesis	0.0149	GO:0035999	BP	tetrahydrofolate interconversion	0.0202
GO:0044205	BP	de novo' UMp biosynthetic process	0.0356	GO:0033362	BP	lysine biosynthetic process via diaminopimelate, diaminopimelate-aminotransferase pathway	0.0337	GO:0009089	BP	lysine biosynthetic process via diaminopimelate	0.00909	GO:0006528	BP	asparagine metabolic process	0.0352	GO:0006526	BP	arginine biosynthetic process	0.0429	GO:0006352	BP	DNA-templated transcription, initiation	0.0131	GO:0006094	BP	gluconeogenesis	0.0376	GO:0009252	BP	peptidoglycan biosynthetic process	0.0174	GO:0000302	BP	response to reactive oxygen species	0.0445	GO:0009061	BP	anaerobic respiration	0.028	GO:0006555	BP	methionine metabolic process	0.0231
GO:0006351	BP	transcription, DNA-templated	0.0389	GO:0006614	BP	SRp-dependent cotranslational protein targeting to membrane	0.0411	GO:0006183	BP	GTp biosynthetic process	0.0114	GO:0008643	BP	carbohydrate transport	0.0738	GO:0006468	BP	protein phosphorylation	0.0592	GO:0009089	BP	lysine biosynthetic process via diaminopimelate	0.0223	GO:0006364	BP	rRNA processing	0.0445	GO:0009636	BP	response to toxic substance	0.021	GO:0006364	BP	rRNA processing	0.0512	GO:0006091	BP	generation of precursor metabolites and energy	0.0519	GO:0042255	BP	ribosome assembly	0.0244
GO:0006084	BP	acetyl-CoA metabolic process	0.0429	GO:0006433	BP	prolyl-tRNA aminoacylation	0.048	GO:0019877	BP	diaminopimelate biosynthetic process	0.0157	GO:0006468	BP	protein phosphorylation	0.0775	GO:0032297	BP	negative regulation of DNA-templated DNA replication initiation	0.0677	GO:1901137	BP	carbohydrate derivative biosynthetic process	0.0275	GO:0006412	BP	translation	0.0485	GO:0032297	BP	negative regulation of DNA-templated DNA replication initiation	0.028	GO:0006605	BP	protein targeting	0.0569	GO:0015031	BP	protein transport	0.0534	GO:0031460	BP	glycine betaine transport	0.0248
GO:0006221	BP	pyrimidine nucleotide biosynthetic process	0.0441	GO:0006164	BP	purine nucleotide biosynthetic process	0.0504	GO:0009113	BP	purine nucleobase biosynthetic process	0.0292	GO:0006631	BP	fatty acid metabolic process	0.0939	GO:0031460	BP	glycine betaine transport	0.074	GO:0018339	BP	peptidyl-L-beta-methylthioaspartic acid biosynthetic process from peptidyl-aspartic acid	0.0288	GO:0046040	BP	IMp metabolic process	0.0611	GO:0042254	BP	ribosome biogenesis	0.032	GO:0009264	BP	deoxyribonucleotide catabolic process	0.0571	GO:0022904	BP	respiratory electron transport chain	0.0535	GO:0016310	BP	phosphorylation	0.0322
GO:0006396	BP	RNA processing	0.045	GO:0042254	BP	ribosome biogenesis	0.0536	GO:0006635	BP	fatty acid beta-oxidation	0.0334	GO:0006351	BP	transcription, DNA-templated	0.0942	GO:0043952	BP	protein transport by the Sec complex	0.0883	GO:0006556	BP	S-adenosylmethionine biosynthetic process	0.0465	GO:1902600	BP	proton transmembrane transport	0.0648	GO:0033362	BP	lysine biosynthetic process via diaminopimelate, diaminopimelate-aminotransferase pathway	0.0417	GO:0009073	BP	aromatic amino acid family biosynthetic process	0.0605	GO:0006430	BP	lysyl-tRNA aminoacylation	0.0612	GO:0043952	BP	protein transport by the Sec complex	0.0364
GO:0006207	BP	de novo' pyrimidine nucleobase biosynthetic process	0.058	GO:0006556	BP	S-adenosylmethionine biosynthetic process	0.0543	GO:0070301	BP	cellular response to hydrogen peroxide	0.0468	GO:0009267	BP	cellular response to starvation	0.0958	GO:0009113	BP	purine nucleobase biosynthetic process	0.0891	GO:0006082	BP	organic acid metabolic process	0.0537	GO:0019253	BP	reductive pentose-phosphate cycle	0.071	GO:0042274	BP	ribosomal small subunit biogenesis	0.0422	GO:0006082	BP	organic acid metabolic process	0.0605	GO:0009247	BP	glycolipid biosynthetic process	0.0652	GO:0006094	BP	gluconeogenesis	0.0382
GO:0046110	BP	xanthine metabolic process	0.0656	GO:0006353	BP	DNA-templated transcription, termination	0.0592	GO:0016226	BP	iron-sulfur cluster assembly	0.0561	GO:0009086	BP	methionine biosynthetic process	0.0988	GO:0000105	BP	histidine biosynthetic process	0.0903	GO:0009113	BP	purine nucleobase biosynthetic process	0.0705	GO:0019563	BP	glycerol catabolic process	0.0744	GO:0031460	BP	glycine betaine transport	0.0439	GO:0019253	BP	reductive pentose-phosphate cycle	0.0655	GO:0009117	BP	nucleotide metabolic process	0.0716	GO:0009113	BP	purine nucleobase biosynthetic process	0.048
GO:0032265	BP	XMp salvage	0.0656	GO:0046040	BP	IMp metabolic process	0.0618	GO:0006013	BP	mannose metabolic process	0.0578	GO:0004812	MF	aminoacyl-tRNA ligase activity	0.00214	GO:0016226	BP	iron-sulfur cluster assembly	0.0911	GO:0071702	BP	organic substance transport	0.0723	GO:0010501	BP	RNA secondary structure unwinding	0.075	GO:0009247	BP	glycolipid biosynthetic process	0.0455	GO:0046677	BP	response to antibiotic	0.0667	GO:0044205	BP	de novo' UMp biosynthetic process	0.0758	GO:1901135	BP	carbohydrate derivative metabolic process	0.0496
GO:0032259	BP	methylation	0.078	GO:0006420	BP	arginyl-tRNA aminoacylation	0.0654	GO:0043171	BP	peptide catabolic process	0.0616	GO:0009317	MF	acetyl-CoA carboxylase complex	0.025	GO:0010501	BP	RNA secondary structure unwinding	0.0936	GO:0044205	BP	de novo' UMp biosynthetic process	0.0749	GO:1901135	BP	carbohydrate derivative metabolic process	0.0759	GO:0006979	BP	response to oxidative stress	0.0593	GO:0019430	BP	removal of superoxide radicals	0.0671	GO:0006556	BP	S-adenosylmethionine biosynthetic process	0.0769	GO:0022900	BP	electron transport chain	0.0501
GO:0006556	BP	S-adenosylmethionine biosynthetic process	0.0833	GO:0043952	BP	protein transport by the Sec complex	0.0748	GO:0006207	BP	de novo' pyrimidine nucleobase biosynthetic process	0.0687	GO:0004067	MF	asparaginase activity	0.0344	GO:0006420	BP	arginyl-tRNA aminoacylation	0.0937	GO:1901135	BP	carbohydrate derivative metabolic process	0.0808	GO:0006729	BP	tetrahydrobiopterin biosynthetic process	0.0762	GO:0071702	BP	organic substance transport	0.0604	GO:0006420	BP	arginyl-tRNA aminoacylation	0.069	GO:0010501	BP	RNA secondary structure unwinding	0.0789	GO:0006096	BP	glycolytic process	0.063
GO:0043165	BP	Gram-negative-bacterium-type cell outer membrane assembly	0.0889	GO:0006417	BP	regulation of translation	0.0759	GO:0071702	BP	organic substance transport	0.0752	GO:0004658	MF	propionyl-CoA carboxylase activity	0.0405	GO:0009086	BP	methionine biosynthetic process	0.0943	GO:0019303	BP	D-ribose catabolic process	0.0994	GO:0010468	BP	regulation of gene expression	0.0796	GO:0051775	BP	response to redox state	0.0819	GO:0030435	BP	sporulation resulting in formation of a cellular spore	0.0692	GO:0009263	BP	deoxyribonucleotide biosynthetic process	0.0797	GO:0008152	BP	metabolic process	0.0691
GO:0006401	BP	RNA catabolic process	0.0891	GO:0019251	BP	anaerobic cobalamin biosynthetic process	0.0761	GO:0044011	BP	single-species biofilm formation on inanimate substrate	0.0755	GO:0004427	MF	inorganic diphosphatase activity	0.0433	GO:0031123	BP	RNA 3'-end processing	0.0956	GO:0110165	CC	cellular anatomical entity	0.0557	GO:0006207	BP	de novo' pyrimidine nucleobase biosynthetic process	0.0799	GO:0006564	BP	L-serine biosynthetic process	0.0836	GO:0016310	BP	phosphorylation	0.0749	GO:0006468	BP	protein phosphorylation	0.0828	GO:0006226	BP	dUMp biosynthetic process	0.0762
GO:1990451	BP	cellular stress response to acidic pH	0.0902	GO:0031564	BP	transcription antitermination	0.0895	GO:0006189	BP	de novo' IMp biosynthetic process	0.0757	GO:0004807	MF	triose-phosphate isomerase activity	0.0462	GO:0019253	BP	reductive pentose-phosphate cycle	0.0962	GO:0015934	CC	large ribosomal subunit	0.0636	GO:0019605	BP	butyrate metabolic process	0.0807	GO:0043165	BP	Gram-negative-bacterium-type cell outer membrane assembly	0.0862	GO:0042126	BP	nitrate metabolic process	0.0753	GO:0006528	BP	asparagine metabolic process	0.0848	GO:0046081	BP	dUTp catabolic process	0.0762
GO:0009086	BP	methionine biosynthetic process	0.0902	GO:0006071	BP	glycerol metabolic process	0.0896	GO:0071276	BP	cellular response to cadmium ion	0.0771	GO:0046983	MF	protein dimerization activity	0.0592	GO:0110165	CC	cellular anatomical entity	0.0804	GO:0005694	CC	chromosome	0.0756	GO:0007049	BP	cell cycle	0.081	GO:0015628	BP	protein secretion by the type II secretion system	0.0867	GO:0043952	BP	protein transport by the Sec complex	0.0762	GO:0006428	BP	isoleucyl-tRNA aminoacylation	0.0849	GO:0018117	BP	protein adenylylation	0.0762
GO:0033362	BP	lysine biosynthetic process via diaminopimelate, diaminopimelate-aminotransferase pathway	0.0904	GO:0006044	BP	N-acetylglucosamine metabolic process	0.0923	GO:0006631	BP	fatty acid metabolic process	0.0837	GO:0016722	MF	oxidoreductase activity, acting on metal ions	0.0671	GO:0003700	MF	DNA-binding transcription factor activity	0.0128	GO:0004176	MF	ATp-dependent peptidase activity	0.0107	GO:0042255	BP	ribosome assembly	0.0866	GO:0019350	BP	teichoic acid biosynthetic process	0.0905	GO:0009247	BP	glycolipid biosynthetic process	0.0767	GO:0006418	BP	tRNA aminoacylation for protein translation	0.0851	GO:0046777	BP	protein autophosphorylation	0.0762
GO:0046813	BP	receptor-mediated virion attachment to host cell	0.0927	GO:0015935	CC	small ribosomal subunit	0.0045	GO:0035975	BP	carbamoyl phosphate catabolic process	0.0897	GO:0004354	MF	glutamate dehydrogenase (NADp+) activity	0.0795	GO:0044183	MF	protein folding chaperone	0.021	GO:0016868	MF	intramolecular transferase activity, phosphotransferases	0.0119	GO:0006879	BP	cellular iron ion homeostasis	0.087	GO:0019310	BP	inositol catabolic process	0.0942	GO:0019251	BP	anaerobic cobalamin biosynthetic process	0.0778	GO:0006352	BP	DNA-templated transcription, initiation	0.0888	GO:1902021	BP	regulation of bacterial-type flagellum-dependent cell motility	0.0762
GO:0010468	BP	regulation of gene expression	0.0942	GO:0009331	CC	glycerol-3-phosphate dehydrogenase complex	0.0922	GO:0006220	BP	pyrimidine nucleotide metabolic process	0.0975	GO:0015035	MF	protein-disulfide reductase activity	0.0798	GO:0003921	MF	GMp synthase activity	0.0306	GO:0004614	MF	phosphoglucomutase activity	0.0124	GO:0044205	BP	de novo' UMp biosynthetic process	0.0902	GO:0010468	BP	regulation of gene expression	0.0969	GO:0071702	BP	organic substance transport	0.0854	GO:0006168	BP	adenine salvage	0.0906	GO:0005978	BP	glycogen biosynthetic process	0.0776
GO:0006412	BP	translation	0.0942	GO:0070063	MF	RNA polymerase binding	0.00876	GO:0033362	BP	lysine biosynthetic process via diaminopimelate, diaminopimelate-aminotransferase pathway	0.098	GO:0051537	MF	2 iron, 2 sulfur cluster binding	0.085	GO:0004795	MF	threonine synthase activity	0.0321	GO:0016987	MF	sigma factor activity	0.0175	GO:0046677	BP	response to antibiotic	0.0903	GO:0032991	CC	protein-containing complex	0.0485	GO:0006438	BP	valyl-tRNA aminoacylation	0.0882	GO:0005886	CC	plasma membrane	0.0638	GO:0015628	BP	protein secretion by the type II secretion system	0.0781
GO:0071702	BP	organic substance transport	0.0999	GO:0003921	MF	GMp synthase activity	0.0215	GO:0005576	CC	extracellular region	0.0209	GO:0003934	MF	GTp cyclohydrolase I activity	0.085	GO:0004617	MF	phosphoglycerate dehydrogenase activity	0.0511	GO:0004497	MF	monooxygenase activity	0.0261	GO:0046110	BP	xanthine metabolic process	0.0909	GO:0110165	CC	cellular anatomical entity	0.0706	GO:0042128	BP	nitrate assimilation	0.0914	GO:0043227	CC	membrane-bounded organelle	0.0835	GO:0006729	BP	tetrahydrobiopterin biosynthetic process	0.0814
GO:0022627	CC	cytosolic small ribosomal subunit	0.0343	GO:0004827	MF	proline-tRNA ligase activity	0.0221	GO:0000015	CC	phosphopyruvate hydratase complex	0.0366	GO:0008782	MF	adenosylhomocysteine nucleosidase activity	0.0859	GO:0022857	MF	transmembrane transporter activity	0.0587	GO:0018492	MF	carbon-monoxide dehydrogenase (acceptor) activity	0.0278	GO:0032265	BP	XMp salvage	0.0909	GO:0015627	CC	type II protein secretion system complex	0.0813	GO:0005978	BP	glycogen biosynthetic process	0.0917	GO:0004497	MF	monooxygenase activity	0.0173	GO:0006826	BP	iron ion transport	0.0856
GO:0009986	CC	cell surface	0.0742	GO:0008788	MF	alpha,alpha-phosphotrehalase activity	0.0224	GO:0009274	CC	peptidoglycan-based cell wall	0.0588	GO:0003986	MF	acetyl-CoA hydrolase activity	0.0867	GO:0004810	MF	tRNA adenylyltransferase activity	0.0725	GO:0004658	MF	propionyl-CoA carboxylase activity	0.0284	GO:0006164	BP	purine nucleotide biosynthetic process	0.0913	GO:0009986	CC	cell surface	0.089	GO:0009267	BP	cellular response to starvation	0.0958	GO:0043885	MF	carbon-monoxide dehydrogenase (ferredoxin) activity	0.0393	GO:0006168	BP	adenine salvage	0.0862
GO:0030288	CC	outer membrane-bounded periplasmic space	0.0837	GO:0004494	MF	methylmalonyl-CoA mutase activity	0.0256	GO:0005694	CC	chromosome	0.0789	GO:0102127	MF	8-oxoguanine deaminase activity	0.0933	GO:0052656	MF	L-isoleucine transaminase activity	0.075	GO:0009014	MF	succinyl-diaminopimelate desuccinylase activity	0.0315	GO:0006631	BP	fatty acid metabolic process	0.0955	GO:0016829	MF	lyase activity	0.00559	GO:0009325	CC	nitrate reductase complex	0.0746	GO:0016151	MF	nickel cation binding	0.0414	GO:0019877	BP	diaminopimelate biosynthetic process	0.0906
GO:0003921	MF	GMp synthase activity	0.0081	GO:0004795	MF	threonine synthase activity	0.036	GO:0032991	CC	protein-containing complex	0.0996	GO:0003921	MF	GMp synthase activity	0.094	GO:0020037	MF	heme binding	0.0754	GO:0008776	MF	acetate kinase activity	0.0365	GO:0019752	BP	carboxylic acid metabolic process	0.0974	GO:0004355	MF	glutamate synthase (NADpH) activity	0.00967	GO:0000015	CC	phosphopyruvate hydratase complex	0.0758	GO:0004365	MF	glyceraldehyde-3-phosphate dehydrogenase (NAD+) (phosphorylating) activity	0.0441	GO:0009435	BP	NAD biosynthetic process	0.0923
GO:0003922	MF	GMp synthase (glutamine-hydrolyzing) activity	0.0166	GO:0010285	MF	L,L-diaminopimelate aminotransferase activity	0.0363	GO:0003883	MF	CTp synthase activity	0.00559	GO:0000156	MF	phosphorelay response regulator activity	0.0946	GO:0052654	MF	L-leucine transaminase activity	0.0766	GO:0004360	MF	glutamine-fructose-6-phosphate transaminase (isomerizing) activity	0.0409	GO:0046034	BP	ATp metabolic process	0.0997	GO:0030527	MF	structural constituent of chromatin	0.016	GO:0009376	CC	HslUV protease complex	0.0957	GO:0051537	MF	2 iron, 2 sulfur cluster binding	0.0463	GO:0071702	BP	organic substance transport	0.0945
GO:0016868	MF	intramolecular transferase activity, phosphotransferases	0.0203	GO:0004450	MF	isocitrate dehydrogenase (NADp+) activity	0.0423	GO:0008861	MF	formate C-acetyltransferase activity	0.0164	GO:0016920	MF	pyroglutamyl-peptidase activity	0.0981	GO:0052655	MF	L-valine transaminase activity	0.0766	GO:0004795	MF	threonine synthase activity	0.0425	GO:0048500	CC	signal recognition particle	0.0873	GO:0016832	MF	aldehyde-lyase activity	0.0161	GO:0045259	CC	proton-transporting ATp synthase complex	0.0985	GO:0004617	MF	phosphoglycerate dehydrogenase activity	0.0476	GO:0006091	BP	generation of precursor metabolites and energy	0.0967
GO:0051537	MF	2 iron, 2 sulfur cluster binding	0.0295	GO:0004574	MF	oligo-1,6-glucosidase activity	0.0464	GO:0016149	MF	translation release factor activity, codon specific	0.0169					GO:0004637	MF	phosphoribosylamine-glycine ligase activity	0.0776	GO:0008199	MF	ferric iron binding	0.0437	GO:0009331	CC	glycerol-3-phosphate dehydrogenase complex	0.0893	GO:0004151	MF	dihydroorotase activity	0.0211	GO:0051537	MF	2 iron, 2 sulfur cluster binding	0.0229	GO:0000049	MF	tRNA binding	0.0498	GO:0006166	BP	purine ribonucleoside salvage	0.0977
GO:0003995	MF	acyl-CoA dehydrogenase activity	0.0403	GO:0004814	MF	arginine-tRNA ligase activity	0.0516	GO:0004634	MF	phosphopyruvate hydratase activity	0.0263					GO:0043885	MF	carbon-monoxide dehydrogenase (ferredoxin) activity	0.0793	GO:0004617	MF	phosphoglycerate dehydrogenase activity	0.0585	GO:0004479	MF	methionyl-tRNA formyltransferase activity	0.00448	GO:0003746	MF	translation elongation factor activity	0.0282	GO:0004497	MF	monooxygenase activity	0.0292	GO:0033748	MF	hydrogenase (acceptor) activity	0.0554	GO:0015935	CC	small ribosomal subunit	0.0589
GO:0016692	MF	NADH peroxidase activity	0.0439	GO:0051537	MF	2 iron, 2 sulfur cluster binding	0.0571	GO:0051536	MF	iron-sulfur cluster binding	0.0269					GO:0050112	MF	inositol 2-dehydrogenase activity	0.0833	GO:0004802	MF	transketolase activity	0.0609	GO:0003676	MF	nucleic acid binding	0.00595	GO:0004795	MF	threonine synthase activity	0.0333	GO:0044183	MF	protein folding chaperone	0.0468	GO:0009055	MF	electron transfer activity	0.0632	GO:0110165	CC	cellular anatomical entity	0.0722
GO:0004088	MF	carbamoyl-phosphate synthase (glutamine-hydrolyzing) activity	0.0479	GO:0003977	MF	UDp-N-acetylglucosamine diphosphorylase activity	0.058	GO:0016615	MF	malate dehydrogenase activity	0.0486					GO:0019843	MF	rRNA binding	0.0838	GO:0004478	MF	methionine adenosyltransferase activity	0.0616	GO:0004574	MF	oligo-1,6-glucosidase activity	0.0176	GO:0010285	MF	L,L-diaminopimelate aminotransferase activity	0.0354	GO:0008776	MF	acetate kinase activity	0.05	GO:0004478	MF	methionine adenosyltransferase activity	0.0634	GO:0015627	CC	type II protein secretion system complex	0.0735
GO:0004614	MF	phosphoglucomutase activity	0.0485	GO:0046983	MF	protein dimerization activity	0.0607	GO:0030145	MF	manganese ion binding	0.05					GO:0004055	MF	argininosuccinate synthase activity	0.0912	GO:0004069	MF	L-aspartate:2-oxoglutarate aminotransferase activity	0.0643	GO:0004386	MF	helicase activity	0.0205	GO:0005315	MF	inorganic phosphate transmembrane transporter activity	0.0507	GO:0016831	MF	carboxy-lyase activity	0.0501	GO:0008661	MF	1-deoxy-D-xylulose-5-phosphate synthase activity	0.0648	GO:0043227	CC	membrane-bounded organelle	0.0783
GO:0008661	MF	1-deoxy-D-xylulose-5-phosphate synthase activity	0.0513	GO:0004658	MF	propionyl-CoA carboxylase activity	0.0674	GO:0004637	MF	phosphoribosylamine-glycine ligase activity	0.051					GO:0004814	MF	arginine-tRNA ligase activity	0.092	GO:0047590	MF	5-dehydro-2-deoxygluconokinase activity	0.0707	GO:0019164	MF	pyruvate synthase activity	0.0266	GO:0004658	MF	propionyl-CoA carboxylase activity	0.0662	GO:0002161	MF	aminoacyl-tRNA editing activity	0.0506	GO:0016987	MF	sigma factor activity	0.0678	GO:0030145	MF	manganese ion binding	0.0157
GO:0052654	MF	L-leucine transaminase activity	0.0535	GO:0004478	MF	methionine adenosyltransferase activity	0.0691	GO:0046983	MF	protein dimerization activity	0.0517					GO:0004807	MF	triose-phosphate isomerase activity	0.092	GO:0043138	MF	3'-5' DNA helicase activity	0.0712	GO:0003922	MF	GMp synthase (glutamine-hydrolyzing) activity	0.0276	GO:0047850	MF	diaminopimelate dehydrogenase activity	0.0682	GO:0004333	MF	fumarate hydratase activity	0.0508	GO:0009317	MF	acetyl-CoA carboxylase complex	0.0734	GO:0004034	MF	aldose 1-epimerase activity	0.0333
GO:0052655	MF	L-valine transaminase activity	0.0535	GO:0004742	MF	dihydrolipoyllysine-residue acetyltransferase activity	0.0698	GO:0046872	MF	metal ion binding	0.0544					GO:0008782	MF	adenosylhomocysteine nucleosidase activity	0.0925	GO:0004637	MF	phosphoribosylamine-glycine ligase activity	0.0779	GO:0051537	MF	2 iron, 2 sulfur cluster binding	0.028	GO:0008901	MF	ferredoxin hydrogenase activity	0.0693	GO:0004823	MF	leucine-tRNA ligase activity	0.0576	GO:0004645	MF	1,4-alpha-oligoglucan phosphorylase activity	0.0735	GO:0004614	MF	phosphoglucomutase activity	0.0358
GO:0052656	MF	L-isoleucine transaminase activity	0.0575	GO:0043885	MF	carbon-monoxide dehydrogenase (ferredoxin) activity	0.07	GO:0004315	MF	3-oxoacyl-[acyl-carrier-protein] synthase activity	0.0577					GO:0003735	MF	structural constituent of ribosome	0.0938	GO:0004553	MF	hydrolase activity, hydrolyzing O-glycosyl compounds	0.078	GO:0032549	MF	ribonucleoside binding	0.03	GO:0003988	MF	acetyl-CoA C-acyltransferase activity	0.0708	GO:0022857	MF	transmembrane transporter activity	0.0581	GO:0043023	MF	ribosomal large subunit binding	0.0738	GO:0004519	MF	endonuclease activity	0.0397
GO:0003824	MF	catalytic activity	0.0582	GO:0016151	MF	nickel cation binding	0.0716	GO:0004347	MF	glucose-6-phosphate isomerase activity	0.0616					GO:0004643	MF	phosphoribosylaminoimidazolecarboxamide formyltransferase activity	0.0948	GO:0009317	MF	acetyl-CoA carboxylase complex	0.0793	GO:0004807	MF	triose-phosphate isomerase activity	0.0378	GO:0010181	MF	FMN binding	0.0737	GO:0016805	MF	dipeptidase activity	0.0585	GO:0004658	MF	propionyl-CoA carboxylase activity	0.0773	GO:0008861	MF	formate C-acetyltransferase activity	0.0454
GO:0000310	MF	xanthine phosphoribosyltransferase activity	0.0587	GO:0008312	MF	7S RNA binding	0.0725	GO:0008912	MF	lactaldehyde reductase activity	0.0637					GO:0004022	MF	alcohol dehydrogenase (NAD+) activity	0.0951	GO:0004333	MF	fumarate hydratase activity	0.0817	GO:0016615	MF	malate dehydrogenase activity	0.04	GO:0003924	MF	GTpase activity	0.0767	GO:0004791	MF	thioredoxin-disulfide reductase activity	0.0597	GO:0016772	MF	transferase activity, transferring phosphorus-containing groups	0.0786	GO:0097367	MF	carbohydrate derivative binding	0.0489
GO:0004478	MF	methionine adenosyltransferase activity	0.065	GO:0042803	MF	protein homodimerization activity	0.0734	GO:0043023	MF	ribosomal large subunit binding	0.0638					GO:0004176	MF	ATp-dependent peptidase activity	0.0983	GO:0046537	MF	2,3-bisphosphoglycerate-independent phosphoglycerate mutase activity	0.0819	GO:0022872	MF	protein-N(pI)-phosphohistidine-mannitol phosphotransferase system transmembrane transporter activity	0.0446	GO:0034335	MF	DNA negative supercoiling activity	0.0774	GO:0008798	MF	beta-aspartyl-peptidase activity	0.061	GO:0004824	MF	lysine-tRNA ligase activity	0.079	GO:0004795	MF	threonine synthase activity	0.0504
GO:0016779	MF	nucleotidyltransferase activity	0.0662	GO:0003747	MF	translation release factor activity	0.0744	GO:0016874	MF	ligase activity	0.0676									GO:0003677	MF	DNA binding	0.083	GO:0008097	MF	5S rRNA binding	0.0455	GO:0005525	MF	GTp binding	0.0785	GO:0004814	MF	arginine-tRNA ligase activity	0.0635	GO:0004067	MF	asparaginase activity	0.0801	GO:0004489	MF	methylenetetrahydrofolate reductase (NAD(p)H) activity	0.0547
GO:0004085	MF	butyryl-CoA dehydrogenase activity	0.0769	GO:0016852	MF	sirohydrochlorin cobaltochelatase activity	0.0747	GO:0004612	MF	phosphoenolpyruvate carboxykinase (ATp) activity	0.0748									GO:0003697	MF	single-stranded DNA binding	0.0852	GO:0004521	MF	endoribonuclease activity	0.0624	GO:0008782	MF	adenosylhomocysteine nucleosidase activity	0.0787	GO:0016726	MF	oxidoreductase activity, acting on CH or CH2 groups, NAD or NADp as acceptor	0.066	GO:0097367	MF	carbohydrate derivative binding	0.0823	GO:0004088	MF	carbamoyl-phosphate synthase (glutamine-hydrolyzing) activity	0.0554
GO:0004810	MF	tRNA adenylyltransferase activity	0.0797	GO:1904680	MF	peptide transmembrane transporter activity	0.0755	GO:0008840	MF	4-hydroxy-tetrahydrodipicolinate synthase activity	0.0753									GO:0030145	MF	manganese ion binding	0.0858	GO:0004534	MF	5'-3' exoribonuclease activity	0.0636	GO:0051539	MF	4 iron, 4 sulfur cluster binding	0.0811	GO:0051213	MF	dioxygenase activity	0.0695	GO:0004612	MF	phosphoenolpyruvate carboxykinase (ATp) activity	0.0841	GO:0043885	MF	carbon-monoxide dehydrogenase (ferredoxin) activity	0.0596
GO:0004590	MF	orotidine-5'-phosphate decarboxylase activity	0.0833	GO:0043811	MF	phosphate:acyl-[acyl carrier protein] acyltransferase activity	0.0783	GO:0097367	MF	carbohydrate derivative binding	0.0774									GO:0016722	MF	oxidoreductase activity, acting on metal ions	0.0865	GO:0004034	MF	aldose 1-epimerase activity	0.0709	GO:0047348	MF	glycerol-3-phosphate cytidylyltransferase activity	0.0811	GO:0004180	MF	carboxypeptidase activity	0.0705	GO:0003999	MF	adenine phosphoribosyltransferase activity	0.0857	GO:0046872	MF	metal ion binding	0.0621
GO:0004355	MF	glutamate synthase (NADpH) activity	0.0849	GO:0004427	MF	inorganic diphosphatase activity	0.0798	GO:0000287	MF	magnesium ion binding	0.0787									GO:0044183	MF	protein folding chaperone	0.087	GO:0050661	MF	NADp binding	0.0721	GO:0004807	MF	triose-phosphate isomerase activity	0.0818	GO:0047590	MF	5-dehydro-2-deoxygluconokinase activity	0.0708	GO:0004832	MF	valine-tRNA ligase activity	0.0864	GO:0070063	MF	RNA polymerase binding	0.0644
GO:0010285	MF	L,L-diaminopimelate aminotransferase activity	0.0858	GO:0047952	MF	glycerol-3-phosphate dehydrogenase [NAD(p)+] activity	0.0834	GO:0000166	MF	nucleotide binding	0.0862									GO:0071949	MF	FAD binding	0.0897	GO:0008312	MF	7S RNA binding	0.0789	GO:0009055	MF	electron transfer activity	0.0829	GO:0008940	MF	nitrate reductase activity	0.079	GO:0043138	MF	3'-5' DNA helicase activity	0.0874	GO:0018492	MF	carbon-monoxide dehydrogenase (acceptor) activity	0.0654
GO:0008705	MF	methionine synthase activity	0.0936	GO:0004176	MF	ATp-dependent peptidase activity	0.0843	GO:0004617	MF	phosphoglycerate dehydrogenase activity	0.0864									GO:0050660	MF	flavin adenine dinucleotide binding	0.0899	GO:0047952	MF	glycerol-3-phosphate dehydrogenase [NAD(p)+] activity	0.0791	GO:0004736	MF	pyruvate carboxylase activity	0.0841	GO:0030976	MF	thiamine pyrophosphate binding	0.0811	GO:0030246	MF	carbohydrate binding	0.0883	GO:0051539	MF	4 iron, 4 sulfur cluster binding	0.0664
GO:0004044	MF	amidophosphoribosyltransferase activity	0.0957	GO:0008097	MF	5S rRNA binding	0.0849	GO:0009014	MF	succinyl-diaminopimelate desuccinylase activity	0.0876									GO:0016903	MF	oxidoreductase activity, acting on the aldehyde or oxo group of donors	0.0911	GO:0000310	MF	xanthine phosphoribosyltransferase activity	0.0816	GO:0008788	MF	alpha,alpha-phosphotrehalase activity	0.0851	GO:0009055	MF	electron transfer activity	0.0816	GO:0033201	MF	alpha-1,4-glucan synthase activity	0.0892	GO:0016151	MF	nickel cation binding	0.0674
GO:1904680	MF	peptide transmembrane transporter activity	0.0983	GO:0003922	MF	GMp synthase (glutamine-hydrolyzing) activity	0.0856	GO:0008804	MF	carbamate kinase activity	0.0877									GO:0016151	MF	nickel cation binding	0.0917	GO:0004022	MF	alcohol dehydrogenase (NAD+) activity	0.082	GO:0022872	MF	protein-N(pI)-phosphohistidine-mannitol phosphotransferase system transmembrane transporter activity	0.0894	GO:0050660	MF	flavin adenine dinucleotide binding	0.0829	GO:0009011	MF	starch synthase activity	0.0892	GO:0022857	MF	transmembrane transporter activity	0.068
				GO:0004190	MF	aspartic-type endopeptidase activity	0.0875	GO:0004149	MF	dihydrolipoyllysine-residue succinyltransferase activity	0.091									GO:0004322	MF	ferroxidase activity	0.0948	GO:0009055	MF	electron transfer activity	0.0835	GO:0004648	MF	O-phospho-L-serine:2-oxoglutarate aminotransferase activity	0.0903	GO:0016852	MF	sirohydrochlorin cobaltochelatase activity	0.0833					GO:0004521	MF	endoribonuclease activity	0.0684
				GO:0004070	MF	aspartate carbamoyltransferase activity	0.0914	GO:0051539	MF	4 iron, 4 sulfur cluster binding	0.0964									GO:0004747	MF	ribokinase activity	0.097	GO:0052591	MF	sn-glycerol-3-phosphate:ubiquinone-8 oxidoreductase activity	0.0848	GO:0003937	MF	IMp cyclohydrolase activity	0.0924	GO:0010181	MF	FMN binding	0.0845					GO:0004672	MF	protein kinase activity	0.0689
				GO:0004489	MF	methylenetetrahydrofolate reductase (NAD(p)H) activity	0.0958	GO:0003824	MF	catalytic activity	0.0936									GO:0010285	MF	L,L-diaminopimelate aminotransferase activity	0.0972	GO:0043722	MF	4-hydroxyphenylacetate decarboxylase activity	0.0853	GO:0004590	MF	orotidine-5'-phosphate decarboxylase activity	0.0933	GO:0003697	MF	single-stranded DNA binding	0.0869					GO:0004342	MF	glucosamine-6-phosphate deaminase activity	0.0728
				GO:0004371	MF	glycerone kinase activity	0.0986	GO:0010285	MF	L,L-diaminopimelate aminotransferase activity	0.0947													GO:0051287	MF	NAD binding	0.0865	GO:0008861	MF	formate C-acetyltransferase activity	0.0976	GO:0018492	MF	carbon-monoxide dehydrogenase (acceptor) activity	0.0873					GO:0004170	MF	dUTp diphosphatase activity	0.074
				GO:0008270	MF	zinc ion binding	0.0995	GO:0004590	MF	orotidine-5'-phosphate decarboxylase activity	0.0961													GO:0016620	MF	oxidoreductase activity, acting on the aldehyde or oxo group of donors, NAD or NADp as acceptor	0.0867	GO:0004332	MF	fructose-bisphosphate aldolase activity	0.0981	GO:0000287	MF	magnesium ion binding	0.0887					GO:0004642	MF	phosphoribosylformylglycinamidine synthase activity	0.0742
								GO:0008691	MF	3-hydroxybutyryl-CoA dehydrogenase activity	0.0962													GO:0043138	MF	3'-5' DNA helicase activity	0.0882	GO:0048029	MF	monosaccharide binding	0.0986	GO:0008235	MF	metalloexopeptidase activity	0.089					GO:0043023	MF	ribosomal large subunit binding	0.0745
								GO:0070403	MF	NAD+ binding	0.0965													GO:0031419	MF	cobalamin binding	0.0909	GO:0016836	MF	hydro-lyase activity	0.0991	GO:0004450	MF	isocitrate dehydrogenase (NADp+) activity	0.0891					GO:0003999	MF	adenine phosphoribosyltransferase activity	0.0796
								GO:0050138	MF	nicotinate dehydrogenase activity	0.0974													GO:0004088	MF	carbamoyl-phosphate synthase (glutamine-hydrolyzing) activity	0.0985	GO:0071949	MF	FAD binding	0.0992	GO:0004813	MF	alanine-tRNA ligase activity	0.0897					GO:0004634	MF	phosphopyruvate hydratase activity	0.0799
								GO:0008797	MF	aspartate ammonia-lyase activity	0.0978													GO:0008923	MF	lysine decarboxylase activity	0.0989					GO:0004643	MF	phosphoribosylaminoimidazolecarboxamide formyltransferase activity	0.0911					GO:0009014	MF	succinyl-diaminopimelate desuccinylase activity	0.0808
								GO:0030248	MF	cellulose binding	0.0994																					GO:0016829	MF	lyase activity	0.0965					GO:0140664	MF	ATp-dependent DNA damage sensor activity	0.0834
																																GO:0003934	MF	GTp cyclohydrolase I activity	0.0966					GO:0050660	MF	flavin adenine dinucleotide binding	0.0863
																																GO:0016615	MF	malate dehydrogenase activity	0.0974					GO:0004347	MF	glucose-6-phosphate isomerase activity	0.0892
																																GO:0004521	MF	endoribonuclease activity	0.0999					GO:0030976	MF	thiamine pyrophosphate binding	0.0893
																																								GO:0051537	MF	2 iron, 2 sulfur cluster binding	0.0907
																																								GO:0004355	MF	glutamate synthase (NADpH) activity	0.0913
																																								GO:0052656	MF	L-isoleucine transaminase activity	0.0932
																																								GO:0004149	MF	dihydrolipoyllysine-residue succinyltransferase activity	0.0961
																																								GO:0008923	MF	lysine decarboxylase activity	0.0987
