# Supplementary material for: Core microbiome-associated proteins associated with ulcerative colitis interact with cytokines for synergistic or antagonistic effects on gut bacteria
Source: ISME J. 2024 Jul 29;18(1):wrae146. doi: 10.1093/ismejo/wrae146 (PMC11360980; doi:10.1093/ismejo/wrae146)
Supplement: Additional_file_8_wrae146 [file additional_file_8_wrae146.xlsx]

## Sheet: for_plot
Table S7. The optical density (OD) at 578 nm of ex vivo bacterial culture with differnent host protein treatments.
B.adol
Time (h)	B.adol			B.adol_S100A8			B.adol_S100A9			B.adol_IL-1β			B.adol_TNF-α			B.adol_S100A8+S100A9			B.adol_S100A8+S100A9+IL-1β			B.adol_S100A8+S100A9+TNF-α
0	0.003	0.028	0.039	0.0316667	0.0336667	0.0356667	0.0216667	0.0236667	0.0296667	0.0216667	0.0316667	0.0346667	0.0156667	0.0276667	0.0346667	0.0303333	0.0323333	0.0363333	0.001	0.021	0.024	0.0196667	0.0256667	0.0296667
3	0.109	0.121	0.12	0.121	0.118	0.12	0.131333	0.123333	0.112333	0.124	0.103	0.102	0.112333	0.114333	0.0933333	0.106667	0.0876667	0.110667	0.0903333	0.0873333	0.0823333	0.0956667	0.0986667	0.0966667
6	0.775	0.724	0.717	0.724667	0.743667	0.748667	0.750667	0.764667	0.752667	0.748	0.767	0.786	0.741333	0.781333	0.765333	0.551333	0.531333	0.578333	0.476333	0.500333	0.482333	0.623	0.532	0.554
9	0.869667	0.833667	0.843667	0.864333	0.883333	0.923333	0.870667	0.866667	0.897667	0.843667	0.837667	0.854667	0.852	0.862	0.844	0.651333	0.627333	0.717333	0.610333	0.753333	0.676333	0.683	0.715	0.764
12	0.886	1.062	0.991	1.07033	1.08333	1.09833	0.962333	1.14933	1.07833	1.02033	1.11433	1.09933	0.970333	1.11533	1.11233	0.743	0.736	0.755	0.750333	0.999333	0.968333	0.714667	0.725667	0.742667
18	0.806667	0.822667	0.794667	0.856	0.845	0.878	0.846	0.863	0.874	0.846333	0.826333	0.815333	0.845	0.828	0.817	1.16533	0.850333	0.650333	0.564333	0.612333	0.607333	0.688	0.661	0.829
24	0.825667	0.934667	0.991667	1.01067	1.04167	1.06167	0.947	1.004	1.008	0.877333	0.884333	0.879333	0.965333	0.883333	0.894333	0.786	0.78	0.772	1.03267	0.816667	0.896667	0.809	0.912	1.035
E.bolt
Time (h)	E.bolt			E.bolt_S100A8			E.bolt_S100A9			E.bolt_IL-1β			E.bolt_TNF-α			E.bolt_S100A8+S100A9			E.bolt_S100A8+S100A9+IL-1β			E.bolt_S100A8+S100A9+TNF-α
0	0.013	0.031	0.029	0.0246667	0.0366667	0.0336667	0.0226667	0.0306667	0.0266667	0.0296667	0.0316667	0.0336667	0.0336667	0.0256667	0.0346667	0.0343333	0.0153333	0.0263333	0.022	0.017	0.018	0.0266667	0.0256667	0.0236667
3	0.031	0.021	0.036	0.036	0.026	0.038	0.0283333	0.0303333	0.0383333	0.027	0.015	0.026	0.0173333	0.0283333	0.0283333	0.0256667	0.0116667	0.0266667	0.0153333	0.0163333	0.0123333	0.0366667	0.0326667	0.0376667
6	0.245	0.287	0.176	0.306667	0.258667	0.199667	0.275667	0.221667	0.198667	0.218	0.2	0.166	0.235333	0.218333	0.206333	0.0633333	0.0493333	0.0663333	0.0673333	0.0543333	0.0523333	0.079	0.078	0.065
9	0.586667	0.563667	0.597667	0.635333	0.710333	0.714333	0.680667	0.712667	0.681667	0.589667	0.606667	0.622667	0.439	0.537	0.588	0.209333	0.219333	0.198333	0.196333	0.204333	0.218333	0.239	0.213	0.235
12	0.689	0.65	0.679	1.02233	0.963333	0.975333	0.849333	0.855333	0.831333	0.823333	0.859333	0.863333	0.837333	0.814333	0.862333	0.746	0.758	0.888	0.774333	0.811333	0.783333	0.745667	0.680667	0.740667
18	0.689667	0.697667	0.712667	0.915	0.918	0.984	0.87	0.755	0.872	0.845333	0.769333	0.936333	0.762	0.77	0.773	0.780333	0.732333	0.943333	0.845333	0.795333	0.820333	0.761	0.963	0.905
24	0.666667	0.697667	0.837667	0.831667	0.967667	0.817667	0.904	0.947	0.69	0.694333	0.712333	0.718333	0.703333	0.964333	0.693333	0.808	0.844	0.88	0.766667	0.824667	0.836667	0.81	0.879	0.76
R.gna
Time (h)	R.gna			R.gna_S100A8			R.gna_S100A9			R.gna_IL-1β			R.gna_TNF-α			R.gna_S100A8+S100A9			R.gna_S100A8+S100A9+IL-1β			R.gna_S100A8+S100A9+TNF-α
0	0.00833333	0.0243333	0.0293333	0.0273333	0.0343333	0.0323333	0.0253333	0.0283333	0.0403333	0.029	0.035	0.039	0.0256667	0.0386667	0.0316667	0.028	0.038	0.029	0.0393333	0.0393333	0.0363333	0.0256667	0.0286667	0.0316667
3	0.0243333	0.0363333	0.0463333	0.041	0.046	0.048	0.031	0.049	0.051	0.042	0.047	0.047	0.0253333	0.0373333	0.0343333	0.015	0.041	0.02	0.0273333	0.0273333	0.0353333	0.0253333	0.0303333	0.0343333
6	0.315	0.302	0.35	0.265	0.321	0.35	0.320667	0.381667	0.607667	0.317333	0.390333	0.718333	0.297667	0.345667	0.567667	0.268333	0.292333	0.371333	0.251333	0.325333	0.299333	0.294667	0.310667	0.327667
9	1.10033	1.08933	0.931333	0.883	0.889	0.87	0.886667	0.878667	0.966667	1.06567	0.940667	0.942667	1.00633	0.948333	1.00233	0.730333	0.762333	0.820333	0.756333	0.793333	0.792333	0.656	0.663	0.651
12	0.868333	0.935333	0.960333	0.715333	0.829333	0.896333	0.703	0.906	0.843	0.879667	0.969667	1.02167	0.987667	1.07367	0.881667	0.701333	0.744333	0.796333	0.744667	0.770667	0.798667	0.765	0.821	0.78
18	1.055	0.978	0.983	1.06267	0.776667	0.790667	0.894333	0.820333	0.942333	0.966667	0.937667	1.13467	1.07	0.867	1.023	0.681333	0.658333	0.744333	0.832	0.529	0.503	0.581667	0.434667	0.415667
24	1.003	0.863	0.819	0.854333	0.871333	0.725333	0.96	0.752	0.796	0.79	0.897	0.886	0.834333	0.868333	0.838333	1.031	0.638	0.635	0.584	0.756	0.765	0.633333	0.728333	0.752333
B.vulg
Time (h)	B.vulg			B.vulg_S100A8			B.vulg_S100A9			B.vulg_IL-1β			B.vulg_TNF-α			B.vulg_S100A8+S100A9			B.vulg_S100A8+S100A9+IL-1β			B.vulg_S100A8+S100A9+TNF-α
0	0.00333333	0.0153333	0.0183333	0.0213333	0.0243333	0.0263333	0.0393333	0.0373333	0.0293333	0.033	0.037	0.038	0.0236667	0.0266667	0.0276667	0.021	0.009	0.03	0.0323333	0.0253333	0.0243333	0.0266667	0.0276667	0.0276667
3	0.0413333	0.0333333	0.0383333	0.05	0.049	0.047	0.048	0.054	0.049	0.05	0.05	0.055	0.0413333	0.0403333	0.0383333	0.059	0.049	0.034	0.0313333	0.0453333	0.0573333	0.0493333	0.0433333	0.0323333
6	0.272	0.322	0.431	0.37	0.379	0.359	0.434667	0.403667	0.433667	0.443333	0.465333	0.455333	0.419667	0.474667	0.479667	0.265333	0.275333	0.282333	0.240333	0.260333	0.255333	0.299667	0.307667	0.299667
9	0.656333	0.695333	0.703333	0.717	0.791	0.71	0.787667	0.861667	0.804667	0.809667	0.792667	0.810667	0.831333	0.781333	0.905333	0.718333	0.674333	0.646333	0.664333	0.650333	0.741333	0.568	0.492	0.539
12	0.808333	0.823333	0.765333	0.916333	0.823333	0.935333	0.886	0.829	1.006	0.834667	0.872667	0.883667	0.872667	0.835667	0.846667	0.770333	0.724333	0.713333	0.724667	0.746667	0.684667	0.838	0.768	0.689
18	0.891	1.027	1.243	1.15467	0.959667	1.02567	0.870333	0.851333	1.03033	1.00867	0.978667	1.01067	0.931	1.102	1.077	0.753333	0.750333	1.19533	0.548	0.63	0.558	0.489667	0.507667	0.490667
24	1.044	0.841	0.701	0.820333	1.21733	1.16633	0.907	0.909	1.033	1.082	0.824	0.989	1.13133	0.971333	1.13333	0.715	0.747	0.744	0.735	0.707	0.72	0.741333	0.761333	0.722333
