# Supplementary material for: Core microbiome-associated proteins associated with ulcerative colitis interact with cytokines for synergistic or antagonistic effects on gut bacteria
Source: ISME J. 2024 Jul 29;18(1):wrae146. doi: 10.1093/ismejo/wrae146 (PMC11360980; doi:10.1093/ismejo/wrae146)
Supplement: Additional_file_9_wrae146 [file additional_file_9_wrae146.xlsx]

## Sheet: B. vulgatus
Table S8. Discriminant microbial proteins after being treated by inflammatory proteins in ex vivo cultures of Bacteroides vulgatus, Bifidobacterium adolescentis, Enterocloster bolteae, and Ruminococcus gnavus (q < 0.05, 1.5-fold change cutoff).
S100A8					S100A8 + S100A9					S100A8 + S100A9 + IL-1β					S100A8 + S100A9 + TNF-α					IL-1β					TNF-α					S100A9
Accession	Gene	Protein name	logFC (EXP/CT)	q value	Accession	Gene	Protein name	logFC (EXP/CT)	q value	Accession	Gene	Protein name	logFC (EXP/CT)	q value	Accession	Gene	Protein name	logFC (EXP/CT)	q value	Accession	Gene	Protein name	logFC (EXP/CT)	q value	Accession	Gene	Protein name	logFC (EXP/CT)	q value	Accession	Gene	Protein name	logFC (EXP/CT)	q value
A6L783	tpx	Thiol peroxidase	2.24682	0.00639698	A6L1H8	frr	Ribosome-recycling factor	1.82847	0.0137329	A6L783	tpx	Thiol peroxidase	2.13109	0.0062359	A6L783	tpx	Thiol peroxidase	1.79717	0.0266997	NA	NA	NA	NA	NA	NA	NA	NA	NA	NA	NA	NA	NA	NA	NA
A6KZ25	BVU_0996	DNA-binding protein HU-beta	1.94599	0.0123567	A6KZ25	BVU_0996	DNA-binding protein HU-beta	1.78378	0.0072783	A6L1H8	frr	Ribosome-recycling factor	1.94588	0.0103339	A6KZ25	BVU_0996	DNA-binding protein HU-beta	1.62298	0.0239571
A6L3M9	eno	Enolase	1.85634	0.00873893	A6L783	tpx	Thiol peroxidase	1.66902	0.00918166	A6KZ25	BVU_0996	DNA-binding protein HU-beta	1.8803	0.00629638	A6L5A7	BVU_3242	D-3-phosphoglycerate dehydrogenase	1.55831	0.0170227
A6KYL0	BVU_0825	Sigma-54 modulation protein	1.61253	0.00639698	A6L5A7	BVU_3242	D-3-phosphoglycerate dehydrogenase	1.43339	0.000835064	A6L3M9	eno	Enolase	1.65939	0.00180367	A6L3M9	eno	Enolase	1.44949	0.0170051
A6L5A7	BVU_3242	D-3-phosphoglycerate dehydrogenase	1.59506	0.00639698	A6KYL0	BVU_0825	Sigma-54 modulation protein	1.41035	0.00344126	A6KYL0	BVU_0825	Sigma-54 modulation protein	1.61558	0.00160272	A6L1H8	frr	Ribosome-recycling factor	1.40466	0.0274363
A6L5A6	serC	Phosphoserine aminotransferase	1.43738	0.0102663	A6KZG4	BVU_1137	Rubrerythrin	1.32765	0.01086	A6L5A7	BVU_3242	D-3-phosphoglycerate dehydrogenase	1.53358	0.000864455	A6KYL0	BVU_0825	Sigma-54 modulation protein	1.36347	0.0124391
A6L0Y2	BVU_1665	Fructokinase	1.4105	0.0159967	A6L3M9	eno	Enolase	1.32651	0.00649339	A6KZG4	BVU_1137	Rubrerythrin	1.47323	0.00666674	A6L5A6	serC	Phosphoserine aminotransferase	1.36301	0.0266971
A6KZG4	BVU_1137	Rubrerythrin	1.40522	0.0249486	A6L5A6	serC	Phosphoserine aminotransferase	1.21979	0.00408667	A6L5F0	BVU_3285	Magnesium chelatase, subunit I	1.23701	0.00222707	A6L5F0	BVU_3285	Magnesium chelatase, subunit I	1.30838	0.0124391
A6L5F0	BVU_3285	Magnesium chelatase, subunit I	1.40319	0.018424	A6KZ01	BVU_0970	Uncharacterized protein	1.1518	0.00839381	A6L5I5	BVU_3323	YhcH/YjgK/YiaL family protein	1.22635	0.00400338	A6L0Y2	BVU_1665	Fructokinase	1.25573	0.0273486
A6L4X7	BVU_3107	Heme-binding protein FetB, putative cobalt chelatase	1.39835	0.0176081	A6L5F0	BVU_3285	Magnesium chelatase, subunit I	1.14178	0.0128774	A6L5A6	serC	Phosphoserine aminotransferase	1.21379	0.00703298	A6L5I5	BVU_3323	YhcH/YjgK/YiaL family protein	1.10634	0.0163063
A6L5I5	BVU_3323	YhcH/YjgK/YiaL family protein	1.23493	0.0112231	A6L5I5	BVU_3323	YhcH/YjgK/YiaL family protein	1.12735	0.00360811	A6L0Y2	BVU_1665	Fructokinase	1.18051	0.0175535	A6L3X3	BVU_2737	Serine protease	1.08967	0.0277909
A6KX93	BVU_0337	Putative methenyltetrahydrofolate cyclohydrolase	1.15823	0.0154651	A6KXF6	BVU_0402	Cysteine synthase	1.09157	0.0132315	A6KXF6	BVU_0402	Cysteine synthase	1.15686	0.00716059	A6L1K5	BVU_1894	Fructose-bisphosphate aldolase class I	1.00263	0.0124391
A6L1K5	BVU_1894	Fructose-bisphosphate aldolase class I	1.03674	0.0125375	A6L2F3	pgk	Phosphoglycerate kinase	1.08215	0.0486751	A6KZ01	BVU_0970	Uncharacterized protein	1.08897	0.0185778	A6KZ11	kbl	2-amino-3-ketobutyrate coenzyme A ligase	0.982338	0.0124391
A6L7M4	BVU_4086	YtxH domain-containing protein	0.996077	0.0330874	A6L0X6	BVU_1659	Meso-diaminopimelate D-dehydrogenase	1.02763	0.0114598	A6L0X6	BVU_1659	Meso-diaminopimelate D-dehydrogenase	1.05625	0.0131892	A6L6V4	BVU_3807	Alanine dehydrogenase	0.966873	0.0192561
A6KXF6	BVU_0402	Cysteine synthase	0.992905	0.0231699	A6L3X3	BVU_2737	Serine protease	0.977348	0.0160827	A6KX93	BVU_0337	Putative methenyltetrahydrofolate cyclohydrolase	1.00633	0.00214384	A6KZ01	BVU_0970	Uncharacterized protein	0.949834	0.0487626
A6KWE1	BVU_0017	Tetracycline resistance protein TetQ	0.986531	0.00681349	A6L0Y2	BVU_1665	Fructokinase	0.960308	0.0267214	A6L6V1	BVU_3804	Putative phosphoglucomutase	0.992124	0.0479794	A6L349	BVU_2456	DUF4848 domain-containing protein	0.924431	0.0124391
A6L3X3	BVU_2737	Serine protease	0.980275	0.0461036	A6L6V4	BVU_3807	Alanine dehydrogenase	0.944649	0.00287128	A6L6V4	BVU_3807	Alanine dehydrogenase	0.935999	0.0021757	A6L719	BVU_3880	Aspartate ammonia-lyase	0.906937	0.0406249
A6L6X5	gcvT	Aminomethyltransferase	0.957257	0.0213868	A6KXK8	BVU_0462	Malate dehydrogenase	0.911599	0.0279049	A6KZ11	kbl	2-amino-3-ketobutyrate coenzyme A ligase	0.910341	0.00699755	A6KX93	BVU_0337	Putative methenyltetrahydrofolate cyclohydrolase	0.906841	0.0198461
A6L6V4	BVU_3807	Alanine dehydrogenase	0.927763	0.00639698	A6KX93	BVU_0337	Putative methenyltetrahydrofolate cyclohydrolase	0.908584	0.00399182	A6L1K5	BVU_1894	Fructose-bisphosphate aldolase class I	0.901019	0.00368591	A6L6X5	gcvT	Aminomethyltransferase	0.860137	0.0452402
A6KWD9	BVU_0015	Two-component system response regulator	0.909321	0.0355206	A6KZ11	kbl	2-amino-3-ketobutyrate coenzyme A ligase	0.865915	0.0107937	A6L7M4	BVU_4086	YtxH domain-containing protein	0.897768	0.00472991	A6KWE1	BVU_0017	Tetracycline resistance protein TetQ	0.766217	0.0153014
A6L349	BVU_2456	DUF4848 domain-containing protein	0.899292	0.0138638	A6L1K5	BVU_1894	Fructose-bisphosphate aldolase class I	0.859985	0.0111024	A6L3X3	BVU_2737	Serine protease	0.893761	0.0161359	A6L5F9	BVU_3294	DNA-binding protein	0.752467	0.0255197
A6KXK8	BVU_0462	Malate dehydrogenase	0.855388	0.0332808	A6KWE1	BVU_0017	Tetracycline resistance protein TetQ	0.858941	0.00331788	A6KWE1	BVU_0017	Tetracycline resistance protein TetQ	0.864272	0.00347761	A6L624	BVU_3514	Small heat shock protein	0.750887	0.0444012
A6L0X6	BVU_1659	Meso-diaminopimelate D-dehydrogenase	0.844054	0.0268955	A6L349	BVU_2456	DUF4848 domain-containing protein	0.852535	0.00357861	A6L349	BVU_2456	DUF4848 domain-containing protein	0.834251	0.0022025	A6KWV5	BVU_0191	ROK family transcriptional repressor, with glucokinase domain	0.742314	0.049759
A6KX09	BVU_0251	Glutamate dehydrogenase	0.831295	0.0177806	A6L083	dut	Deoxyuridine 5'-triphosphate nucleotidohydrolase	0.818385	0.00854977	A6L6X5	gcvT	Aminomethyltransferase	0.8107	0.0109277	A6L5K8	BVU_3346	Pyruvate carboxylase subunit B	0.733397	0.0241707
A6L056	BVU_1381	Glycoside hydrolase family 97, candidate alpha-glucosidase	0.817839	0.0416112	A6KXR9	BVU_0523	phosphate acetyltransferase	0.797943	0.0225526	A6L624	BVU_3514	Small heat shock protein	0.809421	0.00355777	A6L6X6	pepT	Peptidase T	0.727221	0.0486752
A6L5F9	BVU_3294	DNA-binding protein	0.804035	0.0158258	A6L6X5	gcvT	Aminomethyltransferase	0.787009	0.00422778	A6L4X7	BVU_3107	Heme-binding protein FetB, putative cobalt chelatase	0.803861	0.0444234	A6KX09	BVU_0251	Glutamate dehydrogenase	0.706757	0.0310874
A6L385	BVU_2492	Lactoyl gluthatione lyase	0.796631	0.0236527	A6L7M4	BVU_4086	YtxH domain-containing protein	0.770143	0.00514138	A6L083	dut	Deoxyuridine 5'-triphosphate nucleotidohydrolase	0.799807	0.00645314	A6L4L7	atpD	ATP synthase subunit beta	0.66593	0.0274351
A6L354	BVU_2461	Putative hemolysin	0.782412	0.0339643	A6L4X7	BVU_3107	Heme-binding protein FetB, putative cobalt chelatase	0.755363	0.0298725	A6L385	BVU_2492	Lactoyl gluthatione lyase	0.792793	0.00855178	A6L7Q5	BVU_4117	Probable N-acetylneuraminate lyase	0.654954	0.0312468
A6L427	BVU_2795	6-phosphogluconate dehydrogenase, decarboxylating	0.758679	0.0316991	A6L5F9	BVU_3294	DNA-binding protein	0.744787	0.00419079	A6KXK8	BVU_0462	Malate dehydrogenase	0.780535	0.0271494	A6L048	fucI	L-fucose isomerase	0.644172	0.0389065
A6KZ11	kbl	2-amino-3-ketobutyrate coenzyme A ligase	0.7561	0.0149794	A6L3T2	BVU_2694	Beta-galactosidase	0.732551	0.0373544	A6L7C8	BVU_3989	Malonyl CoA-acyl carrier protein transacylase	0.77889	0.0108105	A6L2L6	BVU_2271	Outer membrane protein TonB	0.630164	0.0429521
A6L5K8	BVU_3346	Pyruvate carboxylase subunit B	0.74866	0.0162082	A6L385	BVU_2492	Lactoyl gluthatione lyase	0.730692	0.0378254	A6L5F9	BVU_3294	DNA-binding protein	0.771696	0.00339432	A6KXK3	fabH	Beta-ketoacyl-[acyl-carrier-protein] synthase III	-0.646681	0.0451781
A6L083	dut	Deoxyuridine 5'-triphosphate nucleotidohydrolase	0.711006	0.0184175	A6L6X6	pepT	Peptidase T	0.729327	0.0180083	A6L427	BVU_2795	6-phosphogluconate dehydrogenase, decarboxylating	0.746613	0.0119174	A6L7J5	rplT	Large ribosomal subunit protein bL20	-0.868718	0.0422589
A6L048	fucI	L-fucose isomerase	0.686423	0.0140039	A6L427	BVU_2795	6-phosphogluconate dehydrogenase, decarboxylating	0.725409	0.0084476	A6L773	BVU_3934	Polymerase beta nucleotidyltransferase domain-containing protein	0.730896	0.00698374	A6KYH1	rpsD	Small ribosomal subunit protein uS4	-0.916665	0.03327
A6L6X6	pepT	Peptidase T	0.6691	0.0485445	A6L773	BVU_3934	Polymerase beta nucleotidyltransferase domain-containing protein	0.713321	0.0112471	A6KWV5	BVU_0191	ROK family transcriptional repressor, with glucokinase domain	0.721986	0.0133542	A6L3J9	BVU_2608	Myo-inositol-1-phosphate synthase	-0.988021	0.0164785
A6L1K6	gpmA	2,3-bisphosphoglycerate-dependent phosphoglycerate mutase	0.656036	0.0216662	A6KWV5	BVU_0191	ROK family transcriptional repressor, with glucokinase domain	0.697478	0.00953885	A6L5K8	BVU_3346	Pyruvate carboxylase subunit B	0.677455	0.0151589	A6L579	BVU_3214	Outer membrane protein beta-barrel domain-containing protein	-1.04658	0.0265589
A6L054	BVU_1379	Putative outer membrane protein, probably involved in nutrient binding	0.647396	0.0465737	A6KZD2	BVU_1105	DUF4861 domain-containing protein	0.683026	0.00622851	A6L1N6	BVU_1927	Aminoacyl-histidine dipeptidase	0.676786	0.0316425	A6KXU3	ddl	D-alanine--D-alanine ligase	-1.33159	0.02535
A6L2T5	BVU_2340	DUF4890 domain-containing protein	0.642685	0.0178356	A6L048	fucI	L-fucose isomerase	0.681997	0.007841	A6L029	nusA	Transcription termination/antitermination protein NusA	0.672907	0.0232954	A6KZV4	BVU_1278	DUF4988 domain-containing protein	-1.54576	0.0419748
A6KWV5	BVU_0191	ROK family transcriptional repressor, with glucokinase domain	0.637581	0.0209033	A6L5K8	BVU_3346	Pyruvate carboxylase subunit B	0.681893	0.0117657	A6KX09	BVU_0251	Glutamate dehydrogenase	0.659987	0.00911745
A6KX89	hutU	Urocanate hydratase	0.629033	0.0158215	A6KX09	BVU_0251	Glutamate dehydrogenase	0.676428	0.0105028	A6L6X6	pepT	Peptidase T	0.655605	0.0330355
A6L7C8	BVU_3989	Malonyl CoA-acyl carrier protein transacylase	0.615108	0.0416381	A6L3Z5	BVU_2759	DUF1573 domain-containing protein	0.670214	0.0172516	A6KWD9	BVU_0015	Two-component system response regulator	0.62562	0.0406661
A6L5A8	BVU_3243	DUF1015 domain-containing protein	0.603951	0.018739	A6L1N6	BVU_1927	Aminoacyl-histidine dipeptidase	0.666463	0.02277	A6L354	BVU_2461	Putative hemolysin	0.62318	0.0118744
A6L2X6	BVU_2381	DUF306 domain-containing protein	0.600094	0.0251932	A6L719	BVU_3880	Aspartate ammonia-lyase	0.664703	0.0385049	A6L048	fucI	L-fucose isomerase	0.621639	0.0150049
A6L3T1	BVU_2693	Putative outer membrane protein, probably involved in nutrient binding	-0.591373	0.0151496	A6KWD9	BVU_0015	Two-component system response regulator	0.621471	0.0460067	A6L3D6	purC	Phosphoribosylaminoimidazole-succinocarboxamide synthase	0.615872	0.0437226
A6KYK2	rpoC	DNA-directed RNA polymerase subunit beta'	-0.600036	0.0257952	A6L624	BVU_3514	Small heat shock protein	0.620582	0.00798389	A6L4L7	atpD	ATP synthase subunit beta	0.613773	0.0148484
A6L5G4	BVU_3299	Negative regulator of genetic competence	-0.608502	0.0235769	A6L3F6	BVU_2563	Tetratricopeptide repeat protein	0.613618	0.0462765	A6L0Z6	BVU_1679	DUF4831 family protein	0.607919	0.00794124
A6L7P7	pgi	Glucose-6-phosphate isomerase	-0.622161	0.0454153	A6L6T4	BVU_3787	Pyruvate-flavodoxin oxidoreductase	-0.614643	0.0362253	A6L4T2	ileS	Isoleucine--tRNA ligase	-0.59158	0.0362395
A6L4M3	atpH	ATP synthase subunit delta	-0.628722	0.0333834	A6L7J5	rplT	Large ribosomal subunit protein bL20	-0.72578	0.0216014	A6L4M3	atpH	ATP synthase subunit delta	-0.597226	0.0259602
A6L3I9	rlmN	Probable dual-specificity RNA methyltransferase RlmN	-0.66359	0.0398323	A6L322	BVU_2427	Putative outer membrane protein, probably involved in nutrient binding	-0.738117	0.0325626	A6KXK3	fabH	Beta-ketoacyl-[acyl-carrier-protein] synthase III	-0.640716	0.0169733
A6KXJ6	BVU_0445	FKBP-type peptidyl-prolyl cis-transisomerase	-0.696994	0.0252432	A6KYH1	rpsD	Small ribosomal subunit protein uS4	-0.753286	0.0241244	A6KYI3	rplE	Large ribosomal subunit protein uL5	-0.648141	0.0403002
A6KXK3	fabH	Beta-ketoacyl-[acyl-carrier-protein] synthase III	-0.712147	0.0314864	A6L7J7	thrS	Threonine--tRNA ligase	-0.762871	0.0118559	A6L5L8	BVU_3356	Pseudouridine synthase	-0.681654	0.0330332
A6KYH1	rpsD	Small ribosomal subunit protein uS4	-0.768349	0.0424378	A6KYK2	rpoC	DNA-directed RNA polymerase subunit beta'	-0.800405	0.0206689	A6L0U5	asnS	Asparagine--tRNA ligase	-0.692447	0.0492841
A6L0U9	rplM	50S ribosomal protein L13	-0.809663	0.036875	A6L599	nqrA	Na(+)-translocating NADH-quinone reductase subunit A	-0.834087	0.0345375	A6KYI0	rplF	Large ribosomal subunit protein uL6	-0.732426	0.0306845
A6L585	aspS	Aspartate--tRNA ligase	-0.811511	0.0441929	A6L3J9	BVU_2608	Myo-inositol-1-phosphate synthase	-0.835788	0.00860273	A6L6T4	BVU_3787	Pyruvate-flavodoxin oxidoreductase	-0.738451	0.024208
A6L7J7	thrS	Threonine--tRNA ligase	-0.870011	0.0308624	A6KYI0	rplF	Large ribosomal subunit protein uL6	-0.839925	0.0200348	A6KYH1	rpsD	Small ribosomal subunit protein uS4	-0.761043	0.0227903
A6KYI0	rplF	Large ribosomal subunit protein uL6	-0.883108	0.0368921	A6KXU3	ddl	D-alanine--D-alanine ligase	-0.872319	0.0323148	A6L7J5	rplT	Large ribosomal subunit protein bL20	-0.804277	0.0296503
A6L4A8	BVU_2880	Formate acetyltransferase	-0.957867	0.0423186	A6L579	BVU_3214	Outer membrane protein beta-barrel domain-containing protein	-0.918129	0.0139711	A6L599	nqrA	Na(+)-translocating NADH-quinone reductase subunit A	-0.842676	0.0205141
A6L6T4	BVU_3787	Pyruvate-flavodoxin oxidoreductase	-0.978817	0.0278805	A6KZV4	BVU_1278	DUF4988 domain-containing protein	-1.4476	0.0331676	A6L585	aspS	Aspartate--tRNA ligase	-0.85869	0.0472937
A6L579	BVU_3214	Outer membrane protein beta-barrel domain-containing protein	-0.982494	0.0194737						A6KYI9	rpsC	Small ribosomal subunit protein uS3	-0.934606	0.0186184
A6L599	nqrA	Na(+)-translocating NADH-quinone reductase subunit A	-1.00698	0.0268354						A6L579	BVU_3214	Outer membrane protein beta-barrel domain-containing protein	-0.973164	0.0122383
A6L3J9	BVU_2608	Myo-inositol-1-phosphate synthase	-1.05221	0.0227949						A6L7J7	thrS	Threonine--tRNA ligase	-0.987094	0.00719598
A6L5E4	rpmB	Large ribosomal subunit protein bL28	-1.49958	0.0453318						A6KYK2	rpoC	DNA-directed RNA polymerase subunit beta'	-0.995915	0.00393444
A6KZV4	BVU_1278	DUF4988 domain-containing protein	-2.03311	0.0195885						A6L3J9	BVU_2608	Myo-inositol-1-phosphate synthase	-1.02744	0.0122544
										A6KXU3	ddl	D-alanine--D-alanine ligase	-1.27691	0.0392273
										A6L1W7	BVU_2014	Transcriptional regulator	-1.41489	0.0279917
										A6KZV4	BVU_1278	DUF4988 domain-containing protein	-1.59861	0.017825
										A6KYJ2	rplB	Large ribosomal subunit protein uL2	-1.774	0.0262487

## Sheet: B. adolescentis
S100A8					S100A8 + S100A9					S100A8 + S100A9 + IL-1β					S100A8 + S100A9 + TNF-α					IL-1β					TNF-α					S100A9
Accession	Gene	Protein name	logFC (EXP/CT)	q value	Accession	Gene	Protein name	logFC (EXP/CT)	q value	Accession	Gene	Protein name	logFC (EXP/CT)	q value	Accession	Gene	Protein name	logFC (EXP/CT)	q value	Accession	Gene	Protein name	logFC (EXP/CT)	q value	Accession	Gene	Protein name	logFC (EXP/CT)	q value	Accession	Gene	Protein name	logFC (EXP/CT)	q value
A1A074	rplV	Large ribosomal subunit protein uL22	2.61331	0.0459085	A1A1T9	BAD_0891	ATP binding protein of ABC transporter similar to Vex1	1.63723	0.0499184	A1A1H5	BAD_0777	GMP reductase	17.0972	0.0308171	A1A1H5	BAD_0777	GMP reductase	9.9522	0.0271343	NA	NA	NA	NA	NA	NA	NA	NA	NA	NA	NA	NA	NA	NA	NA
A1A041	rpmG	Large ribosomal subunit protein bL33	1.4917	0.0488905	A1A044	fdxC	Ferredoxin	0.670554	0.0116939	A0ZZB5	BAD_0017	Conserved phage-associated protein	9.54548	0.0423959	A1A092	rpmJ	Large ribosomal subunit protein bL36	9.84398	0.0472983
A1A231	BAD_0983	N-acetyltransferase domain-containing protein	-0.860826	0.0492333	A1A0S3	purT	Formate-dependent phosphoribosylglycinamide formyltransferase	-0.58622	0.00234257	A1A2C7	gap	NAD-dependent glyceraldehyde-3-phosphate dehydrogenase	6.70476	0.0299683	A0ZZB5	BAD_0017	Conserved phage-associated protein	7.03741	0.018304
A0ZZC8	glgP	Alpha-1,4 glucan phosphorylase	-0.950202	0.0462401	A0ZZX4	BAD_0226	Cell division protein	-0.586299	0.00159517	A1A2C0	BAD_1072	AAA domain-containing protein	6.64708	0.0304863	A1A1H1	BAD_0773	Peptidase M23 domain-containing protein	-0.588503	0.00061843
A0ZZN9	asd	Aspartate-semialdehyde dehydrogenase	-1.04199	0.0338735	A1A1F0	BAD_0752	Probable ATP binding protein of ABC transporter	-0.588458	0.0382832	A1A053	BAD_0305	Possible 2-hydroxyacid dehydrogenase	6.18351	0.0495766	A1A0K0;A1A219	aglA	Probable alpha-1,4-glucosidase;Probable alpha-1,4-glucosidase	-0.594528	0.00334199
A0ZZS4	gltX	Glutamate--tRNA ligase	-1.49892	0.0485556	A0ZZA3	gyrB	DNA gyrase subunit B	-0.589241	0.00532364	A1A078	rpsQ	Small ribosomal subunit protein uS17	4.52845	0.0323535	A1A044	fdxC	Ferredoxin	-0.59747	0.000758474
A1A3G3	BAD_1465	Possible 2-hydroxyhepta-2,4-diene-1,7-dioate isomerase in the fumarylacetoacetate hydrolase family	-2.71128	0.0450336	A1A248	BAD_1000	GatB/YqeY domain-containing protein	-0.591849	0.0152597	A1A092	rpmJ	Large ribosomal subunit protein bL36	4.51643	0.0482312	A1A0K2	BAD_0454	HAD family hydrolase	-0.598131	0.00440296
A1A2R4	nrdD	Anaerobic ribonucleoside triphosphate reductase	-2.73682	0.0338735	A1A196	BAD_0698	Histidine phosphatase family protein	-0.593069	0.010141	A1A1K4	BAD_0806	Preprotein translocase subunit YajC	2.36277	0.0426867	A0ZZS8	leuD	3-isopropylmalate dehydratase small subunit	-0.598144	0.00341075
					A0ZZZ0	obg	GTPase Obg	-0.593382	0.00169835	A1A0S9	rpsG	Small ribosomal subunit protein uS7	1.68684	0.0322019	A1A3C1	BAD_1423	GTPase	-0.598499	0.00138319
					A1A0K0;A1A219	aglA	Probable alpha-1,4-glucosidase;Probable alpha-1,4-glucosidase	-0.595187	0.00653414	A1A1N3	pgk	Phosphoglycerate kinase	1.21535	0.0455704	A1A1F0	BAD_0752	Probable ATP binding protein of ABC transporter	-0.598828	0.0268153
					A1A1K5	apt	Adenine phosphoribosyltransferase	-0.595255	0.00874525	A1A075	rpsC	Small ribosomal subunit protein uS3	0.682412	0.035436	A1A3E7	BAD_1449	Probable solute binding protein of ABC transporter system	-0.599622	0.00342973
					A1A3C1	BAD_1423	GTPase	-0.597831	0.00356034	A1A2K7	BAD_1159	DivIVA domain-containing protein	-0.586324	0.0266373	A0ZZZ0	obg	GTPase Obg	-0.603408	0.000505427
					A1A1J1	rpe	Ribulose-phosphate 3-epimerase	-0.599259	0.00705604	A1A1W2	tyrS	Tyrosine--tRNA ligase	-0.58865	0.0407658	A1A3C9	atpF	ATP synthase subunit b	-0.605192	0.000479601
					A1A0D8	ptpA	Low molecular weight protein-tyrosine-phosphatase	-0.600617	0.00647571	A1A159	BAD_0661	Organic solvents resistance ABC transporter permease	-0.592224	0.0308202	A1A014	yisV	Probable transcriptional regulator(GntR family)	-0.61073	0.00285193
					A1A1R7	BAD_0869	Histidine phosphatase family protein	-0.601366	0.00814847	A1A191	uvrD1	DNA 3'-5' helicase	-0.596084	0.0261343	A1A181	treX	Probable glycogen operon protein GlgX	-0.610984	0.0206718
					A1A0K7	map	Methionine aminopeptidase	-0.601786	0.00364663	A1A206	BAD_0958	Probable glycosyltransferase	-0.598304	0.0303409	A1A135	BAD_0637	Possible NAD(P)H oxidoreductase	-0.612073	0.000473672
					A1A0T7	ilvD	Dihydroxy-acid dehydratase	-0.602365	0.0026285	A1A3D2	metAA	Homoserine O-acetyltransferase	-0.602786	0.0238621	A1A0C8	BAD_0380	Phosphate-specific transport system accessory protein PhoU	-0.614972	0.00068722
					A1A1H1	BAD_0773	Peptidase M23 domain-containing protein	-0.605883	0.00170827	A1A3C4	atpC	ATP synthase epsilon chain	-0.603412	0.0294281	A1A164	BAD_0666	Response regulator of two-component system	-0.615566	0.000633086
					A1A0K2	BAD_0454	HAD family hydrolase	-0.606741	0.00749187	A0ZZV9	ffh	Signal recognition particle protein	-0.604448	0.0238157	A1A1I8	trpBC	Multifunctional fusion protein	-0.615709	0.00210159
					A1A0C8	BAD_0380	Phosphate-specific transport system accessory protein PhoU	-0.611316	0.00209044	A1A321	BAD_1323	UPF0210 protein BAD_1323	-0.606914	0.0413863	A1A2D7	pepP	Xaa-Pro aminopeptidase	-0.619211	0.00138419
					A1A3C9	atpF	ATP synthase subunit b	-0.611669	0.00162159	A1A200	ligA	DNA ligase	-0.614361	0.0249652	A1A332	BAD_1334	Dihydroorotate oxidase	-0.619636	0.000658728
					A1A1L4	ugpA	Probable UTP-glucose-1-phosphate uridylyltransferase	-0.612197	0.0321359	A1A2G0	serA	D-3-phosphoglycerate dehydrogenase	-0.614541	0.0238433	A0ZZA3	gyrB	DNA gyrase subunit B	-0.621256	0.00186936
					A1A2H7	hisD	Histidinol dehydrogenase	-0.618758	0.0462018	A1A0G0	sulD	Bifunctional folate synthesis protein	-0.615936	0.0256793	A1A201	BAD_0953	Tetratricopeptide repeat protein	-0.62212	0.000999992
					A1A1Z3	pdhD	Dihydrolipoamide dehydrogenase	-0.618945	0.00197092	A1A1I4	rlmN	Probable dual-specificity RNA methyltransferase RlmN	-0.616009	0.0262124	A1A1Z3	pdhD	Dihydrolipoamide dehydrogenase	-0.623491	0.000626522
					A1A280	miaB	tRNA-2-methylthio-N(6)-dimethylallyladenosine synthase	-0.6204	0.00792305	A1A3A9	araD	L-ribulose-5-phosphate 4-epimerase	-0.616902	0.0322462	A0ZZI7	thiG	Thiazole synthase	-0.633122	0.00633889
					A1A181	treX	Probable glycogen operon protein GlgX	-0.624712	0.0273466	A0ZZF6	BAD_0058	Probable cation-transporting ATPase V	-0.616936	0.0268014	A1A118	BAD_0620	phosphoglycerate mutase (2,3-diphosphoglycerate-dependent)	-0.63605	0.000548551
					A1A0W6	BAD_0568	Response regulator of two-component system	-0.625959	0.0149476	A1A1J1	rpe	Ribulose-phosphate 3-epimerase	-0.617229	0.025187	A1A149	fkbP	Peptidyl-prolyl cis-trans isomerase	-0.636259	0.00369522
					A1A135	BAD_0637	Possible NAD(P)H oxidoreductase	-0.630044	0.00152297	A1A0R2	badC	Alcohol dehydrogenase	-0.620272	0.0366028	A1A3R3	BAD_1565	LacI-type transcriptional regulator	-0.636633	0.00116589
					A1A2F7	rsmH	Ribosomal RNA small subunit methyltransferase H	-0.632007	0.00143427	A1A2M1	BAD_1173	L-asparagineamidohydrolase	-0.621904	0.0237267	A1A2F7	rsmH	Ribosomal RNA small subunit methyltransferase H	-0.637421	0.000410124
					A1A150	greA	Transcription elongation factor GreA	-0.634953	0.00959458	A1A0W2	BAD_0564	LytR/CpsA/Psr regulator C-terminal domain-containing protein	-0.622847	0.0253325	A1A2G7	BAD_1119	Methyltransferase small domain-containing protein	-0.647181	0.000414543
					A1A332	BAD_1334	Dihydroorotate oxidase	-0.635978	0.00178662	A1A145	BAD_0647	Septum formation initiator family protein	-0.622982	0.0412544	A1A1R7	BAD_0869	Histidine phosphatase family protein	-0.647749	0.00255415
					A1A3P3	BAD_1545	Chaperone protein similar to DnaJ	-0.637084	0.0389628	A1A2E8	murC	UDP-N-acetylmuramate--L-alanine ligase	-0.625625	0.0348566	A1A0D8	ptpA	Low molecular weight protein-tyrosine-phosphatase	-0.650957	0.00223836
					A1A1I8	trpBC	Multifunctional fusion protein	-0.637369	0.00399178	A1A3E5	BAD_1447	Possible transcriptional regulatory protein with low similarity to response regulators	-0.630567	0.0261778	A1A3H0	BAD_1472	Transposase	-0.652445	0.00110367
					A1A3R8	tdcB	threonine ammonia-lyase	-0.637972	0.00393492	A1A1G3	pyrE	Orotate phosphoribosyltransferase	-0.631022	0.0278023	A0ZZK6	pepDB	Dipeptidase	-0.652666	0.00133885
					A1A014	yisV	Probable transcriptional regulator(GntR family)	-0.639087	0.0049073	A0ZZF4	tgt	Queuine tRNA-ribosyltransferase	-0.631475	0.0285618	A1A0L3	ftsX	Cell division protein FtsX	-0.653042	0.000668582
					A1A0G0	sulD	Bifunctional folate synthesis protein	-0.651279	0.00746951	A1A3M9	BAD_1531	Probable permease protein of ABC transporter system	-0.632473	0.049185	A0ZZD6	pknB	non-specific serine/threonine protein kinase	-0.653875	0.00110021
					A1A186	pta	phosphate acetyltransferase	-0.652089	0.0285196	A0ZZL5	murT	Lipid II isoglutaminyl synthase (glutamine-hydrolyzing) subunit MurT	-0.635075	0.0235947	A1A3F6	gatA	Glutamyl-tRNA(Gln) amidotransferase subunit A	-0.657206	0.000715077
					A1A2E8	murC	UDP-N-acetylmuramate--L-alanine ligase	-0.65483	0.0138223	A1A1W9	argF	Ornithine carbamoyltransferase	-0.638149	0.0405173	A1A1W8	argR	Arginine repressor	-0.657707	0.000573776
					A1A3E7	BAD_1449	Probable solute binding protein of ABC transporter system	-0.654899	0.00498067	A1A2L0	BAD_1162	Hydrolase	-0.638176	0.030608	A1A0G0	sulD	Bifunctional folate synthesis protein	-0.658202	0.00415065
					A1A2A6	BAD_1058	Possible exodeoxyribonuclease	-0.656059	0.00517984	A1A1A9	BAD_0711	Possible ABC transporter component	-0.639652	0.0238258	A1A383	BAD_1385	Glycosyltransferase	-0.658669	0.000619228
					A0ZZD6	pknB	non-specific serine/threonine protein kinase	-0.656546	0.00274067	A1A0U6	BAD_0548	Possible inositol monophosphatase	-0.651185	0.0270684	A1A2B2	BAD_1064	ABC transporter ATP-binding protein	-0.660095	0.00054937
					A0ZZK6	pepDB	Dipeptidase	-0.657608	0.00329316	A0ZZX6	BAD_0228	Nicotinate phosphoribosyltransferase	-0.654384	0.0267797	A1A331	BAD_1333	Probable DeoR-type transcriptional regulator	-0.661512	0.000956375
					A1A3W6	pcnA	Probable RNA nucleotidyltransferase	-0.65843	0.00154234	A1A0P0	recQ	DNA helicase	-0.654739	0.023855	A1A2L6	murI	Glutamate racemase	-0.667443	0.000464569
					A1A3H0	BAD_1472	Transposase	-0.660921	0.00268775	A1A1P9	BAD_0851	ATP binding protein of ABC transporter	-0.655085	0.0408312	A1A3R4	BAD_1566	Possible solute binding protein of ABC transporter	-0.667543	0.0391775
					A1A1F6	glnE	Glutamate-ammonia-ligase adenylyltransferase	-0.66175	0.00372918	A1A2D3	murE	UDP-N-acetylmuramoylalanyl-D-glutamate--2,6-diaminopimelate ligase	-0.657586	0.024942	A1A3D2	metAA	Homoserine O-acetyltransferase	-0.668384	0.001783
					A1A0W2	BAD_0564	LytR/CpsA/Psr regulator C-terminal domain-containing protein	-0.665743	0.00643266	A1A009	lemA	LemA-like protein	-0.659332	0.0416881	A1A1F6	glnE	Glutamate-ammonia-ligase adenylyltransferase	-0.671599	0.00147887
					A1A1W8	argR	Arginine repressor	-0.665791	0.00167028	A1A1X0	argD	Acetylornithine aminotransferase	-0.661253	0.0294548	A1A2H5	hisB	Imidazoleglycerol-phosphate dehydratase	-0.67219	0.000499953
					A1A0K6	pepO	Belongs to peptidase family M13	-0.671077	0.0108453	A1A274	BAD_1026	Possible DNA binding protein	-0.66477	0.0249026	A1A1M9	BAD_0831	Probable aminotransferase	-0.674843	0.0120191
					A1A2B2	BAD_1064	ABC transporter ATP-binding protein	-0.671974	0.00158679	A1A3B6	argS	Arginine--tRNA ligase	-0.664865	0.0458347	A1A2A1	ctpE	Probable cation-transporting ATPase	-0.676445	0.000451496
					A1A0L3	ftsX	Cell division protein FtsX	-0.6734	0.00173792	A1A394	BAD_1396	Dehydrogenase or reductase protein	-0.670045	0.0448045	A0ZZF6	BAD_0058	Probable cation-transporting ATPase V	-0.680631	0.00446207
					A1A2G0	serA	D-3-phosphoglycerate dehydrogenase	-0.673563	0.00382561	A0ZZM1	BAD_0123	Possible phosphodiesterase	-0.674006	0.0291779	A1A002	BAD_0254	biotin carboxylase	-0.682097	0.000723814
					A1A2L6	murI	Glutamate racemase	-0.673914	0.00149107	A0ZZV7	rpsP	Small ribosomal subunit protein bS16	-0.674758	0.0491041	A1A3B9	BAD_1421	Uncharacterized protein	-0.682288	0.00446538
					A1A331	BAD_1333	Probable DeoR-type transcriptional regulator	-0.674598	0.00235282	A1A2C5	asnH	Asparagine synthetase	-0.675294	0.0230403	A1A2A0	acn	Aconitate hydratase	-0.684554	0.000731765
					A0ZZI7	thiG	Thiazole synthase	-0.675223	0.00846291	A1A069	rplC	Large ribosomal subunit protein uL3	-0.684046	0.0487604	A1A3R8	tdcB	threonine ammonia-lyase	-0.684915	0.00115964
					A1A1B4	glgC	Glucose-1-phosphate adenylyltransferase	-0.675826	0.0166776	A1A1M9	BAD_0831	Probable aminotransferase	-0.688594	0.0296697	A1A150	greA	Transcription elongation factor GreA	-0.687651	0.00190887
					A1A2A0	acn	Aconitate hydratase	-0.676415	0.00214506	A1A1U9	proA	Gamma-glutamyl phosphate reductase	-0.692829	0.0493862	A0ZZI9	BAD_0091	Possible oxidoreductase in aldo-keto reductase family	-0.691801	0.000768473
					A1A274	BAD_1026	Possible DNA binding protein	-0.676911	0.00775779	A1A171	folD	Bifunctional protein FolD	-0.695957	0.0238044	A0ZZV9	ffh	Signal recognition particle protein	-0.692953	0.00077354
					A1A3B9	BAD_1421	Uncharacterized protein	-0.683841	0.00772646	A0ZZS2	BAD_0174	Uncharacterized protein	-0.704873	0.0467384	A1A1B6	BAD_0718	Ribosomal RNA small subunit methyltransferase E	-0.694417	0.000963378
					A1A383	BAD_1385	Glycosyltransferase	-0.684314	0.00163704	A1A346	BAD_1348	ADP-ribose pyrophosphatase	-0.710206	0.0321038	A1A3W6	pcnA	Probable RNA nucleotidyltransferase	-0.695147	0.000418868
					A1A2A1	ctpE	Probable cation-transporting ATPase	-0.686213	0.0014467	A1A3F5	gatB	Aspartyl/glutamyl-tRNA(Asn/Gln) amidotransferase subunit B	-0.71519	0.0327362	A1A206	BAD_0958	Probable glycosyltransferase	-0.695445	0.00594433
					A1A3C4	atpC	ATP synthase epsilon chain	-0.68901	0.00938623	A1A3K7	BAD_1509	Glucose-1-phosphate thymidylyltransferase	-0.716127	0.0271325	A1A127	pgl	6-phosphogluconolactonase	-0.697051	0.0313665
					A1A1C2	fadD2	Long-chain-fatty-acid-CoA ligase	-0.69067	0.0102953	A1A019	BAD_0271	Cell division protein	-0.718212	0.0236089	A1A245	BAD_0997	Lipoprotein	-0.700736	0.019317
					A1A0A7	BAD_0359	Secreted protein	-0.691814	0.0447358	A1A0J6	BAD_0448	Conserved protein in the Sua5/YciO/YrdC family	-0.724816	0.0225862	A1A129	zwf2	Glucose-6-phosphate 1-dehydrogenase	-0.706609	0.000431274
					A1A346	BAD_1348	ADP-ribose pyrophosphatase	-0.693849	0.0139483	A1A1U0	BAD_0892	ATP binding protein of ABC transporter similar to Vex2	-0.725166	0.0254462	A0ZZE1	BAD_0043	FHA domain-containing protein	-0.708785	0.000758041
					A1A2E4	BAD_1096	Protein in PfkB family of sugar kinases	-0.697167	0.0168218	A1A2Z5	dapA	4-hydroxy-tetrahydrodipicolinate synthase	-0.729767	0.0434418	A1A3C4	atpC	ATP synthase epsilon chain	-0.711248	0.00498738
					A1A3F6	gatA	Glutamyl-tRNA(Gln) amidotransferase subunit A	-0.698233	0.00185968	A1A1F1	BAD_0753	tRNA (adenine(58)-N(1))-methyltransferase TrmI	-0.730932	0.023546	A1A1A9	BAD_0711	Possible ABC transporter component	-0.7132	0.00101535
					A1A1B6	BAD_0718	Ribosomal RNA small subunit methyltransferase E	-0.699603	0.00244839	A1A1C2	fadD2	Long-chain-fatty-acid-CoA ligase	-0.732203	0.0287274	A1A2G0	serA	D-3-phosphoglycerate dehydrogenase	-0.71369	0.00130739
					A0ZZV9	ffh	Signal recognition particle protein	-0.702125	0.00216834	A1A3I4	iunH2	Nucleoside hydrolase protein	-0.743003	0.0237596	A1A3A8	araA	L-arabinose isomerase	-0.716819	0.00065238
					A1A206	BAD_0958	Probable glycosyltransferase	-0.702635	0.00934895	A0ZZA4	gyrA	DNA gyrase subunit A	-0.744079	0.0284851	A1A1H8	def2	Peptide deformylase 2	-0.721624	0.000420904
					A1A129	zwf2	Glucose-6-phosphate 1-dehydrogenase	-0.708594	0.00143449	A0ZZY6	dapE	Succinyl-diaminopimelate desuccinylase	-0.745816	0.02367	A1A1I4	rlmN	Probable dual-specificity RNA methyltransferase RlmN	-0.723294	0.00214737
					A1A1W2	tyrS	Tyrosine--tRNA ligase	-0.70907	0.0113399	A1A1K7	sucD	Succinate--CoA ligase [ADP-forming] subunit alpha	-0.746347	0.024716	A1A0M1	glmS	Glutamine--fructose-6-phosphate aminotransferase [isomerizing]	-0.724179	0.000470745
					A1A1H8	def2	Peptide deformylase 2	-0.714326	0.00144648	A1A3A7	fadD1	Probable long-chain-fatty acid CoA ligase	-0.750799	0.0245442	A1A2K0	BAD_1152	Possible solute binding protein of ABC transporter	-0.726668	0.0295953
					A1A3A9	araD	L-ribulose-5-phosphate 4-epimerase	-0.718191	0.0126753	A1A133	BAD_0635	Two-component system sensor histidine kinase	-0.752642	0.0361295	A1A0X7	gluA	ATP-binding protein of ABC transporter for glutamate	-0.728468	0.00173007
					A1A2K0	BAD_1152	Possible solute binding protein of ABC transporter	-0.721516	0.0408716	A1A277	ftsK	DNA translocase ftsK	-0.755202	0.0236649	A0ZZZ6	rplA	Large ribosomal subunit protein uL1	-0.728905	0.01583
					A1A0M1	glmS	Glutamine--fructose-6-phosphate aminotransferase [isomerizing]	-0.725607	0.00150555	A0ZZR6	pepD	Dipeptidase	-0.76027	0.0238231	A0ZZM1	BAD_0123	Possible phosphodiesterase	-0.730024	0.00348247
					A1A002	BAD_0254	biotin carboxylase	-0.726206	0.00165096	A1A0X3	hisS	Histidine--tRNA ligase	-0.762236	0.0278786	A1A159	BAD_0661	Organic solvents resistance ABC transporter permease	-0.730212	0.00284512
					A1A0X7	gluA	ATP-binding protein of ABC transporter for glutamate	-0.728307	0.00435221	A1A0Q3	gltL	ATP binding protein of ABC transporter for glutamate_aspartate	-0.773229	0.0237982	A1A2A6	BAD_1058	Possible exodeoxyribonuclease	-0.730287	0.00132706
					A0ZZF6	BAD_0058	Probable cation-transporting ATPase V	-0.72838	0.00613252	A1A0W6	BAD_0568	Response regulator of two-component system	-0.781612	0.0244648	A0ZZH6	sucP	Sucrose phosphorylase	-0.733447	0.000476934
					A1A2S4	BAD_1226	Probable oxidoreductase	-0.73568	0.00212626	A1A088	rplO	Large ribosomal subunit protein uL15	-0.78255	0.0436692	A1A152	BAD_0654	Histidine kinase-like protein	-0.734391	0.000471577
					A1A1E4	lepA	Elongation factor 4	-0.737286	0.010308	A1A3G0	BAD_1462	DNA recombination protein RmuC	-0.788257	0.0238631	A1A0P0	recQ	DNA helicase	-0.739095	0.00143577
					A1A394	BAD_1396	Dehydrogenase or reductase protein	-0.738425	0.0295089	A0ZZQ9	topA	DNA topoisomerase 1	-0.790432	0.0253402	A1A248	BAD_1000	GatB/YqeY domain-containing protein	-0.73923	0.000828694
					A1A2F4	BAD_1106	UDP-N-acetylmuramyl peptide synthase	-0.739038	0.00877011	A0ZZW9	ilvB1	Acetolactate synthase	-0.79074	0.0287974	A1A1E4	lepA	Elongation factor 4	-0.750318	0.00580113
					A1A1I4	rlmN	Probable dual-specificity RNA methyltransferase RlmN	-0.740297	0.00412831	A1A2F4	BAD_1106	UDP-N-acetylmuramyl peptide synthase	-0.794839	0.0234756	A1A0K1	orn	Oligoribonuclease	-0.750982	0.0294315
					A1A2H2	hisA	1-(5-phosphoribosyl)-5-[(5-phosphoribosylamino)methylideneamino] imidazole-4-carboxamide isomerase	-0.745	0.00307155	A0ZZP3	leuA	2-isopropylmalate synthase	-0.797794	0.0237787	A1A191	uvrD1	DNA 3'-5' helicase	-0.751111	0.000669919
					A1A200	ligA	DNA ligase	-0.753446	0.00156725	A1A231	BAD_0983	N-acetyltransferase domain-containing protein	-0.804992	0.0236812	A1A2S4	BAD_1226	Probable oxidoreductase	-0.752378	0.000718279
					A1A152	BAD_0654	Histidine kinase-like protein	-0.753541	0.00145832	A1A1W7	argG	Argininosuccinate synthase	-0.80504	0.0448428	A1A3A9	araD	L-ribulose-5-phosphate 4-epimerase	-0.753544	0.00705899
					A1A0P0	recQ	DNA helicase	-0.754757	0.00308519	A1A1J2	hisE	Phosphoribosyl-ATP pyrophosphatase	-0.808263	0.0306845	A1A0W2	BAD_0564	LytR/CpsA/Psr regulator C-terminal domain-containing protein	-0.765017	0.00100776
					A1A159	BAD_0661	Organic solvents resistance ABC transporter permease	-0.757112	0.00509295	A1A0P1	luxS	S-ribosylhomocysteine lyase	-0.811993	0.0238278	A0ZZN7	askA	Aspartokinase	-0.767467	0.000464949
					A1A056	malQ1	4-alpha-glucanotransferase	-0.761107	0.0145085	A1A042	murB	UDP-N-acetylenolpyruvoylglucosamine reductase	-0.813518	0.0267962	A1A1R9	glmU	Bifunctional protein GlmU	-0.767689	0.000411129
					A0ZZN7	askA	Aspartokinase	-0.772126	0.00145536	A1A091	infA	Translation initiation factor IF-1	-0.819489	0.03069	A1A0J6	BAD_0448	Conserved protein in the Sua5/YciO/YrdC family	-0.767797	0.000370466
					A1A3U0	BAD_1592	DUF4032 domain-containing protein	-0.772566	0.00186777	A1A2R3	nrdG	Anaerobic ribonucleoside-triphosphate reductase activating protein	-0.825563	0.0219078	A1A3U0	BAD_1592	DUF4032 domain-containing protein	-0.769826	0.000659232
					A1A1M9	BAD_0831	Probable aminotransferase	-0.776755	0.0106096	A1A1G6	BAD_0768	Possible alpha beta hydrolase	-0.826331	0.0264642	A1A200	ligA	DNA ligase	-0.77027	0.000478628
					A1A171	folD	Bifunctional protein FolD	-0.777883	0.00402465	A1A1V8	BAD_0910	Potassium transporter	-0.828255	0.0339744	A1A088	rplO	Large ribosomal subunit protein uL15	-0.772517	0.0394935
					A1A2L0	BAD_1162	Hydrolase	-0.7817	0.0084154	A1A1R5	BAD_0867	Possible phosphoglycerate mutase	-0.828645	0.0234922	A1A3X3	parA	Chromosome partitioning protein ParA	-0.775219	0.000648504
					A1A1L3	engA	GTPase Der	-0.783829	0.00152146	A1A1W1	BAD_0913	Helicase	-0.8331	0.0236817	A1A2E4	BAD_1096	Protein in PfkB family of sugar kinases	-0.777189	0.00767176
					A1A127	pgl	6-phosphogluconolactonase	-0.788033	0.0320074	A1A2A5	BAD_1057	DUF3710 domain-containing protein	-0.8338	0.0237761	A1A1B0	BAD_0712	Probable ATP binding protein of ABC transporter	-0.777949	0.0341
					A0ZZZ6	rplA	Large ribosomal subunit protein uL1	-0.791065	0.0174632	A1A2T6	BAD_1238	Alpha-mannosidase	-0.837199	0.0235755	A1A1G6	BAD_0768	Possible alpha beta hydrolase	-0.778342	0.0096503
					A1A0R2	badC	Alcohol dehydrogenase	-0.799839	0.00913099	A1A1X7	BAD_0929	Possible rRNA methylase	-0.845415	0.0276068	A1A274	BAD_1026	Possible DNA binding protein	-0.779205	0.00152176
					A0ZZW0	cysS	Cysteine--tRNA ligase	-0.812245	0.00224071	A1A1Z2	BAD_0944	Narrowly conserved hypothetical transmembrane protein	-0.847727	0.0237367	A1A171	folD	Bifunctional protein FolD	-0.77928	0.00185391
					A1A1X0	argD	Acetylornithine aminotransferase	-0.813393	0.00150107	A1A186	pta	phosphate acetyltransferase	-0.847758	0.0260954	A1A134	BAD_0636	DUF3737 family protein	-0.784223	0.000774615
					A1A3E5	BAD_1447	Possible transcriptional regulatory protein with low similarity to response regulators	-0.813769	0.00139712	A1A0M0	BAD_0472	ATP binding protein of ABC transporter	-0.848474	0.0257807	A1A2K2	uppS	Isoprenyl transferase	-0.786022	0.00159892
					A0ZZP3	leuA	2-isopropylmalate synthase	-0.820862	0.00254665	A1A2E9	murG	UDP-N-acetylglucosamine--N-acetylmuramyl-(pentapeptide) pyrophosphoryl-undecaprenol N-acetylglucosamine transferase	-0.854311	0.0232632	A1A1L3	engA	GTPase Der	-0.786563	0.000424282
					A1A1K6	sucC	Succinate--CoA ligase [ADP-forming] subunit beta	-0.821406	0.00138145	A0ZZB0	icfA	Carbonic anhydrase	-0.858908	0.0380492	A1A3E2	ppa	Inorganic pyrophosphatase	-0.787141	0.00381242
					A1A251	dut	Deoxyuridine 5'-triphosphate nucleotidohydrolase	-0.821708	0.00181765	A0ZZK0	BAD_0102	ATP binding protein of ABC transporter	-0.865161	0.0236647	A1A2L0	BAD_1162	Hydrolase	-0.790091	0.00487843
					A1A0M0	BAD_0472	ATP binding protein of ABC transporter	-0.827449	0.0131925	A1A184	guaA	GMP synthase [glutamine-hydrolyzing]	-0.866872	0.0357749	A0ZZP3	leuA	2-isopropylmalate synthase	-0.795389	0.00128642
					A1A2R3	nrdG	Anaerobic ribonucleoside-triphosphate reductase activating protein	-0.84085	0.00144037	A1A128	BAD_0630	OpcA protein	-0.869613	0.025669	A0ZZX6	BAD_0228	Nicotinate phosphoribosyltransferase	-0.800929	0.00285137
					A0ZZS1	BAD_0173	Phosphoglycerate mutase	-0.841971	0.0154813	A0ZZJ3	BAD_0095	Oxidoreductase	-0.869711	0.026796	A1A1J2	hisE	Phosphoribosyl-ATP pyrophosphatase	-0.802416	0.020742
					A1A0U6	BAD_0548	Possible inositol monophosphatase	-0.84926	0.00144151	A0ZZT2	BAD_0184	Phospholipid/glycerol acyltransferase domain-containing protein	-0.870824	0.0234584	A1A3R9	agl	Oligo-1,6-glucosidase	-0.802947	0.00098684
					A1A3I4	iunH2	Nucleoside hydrolase protein	-0.850778	0.003165	A0ZZT1	murA	UDP-N-acetylglucosamine 1-carboxyvinyltransferase	-0.877512	0.0255393	A1A146	BAD_0648	Possible exopolyphosphatase-like protein	-0.805179	0.000480045
					A1A1W9	argF	Ornithine carbamoyltransferase	-0.851162	0.0130808	A1A3X1	trxB	Thioredoxin reductase	-0.892018	0.0277321	A1A184	guaA	GMP synthase [glutamine-hydrolyzing]	-0.807122	0.0168156
					A1A2D3	murE	UDP-N-acetylmuramoylalanyl-D-glutamate--2,6-diaminopimelate ligase	-0.85456	0.00116096	A1A0R7	purD	Phosphoribosylamine--glycine ligase	-0.893219	0.0457871	A1A1F1	BAD_0753	tRNA (adenine(58)-N(1))-methyltransferase TrmI	-0.811253	0.000655912
					A1A3G0	BAD_1462	DNA recombination protein RmuC	-0.858325	0.00315795	A1A2D8	BAD_1090	Nudix hydrolase domain-containing protein	-0.893894	0.0234398	A1A1W9	argF	Ornithine carbamoyltransferase	-0.814617	0.00848399
					A1A261	idsA	Probably bifunctional short chain isoprenyl diphosphate synthase	-0.865342	0.00125779	A1A073	rpsS	Small ribosomal subunit protein uS19	-0.898429	0.0412619	A1A1X0	argD	Acetylornithine aminotransferase	-0.815113	0.000441922
					A0ZZY6	dapE	Succinyl-diaminopimelate desuccinylase	-0.866817	0.00182989	A1A0K9	dapD	2,3,4,5-tetrahydropyridine-2,6-dicarboxylate N-succinyltransferase	-0.903969	0.0248832	A1A1C2	fadD2	Long-chain-fatty-acid-CoA ligase	-0.815809	0.00132696
					A1A277	ftsK	DNA translocase ftsK	-0.873616	0.00221808	A1A3U7	xylS	Alpha-xylosidase	-0.909567	0.0238558	A1A056	malQ1	4-alpha-glucanotransferase	-0.816202	0.00737125
					A1A1K7	sucD	Succinate--CoA ligase [ADP-forming] subunit alpha	-0.87399	0.00162684	A1A330	galT1	UDP-glucose--hexose-1-phosphate uridylyltransferase	-0.909725	0.033628	A1A0R2	badC	Alcohol dehydrogenase	-0.818262	0.00520133
					A1A2D6	folC	Folylpolyglutamate synthase	-0.874355	0.0135941	A1A1L4	ugpA	Probable UTP-glucose-1-phosphate uridylyltransferase	-0.910584	0.0238473	A1A251	dut	Deoxyuridine 5'-triphosphate nucleotidohydrolase	-0.822071	0.000669169
					A1A0K1	orn	Oligoribonuclease	-0.876258	0.00952542	A0ZZR1	BAD_0163	Possible DNA polymerase III delta prime subunit	-0.910844	0.0236704	A1A1B4	glgC	Glucose-1-phosphate adenylyltransferase	-0.834067	0.00332974
					A1A184	guaA	GMP synthase [glutamine-hydrolyzing]	-0.87831	0.0237381	A0ZZM5	ppk	Polyphosphate kinase	-0.911574	0.0324532	A1A3E5	BAD_1447	Possible transcriptional regulatory protein with low similarity to response regulators	-0.834193	0.000372432
					A0ZZZ4	nusG	Transcription termination/antitermination protein NusG	-0.878899	0.00236214	A1A2Z1	def	Peptide deformylase	-0.914031	0.0247594	A1A1K6	sucC	Succinate--CoA ligase [ADP-forming] subunit beta	-0.835471	0.000395351
					A1A026	pstS	Phosphate-binding protein	-0.883326	0.00229826	A1A2Z3	pepN	Aminopeptidase N	-0.920064	0.0411302	A1A2E8	murC	UDP-N-acetylmuramate--L-alanine ligase	-0.83559	0.00154379
					A1A0S2	purC	Phosphoribosylaminoimidazole-succinocarboxamide synthase	-0.883956	0.00420116	A0ZZP0	BAD_0142	Uncharacterized protein	-0.920969	0.0230759	A1A0U6	BAD_0548	Possible inositol monophosphatase	-0.837337	0.000469038
					A1A231	BAD_0983	N-acetyltransferase domain-containing protein	-0.895839	0.00197486	A1A0D5	BAD_0387	Peroxiredoxin	-0.924318	0.0307576	A1A012	BAD_0264	Possible oxidoreductase	-0.837388	0.0157511
					A0ZZI0	ilvC1	Ketol-acid reductoisomerase (NADP(+))	-0.9057	0.0265117	A1A381	BAD_1383	Polysaccharide pyruvyl transferase domain-containing protein	-0.92947	0.0237034	A1A1W2	tyrS	Tyrosine--tRNA ligase	-0.840269	0.000863821
					A1A3K7	BAD_1509	Glucose-1-phosphate thymidylyltransferase	-0.911306	0.00219327	A1A2D5	racD	Aspartate racemase	-0.933074	0.0347972	A1A2H2	hisA	1-(5-phosphoribosyl)-5-[(5-phosphoribosylamino)methylideneamino] imidazole-4-carboxamide isomerase	-0.841513	0.000505677
					A1A1W1	BAD_0913	Helicase	-0.91588	0.00349733	A1A2L5	dapF	Diaminopimelate epimerase	-0.935921	0.0266628	A1A0R3	purE	N5-carboxyaminoimidazole ribonucleotide mutase	-0.843039	0.00169934
					A1A3H8	rplI	Large ribosomal subunit protein bL9	-0.918618	0.00805301	A1A0C4	lysS	Lysine--tRNA ligase	-0.936552	0.0394485	A1A3I4	iunH2	Nucleoside hydrolase protein	-0.849183	0.0013841
					A0ZZA4	gyrA	DNA gyrase subunit A	-0.92381	0.00199333	A1A126	gnt	6-phosphogluconate dehydrogenase, decarboxylating	-0.942448	0.0278215	A1A261	idsA	Probably bifunctional short chain isoprenyl diphosphate synthase	-0.855916	0.000368096
					A1A096	rplQ	Large ribosomal subunit protein bL17	-0.924004	0.0205022	A1A329	galK	Galactokinase	-0.945865	0.0238563	A0ZZJ3	BAD_0095	Oxidoreductase	-0.857069	0.0093581
					A0ZZQ9	topA	DNA topoisomerase 1	-0.927092	0.00613645	A1A1W6	argH	Argininosuccinate lyase	-0.946344	0.0237715	A1A2D3	murE	UDP-N-acetylmuramoylalanyl-D-glutamate--2,6-diaminopimelate ligase	-0.865062	0.000343238
					A1A1B3	BAD_0715	MIP18 family-like domain-containing protein	-0.928764	0.010254	A1A0T4	carB	Carbamoyl-phosphate synthase large chain	-0.946726	0.026218	A1A3W3	rsmA	Ribosomal RNA small subunit methyltransferase A	-0.867391	0.00078284
					A1A321	BAD_1323	UPF0210 protein BAD_1323	-0.930355	0.00120554	A1A334	BAD_1336	peptidoglycan glycosyltransferase	-0.94775	0.0353444	A0ZZY6	dapE	Succinyl-diaminopimelate desuccinylase	-0.868177	0.000676453
					A0ZZR1	BAD_0163	Possible DNA polymerase III delta prime subunit	-0.933827	0.0048111	A1A2P0	BAD_1192	ATP-binding protein of ABC transporter	-0.954674	0.0234014	A1A1L7	rbpA	RNA polymerase-binding protein RbpA	-0.875954	0.0343466
					A1A3A7	fadD1	Probable long-chain-fatty acid CoA ligase	-0.936183	0.00144915	A1A1B0	BAD_0712	Probable ATP binding protein of ABC transporter	-0.956447	0.0237803	A1A1M1	garA	Possible signal transduction protein	-0.87668	0.00356846
					A1A035	BAD_0287	Helicase	-0.936926	0.00227385	A0ZZQ7	gif	Probable UDP-galactopyranose mutase	-0.956466	0.041206	A1A277	ftsK	DNA translocase ftsK	-0.877323	0.000886267
					A0ZZL4	dnaB	Replicative DNA helicase	-0.944456	0.0208761	A0ZZI0	ilvC1	Ketol-acid reductoisomerase (NADP(+))	-0.959599	0.0283559	A1A394	BAD_1396	Dehydrogenase or reductase protein	-0.879265	0.00398794
					A1A012	BAD_0264	Possible oxidoreductase	-0.944681	0.0158474	A1A0K4	proS	Proline--tRNA ligase	-0.961788	0.0431811	A1A0S2	purC	Phosphoribosylaminoimidazole-succinocarboxamide synthase	-0.880413	0.000954914
					A1A2E9	murG	UDP-N-acetylglucosamine--N-acetylmuramyl-(pentapeptide) pyrophosphoryl-undecaprenol N-acetylglucosamine transferase	-0.944763	0.00165735	A1A1B1	BAD_0713	Cysteine desulfurase	-0.964533	0.0233483	A0ZZS1	BAD_0173	Phosphoglycerate mutase	-0.882775	0.00583156
					A1A3U7	xylS	Alpha-xylosidase	-0.951832	0.00610518	A1A0K1	orn	Oligoribonuclease	-0.964995	0.02392	A0ZZW0	cysS	Cysteine--tRNA ligase	-0.887142	0.000456946
					A0ZZK0	BAD_0102	ATP binding protein of ABC transporter	-0.95374	0.00410771	A1A3Q9	aglA	Probable alpha-1,4-glucosidase	-0.966626	0.0237051	A1A3K7	BAD_1509	Glucose-1-phosphate thymidylyltransferase	-0.895102	0.000972736
					A1A1U0	BAD_0892	ATP binding protein of ABC transporter similar to Vex2	-0.956732	0.00107861	A0ZZK9	ftsY	Signal recognition particle receptor FtsY	-0.967837	0.0238361	A1A2R3	nrdG	Anaerobic ribonucleoside-triphosphate reductase activating protein	-0.902492	0.000356736
					A1A3B6	argS	Arginine--tRNA ligase	-0.958553	0.00299081	A1A1K0	BAD_0802	Probable transcriptional regulatory protein BAD_0802	-0.975916	0.0467823	A0ZZK0	BAD_0102	ATP binding protein of ABC transporter	-0.906871	0.00243666
					A1A126	gnt	6-phosphogluconate dehydrogenase, decarboxylating	-0.959176	0.0120935	A1A0C6	gpm	2,3-bisphosphoglycerate-dependent phosphoglycerate mutase	-0.977239	0.0450049	A1A035	BAD_0287	Helicase	-0.907229	0.00105582
					A1A329	galK	Galactokinase	-0.973415	0.00467544	A0ZZY9	rpmA	Large ribosomal subunit protein bL27	-0.979456	0.0495239	A1A2E9	murG	UDP-N-acetylglucosamine--N-acetylmuramyl-(pentapeptide) pyrophosphoryl-undecaprenol N-acetylglucosamine transferase	-0.908486	0.000841893
					A1A381	BAD_1383	Polysaccharide pyruvyl transferase domain-containing protein	-0.973633	0.00608915	A1A2L7	BAD_1169	PNPLA domain-containing protein	-0.986665	0.025035	A1A2D5	racD	Aspartate racemase	-0.908558	0.0258185
					A1A2C9	ispH	4-hydroxy-3-methylbut-2-enyl diphosphate reductase	-0.974508	0.0124398	A1A1N8	uvrA	UvrABC system protein A	-0.993415	0.0233637	A1A1Z2	BAD_0944	Narrowly conserved hypothetical transmembrane protein	-0.911056	0.000620884
					A0ZZJ3	BAD_0095	Oxidoreductase	-0.977229	0.00942809	A1A0A1	nusA	Transcription termination/antitermination protein NusA	-1.00208	0.0371071	A1A3F5	gatB	Aspartyl/glutamyl-tRNA(Asn/Gln) amidotransferase subunit B	-0.911436	0.00129985
					A0ZZY8	rplU	Large ribosomal subunit protein bL21	-0.984403	0.0126896	A1A139	BAD_0641	UPF0182 protein BAD_0641	-1.01064	0.0348736	A1A2F4	BAD_1106	UDP-N-acetylmuramyl peptide synthase	-0.912998	0.000467225
					A1A1E9	glgA	Possible glycosyltransferase	-0.989535	0.0169943	A1A095	rpoA	DNA-directed RNA polymerase subunit alpha	-1.01221	0.02568	A1A0Z1	sdhA	succinate dehydrogenase	-0.917831	0.000533767
					A1A3F3	BAD_1455	Amine oxidase domain-containing protein	-0.991399	0.0373643	A1A1G2	pyrD	Dihydroorotate dehydrogenase	-1.01255	0.0257032	A0ZZZ4	nusG	Transcription termination/antitermination protein NusG	-0.919339	0.000769412
					A1A3Q9	aglA	Probable alpha-1,4-glucosidase	-0.991535	0.00694209	Q9REU4	groEL	Chaperonin GroEL	-1.01318	0.026625	A1A321	BAD_1323	UPF0210 protein BAD_1323	-0.92516	0.000348086
					A0ZZT1	murA	UDP-N-acetylglucosamine 1-carboxyvinyltransferase	-0.992594	0.00638495	A1A3K5	rmlB1	dTDP-glucose 4,6-dehydratase	-1.01405	0.0325815	A0ZZQ9	topA	DNA topoisomerase 1	-0.925966	0.00338444
					A1A3F5	gatB	Aspartyl/glutamyl-tRNA(Asn/Gln) amidotransferase subunit B	-0.996333	0.00204523	A1A1E3	rpsT	Small ribosomal subunit protein bS20	-1.02276	0.0432614	A1A3A7	fadD1	Probable long-chain-fatty acid CoA ligase	-0.930896	0.000465552
					A1A3I2	prsA1	Ribose-phosphate pyrophosphokinase	-1.00039	0.0416957	A1A269	hpf	Ribosome hibernation promoting factor	-1.02382	0.0267143	A0ZZT1	murA	UDP-N-acetylglucosamine 1-carboxyvinyltransferase	-0.939774	0.00538596
					A1A1R5	BAD_0867	Possible phosphoglycerate mutase	-1.0086	0.00107861	A1A3B4	thrA	Homoserine dehydrogenase	-1.02626	0.0462875	A1A0D5	BAD_0387	Peroxiredoxin	-0.952138	0.0132639
					A0ZZT2	BAD_0184	Phospholipid/glycerol acyltransferase domain-containing protein	-1.00878	0.00158459	A1A107	ychF	Ribosome-binding ATPase YchF	-1.0263	0.0305234	A1A1U0	BAD_0892	ATP binding protein of ABC transporter similar to Vex2	-0.957432	0.000333022
					A1A128	BAD_0630	OpcA protein	-1.01966	0.001481	A1A3D3	glgE	Alpha-1,4-glucan:maltose-1-phosphate maltosyltransferase	-1.03429	0.0302529	A0ZZA4	gyrA	DNA gyrase subunit A	-0.959129	0.000431609
					A1A2T6	BAD_1238	Alpha-mannosidase	-1.02322	0.00107861	A1A323	BAD_1325	Beta-fructofuranosidase	-1.03533	0.0233918	A0ZZE2	BAD_0044	FHA domain-containing protein	-0.973495	0.000916226
					A1A1W6	argH	Argininosuccinate lyase	-1.02359	0.00306787	A1A3F2	rho	Transcription termination factor Rho	-1.03888	0.0238381	A1A1U9	proA	Gamma-glutamyl phosphate reductase	-0.97668	0.00330553
					A1A3C0	BAD_1422	Lipoprotein	-1.02453	0.00696978	A1A1B3	BAD_0715	MIP18 family-like domain-containing protein	-1.04394	0.0230784	A1A009	lemA	LemA-like protein	-0.978591	0.000448954
					A1A042	murB	UDP-N-acetylenolpyruvoylglucosamine reductase	-1.02556	0.00241189	A1A1M8	tal	Transaldolase	-1.04964	0.0496007	A1A2D8	BAD_1090	Nudix hydrolase domain-containing protein	-0.981202	0.00145081
					A1A2Z5	dapA	4-hydroxy-tetrahydrodipicolinate synthase	-1.02577	0.003264	A0ZZQ6	BAD_0158	Myo-inositol-1-phosphate synthase	-1.05688	0.0237099	A1A1K7	sucD	Succinate--CoA ligase [ADP-forming] subunit alpha	-0.981599	0.000346367
					A0ZZK9	ftsY	Signal recognition particle receptor FtsY	-1.02699	0.00399153	A1A3R6	BAD_1568	Possible NADPH-flavin oxidoreductase	-1.05694	0.0225992	A1A0W6	BAD_0568	Response regulator of two-component system	-0.981615	0.000454899
					A1A2L5	dapF	Diaminopimelate epimerase	-1.02766	0.00877723	A1A0B7	serS	Serine--tRNA ligase	-1.05923	0.0388178	A1A1E9	glgA	Possible glycosyltransferase	-0.984652	0.0120897
					A0ZZN9	asd	Aspartate-semialdehyde dehydrogenase	-1.02991	0.00370742	A1A0S1	purQ_purL	Phosphoribosylformylglycinamidine synthase	-1.0643	0.0361367	A1A231	BAD_0983	N-acetyltransferase domain-containing protein	-0.988141	0.000392767
					A1A0X3	hisS	Histidine--tRNA ligase	-1.03574	0.00107861	A1A2R2	yxcA	Activase	-1.06866	0.0231053	A1A346	BAD_1348	ADP-ribose pyrophosphatase	-0.997288	0.000443882
					A1A1W7	argG	Argininosuccinate synthase	-1.03872	0.00832989	A1A0R8	purM	Phosphoribosylformylglycinamidine cyclo-ligase	-1.0837	0.0299616	A1A1R5	BAD_0867	Possible phosphoglycerate mutase	-1.0012	0.000341002
					A1A0R6	BAD_0518	Sulfatase N-terminal domain-containing protein	-1.04846	0.00835471	A1A3C0	BAD_1422	Lipoprotein	-1.0871	0.0234113	A1A381	BAD_1383	Polysaccharide pyruvyl transferase domain-containing protein	-1.00264	0.0030387
					A1A1N8	uvrA	UvrABC system protein A	-1.05253	0.00263823	A1A0A7	BAD_0359	Secreted protein	-1.08818	0.0237435	A0ZZW9	ilvB1	Acetolactate synthase	-1.00654	0.000641674
					A1A1K9	purH	Bifunctional purine biosynthesis protein PurH	-1.05586	0.00847652	A1A2Y0	kpn2kIR	Restriction endonuclease RKpn2kI	-1.08939	0.0238156	A1A2A5	BAD_1057	DUF3710 domain-containing protein	-1.00952	0.000415867
					A0ZZW9	ilvB1	Acetolactate synthase	-1.05799	0.00143067	A1A1F7	pyrB	Aspartate carbamoyltransferase	-1.09099	0.0237579	A1A3U7	xylS	Alpha-xylosidase	-1.01104	0.00114568
					A1A095	rpoA	DNA-directed RNA polymerase subunit alpha	-1.06279	0.00543527	A1A3P3	BAD_1545	Chaperone protein similar to DnaJ	-1.09353	0.0219007	A1A3Q9	aglA	Probable alpha-1,4-glucosidase	-1.01438	0.00363049
					A1A198	alaS	Alanine--tRNA ligase	-1.06619	0.00154777	A1A2P2	BAD_1194	Beta-glucosidase	-1.1265	0.0237797	A1A2T6	BAD_1238	Alpha-mannosidase	-1.01605	0.00034212
					A1A3F2	rho	Transcription termination factor Rho	-1.06654	0.00469498	A1A3N3	metG	Methionine--tRNA ligase	-1.12765	0.0238211	A1A3B6	argS	Arginine--tRNA ligase	-1.01608	0.000634933
					A0ZZX9	pgi	Glucose-6-phosphate isomerase	-1.07406	0.0417464	A0ZZF9	fprA	Probable ferredoxin/ferredoxin-NADP reductase	-1.12779	0.0238028	A1A3I2	prsA1	Ribose-phosphate pyrophosphokinase	-1.02016	0.0224409
					A1A091	infA	Translation initiation factor IF-1	-1.07994	0.00142014	A1A3C6	atpG	ATP synthase gamma chain	-1.1364	0.0399372	A0ZZP0	BAD_0142	Uncharacterized protein	-1.02278	0.000663528
					A0ZZQ6	BAD_0158	Myo-inositol-1-phosphate synthase	-1.08232	0.00748902	A0ZZN9	asd	Aspartate-semialdehyde dehydrogenase	-1.14155	0.0229958	A1A0X3	hisS	Histidine--tRNA ligase	-1.02378	0.000339466
					A1A1L8	BAD_0820	Probable hydrolase or phosphatase	-1.08631	0.0166923	A0ZZW8	ilvN	Acetolactate synthase small subunit	-1.15351	0.0259142	A0ZZT2	BAD_0184	Phospholipid/glycerol acyltransferase domain-containing protein	-1.02681	0.000554628
					A1A1Q1	yxjG_1	Cobalamin-independent methionine synthase MetE C-terminal/archaeal domain-containing protein	-1.09317	0.00364058	A1A1L8	BAD_0820	Probable hydrolase or phosphatase	-1.1595	0.0264593	A0ZZF9	fprA	Probable ferredoxin/ferredoxin-NADP reductase	-1.02876	0.00525329
					A1A1U9	proA	Gamma-glutamyl phosphate reductase	-1.09342	0.00249932	A1A3A5	pdxS	Pyridoxal 5'-phosphate synthase subunit PdxS	-1.16833	0.0224942	A1A3F3	BAD_1455	Amine oxidase domain-containing protein	-1.04107	0.0283978
					A1A269	hpf	Ribosome hibernation promoting factor	-1.10864	0.00658343	A0ZZS5	BAD_0177	Calcineurin-like phosphoesterase domain-containing protein	-1.17574	0.0229863	A1A096	rplQ	Large ribosomal subunit protein bL17	-1.04691	0.00331561
					A0ZZF9	fprA	Probable ferredoxin/ferredoxin-NADP reductase	-1.11395	0.00749159	A0ZZX3	BAD_0225	DUF177 domain-containing protein	-1.1781	0.0296315	A1A3M9	BAD_1531	Probable permease protein of ABC transporter system	-1.04829	0.00047161
					A1A3N3	metG	Methionine--tRNA ligase	-1.11685	0.0286407	A0ZZT4	ddl	D-alanine--D-alanine ligase	-1.17971	0.0234244	A1A1N8	uvrA	UvrABC system protein A	-1.04948	0.00118427
					A1A1A8	BAD_0710	Possible ABC transporter component	-1.12264	0.00568648	A0ZZZ2	aspC	Aminotransferase	-1.18808	0.0254274	A0ZZX9	pgi	Glucose-6-phosphate isomerase	-1.06475	0.0421705
					A1A323	BAD_1325	Beta-fructofuranosidase	-1.12396	0.00279783	A1A1U6	prsA2	Ribose-phosphate pyrophosphokinase	-1.18925	0.0292611	A1A2Z5	dapA	4-hydroxy-tetrahydrodipicolinate synthase	-1.06743	0.000846644
					A1A0D5	BAD_0387	Peroxiredoxin	-1.14485	0.00630241	A1A2B7	bipA	50S ribosomal subunit assembly factor BipA	-1.19432	0.0298045	A0ZZQ6	BAD_0158	Myo-inositol-1-phosphate synthase	-1.06922	0.00231825
					A1A0T4	carB	Carbamoyl-phosphate synthase large chain	-1.14755	0.00222304	A1A1A8	BAD_0710	Possible ABC transporter component	-1.20753	0.0233308	A1A042	murB	UDP-N-acetylenolpyruvoylglucosamine reductase	-1.06991	0.000851314
					A1A2P0	BAD_1192	ATP-binding protein of ABC transporter	-1.15414	0.00129448	A1A2D6	folC	Folylpolyglutamate synthase	-1.20832	0.0224888	A1A133	BAD_0635	Two-component system sensor histidine kinase	-1.07795	0.0014513
					A1A0K9	dapD	2,3,4,5-tetrahydropyridine-2,6-dicarboxylate N-succinyltransferase	-1.15502	0.00134207	A1A076	rplP	Large ribosomal subunit protein uL16	-1.2293	0.0384232	A0ZZK9	ftsY	Signal recognition particle receptor FtsY	-1.08449	0.000975099
					A1A2Z1	def	Peptide deformylase	-1.15963	0.00141579	A1A1I2	frr	Ribosome-recycling factor	-1.23139	0.0303363	A1A3H8	rplI	Large ribosomal subunit protein bL9	-1.09025	0.000664073
					A1A1B1	BAD_0713	Cysteine desulfurase	-1.1661	0.00140906	A1A0B3	pgm	Phosphoglucomutase	-1.23478	0.0322552	A1A186	pta	phosphate acetyltransferase	-1.09433	0.000344859
					A1A1X7	BAD_0929	Possible rRNA methylase	-1.183	0.00107861	A0ZZR0	tmk	Thymidylate kinase	-1.23512	0.0212941	A1A0K9	dapD	2,3,4,5-tetrahydropyridine-2,6-dicarboxylate N-succinyltransferase	-1.09595	0.000473902
					A0ZZW8	ilvN	Acetolactate synthase small subunit	-1.183	0.0144363	A1A090	adk	Adenylate kinase	-1.23665	0.045153	A0ZZR1	BAD_0163	Possible DNA polymerase III delta prime subunit	-1.09676	0.000479007
					A1A2R2	yxcA	Activase	-1.19302	0.00186852	A1A268	secA	Protein translocase subunit SecA	-1.24109	0.0379275	A1A1W7	argG	Argininosuccinate synthase	-1.10442	0.00136792
					A1A2Z2	glmM	Phosphoglucosamine mutase	-1.19842	0.0441478	A0ZZX9	pgi	Glucose-6-phosphate isomerase	-1.24461	0.0402617	A1A198	alaS	Alanine--tRNA ligase	-1.11439	0.000464879
					A1A073	rpsS	Small ribosomal subunit protein uS19	-1.19869	0.00222947	A1A0X4	aspS	Aspartate--tRNA(Asp/Asn) ligase	-1.26181	0.0305582	A1A079	rplN	Large ribosomal subunit protein uL14	-1.11572	0.0229797
					A1A330	galT1	UDP-glucose--hexose-1-phosphate uridylyltransferase	-1.20322	0.00191602	A0ZZC2	BAD_0024	Phosphoenolpyruvate carboxylase	-1.26568	0.0308692	A1A3N3	metG	Methionine--tRNA ligase	-1.11686	0.00869843
					A0ZZY9	rpmA	Large ribosomal subunit protein bL27	-1.20736	0.0141023	A1A3E8	valS	Valine--tRNA ligase	-1.28482	0.023796	A1A1B3	BAD_0715	MIP18 family-like domain-containing protein	-1.12377	0.00101354
					A1A0L1	prfB	Peptide chain release factor 2	-1.21161	0.00438382	A1A093	rpsM	Small ribosomal subunit protein uS13	-1.28546	0.0303092	A1A139	BAD_0641	UPF0182 protein BAD_0641	-1.12626	0.0132993
					A0ZZQ7	gif	Probable UDP-galactopyranose mutase	-1.21239	0.00316467	A1A0Y6	clpP	ATP-dependent Clp protease proteolytic subunit	-1.28654	0.0266422	A0ZZS2	BAD_0174	Uncharacterized protein	-1.13132	0.00117098
					A1A3R6	BAD_1568	Possible NADPH-flavin oxidoreductase	-1.21714	0.00184766	A1A2C9	ispH	4-hydroxy-3-methylbut-2-enyl diphosphate reductase	-1.29325	0.0226092	A1A2P0	BAD_1192	ATP-binding protein of ABC transporter	-1.13877	0.00041916
					A1A3A5	pdxS	Pyridoxal 5'-phosphate synthase subunit PdxS	-1.22161	0.00200185	A1A0D6	thyA	Thymidylate synthase	-1.30404	0.0252954	A1A3P3	BAD_1545	Chaperone protein similar to DnaJ	-1.13994	0.000564238
					A1A2L7	BAD_1169	PNPLA domain-containing protein	-1.22535	0.00215014	A1A0X2	BAD_0574	DUF349 domain-containing protein	-1.31608	0.0367468	A1A1W1	BAD_0913	Helicase	-1.14143	0.000475869
					A1A0D6	thyA	Thymidylate synthase	-1.2308	0.0208231	A1A3I2	prsA1	Ribose-phosphate pyrophosphokinase	-1.3179	0.0241669	A1A0M0	BAD_0472	ATP binding protein of ABC transporter	-1.14312	0.000333022
					A0ZZM5	ppk	Polyphosphate kinase	-1.23107	0.00182082	A1A2I4	ftsZ	Cell division protein FtsZ	-1.33905	0.0367164	A1A0G3	ettA	Energy-dependent translational throttle protein EttA	-1.14974	0.0124989
					A1A139	BAD_0641	UPF0182 protein BAD_0641	-1.2373	0.00427501	A1A1I1	pyrH	Uridylate kinase	-1.35481	0.024205	A1A2Z1	def	Peptide deformylase	-1.15354	0.000461262
					A1A0D4	BAD_0386	Widely conserved protein in universal stress protein family	-1.24268	0.0181378	A1A0G3	ettA	Energy-dependent translational throttle protein EttA	-1.37209	0.025402	A1A2B7	bipA	50S ribosomal subunit assembly factor BipA	-1.15458	0.00558728
					A0ZZS5	BAD_0177	Calcineurin-like phosphoesterase domain-containing protein	-1.24479	0.00694018	A1A0R6	BAD_0518	Sulfatase N-terminal domain-containing protein	-1.38672	0.0199384	A1A128	BAD_0630	OpcA protein	-1.15887	0.000343616
					A0ZZT4	ddl	D-alanine--D-alanine ligase	-1.24644	0.00389159	A1A1X5	pheT	Phenylalanine--tRNA ligase beta subunit	-1.39928	0.0289303	A1A2L7	BAD_1169	PNPLA domain-containing protein	-1.16174	0.000978012
					A0ZZE3	BAD_0045	Probable dipeptidyl peptidase IV	-1.25467	0.00155715	A1A1Z5	BAD_0947	Widely conserved protein in peptidase or deacetlylase family	-1.40153	0.0238485	A1A1Q1	yxjG_1	Cobalamin-independent methionine synthase MetE C-terminal/archaeal domain-containing protein	-1.16307	0.000964612
					A0ZZB0	icfA	Carbonic anhydrase	-1.2762	0.00223136	A1A3G2	clpB	Chaperone protein ClpB	-1.409	0.0206758	A1A1W6	argH	Argininosuccinate lyase	-1.16426	0.00033792
					A1A0K4	proS	Proline--tRNA ligase	-1.28286	0.00482167	A0ZZT3	gpsA	Glycerol-3-phosphate dehydrogenase [NAD(P)+]	-1.41664	0.024382	A1A1X7	BAD_0929	Possible rRNA methylase	-1.16739	0.000337408
					A0ZZX3	BAD_0225	DUF177 domain-containing protein	-1.29058	0.010552	A1A1G1	pyrK	Probable dihydroorotate dehydrogenase electron transfer subunit	-1.41745	0.0233278	A1A0L1	prfB	Peptide chain release factor 2	-1.16808	0.00149429
					A0ZZR0	tmk	Thymidylate kinase	-1.29072	0.0015519	A0ZZC8	glgP	Alpha-1,4 glucan phosphorylase	-1.41886	0.0235872	A1A323	BAD_1325	Beta-fructofuranosidase	-1.17196	0.00101007
					A0ZZA6	gdhA	Glutamate dehydrogenase	-1.30021	0.0262485	A0ZZM2	upp	Uracil phosphoribosyltransferase	-1.44424	0.0296698	A1A091	infA	Translation initiation factor IF-1	-1.17371	0.000333022
					A1A1U6	prsA2	Ribose-phosphate pyrophosphokinase	-1.30719	0.00582529	A1A1R2	leuS	Leucine--tRNA ligase	-1.45112	0.028751	A1A1L4	ugpA	Probable UTP-glucose-1-phosphate uridylyltransferase	-1.17551	0.000449084
					A1A2Z3	pepN	Aminopeptidase N	-1.3111	0.00155453	A1A2Z4	rnj	Ribonuclease J	-1.46316	0.02526	A1A2R2	yxcA	Activase	-1.17604	0.0007926
					A1A2P2	BAD_1194	Beta-glucosidase	-1.32121	0.00348176	A1A3C7	atpA	ATP synthase subunit alpha	-1.4652	0.0360054	A1A1G2	pyrD	Dihydroorotate dehydrogenase	-1.18309	0.000679582
					A1A1G2	pyrD	Dihydroorotate dehydrogenase	-1.33045	0.00107861	A1A3K6	rmlCD	dTDP-4-dehydrorhamnose reductase	-1.47761	0.0250156	A1A1B1	BAD_0713	Cysteine desulfurase	-1.18398	0.000442117
					A0ZZT3	gpsA	Glycerol-3-phosphate dehydrogenase [NAD(P)+]	-1.33553	0.014801	A1A1C3	pntA	NAD(P) transhydrogenase subunit alpha part 1	-1.48042	0.0433548	A1A0T4	carB	Carbamoyl-phosphate synthase large chain	-1.19133	0.000702423
					A1A172	rpsA	30S ribosomal protein S1	-1.33799	0.0154218	A1A008	pnp	Polyribonucleotide nucleotidyltransferase	-1.48875	0.046513	A0ZZE3	BAD_0045	Probable dipeptidyl peptidase IV	-1.19293	0.000933097
					A1A0R7	purD	Phosphoribosylamine--glycine ligase	-1.34281	0.00107861	A1A3P5	dnaK	Chaperone protein DnaK	-1.50031	0.026368	A1A2L5	dapF	Diaminopimelate epimerase	-1.20583	0.00183584
					A0ZZZ2	aspC	Aminotransferase	-1.35207	0.00207427	A1A0B4	ptsG	Glucose-specific II BC component	-1.50476	0.0267305	A1A3R6	BAD_1568	Possible NADPH-flavin oxidoreductase	-1.21088	0.000636434
					A0ZZZ5	rplK	Large ribosomal subunit protein uL11	-1.35223	0.00167322	A1A105	pap	Proline iminopeptidase	-1.51571	0.0233027	A1A2Z3	pepN	Aminopeptidase N	-1.22935	0.00103195
					A1A3C6	atpG	ATP synthase gamma chain	-1.35272	0.0126738	A0ZZR5	BAD_0167	YbhB/YbcL family Raf kinase inhibitor-like protein	-1.53581	0.0237208	A0ZZI0	ilvC1	Ketol-acid reductoisomerase (NADP(+))	-1.23105	0.000817524
					A1A1F7	pyrB	Aspartate carbamoyltransferase	-1.36294	0.00140309	A1A2I6	glyS	Glycine--tRNA ligase	-1.55766	0.0238236	A1A329	galK	Galactokinase	-1.23308	0.00036667
					A1A3K5	rmlB1	dTDP-glucose 4,6-dehydratase	-1.37377	0.00132919	A0ZZL4	dnaB	Replicative DNA helicase	-1.57297	0.0126263	A0ZZT4	ddl	D-alanine--D-alanine ligase	-1.23765	0.00281006
					A1A3D3	glgE	Alpha-1,4-glucan:maltose-1-phosphate maltosyltransferase	-1.37397	0.00331552	A1A3I1	rpsF	30S ribosomal protein S6	-1.58083	0.0366281	A1A2Y0	kpn2kIR	Restriction endonuclease RKpn2kI	-1.23945	0.00222205
					A1A2D5	racD	Aspartate racemase	-1.3865	0.00148174	A1A316	rpoC	DNA-directed RNA polymerase subunit beta'	-1.58573	0.0327932	A1A330	galT1	UDP-glucose--hexose-1-phosphate uridylyltransferase	-1.24485	0.000643358
					A1A107	ychF	Ribosome-binding ATPase YchF	-1.39018	0.00218333	A1A3F3	BAD_1455	Amine oxidase domain-containing protein	-1.58829	0.0230825	A1A3F2	rho	Transcription termination factor Rho	-1.25675	0.000493261
					A1A3B4	thrA	Homoserine dehydrogenase	-1.40151	0.00780798	A1A2Z2	glmM	Phosphoglucosamine mutase	-1.613	0.0237882	A1A2D6	folC	Folylpolyglutamate synthase	-1.25948	0.000581078
					A1A0A1	nusA	Transcription termination/antitermination protein NusA	-1.41631	0.00155766	A0ZZS4	gltX	Glutamate--tRNA ligase	-1.64095	0.0279329	A0ZZB0	icfA	Carbonic anhydrase	-1.26944	0.000969812
					A0ZZC8	glgP	Alpha-1,4 glucan phosphorylase	-1.43728	0.00539516	A1A0R4	purK	N5-carboxyaminoimidazole ribonucleotide synthase	-1.64917	0.0223824	A1A3A5	pdxS	Pyridoxal 5'-phosphate synthase subunit PdxS	-1.27288	0.0006524
					A1A105	pap	Proline iminopeptidase	-1.44677	0.00817097	A1A094	rpsK	Small ribosomal subunit protein uS11	-1.66873	0.0487562	A0ZZM5	ppk	Polyphosphate kinase	-1.27659	0.000622308
					A1A3E8	valS	Valine--tRNA ligase	-1.44801	0.0023899	A1A3P4	grpE	Protein GrpE	-1.67198	0.023602	A1A3G2	clpB	Chaperone protein ClpB	-1.29589	0.00355208
					A1A0C4	lysS	Lysine--tRNA ligase	-1.44891	0.00130905	A1A0D9	galE2	UDP-glucose 4-epimerase	-1.68343	0.0237432	A1A126	gnt	6-phosphogluconate dehydrogenase, decarboxylating	-1.30342	0.000456104
					A1A093	rpsM	Small ribosomal subunit protein uS13	-1.45145	0.0118746	A1A0N9	metB	Cystathionine gamma-synthase	-1.69849	0.0254735	A1A2P2	BAD_1194	Beta-glucosidase	-1.30734	0.00158572
					A1A0B3	pgm	Phosphoglucomutase	-1.46288	0.00721632	A0ZZA6	gdhA	Glutamate dehydrogenase	-1.70601	0.0219097	A1A095	rpoA	DNA-directed RNA polymerase subunit alpha	-1.3126	0.000379925
					A1A1G1	pyrK	Probable dihydroorotate dehydrogenase electron transfer subunit	-1.46589	0.00414461	A1A0R9	purF	Amidophosphoribosyltransferase	-1.7062	0.0234408	A0ZZW8	ilvN	Acetolactate synthase small subunit	-1.31404	0.00496773
					A1A0B7	serS	Serine--tRNA ligase	-1.51283	0.00152837	A1A347	trxA2	Thioredoxin	-1.72091	0.0238646	A0ZZN9	asd	Aspartate-semialdehyde dehydrogenase	-1.32021	0.000333022
					A1A1K0	BAD_0802	Probable transcriptional regulatory protein BAD_0802	-1.51601	0.00146418	A1A0A2	infB	Translation initiation factor IF-2	-1.72252	0.0237162	A1A073	rpsS	Small ribosomal subunit protein uS19	-1.32379	0.000436262
					A1A0R8	purM	Phosphoribosylformylglycinamidine cyclo-ligase	-1.52178	0.00118448	A1A3K4	BAD_1506	Nucleoside-diphosphate-sugar epimerases-like	-1.7231	0.0220509	A1A3C0	BAD_1422	Lipoprotein	-1.33169	0.000605523
					A1A1X6	pheS	Phenylalanine--tRNA ligase alpha subunit	-1.52295	0.0198089	A0ZZR7	fhs	formate--tetrahydrofolate ligase	-1.74172	0.0238358	A1A0D4	BAD_0386	Widely conserved protein in universal stress protein family	-1.33309	0.0102653
					A1A1J8	thrS	Threonine--tRNA ligase	-1.52913	0.00588281	A1A0V2	purB	Adenylosuccinate lyase	-1.75771	0.0481576	A1A1F7	pyrB	Aspartate carbamoyltransferase	-1.3356	0.000452136
					A1A0S1	purQ_purL	Phosphoribosylformylglycinamidine synthase	-1.55299	0.00107861	A1A0F7	ftsH	ATP-dependent zinc metalloprotease FtsH	-1.77392	0.0236263	A1A269	hpf	Ribosome hibernation promoting factor	-1.34237	0.000443868
					A1A3U1	msiK	ATP binding protein of ABC transporter for sugars	-1.56331	0.00575584	A1A1H9	rpsB	Small ribosomal subunit protein uS2	-1.79033	0.0402347	A1A0B3	pgm	Phosphoglucomutase	-1.3425	0.0112732
					A1A0N8	cbsSV	Cystathionine beta-synthase	-1.5718	0.0151912	A1A1A7	pyrG	CTP synthase	-1.79363	0.0304215	A0ZZQ7	gif	Probable UDP-galactopyranose mutase	-1.3449	0.00072105
					A1A1E0	rplY	50S ribosomal protein L25	-1.57653	0.00430366	A1A086	rpsE	Small ribosomal subunit protein uS5	-1.79956	0.040332	A0ZZR0	tmk	Thymidylate kinase	-1.36172	0.000463566
					A1A1Q5	tsaD	tRNA N6-adenosine threonylcarbamoyltransferase	-1.60916	0.0250672	A1A205	ppgK	Similar to Mycobacterium tuberculosis polyphosphate glucokinase	-1.8177	0.033942	A0ZZZ5	rplK	Large ribosomal subunit protein uL11	-1.37075	0.000536696
					A1A090	adk	Adenylate kinase	-1.61449	0.00650625	A1A2A7	dppD	Dipeptide transport ATP-binding protein	-1.85718	0.0238599	A1A177	BAD_0679	Two-component system response regulator	-1.3728	0.00251536
					A1A0X2	BAD_0574	DUF349 domain-containing protein	-1.63842	0.00584684	A1A1X6	pheS	Phenylalanine--tRNA ligase alpha subunit	-1.86671	0.0236762	A1A0K4	proS	Proline--tRNA ligase	-1.37304	0.00172087
					A0ZZC2	BAD_0024	Phosphoenolpyruvate carboxylase	-1.67428	0.00145692	A1A020	pepC2	Aminopeptidase	-1.8914	0.0415766	A1A090	adk	Adenylate kinase	-1.37362	0.0174478
					A1A0D9	galE2	UDP-glucose 4-epimerase	-1.6752	0.00430856	A1A0N8	cbsSV	Cystathionine beta-synthase	-1.89194	0.0237244	A1A3S4	aga	alpha-galactosidase	-1.38294	0.00153995
					A1A3K6	rmlCD	dTDP-4-dehydrorhamnose reductase	-1.68659	0.00667281	A1A3L7	BAD_1519	Possible ATP binding protein of ABC transporter	-1.93438	0.0226385	A1A1K9	purH	Bifunctional purine biosynthesis protein PurH	-1.38909	0.000333022
					A1A3K4	BAD_1506	Nucleoside-diphosphate-sugar epimerases-like	-1.69341	0.0082327	A1A0A9	rpiA	Ribose-5-phosphate isomerase A	-1.94654	0.0379513	A0ZZS5	BAD_0177	Calcineurin-like phosphoesterase domain-containing protein	-1.39067	0.000936246
					A1A1I1	pyrH	Uridylate kinase	-1.6947	0.00140025	A1A2C2	rplT	Large ribosomal subunit protein bL20	-1.9728	0.0238446	A1A0A1	nusA	Transcription termination/antitermination protein NusA	-1.39388	0.000735506
					A1A3L7	BAD_1519	Possible ATP binding protein of ABC transporter	-1.70929	0.00776255	A1A1M7	tkt	transketolase	-1.99561	0.0410231	A1A0R7	purD	Phosphoribosylamine--glycine ligase	-1.40156	0.000333022
					A1A0R9	purF	Amidophosphoribosyltransferase	-1.71404	0.00346417	A1A1Q5	tsaD	tRNA N6-adenosine threonylcarbamoyltransferase	-2.1172	0.0157843	A1A0C4	lysS	Lysine--tRNA ligase	-1.40169	0.000361307
					A1A205	ppgK	Similar to Mycobacterium tuberculosis polyphosphate glucokinase	-1.72423	0.0323492	A1A2G5	ldh2	L-lactate dehydrogenase	-2.13549	0.0403807	A1A3D3	glgE	Alpha-1,4-glucan:maltose-1-phosphate maltosyltransferase	-1.4059	0.0012789
					A1A165	glgB	1,4-alpha-glucan branching enzyme GlgB	-1.72927	0.0181581	A1A3F7	gatC	Aspartyl/glutamyl-tRNA(Asn/Gln) amidotransferase subunit C	-2.16654	0.0236273	A1A2C9	ispH	4-hydroxy-3-methylbut-2-enyl diphosphate reductase	-1.40888	0.000677873
					A1A076	rplP	Large ribosomal subunit protein uL16	-1.73018	0.00154	A1A0Z6	cysD	O-acetylhomoserine (Thiol)-lyase	-2.18544	0.0434426	A1A3K5	rmlB1	dTDP-glucose 4,6-dehydratase	-1.4114	0.000394713
					A1A1R2	leuS	Leucine--tRNA ligase	-1.74796	0.00265789	A1A0J8	guaB	Inosine-5'-monophosphate dehydrogenase	-2.2011	0.024593	A1A172	rpsA	30S ribosomal protein S1	-1.41192	0.011688
					A1A0N9	metB	Cystathionine gamma-synthase	-1.75052	0.0152732	A1A0X1	clpC1	Probable ATP-dependent Clp protease ATP-binding subunit	-2.25341	0.0238272	A0ZZZ2	aspC	Aminotransferase	-1.41526	0.000459282
					A1A2I1	BAD_1133	Cell wall synthesis protein Wag31	-1.75487	0.0189435	A1A3C5	atpD	ATP synthase subunit beta	-2.31545	0.0237289	A1A334	BAD_1336	peptidoglycan glycosyltransferase	-1.42442	0.000478339
					A1A0Y6	clpP	ATP-dependent Clp protease proteolytic subunit	-1.76733	0.00107861	A1A236	tig	Trigger factor	-2.34351	0.0435848	A1A1K0	BAD_0802	Probable transcriptional regulatory protein BAD_0802	-1.4252	0.000924157
					A1A0B4	ptsG	Glucose-specific II BC component	-1.77409	0.0115283	A1A317	rpoB	DNA-directed RNA polymerase subunit beta	-2.37656	0.0307141	A1A107	ychF	Ribosome-binding ATPase YchF	-1.43397	0.000858104
					A1A1Z5	BAD_0947	Widely conserved protein in peptidase or deacetlylase family	-1.78559	0.00129187	A1A1F4	metE	5-methyltetrahydropteroyltriglutamate--homocysteine methyltransferase	-2.6038	0.0271993	A1A2I1	BAD_1133	Cell wall synthesis protein Wag31	-1.45583	0.0212323
					A1A2I4	ftsZ	Cell division protein FtsZ	-1.80042	0.00593432	A1A1Z1	glnA1	Glutamine synthetase	-2.62448	0.0322955	A1A0R6	BAD_0518	Sulfatase N-terminal domain-containing protein	-1.45763	0.00046471
					A0ZZR5	BAD_0167	YbhB/YbcL family Raf kinase inhibitor-like protein	-1.81556	0.00143591	A1A1I0	tsf	Elongation factor Ts	-2.7842	0.0264577	A1A3E8	valS	Valine--tRNA ligase	-1.49826	0.000678195
					A1A268	secA	Protein translocase subunit SecA	-1.81642	0.00107861	A1A072	rplB	Large ribosomal subunit protein uL2	-2.92645	0.0381286	A1A3T9	BAD_1591	tRNA/rRNA methyltransferase protein	-1.50313	0.000469296
					A1A0R4	purK	N5-carboxyaminoimidazole ribonucleotide synthase	-1.81989	0.00139752	A1A081	rplE	Large ribosomal subunit protein uL5	-2.93432	0.0307655	A1A3B4	thrA	Homoserine dehydrogenase	-1.506	0.00273554
					A0ZZM2	upp	Uracil phosphoribosyltransferase	-1.82137	0.0054312	A1A032	rplJ	Large ribosomal subunit protein uL10	-3.02967	0.0398044	A1A0S1	purQ_purL	Phosphoribosylformylglycinamidine synthase	-1.50961	0.000361486
					A1A070	rplD	Large ribosomal subunit protein uL4	-1.83474	0.00536474	A1A3G3	BAD_1465	Possible 2-hydroxyhepta-2,4-diene-1,7-dioate isomerase in the fumarylacetoacetate hydrolase family	-3.0652	0.0171394	A0ZZL4	dnaB	Replicative DNA helicase	-1.51751	0.000521803
					A1A2Z4	rnj	Ribonuclease J	-1.84795	0.00194695	A1A185	BAD_0687	Fructose-6-phosphate phosphoketolase	-3.18562	0.0293472	A1A076	rplP	Large ribosomal subunit protein uL16	-1.53846	0.00366867
					A1A004	fas	Probable fatty acid synthase Fas	-1.85652	0.00107861	A1A2R4	nrdD	Anaerobic ribonucleoside triphosphate reductase	-3.45663	0.0126263	A1A0B7	serS	Serine--tRNA ligase	-1.53861	0.000447595
					A1A094	rpsK	Small ribosomal subunit protein uS11	-1.85819	0.0114765	A1A3B5	lysA	Diaminopimelate decarboxylase	-4.37781	0.0392073	A0ZZC2	BAD_0024	Phosphoenolpyruvate carboxylase	-1.54446	0.00091949
					A1A1H9	rpsB	Small ribosomal subunit protein uS2	-1.8587	0.0136382	A1A3H9	rpsR	Small ribosomal subunit protein bS18	-4.49884	0.0335413	A0ZZX3	BAD_0225	DUF177 domain-containing protein	-1.54743	0.00309402
					A1A1X5	pheT	Phenylalanine--tRNA ligase beta subunit	-1.88083	0.00107861						A0ZZY9	rpmA	Large ribosomal subunit protein bL27	-1.56298	0.000735966
					A1A3P4	grpE	Protein GrpE	-1.89339	0.00264553						A1A1I1	pyrH	Uridylate kinase	-1.56316	0.00108517
					A1A1A7	pyrG	CTP synthase	-1.89627	0.00585539						A1A0D6	thyA	Thymidylate synthase	-1.56767	0.00374899
					A1A0F7	ftsH	ATP-dependent zinc metalloprotease FtsH	-1.9124	0.00409262						A1A0R8	purM	Phosphoribosylformylglycinamidine cyclo-ligase	-1.59216	0.000343515
					A1A084	rplF	Large ribosomal subunit protein uL6	-1.9191	0.0293797						A1A1U6	prsA2	Ribose-phosphate pyrophosphokinase	-1.60563	0.000473832
					A0ZZX2	rpmF	Large ribosomal subunit protein bL32	-1.95418	0.00814633						A1A3C6	atpG	ATP synthase gamma chain	-1.60793	0.000927494
					A1A2I6	glyS	Glycine--tRNA ligase	-1.96667	0.0017007						A1A3K4	BAD_1506	Nucleoside-diphosphate-sugar epimerases-like	-1.60837	0.00622794
					A1A317	rpoB	DNA-directed RNA polymerase subunit beta	-1.98401	0.0441692						A1A1L8	BAD_0820	Probable hydrolase or phosphatase	-1.61836	0.000333022
					A0ZZR4	ptsI	Phosphoenolpyruvate-protein phosphotransferase	-2.01132	0.0292125						A1A3C7	atpA	ATP synthase subunit alpha	-1.61933	0.0197008
					A1A1C3	pntA	NAD(P) transhydrogenase subunit alpha part 1	-2.04675	0.00261056						A0ZZC8	glgP	Alpha-1,4 glucan phosphorylase	-1.63387	0.000849655
					A1A0T0	fusA	Elongation factor G	-2.08094	0.032931						A1A1J8	thrS	Threonine--tRNA ligase	-1.63844	0.00188127
					A1A2J8	cscA	Beta-fructofuranosidase (Sucrase/invertase) possible inulinase	-2.10629	0.0128675						A1A165	glgB	1,4-alpha-glucan branching enzyme GlgB	-1.64958	0.0152082
					A1A2A7	dppD	Dipeptide transport ATP-binding protein	-2.10861	0.00441852						A0ZZT3	gpsA	Glycerol-3-phosphate dehydrogenase [NAD(P)+]	-1.65182	0.00062761
					A1A083	rpsH	Small ribosomal subunit protein uS8	-2.11704	0.00671121						A1A0B4	ptsG	Glucose-specific II BC component	-1.67818	0.00710917
					A1A316	rpoC	DNA-directed RNA polymerase subunit beta'	-2.1197	0.00147421						A1A1E0	rplY	50S ribosomal protein L25	-1.68167	0.00104781
					A1A0A2	infB	Translation initiation factor IF-2	-2.12294	0.00145932						A1A1G1	pyrK	Probable dihydroorotate dehydrogenase electron transfer subunit	-1.6963	0.000605444
					A0ZZS4	gltX	Glutamate--tRNA ligase	-2.1658	0.00147655						A1A0X4	aspS	Aspartate--tRNA(Asp/Asn) ligase	-1.69976	0.000356499
					A1A008	pnp	Polyribonucleotide nucleotidyltransferase	-2.20394	0.0019017						A1A1Z5	BAD_0947	Widely conserved protein in peptidase or deacetlylase family	-1.70614	0.000616364
					A1A3I1	rpsF	30S ribosomal protein S6	-2.27304	0.00107861						A0ZZR5	BAD_0167	YbhB/YbcL family Raf kinase inhibitor-like protein	-1.70812	0.000587023
					A1A058	rpsI	Small ribosomal subunit protein uS9	-2.35746	0.00285463						A1A0Y6	clpP	ATP-dependent Clp protease proteolytic subunit	-1.71114	0.000333022
					A1A236	tig	Trigger factor	-2.38576	0.0371394						A1A3U1	msiK	ATP binding protein of ABC transporter for sugars	-1.72491	0.00118035
					A1A185	BAD_0687	Fructose-6-phosphate phosphoketolase	-2.58815	0.047429						A1A105	pap	Proline iminopeptidase	-1.73088	0.00114876
					A1A3F7	gatC	Aspartyl/glutamyl-tRNA(Asn/Gln) amidotransferase subunit C	-2.60762	0.00767092						A1A0R9	purF	Amidophosphoribosyltransferase	-1.73765	0.00345727
					A1A0A9	rpiA	Ribose-5-phosphate isomerase A	-2.73824	0.00222153						A1A205	ppgK	Similar to Mycobacterium tuberculosis polyphosphate glucokinase	-1.75371	0.0166106
					A1A0V2	purB	Adenylosuccinate lyase	-2.80091	0.00148365						A1A084	rplF	Large ribosomal subunit protein uL6	-1.75381	0.0357957
					A1A080	rplX	Large ribosomal subunit protein uL24	-2.91834	0.00814743						A1A093	rpsM	Small ribosomal subunit protein uS13	-1.7556	0.000911814
					A1A2G5	ldh2	L-lactate dehydrogenase	-3.00479	0.0200235						A1A2Z4	rnj	Ribonuclease J	-1.77986	0.000914307
					A1A3G3	BAD_1465	Possible 2-hydroxyhepta-2,4-diene-1,7-dioate isomerase in the fumarylacetoacetate hydrolase family	-3.13395	0.00326306						A1A0R4	purK	N5-carboxyaminoimidazole ribonucleotide synthase	-1.78216	0.000474931
					A1A1I0	tsf	Elongation factor Ts	-3.36792	0.00550602						A1A2Z2	glmM	Phosphoglucosamine mutase	-1.79993	0.00245053
					A1A1Z1	glnA1	Glutamine synthetase	-3.50271	0.00183473						A1A004	fas	Probable fatty acid synthase Fas	-1.81014	0.000344215
					A1A2R4	nrdD	Anaerobic ribonucleoside triphosphate reductase	-3.54739	0.00136644						A1A3K6	rmlCD	dTDP-4-dehydrorhamnose reductase	-1.81484	0.0024235
					A1A240	pfl	Formate acetyltransferase	-4.54042	0.0292858						A1A1X6	pheS	Phenylalanine--tRNA ligase alpha subunit	-1.82529	0.00636696
					A1A3H9	rpsR	Small ribosomal subunit protein bS18	-5.18545	0.0186598						A1A1C3	pntA	NAD(P) transhydrogenase subunit alpha part 1	-1.83367	0.00578438
					A1A3B5	lysA	Diaminopimelate decarboxylase	-5.32429	0.0111343						A1A0X2	BAD_0574	DUF349 domain-containing protein	-1.84388	0.00049747
															A1A347	trxA2	Thioredoxin	-1.84741	0.00309446
															A0ZZX2	rpmF	Large ribosomal subunit protein bL32	-1.84782	0.00656529
															A1A1X5	pheT	Phenylalanine--tRNA ligase beta subunit	-1.84893	0.000347289
															A1A020	pepC2	Aminopeptidase	-1.86684	0.043093
															A1A268	secA	Protein translocase subunit SecA	-1.8847	0.000333022
															A0ZZM2	upp	Uracil phosphoribosyltransferase	-1.88592	0.0024334
															A0ZZA6	gdhA	Glutamate dehydrogenase	-1.89182	0.000644586
															A1A1R2	leuS	Leucine--tRNA ligase	-1.90011	0.000478241
															A1A2I4	ftsZ	Cell division protein FtsZ	-1.90464	0.00224393
															A1A058	rpsI	Small ribosomal subunit protein uS9	-1.90747	0.0147795
															A0ZZR4	ptsI	Phosphoenolpyruvate-protein phosphotransferase	-1.90855	0.0272829
															A1A1A7	pyrG	CTP synthase	-1.92902	0.00218799
															A1A0D9	galE2	UDP-glucose 4-epimerase	-1.98407	0.000448986
															A1A2I6	glyS	Glycine--tRNA ligase	-1.98415	0.000599491
															A1A094	rpsK	Small ribosomal subunit protein uS11	-1.99542	0.00504935
															A1A070	rplD	Large ribosomal subunit protein uL4	-2.01471	0.0017274
															A1A0A2	infB	Translation initiation factor IF-2	-2.09122	0.000470075
															A1A0N8	cbsSV	Cystathionine beta-synthase	-2.09249	0.00275179
															A1A2J8	cscA	Beta-fructofuranosidase (Sucrase/invertase) possible inulinase	-2.10017	0.00864809
															A1A3I1	rpsF	30S ribosomal protein S6	-2.14135	0.000505104
															A1A316	rpoC	DNA-directed RNA polymerase subunit beta'	-2.15461	0.000438675
															A1A0N9	metB	Cystathionine gamma-synthase	-2.16062	0.00274637
															A1A0T0	fusA	Elongation factor G	-2.1634	0.0158576
															A1A1H9	rpsB	Small ribosomal subunit protein uS2	-2.16872	0.00560665
															A1A3P4	grpE	Protein GrpE	-2.17234	0.000471635
															A0ZZS4	gltX	Glutamate--tRNA ligase	-2.17511	0.000580692
															A1A0F7	ftsH	ATP-dependent zinc metalloprotease FtsH	-2.19256	0.000785521
															A1A0J8	guaB	Inosine-5'-monophosphate dehydrogenase	-2.2823	0.00713942
															A1A008	pnp	Polyribonucleotide nucleotidyltransferase	-2.28667	0.00068654
															A1A3L7	BAD_1519	Possible ATP binding protein of ABC transporter	-2.30794	0.000333022
															A1A2A7	dppD	Dipeptide transport ATP-binding protein	-2.31176	0.000438989
															A1A1Q5	tsaD	tRNA N6-adenosine threonylcarbamoyltransferase	-2.37529	0.000333022
															A1A317	rpoB	DNA-directed RNA polymerase subunit beta	-2.37969	0.0112171
															A1A083	rpsH	Small ribosomal subunit protein uS8	-2.4376	0.000950068
															A1A236	tig	Trigger factor	-2.57702	0.0108772
															A1A3F7	gatC	Aspartyl/glutamyl-tRNA(Asn/Gln) amidotransferase subunit C	-2.58918	0.00234092
															A1A0X1	clpC1	Probable ATP-dependent Clp protease ATP-binding subunit	-2.62709	0.000945313
															A1A0V2	purB	Adenylosuccinate lyase	-2.68047	0.00056103
															A1A0A9	rpiA	Ribose-5-phosphate isomerase A	-2.74334	0.000598054
															A1A2C2	rplT	Large ribosomal subunit protein bL20	-2.99508	0.00256363
															A1A0S8	rpsL	Small ribosomal subunit protein uS12	-3.19171	0.00539968
															A1A080	rplX	Large ribosomal subunit protein uL24	-3.27157	0.00143201
															A1A2R4	nrdD	Anaerobic ribonucleoside triphosphate reductase	-3.41154	0.00061021
															A1A1Z1	glnA1	Glutamine synthetase	-3.4494	0.00179188
															A1A1I0	tsf	Elongation factor Ts	-3.47529	0.00106177
															A1A185	BAD_0687	Fructose-6-phosphate phosphoketolase	-3.56807	0.00550333
															A1A3G3	BAD_1465	Possible 2-hydroxyhepta-2,4-diene-1,7-dioate isomerase in the fumarylacetoacetate hydrolase family	-3.6477	0.00047663
															A1A081	rplE	Large ribosomal subunit protein uL5	-3.77551	0.000611544
															A1A3H9	rpsR	Small ribosomal subunit protein bS18	-3.8135	0.0463445
															A1A240	pfl	Formate acetyltransferase	-4.34985	0.0241178
															A1A3B5	lysA	Diaminopimelate decarboxylase	-5.33522	0.00515264

## Sheet: E. bolteae
TNF-α					S100A8					S100A8 + S100A9					S100A8 + S100A9 + IL-1β					S100A8 + S100A9 + TNF-α					IL-1β					S100A9
Accession	Gene	Protein name	logFC (EXP/CT)	q value	Accession	Gene	Protein name	logFC (EXP/CT)	q value	Accession	Gene	Protein name	logFC (EXP/CT)	q value	Accession	Gene	Protein name	logFC (EXP/CT)	q value	Accession	Gene	Protein name	logFC (EXP/CT)	q value	Accession	Gene	Protein name	logFC (EXP/CT)	q value	Accession	Gene	Protein name	logFC (EXP/CT)	q value
A8S4B8	CLOBOL_06885	Argininosuccinate lyase	1.83046	0.0179172	A8RUZ0	purC	Phosphoribosylaminoimidazole-succinocarboxamide synthase	3.69489	2.08489e-05	A8RYS6	CLOBOL_05214	Glyceraldehyde-3-phosphate dehydrogenase	4.64008	3.00976e-06	A8RIW6	CLOBOL_00811	Aminoglycoside phosphotransferase domain-containing protein	4.37001	0.000160386	A8RYS6	CLOBOL_05214	Glyceraldehyde-3-phosphate dehydrogenase	4.41117	5.30179e-06	NA	NA	NA	NA	NA	NA	NA	NA	NA	NA
A8S1F7	rplP	50S ribosomal protein L16	1.66488	0.0470364	A8RWR2	CLOBOL_04670	Inosine monophosphate cyclohydrolase-like domain-containing protein	3.65195	0.000110611	A8S4B8	CLOBOL_06885	Argininosuccinate lyase	4.10986	3.00976e-06	A8RYS6	CLOBOL_05214	Glyceraldehyde-3-phosphate dehydrogenase	4.18974	6.09679e-06	A8RUZ0	purC	Phosphoribosylaminoimidazole-succinocarboxamide synthase	3.75242	8.79127e-06
A8RRL9	CLOBOL_03032	NIF system FeS cluster assembly NifU N-terminal domain-containing protein	1.29435	0.0198473	A8S398	CLOBOL_06541	Aldehyde-alcohol dehydrogenase	2.62613	8.87854e-05	A8RIW6	CLOBOL_00811	Aminoglycoside phosphotransferase domain-containing protein	3.87534	3.88554e-06	A8S398	CLOBOL_06541	Aldehyde-alcohol dehydrogenase	3.64329	0.000215267	A8S4B8	CLOBOL_06885	Argininosuccinate lyase	3.63725	0.00010706
A8S1F0	rplF	50S ribosomal protein L6	1.14981	0.0252338	A8RIW6	CLOBOL_00811	Aminoglycoside phosphotransferase domain-containing protein	2.5532	0.0013882	A8RUZ0	purC	Phosphoribosylaminoimidazole-succinocarboxamide synthase	3.52293	4.31824e-06	A8RUZ0	purC	Phosphoribosylaminoimidazole-succinocarboxamide synthase	3.3111	1.02065e-05	A8RIW6	CLOBOL_00811	Aminoglycoside phosphotransferase domain-containing protein	3.23027	9.57417e-05
A8RRB0	CLOBOL_02965	UDP-N-acetylglucosamine pyrophosphorylase	0.997977	0.0122624	A8RQI9	CLOBOL_02748	Glutamine synthetase	2.51455	2.08489e-05	A8S398	CLOBOL_06541	Aldehyde-alcohol dehydrogenase	3.26244	4.13505e-05	A8S4B8	CLOBOL_06885	Argininosuccinate lyase	3.2179	0.000106195	A8S4A3	CLOBOL_06868	NADH peroxidase	3.19438	0.00565921
A8RPG9	rpsG	30S ribosomal protein S7	0.944532	0.0183507	A8S4B8	CLOBOL_06885	Argininosuccinate lyase	2.48554	0.00159376	A8RWR2	CLOBOL_04670	Inosine monophosphate cyclohydrolase-like domain-containing protein	2.89001	6.37931e-06	A8RWR2	CLOBOL_04670	Inosine monophosphate cyclohydrolase-like domain-containing protein	2.89865	0.000155388	A8RWR2	CLOBOL_04670	Inosine monophosphate cyclohydrolase-like domain-containing protein	3.14936	5.42548e-06
A8RR61	CLOBOL_02927	phosphate acetyltransferase	0.880548	0.0280229	A8S385	CLOBOL_06528	Glutamate dehydrogenase	2.3013	2.0886e-05	A8S4A3	CLOBOL_06868	NADH peroxidase	2.46613	0.00533154	A8S4A3	CLOBOL_06868	NADH peroxidase	2.86995	0.0031956	A8S398	CLOBOL_06541	Aldehyde-alcohol dehydrogenase	2.97258	4.94477e-05
A8RWR2	CLOBOL_04670	Inosine monophosphate cyclohydrolase-like domain-containing protein	0.828456	0.0106571	A8RYS6	CLOBOL_05214	Glyceraldehyde-3-phosphate dehydrogenase	2.25227	0.00981498	A8RQI9	CLOBOL_02748	Glutamine synthetase	2.46491	3.00976e-06	A8S385	CLOBOL_06528	Glutamate dehydrogenase	2.37949	6.09679e-06	A8RQI9	CLOBOL_02748	Glutamine synthetase	2.54055	5.44311e-06
A8S1G3	rplD	50S ribosomal protein L4	0.673433	0.0437688	A8RQ02	CLOBOL_02618	Formate acetyltransferase	2.1251	0.000110665	A8S385	CLOBOL_06528	Glutamate dehydrogenase	2.453	4.23918e-06	A8RQI9	CLOBOL_02748	Glutamine synthetase	2.27789	8.92514e-06	A8S385	CLOBOL_06528	Glutamate dehydrogenase	2.47869	4.98951e-06
A8RKB6	tig	Trigger factor	0.631751	0.0198354	A8RY55	CLOBOL_05034	Glycosyl hydrolase family 13 catalytic domain-containing protein	1.89098	0.000241312	A8S4F5	CLOBOL_06974	Pyruvate kinase	2.03381	5.4804e-06	A8RPG6	fusA	Elongation factor G	2.22964	5.59379e-05	A8S3I2	guaB	Inosine-5'-monophosphate dehydrogenase	2.09651	5.45363e-06
A8RUI9	rplS	50S ribosomal protein L19	0.629229	0.0281492	A8RT30	purD	Phosphoribosylamine--glycine ligase	1.89086	0.000108289	A8S3I2	guaB	Inosine-5'-monophosphate dehydrogenase	2.02288	3.68406e-06	A8S3I2	guaB	Inosine-5'-monophosphate dehydrogenase	2.10907	6.09679e-06	A8S4F5	CLOBOL_06974	Pyruvate kinase	2.05744	5.38165e-06
A8RMP3	CLOBOL_01976	Bifunctional 4-hydroxy-2-oxoglutarate aldolase/2-dehydro-3-deoxy-phosphogluconate aldolase	0.60602	0.020506	A8S4F5	CLOBOL_06974	Pyruvate kinase	1.88174	2.08489e-05	A8S1G3	rplD	50S ribosomal protein L4	2.01987	6.1641e-05	A8S2K5	CLOBOL_06339	Pyruvate, phosphate dikinase	2.09338	1.06885e-05	A8RT30	purD	Phosphoribosylamine--glycine ligase	1.96745	6.49128e-06
A8RSA0	CLOBOL_03249	HTH gntR-type domain-containing protein	-0.589095	0.0252986	A8S1G3	rplD	50S ribosomal protein L4	1.85697	0.00025598	A8RPG6	fusA	Elongation factor G	1.88565	0.000378247	A8RQJ0	CLOBOL_02749	Fructose-bisphosphate aldolase	2.02232	0.000283973	A8RKG5	CLOBOL_01309	Uncharacterized protein	1.92281	5.79769e-06
A8RV04	CLOBOL_04175	4Fe-4S ferredoxin-type domain-containing protein	-0.601555	0.0257497	A8S1J1	CLOBOL_05990	Preprotein translocase subunit YajC	1.80851	0.00879354	A8RT30	purD	Phosphoribosylamine--glycine ligase	1.86897	3.67759e-06	A8S4F5	CLOBOL_06974	Pyruvate kinase	2.00772	1.84196e-05	A8RPG6	fusA	Elongation factor G	1.91656	0.000288165
A8RU04	CLOBOL_03853	SseB family protein	-0.60291	0.04571	A8RKG5	CLOBOL_01309	Uncharacterized protein	1.80755	3.07501e-05	A8RZ99	CLOBOL_05365	DUF5105 domain-containing protein	1.80443	0.000114146	A8S1G3	rplD	50S ribosomal protein L4	1.97007	4.73108e-05	A8RYS8	tpiA	Triosephosphate isomerase	1.87618	0.00195439
A8RGV5	CLOBOL_00237	Carbohydrate kinase PfkB domain-containing protein	-0.603897	0.0124597	A8RTN1	CLOBOL_03730	Glutamine--fructose-6-phosphate aminotransferase [isomerizing]	1.78485	0.000184397	A8RYS9	gpmI	2,3-bisphosphoglycerate-independent phosphoglycerate mutase	1.76125	5.28053e-05	A8RT30	purD	Phosphoribosylamine--glycine ligase	1.9515	6.09679e-06	A8S2K5	CLOBOL_06339	Pyruvate, phosphate dikinase	1.84701	0.00020701
A8S5T5	CLOBOL_07312	4Fe-4S ferredoxin-type domain-containing protein	-0.604734	0.0197857	A8RUY9	purF	Amidophosphoribosyltransferase	1.75098	2.5644e-05	A8RYS8	tpiA	Triosephosphate isomerase	1.73281	0.00164745	A8RYS8	tpiA	Triosephosphate isomerase	1.90264	8.98287e-05	A8RYS9	gpmI	2,3-bisphosphoglycerate-independent phosphoglycerate mutase	1.83885	1.47118e-05
A8RHY4	CLOBOL_00540	GatB/YqeY domain-containing protein	-0.608809	0.024708	A8S1E6	rplO	50S ribosomal protein L15	1.73396	0.0104715	A8RKG5	CLOBOL_01309	Uncharacterized protein	1.69789	7.37454e-06	A8RYS9	gpmI	2,3-bisphosphoglycerate-independent phosphoglycerate mutase	1.84948	7.81611e-06	A8S1G3	rplD	50S ribosomal protein L4	1.83083	0.000599973
A8S328	CLOBOL_06470	Sodium:alanine symporter family protein	-0.613904	0.0279175	A8S1G1	rplB	50S ribosomal protein L2	1.7221	0.036885	A8RY55	CLOBOL_05034	Glycosyl hydrolase family 13 catalytic domain-containing protein	1.67656	3.17463e-05	A8RJ05	CLOBOL_00844	HU family DNA-binding protein	1.83014	0.0129351	A8RTN1	CLOBOL_03730	Glutamine--fructose-6-phosphate aminotransferase [isomerizing]	1.80791	5.13849e-05
A8S347	rnz	Ribonuclease Z	-0.625088	0.0338474	A8S4D8	CLOBOL_06962	Glycerate dehydrogenase	1.70557	0.00150112	A8RQ02	CLOBOL_02618	Formate acetyltransferase	1.67106	9.4963e-06	A8RKG5	CLOBOL_01309	Uncharacterized protein	1.73575	6.34213e-05	A8RUY9	purF	Amidophosphoribosyltransferase	1.7215	8.47696e-06
A8RGU9	CLOBOL_00232	CBS domain-containing protein	-0.657712	0.0144819	A8S1D5	rplQ	50S ribosomal protein L17	1.66958	0.0161889	A8RT33	purE	N5-carboxyaminoimidazole ribonucleotide mutase	1.6471	1.31608e-05	A8RUY2	purA	Adenylosuccinate synthetase	1.7326	2.23718e-05	A8RQ02	CLOBOL_02618	Formate acetyltransferase	1.68415	0.00013457
A8S1F8	rpsC	30S ribosomal protein S3	-0.676007	0.0270402	A8S3I2	guaB	Inosine-5'-monophosphate dehydrogenase	1.61869	0.000342605	A8RUY9	purF	Amidophosphoribosyltransferase	1.64677	1.61487e-05	A8S1F7	rplP	50S ribosomal protein L16	1.707	0.00197216	A8RY55	CLOBOL_05034	Glycosyl hydrolase family 13 catalytic domain-containing protein	1.64971	3.55935e-05
A8S5H3	CLOBOL_07207	Ferritin	-0.71059	0.0121552	A8RZ99	CLOBOL_05365	DUF5105 domain-containing protein	1.55705	0.00870582	A8RMA7	CLOBOL_01858	UPF0033 domain-containing protein	1.63007	0.00305254	A8RMA7	CLOBOL_01858	UPF0033 domain-containing protein	1.69063	0.00107647	A8RT33	purE	N5-carboxyaminoimidazole ribonucleotide mutase	1.61968	0.000160797
A8RZ20	gcvPA	Probable glycine dehydrogenase (decarboxylating) subunit 1	-0.720227	0.0312914	A8RT33	purE	N5-carboxyaminoimidazole ribonucleotide mutase	1.52397	0.00379474	A8RTN1	CLOBOL_03730	Glutamine--fructose-6-phosphate aminotransferase [isomerizing]	1.6011	3.29984e-05	A8RT33	purE	N5-carboxyaminoimidazole ribonucleotide mutase	1.66125	0.000674465	A8RUY2	purA	Adenylosuccinate synthetase	1.57102	2.55099e-05
A8RMQ9	CLOBOL_01993	Phosphoribulokinase/uridine kinase domain-containing protein	-0.726172	0.020541	A8RWR1	CLOBOL_04669	Phosphoribosylaminoimidazolecarboxamide formyltransferase	1.48865	0.000435519	A8S511	glyA	Serine hydroxymethyltransferase	1.59442	1.07337e-05	A8RQ02	CLOBOL_02618	Formate acetyltransferase	1.66094	5.51378e-05	A8S476	metK	S-adenosylmethionine synthase	1.56496	4.51383e-05
A8S260	CLOBOL_06286	Aspartate ammonia-lyase	-0.788179	0.0236604	A8RKD2	CLOBOL_01276	Amidophosphoribosyltransferase	1.46528	0.000551662	A8S2K5	CLOBOL_06339	Pyruvate, phosphate dikinase	1.58231	3.39157e-05	A8RTN1	CLOBOL_03730	Glutamine--fructose-6-phosphate aminotransferase [isomerizing]	1.65929	6.96274e-05	A8RZ99	CLOBOL_05365	DUF5105 domain-containing protein	1.55509	0.000222855
A8RHT7	pckA	Phosphoenolpyruvate carboxykinase (ATP)	-0.996247	0.0308018	A8S4Y7	CLOBOL_06919	Solute-binding protein family 5 domain-containing protein	1.45346	0.000398091	A8S1E6	rplO	50S ribosomal protein L15	1.5792	0.00577345	A8RY55	CLOBOL_05034	Glycosyl hydrolase family 13 catalytic domain-containing protein	1.60283	1.41243e-05	A8S511	glyA	Serine hydroxymethyltransferase	1.54653	1.4348e-05
A8S5G5	CLOBOL_07199	C protein alpha-antigen	-1.09198	0.0306506	A8RTX2	atpA	ATP synthase subunit alpha	1.45046	0.000225971	A8RUY2	purA	Adenylosuccinate synthetase	1.56995	1.59101e-05	A8S1G4	rplC	50S ribosomal protein L3	1.59208	0.000618162	A8RTX2	atpA	ATP synthase subunit alpha	1.54518	4.50497e-05
A8RUF8	rqcH	Rqc2 homolog RqcH	-1.09628	0.0291099	A8S1F5	rpsQ	30S ribosomal protein S17	1.44082	0.0443679	A8S1F2	rplE	50S ribosomal protein L5	1.49106	0.00366502	A8RZ99	CLOBOL_05365	DUF5105 domain-containing protein	1.59046	5.2526e-05	A8RPH6	rpoB	DNA-directed RNA polymerase subunit beta	1.46029	5.08426e-05
A8RZ28	CLOBOL_05304	Dihydropteroate synthase	-1.16046	0.00593357	A8RTJ5	CLOBOL_03694	citrate synthase (unknown stereospecificity)	1.40353	0.000915769	A8S476	metK	S-adenosylmethionine synthase	1.46677	2.92157e-05	A8RUY9	purF	Amidophosphoribosyltransferase	1.58487	1.28054e-05	A8S427	groEL	Chaperonin GroEL	1.41545	0.000972207
A8S4C1	CLOBOL_06888	Uncharacterized protein	-1.60055	0.0159156	A8RXV2	rpsR	30S ribosomal protein S18	1.39314	0.0219121	A8RQJ0	CLOBOL_02749	Fructose-bisphosphate aldolase	1.45491	0.00144153	A8RWP7	rpsB	30S ribosomal protein S2	1.58178	0.000959314	A8RTX0	atpD	ATP synthase subunit beta	1.40634	2.44806e-05
A8RH97	CLOBOL_00354	Membrane dipeptidase	-1.64559	0.0207577	A8RUY2	purA	Adenylosuccinate synthetase	1.36931	9.51418e-05	A8S1F0	rplF	50S ribosomal protein L6	1.40872	0.00705147	A8S511	glyA	Serine hydroxymethyltransferase	1.58058	2.73671e-05	A8RMA4	CLOBOL_01856	Aminotransferase class V domain-containing protein	1.40617	4.92868e-05
					A8S511	glyA	Serine hydroxymethyltransferase	1.33796	0.00013724	A8RKB6	tig	Trigger factor	1.4077	0.000119158	A8S476	metK	S-adenosylmethionine synthase	1.55227	1.98903e-05	A8RMA7	CLOBOL_01858	UPF0033 domain-containing protein	1.40601	0.00298967
					A8S476	metK	S-adenosylmethionine synthase	1.3222	0.000287325	A8RJ05	CLOBOL_00844	HU family DNA-binding protein	1.40177	0.030754	A8S1F0	rplF	50S ribosomal protein L6	1.54704	0.00198128	A8S1F0	rplF	50S ribosomal protein L6	1.40524	0.00508172
					A8RTY9	rplU	50S ribosomal protein L21	1.28558	0.000665438	A8RPH6	rpoB	DNA-directed RNA polymerase subunit beta	1.39978	5.45797e-05	A8S427	groEL	Chaperonin GroEL	1.49504	0.000171854	A8RTJ5	CLOBOL_03694	citrate synthase (unknown stereospecificity)	1.40463	0.000229707
					A8RPH6	rpoB	DNA-directed RNA polymerase subunit beta	1.23535	0.000292033	A8S1F7	rplP	50S ribosomal protein L16	1.39841	0.0101857	A8RMA4	CLOBOL_01856	Aminotransferase class V domain-containing protein	1.44333	2.58358e-05	A8RWP7	rpsB	30S ribosomal protein S2	1.39629	0.0151093
					A8S1F4	rplN	50S ribosomal protein L14	1.22812	0.0140444	A8RTX2	atpA	ATP synthase subunit alpha	1.39039	3.52713e-05	A8RPG9	rpsG	30S ribosomal protein S7	1.42158	0.00504292	A8RKB6	tig	Trigger factor	1.38924	0.000447672
					A8RYS9	gpmI	2,3-bisphosphoglycerate-independent phosphoglycerate mutase	1.21561	0.000945001	A8S275	CLOBOL_06301	DegV family protein	1.37266	6.8355e-06	A8RPH6	rpoB	DNA-directed RNA polymerase subunit beta	1.4187	5.10773e-05	A8S4D8	CLOBOL_06962	Glycerate dehydrogenase	1.38201	7.83639e-05
					A8S2E1	CLOBOL_06049	Glutamine amidotransferase type-2 domain-containing protein	1.21553	0.000101211	A8RWP7	rpsB	30S ribosomal protein S2	1.35974	0.00425979	A8RKB6	tig	Trigger factor	1.38755	0.000159968	A8S4Y7	CLOBOL_06919	Solute-binding protein family 5 domain-containing protein	1.37755	0.000167706
					A8S1C4	rpsI	30S ribosomal protein S9	1.19505	0.0392605	A8RTX0	atpD	ATP synthase subunit beta	1.35144	1.33996e-05	A8S4D8	CLOBOL_06962	Glycerate dehydrogenase	1.37788	9.62778e-05	A8RQJ0	CLOBOL_02749	Fructose-bisphosphate aldolase	1.36491	0.00195665
					A8RPG6	fusA	Elongation factor G	1.18908	0.0418645	A8RJC1	CLOBOL_01163	Transketolase	1.32721	4.51718e-05	A8RRL9	CLOBOL_03032	NIF system FeS cluster assembly NifU N-terminal domain-containing protein	1.37502	0.00211406	A8RRL9	CLOBOL_03032	NIF system FeS cluster assembly NifU N-terminal domain-containing protein	1.33891	0.00187917
					A8S275	CLOBOL_06301	DegV family protein	1.1889	6.38371e-05	A8S427	groEL	Chaperonin GroEL	1.32265	0.00233549	A8S1F5	rpsQ	30S ribosomal protein S17	1.37351	0.00392639	A8RY32	CLOBOL_05017	dTDP-glucose 4,6-dehydratase	1.32001	0.00334318
					A8RNW2	CLOBOL_02297	D-3-phosphoglycerate dehydrogenase	1.16592	0.000535099	A8RPG9	rpsG	30S ribosomal protein S7	1.32243	0.00469998	A8S1F2	rplE	50S ribosomal protein L5	1.35899	0.000688263	A8RPG9	rpsG	30S ribosomal protein S7	1.30669	0.0160893
					A8RPH5	rpoC	DNA-directed RNA polymerase subunit beta'	1.12475	0.000612952	A8S4D8	CLOBOL_06962	Glycerate dehydrogenase	1.31345	1.85e-05	A8S275	CLOBOL_06301	DegV family protein	1.35494	1.39898e-05	A8S1F7	rplP	50S ribosomal protein L16	1.29275	0.0049584
					A8S1F0	rplF	50S ribosomal protein L6	1.11934	0.012618	A8S429	groES	Co-chaperonin GroES	1.31122	0.00420068	A8S4Y7	CLOBOL_06919	Solute-binding protein family 5 domain-containing protein	1.35317	0.000164142	A8RJC1	CLOBOL_01163	Transketolase	1.28448	3.67133e-05
					A8RLV9	CLOBOL_01757	DNA-binding protein	1.10787	8.85457e-05	A8RMA4	CLOBOL_01856	Aminotransferase class V domain-containing protein	1.30281	3.48859e-05	A8RTJ5	CLOBOL_03694	citrate synthase (unknown stereospecificity)	1.34096	0.000138908	A8RKD2	CLOBOL_01276	Amidophosphoribosyltransferase	1.28436	0.00030157
					A8RQX8	CLOBOL_02859	Solute-binding protein family 3/N-terminal domain-containing protein	1.10098	0.00290206	A8RTJ5	CLOBOL_03694	citrate synthase (unknown stereospecificity)	1.29691	8.46273e-05	A8RJC1	CLOBOL_01163	Transketolase	1.33303	6.86333e-05	A8S275	CLOBOL_06301	DegV family protein	1.25786	1.62857e-05
					A8RPG9	rpsG	30S ribosomal protein S7	1.09483	0.0166678	A8S464	rplJ	50S ribosomal protein L10	1.29476	0.00263997	A8S1E6	rplO	50S ribosomal protein L15	1.33247	0.020789	A8RNW6	ilvD	Dihydroxy-acid dehydratase	1.23268	0.00114589
					A8RXV1	CLOBOL_04957	Single-stranded DNA-binding protein	1.09387	0.00272798	A8S4Y7	CLOBOL_06919	Solute-binding protein family 5 domain-containing protein	1.28396	0.000177189	A8RNW2	CLOBOL_02297	D-3-phosphoglycerate dehydrogenase	1.29445	2.48398e-05	A8RWR1	CLOBOL_04669	Phosphoribosylaminoimidazolecarboxamide formyltransferase	1.22113	1.2397e-05
					A8RUI9	rplS	50S ribosomal protein L19	1.0933	0.0165035	A8S1F5	rpsQ	30S ribosomal protein S17	1.26547	0.00888481	A8RTX2	atpA	ATP synthase subunit alpha	1.26948	0.000148695	A8RNW2	CLOBOL_02297	D-3-phosphoglycerate dehydrogenase	1.21268	5.24059e-05
					A8RMA7	CLOBOL_01858	UPF0033 domain-containing protein	1.07647	0.00687334	A8RWR1	CLOBOL_04669	Phosphoribosylaminoimidazolecarboxamide formyltransferase	1.20551	3.3879e-05	A8S1C4	rpsI	30S ribosomal protein S9	1.26686	0.00225326	A8RYS7	pgk	Phosphoglycerate kinase	1.18356	4.89621e-05
					A8RTX0	atpD	ATP synthase subunit beta	1.0628	0.00323349	A8RNW2	CLOBOL_02297	D-3-phosphoglycerate dehydrogenase	1.18809	4.34895e-05	A8S1G6	rpsJ	30S ribosomal protein S10	1.26139	0.000894689	A8S1E6	rplO	50S ribosomal protein L15	1.15384	0.0296131
					A8RRD0	CLOBOL_02981	Glutamine ABC transporter substrate-binding protein	1.0576	0.00113973	A8S1E8	rpsE	30S ribosomal protein S5	1.17744	0.000307625	A8RTY7	rpmA	50S ribosomal protein L27	1.25458	0.0140265	A8RQV3	CLOBOL_02835	Glutamine synthetase I alpha	1.14995	4.30499e-05
					A8S466	rplA	50S ribosomal protein L1	1.0391	0.0465849	A8RQI8	CLOBOL_02747	Winged helix-turn-helix transcriptional regulator	1.16355	0.0264833	A8RNW6	ilvD	Dihydroxy-acid dehydratase	1.23965	0.000187504	A8S429	groES	Co-chaperonin GroES	1.13364	0.0194814
					A8S2U8	CLOBOL_06415	Solute-binding protein family 5 domain-containing protein	1.03465	0.00511797	A8S1J1	CLOBOL_05990	Preprotein translocase subunit YajC	1.15725	0.00083947	A8RTX0	atpD	ATP synthase subunit beta	1.23528	6.17579e-05	A8RKL7	CLOBOL_01361	Argininosuccinate lyase	1.13039	0.000883734
					A8RGM7	CLOBOL_00176	4Fe-4S ferredoxin-type domain-containing protein	1.03216	0.000270793	A8RMJ0	CLOBOL_01924	Polya polymerase	1.1427	2.59879e-05	A8RYS7	pgk	Phosphoglycerate kinase	1.21671	4.29671e-05	A8S1F2	rplE	50S ribosomal protein L5	1.11658	0.00661095
					A8RQ04	CLOBOL_02620	Pyruvate formate-lyase-activating enzyme	1.0148	0.000158974	A8RYS7	pgk	Phosphoglycerate kinase	1.10715	0.000321493	A8S466	rplA	50S ribosomal protein L1	1.20033	0.0107396	A8RT32	purM	Phosphoribosylformylglycinamidine cyclo-ligase	1.11222	0.000182034
					A8RNW6	ilvD	Dihydroxy-acid dehydratase	1.01348	0.00353735	A8RTY7	rpmA	50S ribosomal protein L27	1.08455	0.0231428	A8RWR1	CLOBOL_04669	Phosphoribosylaminoimidazolecarboxamide formyltransferase	1.18397	0.00055484	A8S235	CLOBOL_06261	Rhodanese domain-containing protein	1.07687	0.00181072
					A8S570	CLOBOL_07120	NgoFVII family restriction endonuclease	1.01239	0.0103225	A8S466	rplA	50S ribosomal protein L1	1.07799	0.0107273	A8RLV9	CLOBOL_01757	DNA-binding protein	1.16852	1.65306e-05	A8S1F5	rpsQ	30S ribosomal protein S17	1.07236	0.0337723
					A8RY54	CLOBOL_05033	PTS trehalose transporter subunit IIBC	1.01233	0.00260709	A8RQV3	CLOBOL_02835	Glutamine synthetase I alpha	1.06919	6.25805e-05	A8S1E8	rpsE	30S ribosomal protein S5	1.15438	0.000146482	A8S2E1	CLOBOL_06049	Glutamine amidotransferase type-2 domain-containing protein	1.06749	7.12743e-05
					A8S1M6	CLOBOL_06102	Meso-diaminopimelate D-dehydrogenase	1.00569	0.000378753	A8RRL9	CLOBOL_03032	NIF system FeS cluster assembly NifU N-terminal domain-containing protein	1.04941	0.00411967	A8RTK1	rpsP	30S ribosomal protein S16	1.14147	0.00674135	A8RRD0	CLOBOL_02981	Glutamine ABC transporter substrate-binding protein	1.05088	8.12611e-05
					A8RSE9	asnA	Aspartate--ammonia ligase	0.978699	0.000558073	A8S1G6	rpsJ	30S ribosomal protein S10	1.04236	0.00218759	A8S1G0	rpsS	30S ribosomal protein S19	1.12559	0.00157386	A8S2U8	CLOBOL_06415	Solute-binding protein family 5 domain-containing protein	1.0498	0.000516251
					A8RQV3	CLOBOL_02835	Glutamine synthetase I alpha	0.976041	0.000550704	A8RRD0	CLOBOL_02981	Glutamine ABC transporter substrate-binding protein	1.02885	0.000236752	A8RY32	CLOBOL_05017	dTDP-glucose 4,6-dehydratase	1.12333	0.0116766	A8S1G6	rpsJ	30S ribosomal protein S10	1.04898	0.00859238
					A8S1G0	rpsS	30S ribosomal protein S19	0.971129	0.0186536	A8RLV9	CLOBOL_01757	DNA-binding protein	1.00327	6.76199e-05	A8S429	groES	Co-chaperonin GroES	1.09299	0.00305754	A8RMJ0	CLOBOL_01924	Polya polymerase	1.04703	0.000807432
					A8RG34	xpt	Xanthine phosphoribosyltransferase	0.961206	0.0155498	A8RKL7	CLOBOL_01361	Argininosuccinate lyase	0.992608	0.00260742	A8RMJ0	CLOBOL_01924	Polya polymerase	1.06434	0.0016301	A8RHQ5	CLOBOL_00477	DNA-binding protein	1.02998	0.00110341
					A8RUY7	CLOBOL_04160	Adenylosuccinate lyase	0.950014	0.000385607	A8S366	hpf	Ribosome hibernation promoting factor	0.990695	0.00170921	A8RHQ5	CLOBOL_00477	DNA-binding protein	1.06385	0.00210305	A8RJ05	CLOBOL_00844	HU family DNA-binding protein	1.01549	0.0468532
					A8RLP6	mgsA	Methylglyoxal synthase	0.943937	0.00237648	A8RKD2	CLOBOL_01276	Amidophosphoribosyltransferase	0.990395	0.000784007	A8RQV3	CLOBOL_02835	Glutamine synthetase I alpha	1.06004	2.53404e-05	A8RUI9	rplS	50S ribosomal protein L19	1.00239	0.00318645
					A8S1D7	rpsD	30S ribosomal protein S4	0.92953	0.0334623	A8RWV9	fhs	Formate--tetrahydrofolate ligase	0.989796	7.7441e-05	A8S1D6	rpoA	DNA-directed RNA polymerase subunit alpha	1.04927	7.82707e-05	A8S1M6	CLOBOL_06102	Meso-diaminopimelate D-dehydrogenase	0.992326	9.67439e-05
					A8S429	groES	Co-chaperonin GroES	0.918299	0.00845948	A8RUI9	rplS	50S ribosomal protein L19	0.978674	0.0043516	A8RKD2	CLOBOL_01276	Amidophosphoribosyltransferase	1.03016	0.000739323	A8RQQ0	carB	Carbamoyl-phosphate synthase large chain	0.977583	9.65079e-05
					A8S013	CLOBOL_05553	DUF4143 domain-containing protein	0.912847	0.0156477	A8RHQ5	CLOBOL_00477	DNA-binding protein	0.974141	0.000450866	A8RWU4	CLOBOL_04702	Peptidase	1.01346	0.00651465	A8RWV9	fhs	Formate--tetrahydrofolate ligase	0.977568	0.000160473
					A8RT32	purM	Phosphoribosylformylglycinamidine cyclo-ligase	0.895158	0.000585727	A8S1E9	rplR	50S ribosomal protein L18	0.967033	0.00013815	A8RKB5	clpP	ATP-dependent Clp protease proteolytic subunit	1.01023	0.00329576	A8RLP6	mgsA	Methylglyoxal synthase	0.966202	0.000626242
					A8RVB5	CLOBOL_04236	Isocitrate dehydrogenase [NADP]	0.891219	0.000571892	A8S1G0	rpsS	30S ribosomal protein S19	0.957833	0.00134638	A8S235	CLOBOL_06261	Rhodanese domain-containing protein	1.00365	0.000819878	A8RJ94	CLOBOL_01142	Aminotransferase	0.964922	3.76949e-05
					A8RHQ5	CLOBOL_00477	DNA-binding protein	0.887241	0.00142743	A8RLP6	mgsA	Methylglyoxal synthase	0.951453	0.000476726	A8RRD0	CLOBOL_02981	Glutamine ABC transporter substrate-binding protein	0.992933	6.55254e-05	A8S464	rplJ	50S ribosomal protein L10	0.964045	0.00858694
					A8S1E9	rplR	50S ribosomal protein L18	0.887187	0.00956819	A8RQQ0	carB	Carbamoyl-phosphate synthase large chain	0.950055	4.22347e-05	A8RMK6	CLOBOL_01941	Aconitase/3-isopropylmalate dehydratase large subunit alpha/beta/alpha domain-containing protein	0.989046	5.18145e-05	A8S466	rplA	50S ribosomal protein L1	0.96021	0.021059
					A8S234	CLOBOL_06260	ABC transporter substrate-binding protein	0.883853	0.00127878	A8S2E1	CLOBOL_06049	Glutamine amidotransferase type-2 domain-containing protein	0.945203	0.000215707	A8RQQ0	carB	Carbamoyl-phosphate synthase large chain	0.980851	6.78258e-05	A8S1D6	rpoA	DNA-directed RNA polymerase subunit alpha	0.953015	0.00110756
					A8RM20	CLOBOL_01801	Cysteine synthase	0.882295	0.000447735	A8RQ04	CLOBOL_02620	Pyruvate formate-lyase-activating enzyme	0.938658	3.63806e-05	A8S1M6	CLOBOL_06102	Meso-diaminopimelate D-dehydrogenase	0.959059	0.000129815	A8RLV9	CLOBOL_01757	DNA-binding protein	0.952049	5.10488e-05
					A8RNZ1	recA	Protein RecA	0.877386	0.000940561	A8RM20	CLOBOL_01801	Cysteine synthase	0.933405	8.83972e-05	A8RKL7	CLOBOL_01361	Argininosuccinate lyase	0.958829	0.00199225	A8RMK6	CLOBOL_01941	Aconitase/3-isopropylmalate dehydratase large subunit alpha/beta/alpha domain-containing protein	0.94532	9.55963e-05
					A8RKB5	clpP	ATP-dependent Clp protease proteolytic subunit	0.875628	0.0265112	A8S1M6	CLOBOL_06102	Meso-diaminopimelate D-dehydrogenase	0.928971	0.000269776	A8RUI9	rplS	50S ribosomal protein L19	0.952457	0.001808	A8RVB5	CLOBOL_04236	Isocitrate dehydrogenase [NADP]	0.942865	0.000335133
					A8S1F6	rpmC	50S ribosomal protein L29	0.871626	0.0339376	A8RT32	purM	Phosphoribosylformylglycinamidine cyclo-ligase	0.925071	0.000118507	A8RWV9	fhs	Formate--tetrahydrofolate ligase	0.946225	8.19899e-05	A8RUH4	CLOBOL_04019	Leucine-binding protein domain-containing protein	0.940624	4.35368e-05
					A8RMA4	CLOBOL_01856	Aminotransferase class V domain-containing protein	0.868155	0.00255704	A8S234	CLOBOL_06260	ABC transporter substrate-binding protein	0.924074	0.00109402	A8RSE9	asnA	Aspartate--ammonia ligase	0.942251	0.00020761	A8RJX3	CLOBOL_01058	ABC transporter substrate-binding protein PnrA-like domain-containing protein	0.935798	0.00249013
					A8RJX3	CLOBOL_01058	ABC transporter substrate-binding protein PnrA-like domain-containing protein	0.866539	0.0189763	A8RRL7	CLOBOL_03031	GGGtGRT protein	0.911754	0.0134297	A8RUH4	CLOBOL_04019	Leucine-binding protein domain-containing protein	0.942196	7.91137e-05	A8RM20	CLOBOL_01801	Cysteine synthase	0.926773	7.38726e-05
					A8RX89	CLOBOL_04825	Cell wall-binding protein	0.861255	0.000237413	A8RY32	CLOBOL_05017	dTDP-glucose 4,6-dehydratase	0.90891	0.016949	A8RQ04	CLOBOL_02620	Pyruvate formate-lyase-activating enzyme	0.937109	0.000109073	A8S1Y7	CLOBOL_06213	4Fe-4S ferredoxin-type domain-containing protein	0.922625	0.000313217
					A8RYG2	CLOBOL_05117	Sirohydrochlorin cobaltochelatase	0.849693	0.0425472	A8RTK1	rpsP	30S ribosomal protein S16	0.90648	0.0153393	A8S2U8	CLOBOL_06415	Solute-binding protein family 5 domain-containing protein	0.936429	0.000888987	A8RTG4	CLOBOL_03663	HPr domain-containing protein	0.919357	0.00116663
					A8RMJ0	CLOBOL_01924	Polya polymerase	0.844201	0.00748492	A8S467	rplK	50S ribosomal protein L11	0.904817	0.0073281	A8RT32	purM	Phosphoribosylformylglycinamidine cyclo-ligase	0.935969	0.000103217	A8RQ04	CLOBOL_02620	Pyruvate formate-lyase-activating enzyme	0.909461	0.000938019
					A8RUH4	CLOBOL_04019	Leucine-binding protein domain-containing protein	0.833205	0.00105422	A8RMK6	CLOBOL_01941	Aconitase/3-isopropylmalate dehydratase large subunit alpha/beta/alpha domain-containing protein	0.903704	7.07027e-05	A8RJ94	CLOBOL_01142	Aminotransferase	0.931293	7.08539e-05	A8S234	CLOBOL_06260	ABC transporter substrate-binding protein	0.901383	0.000430733
					A8RTX4	atpF	ATP synthase subunit b	0.824256	0.00655842	A8RXV1	CLOBOL_04957	Single-stranded DNA-binding protein	0.903024	0.000175281	A8RPG5	tuf	Elongation factor Tu	0.908197	0.0229439	A8RGM7	CLOBOL_00176	4Fe-4S ferredoxin-type domain-containing protein	0.88464	0.00021611
					A8RMK6	CLOBOL_01941	Aconitase/3-isopropylmalate dehydratase large subunit alpha/beta/alpha domain-containing protein	0.82407	0.000574139	A8RG34	xpt	Xanthine phosphoribosyltransferase	0.902419	0.00110285	A8RUQ2	CLOBOL_04087	Beta-lactamase	0.906795	0.00043883	A8RUQ2	CLOBOL_04087	Beta-lactamase	0.882568	0.00060782
					A8RJC1	CLOBOL_01163	Transketolase	0.822921	0.0019016	A8RNW6	ilvD	Dihydroxy-acid dehydratase	0.899835	0.00128441	A8S2E1	CLOBOL_06049	Glutamine amidotransferase type-2 domain-containing protein	0.904629	7.24215e-05	A8RKB5	clpP	ATP-dependent Clp protease proteolytic subunit	0.876228	0.00474711
					A8RQQ0	carB	Carbamoyl-phosphate synthase large chain	0.808426	0.000886247	A8S1F4	rplN	50S ribosomal protein L14	0.879972	0.00455697	A8S366	hpf	Ribosome hibernation promoting factor	0.891342	0.00058126	A8S1E9	rplR	50S ribosomal protein L18	0.866059	0.00116193
					A8RGN4	CLOBOL_00181	PPC domain-containing protein	0.804024	0.00280985	A8S235	CLOBOL_06261	Rhodanese domain-containing protein	0.879298	0.00221945	A8RLP6	mgsA	Methylglyoxal synthase	0.88192	0.000482905	A8RSE9	asnA	Aspartate--ammonia ligase	0.864828	0.000506496
					A8RXW6	CLOBOL_04969	Membrane fusion protein biotin-lipoyl like domain-containing protein	0.788303	0.000965736	A8S1C5	rplM	50S ribosomal protein L13	0.87629	0.00216338	A8RVB5	CLOBOL_04236	Isocitrate dehydrogenase [NADP]	0.876192	0.000477998	A8RUY7	CLOBOL_04160	Adenylosuccinate lyase	0.859808	0.000271051
					A8RLW7	pfkA	ATP-dependent 6-phosphofructokinase	0.783146	0.00230312	A8RKB5	clpP	ATP-dependent Clp protease proteolytic subunit	0.875343	0.0064552	A8RPJ4	CLOBOL_02487	Peptidyl-prolyl cis-trans isomerase	0.87125	0.000182597	A8RQX8	CLOBOL_02859	Solute-binding protein family 3/N-terminal domain-containing protein	0.853219	7.7353e-05
					A8S4B9	CLOBOL_06886	Choline-binding protein	0.775352	0.000306076	A8RQX8	CLOBOL_02859	Solute-binding protein family 3/N-terminal domain-containing protein	0.870304	0.000408538	A8RNE6	CLOBOL_02179	Ribosomal protein L25 beta domain-containing protein	0.870091	0.00044573	A8RTY9	rplU	50S ribosomal protein L21	0.851834	0.00969511
					A8RZK4	infC	Translation initiation factor IF-3	0.769621	0.00347002	A8RGN4	CLOBOL_00181	PPC domain-containing protein	0.86478	0.000189003	A8RM20	CLOBOL_01801	Cysteine synthase	0.854372	6.80051e-05	A8RY54	CLOBOL_05033	PTS trehalose transporter subunit IIBC	0.842977	0.000101079
					A8RYS7	pgk	Phosphoglycerate kinase	0.768146	0.0134193	A8RUH4	CLOBOL_04019	Leucine-binding protein domain-containing protein	0.864619	4.37446e-05	A8RJ22	trmB	tRNA (guanine-N(7)-)-methyltransferase	0.854079	0.00396264	A8RWT0	CLOBOL_04688	serine--tRNA ligase	0.830748	0.00216638
					A8RJ94	CLOBOL_01142	Aminotransferase	0.764462	0.0013645	A8RTY9	rplU	50S ribosomal protein L21	0.863907	0.00509066	A8S570	CLOBOL_07120	NgoFVII family restriction endonuclease	0.850996	0.00299132	A8S4Z1	CLOBOL_06923	ABC transporter domain-containing protein	0.828057	0.000205178
					A8RWV9	fhs	Formate--tetrahydrofolate ligase	0.762999	0.00242864	A8RJ94	CLOBOL_01142	Aminotransferase	0.844181	5.11724e-05	A8S234	CLOBOL_06260	ABC transporter substrate-binding protein	0.846863	0.000289213	A8RW01	CLOBOL_04442	Cytidylate kinase-like family protein	0.823425	0.000273542
					A8RTG4	CLOBOL_03663	HPr domain-containing protein	0.755276	0.00487184	A8S2U8	CLOBOL_06415	Solute-binding protein family 5 domain-containing protein	0.838779	0.00125504	A8RTG4	CLOBOL_03663	HPr domain-containing protein	0.844608	0.000556733	A8RPH5	rpoC	DNA-directed RNA polymerase subunit beta'	0.818105	0.00819103
					A8RJC9	argG	Argininosuccinate synthase	0.75194	0.00383425	A8S1D6	rpoA	DNA-directed RNA polymerase subunit alpha	0.821102	0.00138159	A8RQX8	CLOBOL_02859	Solute-binding protein family 3/N-terminal domain-containing protein	0.833007	0.000366928	A8RQX4	pyrG	CTP synthase	0.808506	0.000118345
					A8S427	groEL	Chaperonin GroEL	0.73716	0.0113111	A8RGM7	CLOBOL_00176	4Fe-4S ferredoxin-type domain-containing protein	0.819446	0.000128289	A8RGM7	CLOBOL_00176	4Fe-4S ferredoxin-type domain-containing protein	0.832344	0.00073703	A8RGN4	CLOBOL_00181	PPC domain-containing protein	0.794847	0.000132705
					A8S235	CLOBOL_06261	Rhodanese domain-containing protein	0.736803	0.00739636	A8RNE6	CLOBOL_02179	Ribosomal protein L25 beta domain-containing protein	0.811141	0.00136005	A8RXV1	CLOBOL_04957	Single-stranded DNA-binding protein	0.822234	0.000529263	A8S1E8	rpsE	30S ribosomal protein S5	0.78985	0.000732088
					A8RQX4	pyrG	CTP synthase	0.735372	0.000336251	A8RM00	nagB	Glucosamine-6-phosphate deaminase	0.808978	0.000203723	A8S1E9	rplR	50S ribosomal protein L18	0.815856	0.000175341	A8S1E4	adk	Adenylate kinase	0.780844	7.76208e-05
					A8RW02	CLOBOL_04443	Cation-transporting P-type ATPase N-terminal domain-containing protein	0.731719	0.0215839	A8RW01	CLOBOL_04442	Cytidylate kinase-like family protein	0.801799	0.000123408	A8RGN4	CLOBOL_00181	PPC domain-containing protein	0.808805	0.000226281	A8RJ22	trmB	tRNA (guanine-N(7)-)-methyltransferase	0.76437	0.00331204
					A8RKL7	CLOBOL_01361	Argininosuccinate lyase	0.729389	0.0061441	A8RQX4	pyrG	CTP synthase	0.799004	7.65329e-05	A8RWT0	CLOBOL_04688	serine--tRNA ligase	0.805017	0.00113585	A8S4B9	CLOBOL_06886	Choline-binding protein	0.763955	0.000155089
					A8RTX1	atpG	ATP synthase gamma chain	0.724535	0.000868226	A8RJ22	trmB	tRNA (guanine-N(7)-)-methyltransferase	0.798941	0.00614512	A8S4B9	CLOBOL_06886	Choline-binding protein	0.80085	0.000131642	A8RM00	nagB	Glucosamine-6-phosphate deaminase	0.762685	0.000351445
					A8S0C6	CLOBOL_05640	HTH cro/C1-type domain-containing protein	0.716983	0.00140298	A8RVB5	CLOBOL_04236	Isocitrate dehydrogenase [NADP]	0.79593	0.000803019	A8RW01	CLOBOL_04442	Cytidylate kinase-like family protein	0.792212	0.00013931	A8RG34	xpt	Xanthine phosphoribosyltransferase	0.758671	0.0017845
					A8RLW6	dnaX	DNA polymerase III subunit gamma/tau	0.715676	0.00310648	A8S1G4	rplC	50S ribosomal protein L3	0.783539	0.0189553	A8RRB7	CLOBOL_02970	Semialdehyde dehydrogenase NAD-binding domain-containing protein	0.789317	0.000216112	A8RJZ3	guaA	GMP synthase [glutamine-hydrolyzing]	0.754553	0.000399247
					A8S1C5	rplM	50S ribosomal protein L13	0.711459	0.0167297	A8RX89	CLOBOL_04825	Cell wall-binding protein	0.782218	0.000215644	A8S4Z1	CLOBOL_06923	ABC transporter domain-containing protein	0.788437	0.000526254	A8RRB7	CLOBOL_02970	Semialdehyde dehydrogenase NAD-binding domain-containing protein	0.749269	0.000270721
					A8RHW3	efp	Elongation factor P	0.710472	0.0324936	A8RTG4	CLOBOL_03663	HPr domain-containing protein	0.776588	0.00087216	A8S1F4	rplN	50S ribosomal protein L14	0.785081	0.0149201	A8S1G0	rpsS	30S ribosomal protein S19	0.746171	0.00783316
					A8RP83	CLOBOL_02396	AMP-dependent synthetase/ligase domain-containing protein	0.678434	0.00357379	A8S1F6	rpmC	50S ribosomal protein L29	0.765382	0.0119171	A8RLK0	CLOBOL_01648	Transcriptional repressor	0.780245	7.71471e-05	A8RJC9	argG	Argininosuccinate synthase	0.743008	0.00426724
					A8RM64	fabH	Beta-ketoacyl-[acyl-carrier-protein] synthase III	0.675872	0.0020777	A8RSE9	asnA	Aspartate--ammonia ligase	0.764138	0.000187623	A8S1C5	rplM	50S ribosomal protein L13	0.779513	0.00747667	A8S1J1	CLOBOL_05990	Preprotein translocase subunit YajC	0.740839	0.00538762
					A8RRC7	CLOBOL_02978	ABC transporter domain-containing protein	0.670096	0.00284921	A8RUQ2	CLOBOL_04087	Beta-lactamase	0.757965	0.00128865	A8RYK8	CLOBOL_05155	Thiamine-binding protein domain-containing protein	0.777006	0.000488084	A8RL86	CLOBOL_01533	lipoate--protein ligase	0.740312	0.000657858
					A8RNE6	CLOBOL_02179	Ribosomal protein L25 beta domain-containing protein	0.662397	0.0164533	A8RNZ1	recA	Protein RecA	0.752127	0.000197149	A8RG34	xpt	Xanthine phosphoribosyltransferase	0.776688	0.00068673	A8RPJ4	CLOBOL_02487	Peptidyl-prolyl cis-trans isomerase	0.736101	0.000762195
					A8S1E4	adk	Adenylate kinase	0.657158	0.0011036	A8RPY1	CLOBOL_02596	HTH lacI-type domain-containing protein	0.750455	0.00350554	A8RM00	nagB	Glucosamine-6-phosphate deaminase	0.774061	0.000440056	A8RJW6	CLOBOL_01051	Basic amino acid ABC transporter substrate-binding protein	0.734491	0.00204569
					A8RJW6	CLOBOL_01051	Basic amino acid ABC transporter substrate-binding protein	0.651346	0.00906145	A8RWT0	CLOBOL_04688	serine--tRNA ligase	0.745142	0.000830924	A8RY54	CLOBOL_05033	PTS trehalose transporter subunit IIBC	0.764642	0.000198886	A8S570	CLOBOL_07120	NgoFVII family restriction endonuclease	0.730739	0.00466721
					A8RT31	purN	Phosphoribosylglycinamide formyltransferase	0.643989	0.00196128	A8RPH5	rpoC	DNA-directed RNA polymerase subunit beta'	0.742786	0.00534397	A8RQX4	pyrG	CTP synthase	0.758357	0.000104289	A8RNE6	CLOBOL_02179	Ribosomal protein L25 beta domain-containing protein	0.7275	0.00238791
					A8S366	hpf	Ribosome hibernation promoting factor	0.643155	0.0461152	A8S4B9	CLOBOL_06886	Choline-binding protein	0.737533	9.55746e-05	A8RJX3	CLOBOL_01058	ABC transporter substrate-binding protein PnrA-like domain-containing protein	0.755407	0.00433556	A8S1C4	rpsI	30S ribosomal protein S9	0.727108	0.00994077
					A8RXT8	CLOBOL_04945	branched-chain-amino-acid transaminase	0.639464	0.0016815	A8RY54	CLOBOL_05033	PTS trehalose transporter subunit IIBC	0.725305	0.000395512	A8RPH5	rpoC	DNA-directed RNA polymerase subunit beta'	0.746087	0.0105351	A8RTK1	rpsP	30S ribosomal protein S16	0.725998	0.0189432
					A8S4F7	CLOBOL_06975	Diaminopimelate decarboxylase	0.636184	0.00105523	A8RRB7	CLOBOL_02970	Semialdehyde dehydrogenase NAD-binding domain-containing protein	0.724108	0.000281526	A8RRC7	CLOBOL_02978	ABC transporter domain-containing protein	0.745668	0.000413337	A8RX89	CLOBOL_04825	Cell wall-binding protein	0.722674	0.000232413
					A8RJA0	CLOBOL_01147	Protein HflC	0.636072	0.00114173	A8RRC7	CLOBOL_02978	ABC transporter domain-containing protein	0.717213	0.000220478	A8RX61	pfkA	ATP-dependent 6-phosphofructokinase	0.744386	0.00986728	A8RLK0	CLOBOL_01648	Transcriptional repressor	0.713471	0.000206113
					A8RY50	CLOBOL_05030	CvpA family protein	0.631806	0.00809967	A8RIU4	CLOBOL_00789	TSCPD domain-containing protein	0.716442	0.0162552	A8RTY9	rplU	50S ribosomal protein L21	0.739181	0.021396	A8RNZ1	recA	Protein RecA	0.713269	0.000320693
					A8RHX7	CLOBOL_00534	ABC transporter substrate-binding protein	0.629946	0.00789709	A8S1C4	rpsI	30S ribosomal protein S9	0.709781	0.00156988	A8RJW6	CLOBOL_01051	Basic amino acid ABC transporter substrate-binding protein	0.73855	0.00171092	A8RXT8	CLOBOL_04945	branched-chain-amino-acid transaminase	0.704767	0.000463586
					A8S2A2	CLOBOL_06014	Alpha-1,4 glucan phosphorylase	0.628704	0.0216258	A8RLK0	CLOBOL_01648	Transcriptional repressor	0.705443	8.98194e-05	A8S1E4	adk	Adenylate kinase	0.735254	0.000101575	A8RWS3	pyrB	Aspartate carbamoyltransferase	0.703963	0.0042491
					A8RP87	CLOBOL_02399	Serine aminopeptidase S33 domain-containing protein	0.626877	0.0025794	A8RJX3	CLOBOL_01058	ABC transporter substrate-binding protein PnrA-like domain-containing protein	0.702927	0.00747979	A8S1Y7	CLOBOL_06213	4Fe-4S ferredoxin-type domain-containing protein	0.735061	0.00120892	A8RXW6	CLOBOL_04969	Membrane fusion protein biotin-lipoyl like domain-containing protein	0.697657	0.00138755
					A8RR22	CLOBOL_02891	Ammonium transporter AmtB-like domain-containing protein	0.626179	0.00529686	A8RUY7	CLOBOL_04160	Adenylosuccinate lyase	0.699542	0.000431042	A8S1F6	rpmC	50S ribosomal protein L29	0.733004	0.012289	A8RY41	leuA	2-isopropylmalate synthase	0.69762	0.00212248
					A8RLL7	CLOBOL_01665	MBL fold metallo-hydrolase	0.624213	0.00274508	A8RJC9	argG	Argininosuccinate synthase	0.696207	0.00161937	A8RUF4	CLOBOL_04001	DNA-directed RNA polymerase subunit omega	0.727694	0.00344447	A8RIU9	CLOBOL_00794	HIT domain-containing protein	0.696982	0.00119786
					A8RNW3	serC	Phosphoserine aminotransferase	0.619396	0.000885796	A8S1E4	adk	Adenylate kinase	0.675232	0.000147074	A8RKB7	CLOBOL_01261	DJ-1/PfpI domain-containing protein	0.713669	0.000563789	A8RXV1	CLOBOL_04957	Single-stranded DNA-binding protein	0.694952	0.00149022
					A8RJZ3	guaA	GMP synthase [glutamine-hydrolyzing]	0.617593	0.00423596	A8RPJ4	CLOBOL_02487	Peptidyl-prolyl cis-trans isomerase	0.674915	0.000824041	A8RJC9	argG	Argininosuccinate synthase	0.712024	0.0013446	A8RM64	fabH	Beta-ketoacyl-[acyl-carrier-protein] synthase III	0.69427	0.00124166
					A8RS06	glgA	Glycogen synthase	0.611799	0.00906861	A8S570	CLOBOL_07120	NgoFVII family restriction endonuclease	0.671551	0.00959753	A8RUY7	CLOBOL_04160	Adenylosuccinate lyase	0.708821	0.000321243	A8S366	hpf	Ribosome hibernation promoting factor	0.688774	0.00192737
					A8RGQ3	CLOBOL_00195	N-acetyltransferase domain-containing protein	0.611795	0.00108816	A8S4Z1	CLOBOL_06923	ABC transporter domain-containing protein	0.671142	0.000520521	A8RRB0	CLOBOL_02965	UDP-N-acetylglucosamine pyrophosphorylase	0.69969	0.0312192	A8RQV0	dapF	Diaminopimelate epimerase	0.676728	0.000153432
					A8RW01	CLOBOL_04442	Cytidylate kinase-like family protein	0.607758	0.00733992	A8RKB7	CLOBOL_01261	DJ-1/PfpI domain-containing protein	0.657493	0.000894556	A8RKW5	CLOBOL_01427	Aminoacyl-transfer RNA synthetases class-II family profile domain-containing protein	0.697044	0.0210633	A8RHX7	CLOBOL_00534	ABC transporter substrate-binding protein	0.665268	0.00194984
					A8RLK0	CLOBOL_01648	Transcriptional repressor	0.605262	0.000528515	A8S0R6	CLOBOL_05746	HTH cro/C1-type domain-containing protein	0.646211	0.00051223	A8RM61	CLOBOL_01828	Nitronate monooxygenase domain-containing protein	0.695542	0.000702473	A8RWS9	CLOBOL_04687	VOC domain-containing protein	0.664147	0.00188707
					A8RIP7	asnS	Asparagine--tRNA ligase	0.603918	0.0415102	A8RJW6	CLOBOL_01051	Basic amino acid ABC transporter substrate-binding protein	0.646101	0.00381943	A8RX89	CLOBOL_04825	Cell wall-binding protein	0.684319	0.000301871	A8RKW5	CLOBOL_01427	Aminoacyl-transfer RNA synthetases class-II family profile domain-containing protein	0.664	0.0184447
					A8RIU9	CLOBOL_00794	HIT domain-containing protein	0.599476	0.0123184	A8RGQ3	CLOBOL_00195	N-acetyltransferase domain-containing protein	0.644549	0.000254316	A8RLW7	pfkA	ATP-dependent 6-phosphofructokinase	0.679701	0.00105459	A8S1F4	rplN	50S ribosomal protein L14	0.662385	0.0178859
					A8S2N9	CLOBOL_06366	AAA domain-containing protein	0.594032	0.00773061	A8RQV0	dapF	Diaminopimelate epimerase	0.638182	0.000146838	A8RL86	CLOBOL_01533	lipoate--protein ligase	0.677805	0.000822061	A8RP83	CLOBOL_02396	AMP-dependent synthetase/ligase domain-containing protein	0.656051	0.000383042
					A8RQV0	dapF	Diaminopimelate epimerase	0.589452	0.00160851	A8RNW3	serC	Phosphoserine aminotransferase	0.626646	0.00039534	A8RNW3	serC	Phosphoserine aminotransferase	0.677265	0.000196593	A8S1F6	rpmC	50S ribosomal protein L29	0.654887	0.0152055
					A8RKB6	tig	Trigger factor	0.587265	0.0211683	A8RLW7	pfkA	ATP-dependent 6-phosphofructokinase	0.620867	0.00192199	A8RNZ1	recA	Protein RecA	0.676058	0.000478885	A8RGQ3	CLOBOL_00195	N-acetyltransferase domain-containing protein	0.646866	0.000201584
					A8RQ03	CLOBOL_02619	Glycine radical domain-containing protein	0.585849	0.00292411	A8RIU9	CLOBOL_00794	HIT domain-containing protein	0.614267	0.0008593	A8RXW6	CLOBOL_04969	Membrane fusion protein biotin-lipoyl like domain-containing protein	0.672942	0.00191213	A8RYK8	CLOBOL_05155	Thiamine-binding protein domain-containing protein	0.643849	0.00240149
					A8RT47	pyrE	Orotate phosphoribosyltransferase	-0.590644	0.0024423	A8RQ03	CLOBOL_02619	Glycine radical domain-containing protein	0.613434	0.00126915	A8S4Z0	CLOBOL_06922	ABC transporter domain-containing protein	0.669025	0.000953845	A8RNW3	serC	Phosphoserine aminotransferase	0.643088	0.000462826
					A8RM50	CLOBOL_01820	Nitronate monooxygenase domain-containing protein	-0.592291	0.00209609	A8RXW6	CLOBOL_04969	Membrane fusion protein biotin-lipoyl like domain-containing protein	0.611829	0.000683896	A8RQV0	dapF	Diaminopimelate epimerase	0.661036	0.000419976	A8RLL7	CLOBOL_01665	MBL fold metallo-hydrolase	0.637679	0.000222878
					A8RRA9	upp	Uracil phosphoribosyltransferase	-0.598483	0.00400552	A8RJZ3	guaA	GMP synthase [glutamine-hydrolyzing]	0.610519	0.000283602	A8S0C6	CLOBOL_05640	HTH cro/C1-type domain-containing protein	0.656532	0.0002675	A8RLW7	pfkA	ATP-dependent 6-phosphofructokinase	0.636839	0.00197004
					A8RRS8	CLOBOL_03082	Amidohydrolase-related domain-containing protein	-0.600533	0.00174079	A8RP83	CLOBOL_02396	AMP-dependent synthetase/ligase domain-containing protein	0.602462	0.00042204	A8S1F3	rplX	50S ribosomal protein L24	0.655571	0.0431554	A8S0C6	CLOBOL_05640	HTH cro/C1-type domain-containing protein	0.636118	0.000561308
					A8RTM1	CLOBOL_03720	Twitching motility protein PilT	-0.604973	0.00114379	A8RYK8	CLOBOL_05155	Thiamine-binding protein domain-containing protein	0.599712	0.00170732	A8RIU9	CLOBOL_00794	HIT domain-containing protein	0.64759	0.000762559	A8S1C5	rplM	50S ribosomal protein L13	0.635676	0.0133497
					A8RZ21	gcvPB	Probable glycine dehydrogenase (decarboxylating) subunit 2	-0.6132	0.000587458	A8RHW3	efp	Elongation factor P	0.597869	0.0172545	A8RI40	ftsZ	Cell division protein FtsZ	0.6403	0.00366227	A8RUW5	CLOBOL_04141	Probable transcriptional regulatory protein CLOBOL_04141	0.635309	0.00653849
					A8RX17	CLOBOL_04766	Electron transfer flavoprotein alpha/beta-subunit N-terminal domain-containing protein	-0.616899	0.00136216	A8RZK4	infC	Translation initiation factor IF-3	0.594067	0.00575638	A8RJZ3	guaA	GMP synthase [glutamine-hydrolyzing]	0.639531	0.000572715	A8S358	CLOBOL_06501	S1 motif domain-containing protein	0.626047	0.000557185
					A8RZH5	CLOBOL_05418	3-oxoacyl-[acyl-carrier-protein] reductase	-0.618788	0.0026323	A8RLL7	CLOBOL_01665	MBL fold metallo-hydrolase	0.590041	0.000318319	A8RMM7	CLOBOL_01959	3-deoxy-7-phosphoheptulonate synthase	0.638534	0.00067142	A8RMS3	pheT	Phenylalanine--tRNA ligase beta subunit	0.618369	0.00396049
					A8RJA4	CLOBOL_01150	D-amino acid aminotransferase	-0.618902	0.00542753	A8S1Y7	CLOBOL_06213	4Fe-4S ferredoxin-type domain-containing protein	0.589977	0.00176819	A8S1E0	rpsM	30S ribosomal protein S13	0.624518	0.0370594	A8RTX1	atpG	ATP synthase gamma chain	0.618048	0.0014878
					A8RVZ9	CLOBOL_04441	GMP synthase (glutamine-hydrolyzing)	-0.618971	0.00237686	A8RLW6	dnaX	DNA polymerase III subunit gamma/tau	0.589104	0.00125269	A8RM64	fabH	Beta-ketoacyl-[acyl-carrier-protein] synthase III	0.622505	0.000911929	A8RLW6	dnaX	DNA polymerase III subunit gamma/tau	0.615253	0.00407405
					A8RSL7	CLOBOL_03366	FAD-binding PCMH-type domain-containing protein	-0.619538	0.000585726	A8RX61	pfkA	ATP-dependent 6-phosphofructokinase	0.586237	0.0170522	A8RHX7	CLOBOL_00534	ABC transporter substrate-binding protein	0.621818	0.00321408	A8RM61	CLOBOL_01828	Nitronate monooxygenase domain-containing protein	0.612606	0.00149165
					A8RXQ3	CLOBOL_04918	Extracellular solute-binding protein	-0.622109	0.00444822	A8RGS6	CLOBOL_00213	Uncharacterized protein	-0.589762	0.0126915	A8RY41	leuA	2-isopropylmalate synthase	0.620747	0.00220724	A8S4F7	CLOBOL_06975	Diaminopimelate decarboxylase	0.611242	0.000194032
					A8RMB5	selA	L-seryl-tRNA(Sec) selenium transferase	-0.630628	0.0052976	A8RYX1	CLOBOL_05253	Thioredoxin-like fold domain-containing protein	-0.591609	0.000179536	A8S0R6	CLOBOL_05746	HTH cro/C1-type domain-containing protein	0.617484	0.000535633	A8RKB7	CLOBOL_01261	DJ-1/PfpI domain-containing protein	0.61045	0.00143422
					A8RMP3	CLOBOL_01976	Bifunctional 4-hydroxy-2-oxoglutarate aldolase/2-dehydro-3-deoxy-phosphogluconate aldolase	-0.632138	0.0096458	A8RSL6	CLOBOL_03365	2Fe-2S ferredoxin-type domain-containing protein	-0.594392	0.000352794	A8RLW3	CLOBOL_01761	Uncharacterized protein	0.614355	0.00101208	A8S2N9	CLOBOL_06366	AAA domain-containing protein	0.610162	0.00137722
					A8S5K9	CLOBOL_07242	Ethanolamine utilization protein EutN	-0.632411	0.00894207	A8RZ21	gcvPB	Probable glycine dehydrogenase (decarboxylating) subunit 2	-0.601203	0.000207093	A8RW02	CLOBOL_04443	Cation-transporting P-type ATPase N-terminal domain-containing protein	0.614257	0.00514433	A8RY34	CLOBOL_05018	dTDP-4-dehydrorhamnose reductase	0.608492	0.00108488
					A8RGK3	CLOBOL_00160	ACT domain-containing protein	-0.633173	0.000847629	A8S2A9	CLOBOL_06021	Deacetylase sirtuin-type domain-containing protein	-0.603688	0.000288042	A8S060	CLOBOL_05591	DUF1490 domain-containing protein	0.611735	0.00153016	A8RRC7	CLOBOL_02978	ABC transporter domain-containing protein	0.60845	0.000986257
					A8RJU0	CLOBOL_01025	(2Fe-2S) ferredoxin domain-containing protein	-0.633281	0.000460901	A8RTC9	CLOBOL_03628	Alpha-galactosidase	-0.609797	0.00020313	A8RP54	CLOBOL_02372	HTH lysR-type domain-containing protein	0.605827	0.00111048	A8S364	secA	Protein translocase subunit SecA	0.60642	0.00223941
					A8S5K3	CLOBOL_07237	Glycyl-radical enzyme activating protein	-0.636601	0.00101895	A8RX18	CLOBOL_04767	FAD dependent oxidoreductase domain-containing protein	-0.611208	0.000452827	A8S358	CLOBOL_06501	S1 motif domain-containing protein	0.60048	0.000632353	A8RIA9	CLOBOL_00644	Solute-binding protein family 5 domain-containing protein	0.602585	0.00292724
					A8RU04	CLOBOL_03853	SseB family protein	-0.639113	0.0103438	A8RXQ3	CLOBOL_04918	Extracellular solute-binding protein	-0.61301	0.00222277	A8S2N9	CLOBOL_06366	AAA domain-containing protein	0.599148	0.00172641	A8S409	CLOBOL_06784	Lipoprotein	0.599429	0.0206032
					A8RSL8	CLOBOL_03367	Aldehyde oxidase/xanthine dehydrogenase a/b hammerhead domain-containing protein	-0.646386	0.000665352	A8RLQ2	CLOBOL_01700	TRAP transporter substrate-binding protein	-0.614855	0.000660492	A8RXT8	CLOBOL_04945	branched-chain-amino-acid transaminase	0.594929	0.000441942	A8S013	CLOBOL_05553	DUF4143 domain-containing protein	0.592736	0.017465
					A8RM99	CLOBOL_01853	Extracellular solute-binding protein	-0.656219	0.00921797	A8RJW4	CLOBOL_01049	Cyclodeaminase/cyclohydrolase domain-containing protein	-0.61551	0.000942136	A8S1G2	rplW	50S ribosomal protein L23	0.593632	0.0165309	A8RPY1	CLOBOL_02596	HTH lacI-type domain-containing protein	0.591751	0.00102377
					A8S5H6	CLOBOL_07210	CsbD-like domain-containing protein	-0.656624	0.000695753	A8RSL7	CLOBOL_03366	FAD-binding PCMH-type domain-containing protein	-0.619159	0.000225479	A8RLL7	CLOBOL_01665	MBL fold metallo-hydrolase	0.59104	0.000668239	A8RQU5	CLOBOL_02829	4-alpha-glucanotransferase	-0.591423	0.00037602
					A8RKH8	CLOBOL_01322	Hemerythrin-like domain-containing protein	-0.665291	0.00266733	A8RX17	CLOBOL_04766	Electron transfer flavoprotein alpha/beta-subunit N-terminal domain-containing protein	-0.621541	0.000800325	A8S013	CLOBOL_05553	DUF4143 domain-containing protein	0.590663	0.013078	A8RL87	gcvPB	Probable glycine dehydrogenase (decarboxylating) subunit 2	-0.594051	0.000946448
					A8RHS2	CLOBOL_00490	L-serine dehydratase	-0.66583	0.0013357	A8RSA2	kduI	4-deoxy-L-threo-5-hexosulose-uronate ketol-isomerase	-0.622508	0.000802721	A8S4E1	CLOBOL_06964	Ribose-5-phosphate isomerase C-terminal domain-containing protein	-0.58523	0.0116989	A8RTM1	CLOBOL_03720	Twitching motility protein PilT	-0.598738	0.000485066
					A8S5J7	CLOBOL_07231	BMC domain-containing protein	-0.66746	0.0016929	A8RGK6	CLOBOL_00162	Pyruvate/ketoisovalerate oxidoreductase catalytic domain-containing protein	-0.625447	0.000488088	A8RMP3	CLOBOL_01976	Bifunctional 4-hydroxy-2-oxoglutarate aldolase/2-dehydro-3-deoxy-phosphogluconate aldolase	-0.589205	0.00717239	A8RMC6	CLOBOL_01871	Glycine reductase complex component B subunit gamma	-0.600274	0.041128
					A8RVA6	CLOBOL_04228	Aminotransferase class I/II-fold pyridoxal phosphate-dependent enzyme	-0.669452	0.000728787	A8RJQ2	CLOBOL_00987	Stage 0 sporulation protein A homolog	-0.625597	0.00307084	A8RWY5	CLOBOL_04739	Pyridine nucleotide-disulfide oxidoreductase	-0.590687	0.00136644	A8RTC9	CLOBOL_03628	Alpha-galactosidase	-0.603427	0.000576245
					A8S1W9	CLOBOL_06195	Nucleotidyl transferase domain-containing protein	-0.671453	0.000378306	A8RGA0	CLOBOL_00084	Betaine reductase complex component B subunit beta	-0.625695	0.000162438	A8RTM9	CLOBOL_03728	Cytidylate kinase-like family protein	-0.596199	0.0241226	A8RSL6	CLOBOL_03365	2Fe-2S ferredoxin-type domain-containing protein	-0.611197	0.000366582
					A8RGU9	CLOBOL_00232	CBS domain-containing protein	-0.674225	0.012288	A8RTM1	CLOBOL_03720	Twitching motility protein PilT	-0.627033	0.000371816	A8RTM1	CLOBOL_03720	Twitching motility protein PilT	-0.596884	0.000659842	A8RX15	CLOBOL_04764	Nitroreductase domain-containing protein	-0.615386	0.000629468
					A8RZD6	CLOBOL_05391	ABC transporter domain-containing protein	-0.6743	0.000351849	A8RJA4	CLOBOL_01150	D-amino acid aminotransferase	-0.630502	0.000932584	A8RZK3	rpmI	50S ribosomal protein L35	-0.60185	0.000585521	A8RGA0	CLOBOL_00084	Betaine reductase complex component B subunit beta	-0.616072	0.000214164
					A8S5L1	metK	S-adenosylmethionine synthase	-0.678349	0.0117035	A8S5K3	CLOBOL_07237	Glycyl-radical enzyme activating protein	-0.631867	0.000382803	A8RI93	CLOBOL_00632	Hydroxyacid dehydrogenase	-0.606081	0.00109784	A8RXQ3	CLOBOL_04918	Extracellular solute-binding protein	-0.6175	0.00229852
					A8S5K4	CLOBOL_07238	BMC circularly permuted domain-containing protein	-0.679158	0.00110724	A8RRR6	CLOBOL_03074	Amidohydrolase-related domain-containing protein	-0.632239	0.00100297	A8RRS2	CLOBOL_03078	4Fe-4S ferredoxin-type domain-containing protein	-0.606893	0.000248121	A8RJU0	CLOBOL_01025	(2Fe-2S) ferredoxin domain-containing protein	-0.617853	0.000181384
					A8RGK9	CLOBOL_00164	Phenylacetate-coenzyme A ligase	-0.688137	0.00107632	A8RZH5	CLOBOL_05418	3-oxoacyl-[acyl-carrier-protein] reductase	-0.637029	0.00099411	A8RLQ2	CLOBOL_01700	TRAP transporter substrate-binding protein	-0.611023	0.000729025	A8S2E3	CLOBOL_06050	HPr domain-containing protein	-0.618367	0.0204353
					A8RX18	CLOBOL_04767	FAD dependent oxidoreductase domain-containing protein	-0.688656	0.00105852	A8RMN1	CLOBOL_01964	Cytidylate kinase-like family protein	-0.645335	0.000898589	A8RJA4	CLOBOL_01150	D-amino acid aminotransferase	-0.612333	0.00112618	A8RZ21	gcvPB	Probable glycine dehydrogenase (decarboxylating) subunit 2	-0.619774	0.000211033
					A8RSA2	kduI	4-deoxy-L-threo-5-hexosulose-uronate ketol-isomerase	-0.694319	0.00257444	A8S5K9	CLOBOL_07242	Ethanolamine utilization protein EutN	-0.649379	0.00446436	A8RZ21	gcvPB	Probable glycine dehydrogenase (decarboxylating) subunit 2	-0.612399	0.000221261	A8RJQ2	CLOBOL_00987	Stage 0 sporulation protein A homolog	-0.620283	0.00314709
					A8RTM9	CLOBOL_03728	Cytidylate kinase-like family protein	-0.694376	0.0415491	A8RJU0	CLOBOL_01025	(2Fe-2S) ferredoxin domain-containing protein	-0.649466	0.000130846	A8S1F8	rpsC	30S ribosomal protein S3	-0.613213	0.006884	A8RHY4	CLOBOL_00540	GatB/YqeY domain-containing protein	-0.622771	0.00399533
					A8RTL9	mgsA	Methylglyoxal synthase	-0.697411	0.00202931	A8S5J7	CLOBOL_07231	BMC domain-containing protein	-0.650319	0.000783044	A8RJU0	CLOBOL_01025	(2Fe-2S) ferredoxin domain-containing protein	-0.614318	0.000185986	A8RMN1	CLOBOL_01964	Cytidylate kinase-like family protein	-0.624177	0.000318069
					A8RYP3	CLOBOL_05185	D-aminopeptidase	-0.69766	0.000543964	A8RI93	CLOBOL_00632	Hydroxyacid dehydrogenase	-0.651814	0.000554007	A8RRT8	CLOBOL_03091	Carbamate kinase	-0.616908	0.000248636	A8RRR6	CLOBOL_03074	Amidohydrolase-related domain-containing protein	-0.626219	0.00155054
					A8S5L8	CLOBOL_07248	Aldehyde dehydrogenase domain-containing protein	-0.699553	0.000590318	A8RVA6	CLOBOL_04228	Aminotransferase class I/II-fold pyridoxal phosphate-dependent enzyme	-0.660897	0.000266999	A8RXQ3	CLOBOL_04918	Extracellular solute-binding protein	-0.61695	0.00225954	A8RRT8	CLOBOL_03091	Carbamate kinase	-0.627828	0.000332331
					A8RJP6	CLOBOL_00981	Fucose isomerase	-0.711309	0.000758606	A8RRT8	CLOBOL_03091	Carbamate kinase	-0.66259	0.000157782	A8RKA1	CLOBOL_01249	DUF4364 family protein	-0.622017	0.000895744	A8RWP8	codY	Global transcriptional regulator CodY	-0.629484	0.0042749
					A8RHN6	CLOBOL_00463	4Fe-4S ferredoxin-type domain-containing protein	-0.711691	0.00417904	A8S563	CLOBOL_07115	HIT domain-containing protein	-0.663672	0.00176607	A8RI53	murD	UDP-N-acetylmuramoylalanine--D-glutamate ligase	-0.629116	0.0112413	A8S5K9	CLOBOL_07242	Ethanolamine utilization protein EutN	-0.634807	0.00487829
					A8RUF8	rqcH	Rqc2 homolog RqcH	-0.717036	0.0236078	A8RRT2	CLOBOL_03085	Transcriptional regulator	-0.66783	0.00378685	A8RJP6	CLOBOL_00981	Fucose isomerase	-0.630373	0.000772995	A8RKG7	pfp	Pyrophosphate--fructose 6-phosphate 1-phosphotransferase	-0.635729	0.00191203
					A8RZU0	CLOBOL_05502	Uroporphyrinogen decarboxylase (URO-D) domain-containing protein	-0.718187	0.000291959	A8RT48	pyrD	Dihydroorotate dehydrogenase	-0.675823	0.00154918	A8S186	frr	Ribosome-recycling factor	-0.631332	0.0229697	A8RT48	pyrD	Dihydroorotate dehydrogenase	-0.63962	0.00227682
					A8RGW8	CLOBOL_00248	SIS domain-containing protein	-0.718277	0.000326082	A8RSL8	CLOBOL_03367	Aldehyde oxidase/xanthine dehydrogenase a/b hammerhead domain-containing protein	-0.676375	0.000147383	A8RSL7	CLOBOL_03366	FAD-binding PCMH-type domain-containing protein	-0.635208	0.00019616	A8S5L1	metK	S-adenosylmethionine synthase	-0.642001	0.00838003
					A8S1W8	glgC	Glucose-1-phosphate adenylyltransferase	-0.71903	0.000366607	A8RMB5	selA	L-seryl-tRNA(Sec) selenium transferase	-0.67775	0.00257974	A8RZH5	CLOBOL_05418	3-oxoacyl-[acyl-carrier-protein] reductase	-0.636172	0.00105237	A8RJW4	CLOBOL_01049	Cyclodeaminase/cyclohydrolase domain-containing protein	-0.642135	0.00102516
					A8RX05	CLOBOL_04756	Phosphoenolpyruvate-protein phosphotransferase	-0.720443	0.0100897	A8S1W9	CLOBOL_06195	Nucleotidyl transferase domain-containing protein	-0.678638	9.89481e-05	A8RTL9	mgsA	Methylglyoxal synthase	-0.644361	0.00124892	A8S5K3	CLOBOL_07237	Glycyl-radical enzyme activating protein	-0.64523	0.000385938
					A8RRT2	CLOBOL_03085	Transcriptional regulator	-0.724355	0.00500469	A8RWP8	codY	Global transcriptional regulator CodY	-0.681412	0.00463569	A8S5K3	CLOBOL_07237	Glycyl-radical enzyme activating protein	-0.6444	0.000393539	A8S5J7	CLOBOL_07231	BMC domain-containing protein	-0.650803	0.000871289
					A8S1A0	CLOBOL_05899	Gfo/Idh/MocA family oxidoreductase	-0.725764	0.00172655	A8S5K4	CLOBOL_07238	BMC circularly permuted domain-containing protein	-0.681486	0.000405701	A8RVA6	CLOBOL_04228	Aminotransferase class I/II-fold pyridoxal phosphate-dependent enzyme	-0.647726	0.000349493	A8RRS2	CLOBOL_03078	4Fe-4S ferredoxin-type domain-containing protein	-0.651153	0.000236619
					A8RGV7	CLOBOL_00239	YjbQ family protein	-0.727025	0.000383852	A8S5L1	metK	S-adenosylmethionine synthase	-0.687954	0.0060142	A8RX18	CLOBOL_04767	FAD dependent oxidoreductase domain-containing protein	-0.650061	0.000382263	A8RT47	pyrE	Orotate phosphoribosyltransferase	-0.651886	0.00136278
					A8RYX7	CLOBOL_05259	FAD/NAD(P)-binding domain-containing protein	-0.729151	0.000266946	A8RHY4	CLOBOL_00540	GatB/YqeY domain-containing protein	-0.693964	0.00103759	A8RRT3	CLOBOL_03086	Tryptophan synthase beta chain-like PALP domain-containing protein	-0.651314	0.0003212	A8RZH5	CLOBOL_05418	3-oxoacyl-[acyl-carrier-protein] reductase	-0.653618	0.00100895
					A8RYX6	CLOBOL_05258	FAD/NAD(P)-binding oxidoreductase	-0.730169	0.000485172	A8RZU0	CLOBOL_05502	Uroporphyrinogen decarboxylase (URO-D) domain-containing protein	-0.694143	9.77541e-05	A8RT48	pyrD	Dihydroorotate dehydrogenase	-0.664038	0.00236627	A8RMP3	CLOBOL_01976	Bifunctional 4-hydroxy-2-oxoglutarate aldolase/2-dehydro-3-deoxy-phosphogluconate aldolase	-0.653845	0.00199088
					A8RXE0	CLOBOL_04858	Cytidylate kinase-like family protein	-0.741137	0.000533346	A8RTL9	mgsA	Methylglyoxal synthase	-0.697137	0.000705217	A8S5L1	metK	S-adenosylmethionine synthase	-0.665719	0.00739669	A8RX18	CLOBOL_04767	FAD dependent oxidoreductase domain-containing protein	-0.657117	0.000395797
					A8RRS5	CLOBOL_03080	4Fe-4S ferredoxin-type domain-containing protein	-0.747905	0.000415449	A8RTM9	CLOBOL_03728	Cytidylate kinase-like family protein	-0.703298	0.00503554	A8S5J7	CLOBOL_07231	BMC domain-containing protein	-0.666533	0.000734165	A8RYP3	CLOBOL_05185	D-aminopeptidase	-0.657887	0.000278631
					A8RXX4	CLOBOL_04976	V-type ATP synthase subunit C	-0.75365	0.000333792	A8RGV7	CLOBOL_00239	YjbQ family protein	-0.703526	0.00014261	A8RHL9	CLOBOL_00450	fructose-bisphosphate aldolase	-0.670595	0.000723054	A8RRT2	CLOBOL_03085	Transcriptional regulator	-0.668872	0.00348406
					A8RWY5	CLOBOL_04739	Pyridine nucleotide-disulfide oxidoreductase	-0.760797	0.00167153	A8S5L8	CLOBOL_07248	Aldehyde dehydrogenase domain-containing protein	-0.70418	0.000193215	A8S5K4	CLOBOL_07238	BMC circularly permuted domain-containing protein	-0.681644	0.000457422	A8RVA6	CLOBOL_04228	Aminotransferase class I/II-fold pyridoxal phosphate-dependent enzyme	-0.675232	0.000278231
					A8RSA5	uxuA	Mannonate dehydratase	-0.763523	0.00061438	A8S2E3	CLOBOL_06050	HPr domain-containing protein	-0.708767	0.00719404	A8RZD6	CLOBOL_05391	ABC transporter domain-containing protein	-0.682718	0.000190743	A8S1A0	CLOBOL_05899	Gfo/Idh/MocA family oxidoreductase	-0.686363	0.00113063
					A8RT48	pyrD	Dihydroorotate dehydrogenase	-0.764382	0.00376509	A8RHL9	CLOBOL_00450	fructose-bisphosphate aldolase	-0.712547	0.000398536	A8RYP3	CLOBOL_05185	D-aminopeptidase	-0.685781	0.000218904	A8S5K4	CLOBOL_07238	BMC circularly permuted domain-containing protein	-0.688932	0.000439543
					A8S5U6	fhs	Formate--tetrahydrofolate ligase	-0.768034	0.00134425	A8RU04	CLOBOL_03853	SseB family protein	-0.714602	0.00234075	A8S1W9	CLOBOL_06195	Nucleotidyl transferase domain-containing protein	-0.687432	0.000109264	A8S1W8	glgC	Glucose-1-phosphate adenylyltransferase	-0.689969	0.000157146
					A8RXP6	CLOBOL_04912	Uncharacterized protein	-0.778651	0.000243475	A8RYX7	CLOBOL_05259	FAD/NAD(P)-binding domain-containing protein	-0.715082	8.11677e-05	A8RJQ2	CLOBOL_00987	Stage 0 sporulation protein A homolog	-0.688008	0.00263186	A8RL88	gcvPA	Probable glycine dehydrogenase (decarboxylating) subunit 1	-0.690165	0.00125911
					A8S5N4	CLOBOL_07263	Uncharacterized protein	-0.783157	0.00141643	A8RRS5	CLOBOL_03080	4Fe-4S ferredoxin-type domain-containing protein	-0.719751	0.000174107	A8RJW4	CLOBOL_01049	Cyclodeaminase/cyclohydrolase domain-containing protein	-0.69447	0.000460704	A8RSA2	kduI	4-deoxy-L-threo-5-hexosulose-uronate ketol-isomerase	-0.695966	0.000502943
					A8S382	araA	L-arabinose isomerase	-0.783193	0.000203318	A8RYP3	CLOBOL_05185	D-aminopeptidase	-0.722924	0.000150493	A8S5L8	CLOBOL_07248	Aldehyde dehydrogenase domain-containing protein	-0.696525	0.000231509	A8S1W9	CLOBOL_06195	Nucleotidyl transferase domain-containing protein	-0.696512	9.83258e-05
					A8RHL9	CLOBOL_00450	fructose-bisphosphate aldolase	-0.785019	0.000744246	A8RXX4	CLOBOL_04976	V-type ATP synthase subunit C	-0.723091	0.000192669	A8RMN1	CLOBOL_01964	Cytidylate kinase-like family protein	-0.698449	0.000191559	A8RRS5	CLOBOL_03080	4Fe-4S ferredoxin-type domain-containing protein	-0.698431	0.000218365
					A8RZ23	CLOBOL_05299	Dihydrolipoyl dehydrogenase	-0.785973	0.000230246	A8S1W8	glgC	Glucose-1-phosphate adenylyltransferase	-0.727606	0.000104097	A8RSL8	CLOBOL_03367	Aldehyde oxidase/xanthine dehydrogenase a/b hammerhead domain-containing protein	-0.699696	0.000141921	A8RHS2	CLOBOL_00490	L-serine dehydratase	-0.69951	0.000325699
					A8RGK6	CLOBOL_00162	Pyruvate/ketoisovalerate oxidoreductase catalytic domain-containing protein	-0.786213	0.00105255	A8S1A0	CLOBOL_05899	Gfo/Idh/MocA family oxidoreductase	-0.730182	0.000703828	A8RZU0	CLOBOL_05502	Uroporphyrinogen decarboxylase (URO-D) domain-containing protein	-0.699891	0.00011858	A8RGV7	CLOBOL_00239	YjbQ family protein	-0.699893	0.000167435
					A8RRT3	CLOBOL_03086	Tryptophan synthase beta chain-like PALP domain-containing protein	-0.79769	0.000294583	A8RZD6	CLOBOL_05391	ABC transporter domain-containing protein	-0.730629	8.31901e-05	A8RMB5	selA	L-seryl-tRNA(Sec) selenium transferase	-0.700099	0.00225723	A8S5L8	CLOBOL_07248	Aldehyde dehydrogenase domain-containing protein	-0.704786	0.000226044
					A8RRT8	CLOBOL_03091	Carbamate kinase	-0.799922	0.000268861	A8RUS9	CLOBOL_04110	Uncharacterized protein	-0.731349	0.00899086	A8S260	CLOBOL_06286	Aspartate ammonia-lyase	-0.700601	0.0102544	A8RGK9	CLOBOL_00164	Phenylacetate-coenzyme A ligase	-0.70619	0.00021005
					A8S5T4	CLOBOL_07311	NAD(P)H-dependent oxidoreductase subunit E	-0.81355	0.000199807	A8RGW8	CLOBOL_00248	SIS domain-containing protein	-0.735658	7.80343e-05	A8RRS5	CLOBOL_03080	4Fe-4S ferredoxin-type domain-containing protein	-0.702671	0.000240413	A8RUS9	CLOBOL_04110	Uncharacterized protein	-0.708269	0.0181547
					A8S5U0	gcvT	Aminomethyltransferase	-0.813886	0.000471258	A8RJP6	CLOBOL_00981	Fucose isomerase	-0.7386	0.000169915	A8RSA2	kduI	4-deoxy-L-threo-5-hexosulose-uronate ketol-isomerase	-0.709629	0.000699408	A8RTL9	mgsA	Methylglyoxal synthase	-0.709234	0.000945871
					A8RQU1	CLOBOL_02825	PTS EIIA type-1 domain-containing protein	-0.816791	0.00346114	A8RMC6	CLOBOL_01871	Glycine reductase complex component B subunit gamma	-0.743503	0.0221345	A8RRT2	CLOBOL_03085	Transcriptional regulator	-0.709889	0.00304147	A8RKF3	ispH	4-hydroxy-3-methylbut-2-enyl diphosphate reductase	-0.710668	0.043336
					A8RZ17	glyA	Serine hydroxymethyltransferase	-0.81782	0.000850691	A8RUF8	rqcH	Rqc2 homolog RqcH	-0.74415	0.0108221	A8RGK6	CLOBOL_00162	Pyruvate/ketoisovalerate oxidoreductase catalytic domain-containing protein	-0.713325	0.000598584	A8RYX1	CLOBOL_05253	Thioredoxin-like fold domain-containing protein	-0.710852	0.000294501
					A8RGV5	CLOBOL_00237	Carbohydrate kinase PfkB domain-containing protein	-0.823375	0.000220739	A8RRT3	CLOBOL_03086	Tryptophan synthase beta chain-like PALP domain-containing protein	-0.746126	9.94965e-05	A8RHY4	CLOBOL_00540	GatB/YqeY domain-containing protein	-0.714702	0.000729415	A8RYX7	CLOBOL_05259	FAD/NAD(P)-binding domain-containing protein	-0.71132	9.56514e-05
					A8S0B7	CLOBOL_05633	Histidine kinase	-0.823406	0.000649999	A8RHN6	CLOBOL_00463	4Fe-4S ferredoxin-type domain-containing protein	-0.753542	0.00154053	A8S1W8	glgC	Glucose-1-phosphate adenylyltransferase	-0.716655	0.000132442	A8RZU0	CLOBOL_05502	Uroporphyrinogen decarboxylase (URO-D) domain-containing protein	-0.712129	9.93262e-05
					A8S328	CLOBOL_06470	Sodium:alanine symporter family protein	-0.824965	0.001005	A8RSA5	uxuA	Mannonate dehydratase	-0.753894	0.000183125	A8RXX4	CLOBOL_04976	V-type ATP synthase subunit C	-0.720187	0.000136239	A8RXX4	CLOBOL_04976	V-type ATP synthase subunit C	-0.712414	0.000209646
					A8RJU3	CLOBOL_01028	DRTGG domain-containing protein	-0.826557	0.000310057	A8RWQ4	CLOBOL_04662	UDP-glucose 4-epimerase	-0.756715	0.000175712	A8RGV7	CLOBOL_00239	YjbQ family protein	-0.7234	0.000142844	A8RGK6	CLOBOL_00162	Pyruvate/ketoisovalerate oxidoreductase catalytic domain-containing protein	-0.715925	0.000269929
					A8RRT4	CLOBOL_03087	Peptidase M20 dimerisation domain-containing protein	-0.832052	0.000273962	A8RYX6	CLOBOL_05258	FAD/NAD(P)-binding oxidoreductase	-0.759882	0.000137167	A8RYX7	CLOBOL_05259	FAD/NAD(P)-binding domain-containing protein	-0.723889	9.25792e-05	A8RJP6	CLOBOL_00981	Fucose isomerase	-0.720226	0.000214408
					A8RYY3	CLOBOL_05264	DhaL domain-containing protein	-0.849934	0.000255153	A8RZ17	glyA	Serine hydroxymethyltransferase	-0.761559	0.000448665	A8RWP8	codY	Global transcriptional regulator CodY	-0.725661	0.00277422	A8RGW8	CLOBOL_00248	SIS domain-containing protein	-0.721602	9.70664e-05
					A8RPG0	CLOBOL_02459	anaerobic carbon-monoxide dehydrogenase	-0.861555	0.00664101	A8RRT4	CLOBOL_03087	Peptidase M20 dimerisation domain-containing protein	-0.762588	9.30515e-05	A8RWQ4	CLOBOL_04662	UDP-glucose 4-epimerase	-0.72626	0.000298641	A8RSL8	CLOBOL_03367	Aldehyde oxidase/xanthine dehydrogenase a/b hammerhead domain-containing protein	-0.72349	9.14208e-05
					A8RPG3	CLOBOL_02461	NAD(P)/FAD-dependent oxidoreductase	-0.86369	0.0186862	A8RGK9	CLOBOL_00164	Phenylacetate-coenzyme A ligase	-0.768141	0.000118848	A8RHS2	CLOBOL_00490	L-serine dehydratase	-0.726266	0.000323694	A8RM99	CLOBOL_01853	Extracellular solute-binding protein	-0.727327	0.00415366
					A8RSG8	CLOBOL_03318	Alcohol dehydrogenase iron-type/glycerol dehydrogenase GldA domain-containing protein	-0.872712	0.000366123	A8RXE0	CLOBOL_04858	Cytidylate kinase-like family protein	-0.775517	0.000127096	A8S1A0	CLOBOL_05899	Gfo/Idh/MocA family oxidoreductase	-0.727233	0.000873472	A8RMB5	selA	L-seryl-tRNA(Sec) selenium transferase	-0.727664	0.00355355
					A8RPB9	CLOBOL_02426	Pyruvate carboxyltransferase domain-containing protein	-0.886009	0.00897435	A8S5N4	CLOBOL_07263	Uncharacterized protein	-0.778581	0.000497318	A8RRT4	CLOBOL_03087	Peptidase M20 dimerisation domain-containing protein	-0.734304	0.000117038	A8RRT3	CLOBOL_03086	Tryptophan synthase beta chain-like PALP domain-containing protein	-0.735376	0.000206393
					A8RWQ4	CLOBOL_04662	UDP-glucose 4-epimerase	-0.890485	0.00133923	A8RM99	CLOBOL_01853	Extracellular solute-binding protein	-0.785314	0.00252478	A8RGW8	CLOBOL_00248	SIS domain-containing protein	-0.735157	9.38084e-05	A8S5N4	CLOBOL_07263	Uncharacterized protein	-0.736063	0.000736013
					A8RL88	gcvPA	Probable glycine dehydrogenase (decarboxylating) subunit 1	-0.902442	0.00109727	A8RGV5	CLOBOL_00237	Carbohydrate kinase PfkB domain-containing protein	-0.787804	8.17663e-05	A8RGK9	CLOBOL_00164	Phenylacetate-coenzyme A ligase	-0.737959	0.000194839	A8RSA5	uxuA	Mannonate dehydratase	-0.738741	0.000297282
					A8RU85	pepT	Peptidase T	-0.907922	0.000457318	A8RZ23	CLOBOL_05299	Dihydrolipoyl dehydrogenase	-0.793956	6.4025e-05	A8RZK1	rplT	50S ribosomal protein L20	-0.746418	0.00587899	A8RZD6	CLOBOL_05391	ABC transporter domain-containing protein	-0.74142	8.36444e-05
					A8RTE4	CLOBOL_03643	DUF4867 family protein	-0.916219	0.000392709	A8S5U0	gcvT	Aminomethyltransferase	-0.796064	0.000174392	A8S5N4	CLOBOL_07263	Uncharacterized protein	-0.7497	0.000677531	A8RWQ4	CLOBOL_04662	UDP-glucose 4-epimerase	-0.743537	0.000445435
					A8RR60	ackA	Acetate kinase	-0.927552	0.001351	A8S382	araA	L-arabinose isomerase	-0.801449	6.88095e-05	A8RHN6	CLOBOL_00463	4Fe-4S ferredoxin-type domain-containing protein	-0.752853	0.00159796	A8RYX6	CLOBOL_05258	FAD/NAD(P)-binding oxidoreductase	-0.744381	0.000172771
					A8RUG6	CLOBOL_04012	MBL fold metallo-hydrolase	-0.93467	0.000115137	A8RHS2	CLOBOL_00490	L-serine dehydratase	-0.809385	0.000108461	A8RYX6	CLOBOL_05258	FAD/NAD(P)-binding oxidoreductase	-0.754035	0.000159768	A8RZ17	glyA	Serine hydroxymethyltransferase	-0.74672	0.0005661
					A8RTE3	CLOBOL_03642	L-fucose isomerase C-terminal domain-containing protein	-0.937607	0.000123224	A8RPG3	CLOBOL_02461	NAD(P)/FAD-dependent oxidoreductase	-0.810869	0.013845	A8RXE0	CLOBOL_04858	Cytidylate kinase-like family protein	-0.765531	0.00015636	A8RXE0	CLOBOL_04858	Cytidylate kinase-like family protein	-0.755547	0.000160457
					A8S5L5	CLOBOL_07246	Phosphate propanoyltransferase	-0.956047	0.000588849	A8S5U6	fhs	Formate--tetrahydrofolate ligase	-0.811719	0.000429084	A8RL88	gcvPA	Probable glycine dehydrogenase (decarboxylating) subunit 1	-0.7708	0.000619382	A8S2Q1	CLOBOL_06373	PurE domain-containing protein	-0.77513	0.001233
					A8S2B0	CLOBOL_06022	Galactokinase N-terminal domain-containing protein	-0.990271	0.000118547	A8S5T4	CLOBOL_07311	NAD(P)H-dependent oxidoreductase subunit E	-0.813782	5.24833e-05	A8RU04	CLOBOL_03853	SseB family protein	-0.786617	0.00327448	A8RRT4	CLOBOL_03087	Peptidase M20 dimerisation domain-containing protein	-0.778093	9.88747e-05
					A8S5K6	CLOBOL_07240	Ethanolamine utilization protein	-1.00125	0.000554491	A8RR60	ackA	Acetate kinase	-0.81466	0.000721256	A8RSA5	uxuA	Mannonate dehydratase	-0.787672	0.000178278	A8RHN6	CLOBOL_00463	4Fe-4S ferredoxin-type domain-containing protein	-0.784771	0.00145664
					A8S5U3	gcvPA	Probable glycine dehydrogenase (decarboxylating) subunit 1	-1.00591	0.000244028	A8RXP6	CLOBOL_04912	Uncharacterized protein	-0.821207	4.92034e-05	A8RZ17	glyA	Serine hydroxymethyltransferase	-0.791723	0.000441584	A8S5U0	gcvT	Aminomethyltransferase	-0.786223	0.000215363
					A8RYZ7	CLOBOL_05276	PTS EIIB type-2 domain-containing protein	-1.02307	0.000508994	A8S260	CLOBOL_06286	Aspartate ammonia-lyase	-0.827887	0.0023515	A8RM99	CLOBOL_01853	Extracellular solute-binding protein	-0.792121	0.00230037	A8RU04	CLOBOL_03853	SseB family protein	-0.796125	0.00156882
					A8RS61	CLOBOL_03212	CSD domain-containing protein	-1.03224	0.024865	A8RQU1	CLOBOL_02825	PTS EIIA type-1 domain-containing protein	-0.833142	0.00150181	A8RZ23	CLOBOL_05299	Dihydrolipoyl dehydrogenase	-0.795123	7.23759e-05	A8RXP6	CLOBOL_04912	Uncharacterized protein	-0.797957	8.86001e-05
					A8RPC3	CLOBOL_02429	Lipoyl-binding domain-containing protein	-1.03373	0.0130087	A8RJU3	CLOBOL_01028	DRTGG domain-containing protein	-0.839517	8.89325e-05	A8S5U6	fhs	Formate--tetrahydrofolate ligase	-0.797738	0.000479718	A8S5U6	fhs	Formate--tetrahydrofolate ligase	-0.801187	0.000502937
					A8RMI5	CLOBOL_01920	4Fe-4S ferredoxin-type domain-containing protein	-1.03438	0.0430082	A8RGU9	CLOBOL_00232	CBS domain-containing protein	-0.844228	0.000237274	A8RXP6	CLOBOL_04912	Uncharacterized protein	-0.80605	7.05682e-05	A8RGV5	CLOBOL_00237	Carbohydrate kinase PfkB domain-containing protein	-0.803509	8.30406e-05
					A8RZ65	CLOBOL_05336	UPF0597 protein CLOBOL_05336	-1.04972	0.000133589	A8S0B7	CLOBOL_05633	Histidine kinase	-0.856169	0.000220482	A8S5U0	gcvT	Aminomethyltransferase	-0.813265	0.000174939	A8RZ23	CLOBOL_05299	Dihydrolipoyl dehydrogenase	-0.805249	6.73517e-05
					A8RJT8	CLOBOL_01023	Uncharacterized protein	-1.06187	0.000146013	A8RYY3	CLOBOL_05264	DhaL domain-containing protein	-0.856854	6.73835e-05	A8RQU1	CLOBOL_02825	PTS EIIA type-1 domain-containing protein	-0.818261	0.00166491	A8S382	araA	L-arabinose isomerase	-0.813925	6.9629e-05
					A8RJT9	CLOBOL_01024	4Fe-4S ferredoxin-type domain-containing protein	-1.07145	0.000307909	A8RPC3	CLOBOL_02429	Lipoyl-binding domain-containing protein	-0.860724	0.0270453	A8RPG3	CLOBOL_02461	NAD(P)/FAD-dependent oxidoreductase	-0.820619	0.0153025	A8S0B7	CLOBOL_05633	Histidine kinase	-0.818113	0.000302881
					A8RZD7	CLOBOL_05392	Periplasmic binding protein domain-containing protein	-1.07336	0.000228649	A8RPG0	CLOBOL_02459	anaerobic carbon-monoxide dehydrogenase	-0.865238	0.00367264	A8RPG0	CLOBOL_02459	anaerobic carbon-monoxide dehydrogenase	-0.82349	0.00583395	A8S5T4	CLOBOL_07311	NAD(P)H-dependent oxidoreductase subunit E	-0.830448	5.81957e-05
					A8RM67	CLOBOL_01832	SpoVT-AbrB domain-containing protein	-1.07855	0.00010141	A8RTE4	CLOBOL_03643	DUF4867 family protein	-0.880723	0.000155728	A8RGV5	CLOBOL_00237	Carbohydrate kinase PfkB domain-containing protein	-0.824864	7.13214e-05	A8RYZ7	CLOBOL_05276	PTS EIIB type-2 domain-containing protein	-0.83061	0.000441002
					A8RZ19	gcvH	Glycine cleavage system H protein	-1.09124	9.88385e-05	A8RUG6	CLOBOL_04012	MBL fold metallo-hydrolase	-0.882092	4.46334e-05	A8S0B7	CLOBOL_05633	Histidine kinase	-0.825285	0.000298984	A8S186	frr	Ribosome-recycling factor	-0.834742	0.0255068
					A8RMC6	CLOBOL_01871	Glycine reductase complex component B subunit gamma	-1.09653	0.0218191	A8RL88	gcvPA	Probable glycine dehydrogenase (decarboxylating) subunit 1	-0.88422	0.000324697	A8S382	araA	L-arabinose isomerase	-0.827722	6.60793e-05	A8RJU3	CLOBOL_01028	DRTGG domain-containing protein	-0.840049	0.000101086
					A8S5H3	CLOBOL_07207	Ferritin	-1.13213	0.00194086	A8S328	CLOBOL_06470	Sodium:alanine symporter family protein	-0.905118	0.00037769	A8RU85	pepT	Peptidase T	-0.837459	0.000249992	A8RR60	ackA	Acetate kinase	-0.841338	0.00247822
					A8S5K2	CLOBOL_07236	Glycyl radical protein	-1.13384	0.000139845	A8RSG8	CLOBOL_03318	Alcohol dehydrogenase iron-type/glycerol dehydrogenase GldA domain-containing protein	-0.914685	9.93003e-05	A8RYY3	CLOBOL_05264	DhaL domain-containing protein	-0.847405	8.79139e-05	A8S328	CLOBOL_06470	Sodium:alanine symporter family protein	-0.845893	0.000384655
					A8RPC5	CLOBOL_02431	Carboxyl transferase	-1.14218	0.00171106	A8RU85	pepT	Peptidase T	-0.916892	0.000137177	A8RJU3	CLOBOL_01028	DRTGG domain-containing protein	-0.850145	9.6833e-05	A8RQU1	CLOBOL_02825	PTS EIIA type-1 domain-containing protein	-0.850899	0.00150713
					A8RGK8	CLOBOL_00163	Indolepyruvate oxidoreductase subunit IorA	-1.14686	6.65017e-05	A8S5L5	CLOBOL_07246	Phosphate propanoyltransferase	-0.931498	0.00024739	A8RUG6	CLOBOL_04012	MBL fold metallo-hydrolase	-0.853667	6.19739e-05	A8S260	CLOBOL_06286	Aspartate ammonia-lyase	-0.851066	0.00474667
					A8RIP1	spoVG	Putative septation protein SpoVG	-1.15091	9.19713e-05	A8S2B0	CLOBOL_06022	Galactokinase N-terminal domain-containing protein	-0.944019	5.49776e-05	A8RL89	gcvH	Glycine cleavage system H protein	-0.857742	0.0215843	A8RS67	CLOBOL_03216	SEC-C domain-containing protein	-0.852458	0.0243385
					A8RZB0	CLOBOL_05373	ABC transporter domain-containing protein	-1.15321	0.000850713	A8S5U3	gcvPA	Probable glycine dehydrogenase (decarboxylating) subunit 1	-0.947043	0.00011427	A8S328	CLOBOL_06470	Sodium:alanine symporter family protein	-0.873061	0.000409406	A8RGU9	CLOBOL_00232	CBS domain-containing protein	-0.854809	0.000352474
					A8S5U4	gcvPB	Probable glycine dehydrogenase (decarboxylating) subunit 2	-1.2147	9.59798e-05	A8S5K6	CLOBOL_07240	Ethanolamine utilization protein	-0.950795	0.000310146	A8RUS9	CLOBOL_04110	Uncharacterized protein	-0.881503	0.00544202	A8RYY3	CLOBOL_05264	DhaL domain-containing protein	-0.856115	8.193e-05
					A8S5L9	CLOBOL_07249	Alcohol dehydrogenase iron-type/glycerol dehydrogenase GldA domain-containing protein	-1.22502	0.000438518	A8RYZ7	CLOBOL_05276	PTS EIIB type-2 domain-containing protein	-0.967766	0.000289174	A8RR60	ackA	Acetate kinase	-0.892665	0.00195301	A8RPG3	CLOBOL_02461	NAD(P)/FAD-dependent oxidoreductase	-0.863537	0.0116102
					A8RZA8	CLOBOL_05372	DUF3798 domain-containing protein	-1.23041	0.0136209	A8S186	frr	Ribosome-recycling factor	-0.983492	0.0075015	A8RSG8	CLOBOL_03318	Alcohol dehydrogenase iron-type/glycerol dehydrogenase GldA domain-containing protein	-0.895542	0.000116388	A8RUG6	CLOBOL_04012	MBL fold metallo-hydrolase	-0.882908	5.39333e-05
					A8RIK8	CLOBOL_00724	ABC transporter domain-containing protein	-1.24272	0.000548515	A8RTE3	CLOBOL_03642	L-fucose isomerase C-terminal domain-containing protein	-0.998178	2.61224e-05	A8S5T4	CLOBOL_07311	NAD(P)H-dependent oxidoreductase subunit E	-0.896074	4.4466e-05	A8RU85	pepT	Peptidase T	-0.887092	0.000332465
					A8RZ28	CLOBOL_05304	Dihydropteroate synthase	-1.24589	9.15335e-05	A8RZD7	CLOBOL_05392	Periplasmic binding protein domain-containing protein	-1.00447	9.55146e-05	A8RTE4	CLOBOL_03643	DUF4867 family protein	-0.919841	0.000153069	A8RPG0	CLOBOL_02459	anaerobic carbon-monoxide dehydrogenase	-0.891875	0.00304651
					A8S5M4	CLOBOL_07253	Glycyl radical protein	-1.28693	0.000396835	A8S5H3	CLOBOL_07207	Ferritin	-1.00534	0.000149096	A8RS61	CLOBOL_03212	CSD domain-containing protein	-0.934933	0.00174472	A8RTE4	CLOBOL_03643	DUF4867 family protein	-0.902667	0.000179379
					A8RKC0	CLOBOL_01264	Galactoside ABC transporter permease	-1.30974	0.00087369	A8RS61	CLOBOL_03212	CSD domain-containing protein	-1.03273	0.000356967	A8S5L5	CLOBOL_07246	Phosphate propanoyltransferase	-0.936202	0.000263163	A8RM67	CLOBOL_01832	SpoVT-AbrB domain-containing protein	-0.903664	0.000930676
					A8RIP4	glgC	Glucose-1-phosphate adenylyltransferase	-1.33463	4.96348e-05	A8RZ19	gcvH	Glycine cleavage system H protein	-1.03782	3.0788e-05	A8RGU9	CLOBOL_00232	CBS domain-containing protein	-0.948047	0.000370391	A8S2B0	CLOBOL_06022	Galactokinase N-terminal domain-containing protein	-0.907389	5.00398e-05
					A8RPQ0	CLOBOL_02534	Thioredoxin	-1.35538	0.00734124	A8RJT8	CLOBOL_01023	Uncharacterized protein	-1.05132	4.42531e-05	A8RTE3	CLOBOL_03642	L-fucose isomerase C-terminal domain-containing protein	-0.954887	3.11776e-05	A8RPB9	CLOBOL_02426	Pyruvate carboxyltransferase domain-containing protein	-0.920218	0.00796739
					A8RMC7	CLOBOL_01872	Glycine reductase	-1.3673	7.22566e-05	A8RZ65	CLOBOL_05336	UPF0597 protein CLOBOL_05336	-1.06108	4.50798e-05	A8RPB9	CLOBOL_02426	Pyruvate carboxyltransferase domain-containing protein	-0.977917	0.00444984	A8S5L5	CLOBOL_07246	Phosphate propanoyltransferase	-0.936572	0.00028354
					A8RMP2	CLOBOL_01975	Carbohydrate kinase PfkB domain-containing protein	-1.37115	9.36236e-05	A8RM67	CLOBOL_01832	SpoVT-AbrB domain-containing protein	-1.06806	0.000103759	A8S5U3	gcvPA	Probable glycine dehydrogenase (decarboxylating) subunit 1	-0.984776	9.68261e-05	A8RSG8	CLOBOL_03318	Alcohol dehydrogenase iron-type/glycerol dehydrogenase GldA domain-containing protein	-0.94292	9.50612e-05
					A8RYY2	CLOBOL_05263	DhaK domain-containing protein	-1.38209	3.95457e-05	A8RJT9	CLOBOL_01024	4Fe-4S ferredoxin-type domain-containing protein	-1.0759	0.000102289	A8RYZ7	CLOBOL_05276	PTS EIIB type-2 domain-containing protein	-0.986225	0.000204581	A8RL89	gcvH	Glycine cleavage system H protein	-0.952518	0.0134695
					A8S5T5	CLOBOL_07312	4Fe-4S ferredoxin-type domain-containing protein	-1.39347	6.34968e-05	A8RPB9	CLOBOL_02426	Pyruvate carboxyltransferase domain-containing protein	-1.08824	0.00182041	A8RZD7	CLOBOL_05392	Periplasmic binding protein domain-containing protein	-0.987147	0.00013986	A8S5U3	gcvPA	Probable glycine dehydrogenase (decarboxylating) subunit 1	-0.952924	0.000112926
					A8RXX3	atpE	V-type proton ATPase subunit E	-1.39974	0.000136283	A8RPC5	CLOBOL_02431	Carboxyl transferase	-1.11895	0.00068869	A8S2B0	CLOBOL_06022	Galactokinase N-terminal domain-containing protein	-1.00006	3.25292e-05	A8RTE3	CLOBOL_03642	L-fucose isomerase C-terminal domain-containing protein	-0.975104	3.13297e-05
					A8RJU2	CLOBOL_01027	NAD(P)H-dependent oxidoreductase subunit E	-1.42645	0.000260313	A8S5K2	CLOBOL_07236	Glycyl radical protein	-1.14096	4.10181e-05	A8S5H3	CLOBOL_07207	Ferritin	-1.00068	0.000709316	A8RZD7	CLOBOL_05392	Periplasmic binding protein domain-containing protein	-0.981362	0.00011913
					A8S1Y4	CLOBOL_06210	2-hydroxyacyl-CoA dehydratase	-1.42996	0.00196198	A8RGK8	CLOBOL_00163	Indolepyruvate oxidoreductase subunit IorA	-1.14797	1.33292e-05	A8S5K6	CLOBOL_07240	Ethanolamine utilization protein	-1.01537	0.000214821	A8S5K6	CLOBOL_07240	Ethanolamine utilization protein	-0.99122	0.000270337
					A8RRN1	CLOBOL_03043	4Fe-4S ferredoxin-type domain-containing protein	-1.44904	9.86691e-05	A8RMI5	CLOBOL_01920	4Fe-4S ferredoxin-type domain-containing protein	-1.14826	0.0176823	A8RPQ0	CLOBOL_02534	Thioredoxin	-1.02037	0.00796789	A8S5H3	CLOBOL_07207	Ferritin	-1.00604	0.000222199
					A8S2E3	CLOBOL_06050	HPr domain-containing protein	-1.50131	0.00904184	A8RZA8	CLOBOL_05372	DUF3798 domain-containing protein	-1.16903	0.00859101	A8RJT8	CLOBOL_01023	Uncharacterized protein	-1.03697	5.74524e-05	A8RPC3	CLOBOL_02429	Lipoyl-binding domain-containing protein	-1.04055	0.00850311
					A8S041	CLOBOL_05576	HTH luxR-type domain-containing protein	-1.50491	0.000125299	A8RIP1	spoVG	Putative septation protein SpoVG	-1.17695	1.9894e-05	A8RMI5	CLOBOL_01920	4Fe-4S ferredoxin-type domain-containing protein	-1.05162	0.0240197	A8RZ19	gcvH	Glycine cleavage system H protein	-1.04563	3.67429e-05
					A8RH97	CLOBOL_00354	Membrane dipeptidase	-1.54153	0.00579258	A8RZ28	CLOBOL_05304	Dihydropteroate synthase	-1.18997	3.16025e-05	A8RM67	CLOBOL_01832	SpoVT-AbrB domain-containing protein	-1.05779	0.000532114	A8RJT8	CLOBOL_01023	Uncharacterized protein	-1.05585	5.27761e-05
					A8RRT7	CLOBOL_03090	Knotted carbamoyltransferase YgeW	-1.56683	9.95235e-05	A8RZB0	CLOBOL_05373	ABC transporter domain-containing protein	-1.20063	0.000186154	A8RZ19	gcvH	Glycine cleavage system H protein	-1.05938	3.31677e-05	A8RJT9	CLOBOL_01024	4Fe-4S ferredoxin-type domain-containing protein	-1.07016	0.000122457
					A8S5K5	CLOBOL_07239	Uncharacterized protein	-1.56695	2.08489e-05	A8S5L9	CLOBOL_07249	Alcohol dehydrogenase iron-type/glycerol dehydrogenase GldA domain-containing protein	-1.22177	0.000158403	A8RZ65	CLOBOL_05336	UPF0597 protein CLOBOL_05336	-1.06362	5.09322e-05	A8RMI5	CLOBOL_01920	4Fe-4S ferredoxin-type domain-containing protein	-1.08635	0.0193229
					A8RMB9	CLOBOL_01866	Uncharacterized protein	-1.5879	8.49795e-05	A8S5U4	gcvPB	Probable glycine dehydrogenase (decarboxylating) subunit 2	-1.2446	2.26634e-05	A8RJT9	CLOBOL_01024	4Fe-4S ferredoxin-type domain-containing protein	-1.06909	0.000114438	A8RZ65	CLOBOL_05336	UPF0597 protein CLOBOL_05336	-1.09267	4.31667e-05
					A8RXQ2	CLOBOL_04917	Carbohydrate kinase PfkB domain-containing protein	-1.59103	0.00013797	A8S5M4	CLOBOL_07253	Glycyl radical protein	-1.26072	0.000157222	A8RZB0	CLOBOL_05373	ABC transporter domain-containing protein	-1.106	0.000465841	A8RZA8	CLOBOL_05372	DUF3798 domain-containing protein	-1.10313	0.0107156
					A8S5G5	CLOBOL_07199	C protein alpha-antigen	-1.6463	0.000481419	A8RMC7	CLOBOL_01872	Glycine reductase	-1.26611	1.08161e-05	A8S5K2	CLOBOL_07236	Glycyl radical protein	-1.13932	4.89523e-05	A8RPC5	CLOBOL_02431	Carboxyl transferase	-1.10593	0.000653887
					A8RZ20	gcvPA	Probable glycine dehydrogenase (decarboxylating) subunit 1	-1.66856	0.000135867	A8RPQ0	CLOBOL_02534	Thioredoxin	-1.27646	0.00362933	A8RPC5	CLOBOL_02431	Carboxyl transferase	-1.14851	0.000201791	A8S5K2	CLOBOL_07236	Glycyl radical protein	-1.13924	5.08359e-05
					A8RIP3	CLOBOL_00749	Nucleotidyl transferase domain-containing protein	-1.68023	7.44986e-05	A8RIP4	glgC	Glucose-1-phosphate adenylyltransferase	-1.32518	7.87422e-06	A8RGK8	CLOBOL_00163	Indolepyruvate oxidoreductase subunit IorA	-1.15763	1.66395e-05	A8RUF8	rqcH	Rqc2 homolog RqcH	-1.14426	0.00179642
					A8RGA2	CLOBOL_00085	Betaine reductase	-1.71532	2.08489e-05	A8RXX3	atpE	V-type proton ATPase subunit E	-1.32696	2.76813e-05	A8RZA8	CLOBOL_05372	DUF3798 domain-containing protein	-1.20004	0.0080065	A8RZB0	CLOBOL_05373	ABC transporter domain-containing protein	-1.15269	0.000293015
					A8RXX9	atpB	V-type ATP synthase beta chain	-1.7175	3.07596e-05	A8RKC0	CLOBOL_01264	Galactoside ABC transporter permease	-1.3572	0.000291082	A8RIP1	spoVG	Putative septation protein SpoVG	-1.20135	2.46181e-05	A8RGK8	CLOBOL_00163	Indolepyruvate oxidoreductase subunit IorA	-1.15464	1.6444e-05
					A8RMB8	CLOBOL_01865	Glycine reductase	-1.71837	0.000103139	A8RRN1	CLOBOL_03043	4Fe-4S ferredoxin-type domain-containing protein	-1.36711	2.36936e-05	A8S5L9	CLOBOL_07249	Alcohol dehydrogenase iron-type/glycerol dehydrogenase GldA domain-containing protein	-1.22237	0.000170962	A8RZ28	CLOBOL_05304	Dihydropteroate synthase	-1.16798	4.15422e-05
					A8RKC2	CLOBOL_01266	Sugar-binding protein	-1.7714	0.000132704	A8S041	CLOBOL_05576	HTH luxR-type domain-containing protein	-1.37575	2.407e-05	A8S5U4	gcvPB	Probable glycine dehydrogenase (decarboxylating) subunit 2	-1.22246	2.62811e-05	A8RIP1	spoVG	Putative septation protein SpoVG	-1.16983	2.66274e-05
					A8RRN2	CLOBOL_03044	FAD-binding FR-type domain-containing protein	-1.83766	0.000218783	A8S1Y4	CLOBOL_06210	2-hydroxyacyl-CoA dehydratase	-1.37646	6.95739e-05	A8RMC7	CLOBOL_01872	Glycine reductase	-1.22919	2.25205e-05	A8RXX3	atpE	V-type proton ATPase subunit E	-1.20248	5.4826e-05
					A8S2Y6	CLOBOL_06438	Rubredoxin-like domain-containing protein	-1.84936	0.00292035	A8RYY2	CLOBOL_05263	DhaK domain-containing protein	-1.39617	8.04126e-06	A8RZ28	CLOBOL_05304	Dihydropteroate synthase	-1.23656	2.77935e-05	A8RS61	CLOBOL_03212	CSD domain-containing protein	-1.23103	0.00101364
					A8RMC4	CLOBOL_01870	Thioredoxin reductase	-1.99209	8.82073e-05	A8S1D7	rpsD	30S ribosomal protein S4	-1.45135	0.032119	A8RXX3	atpE	V-type proton ATPase subunit E	-1.2659	3.91134e-05	A8S5L9	CLOBOL_07249	Alcohol dehydrogenase iron-type/glycerol dehydrogenase GldA domain-containing protein	-1.23992	0.000182144
					A8RKC1	CLOBOL_01265	Ribose/galactose/methyl galactoside import ATP-binding protein	-2.00378	2.08489e-05	A8RJU2	CLOBOL_01027	NAD(P)H-dependent oxidoreductase subunit E	-1.47201	6.81203e-05	A8S5M4	CLOBOL_07253	Glycyl radical protein	-1.27385	0.000159291	A8S5M4	CLOBOL_07253	Glycyl radical protein	-1.24803	0.000196199
					A8RYZ4	CLOBOL_05274	PTS EIIA type-2 domain-containing protein	-2.02253	0.000108757	A8RIK8	CLOBOL_00724	ABC transporter domain-containing protein	-1.47526	0.000229577	A8RRN1	CLOBOL_03043	4Fe-4S ferredoxin-type domain-containing protein	-1.28825	2.24314e-05	A8S5U4	gcvPB	Probable glycine dehydrogenase (decarboxylating) subunit 2	-1.25004	2.78334e-05
					A8RYX3	glpK	Glycerol kinase	-2.32494	2.08489e-05	A8S5T5	CLOBOL_07312	4Fe-4S ferredoxin-type domain-containing protein	-1.48989	9.90392e-06	A8S1Y4	CLOBOL_06210	2-hydroxyacyl-CoA dehydratase	-1.29631	0.000534847	A8RMC7	CLOBOL_01872	Glycine reductase	-1.27977	1.60356e-05
					A8RXX7	atpA	V-type ATP synthase alpha chain	-2.35126	9.88181e-05	A8RH97	CLOBOL_00354	Membrane dipeptidase	-1.49002	0.00757391	A8RPC3	CLOBOL_02429	Lipoyl-binding domain-containing protein	-1.33615	0.00395986	A8RRN1	CLOBOL_03043	4Fe-4S ferredoxin-type domain-containing protein	-1.29094	1.95275e-05
					A8RMC3	CLOBOL_01869	Thioredoxin domain-containing protein	-2.41049	5.70867e-05	A8RMB9	CLOBOL_01866	Uncharacterized protein	-1.49942	2.18665e-05	A8RIP4	glgC	Glucose-1-phosphate adenylyltransferase	-1.34472	9.29525e-06	A8RPQ0	CLOBOL_02534	Thioredoxin	-1.30607	0.00409828
					A8RML7	CLOBOL_01950	Tr-type G domain-containing protein	-2.53756	2.08489e-05	A8RRT7	CLOBOL_03090	Knotted carbamoyltransferase YgeW	-1.52214	1.05059e-05	A8RKC0	CLOBOL_01264	Galactoside ABC transporter permease	-1.36066	0.000270843	A8RIP4	glgC	Glucose-1-phosphate adenylyltransferase	-1.33382	9.07331e-06
					A8S5U1	gcvH	Glycine cleavage system H protein	-2.56894	9.28542e-05	A8S5K5	CLOBOL_07239	Uncharacterized protein	-1.55689	4.14493e-06	A8S041	CLOBOL_05576	HTH luxR-type domain-containing protein	-1.38434	2.37047e-05	A8RKC0	CLOBOL_01264	Galactoside ABC transporter permease	-1.35685	0.000321833
					A8RVA7	CLOBOL_04229	Glutamate dehydrogenase	-2.70772	3.19921e-05	A8RXQ2	CLOBOL_04917	Carbohydrate kinase PfkB domain-containing protein	-1.61828	4.34541e-05	A8RRT7	CLOBOL_03090	Knotted carbamoyltransferase YgeW	-1.38832	2.11646e-05	A8S1Y4	CLOBOL_06210	2-hydroxyacyl-CoA dehydratase	-1.36087	0.000136516
					A8RJ82	CLOBOL_01133	Glutamate synthase domain-containing protein	-2.83331	0.000263987	A8RGA2	CLOBOL_00085	Betaine reductase	-1.63177	7.84294e-06	A8RYY2	CLOBOL_05263	DhaK domain-containing protein	-1.40169	1.00068e-05	A8RYY2	CLOBOL_05263	DhaK domain-containing protein	-1.37297	1.03825e-05
					A8RXP8	CLOBOL_04914	SIS domain-containing protein	-2.92969	8.76842e-05	A8RMP2	CLOBOL_01975	Carbohydrate kinase PfkB domain-containing protein	-1.63563	3.94588e-05	A8RH97	CLOBOL_00354	Membrane dipeptidase	-1.41124	0.0107698	A8RJU2	CLOBOL_01027	NAD(P)H-dependent oxidoreductase subunit E	-1.39322	9.83951e-05
					A8RXR1	CLOBOL_04924	SIS domain-containing protein	-3.03109	2.08489e-05	A8RZ20	gcvPA	Probable glycine dehydrogenase (decarboxylating) subunit 1	-1.70674	4.07675e-05	A8RJU2	CLOBOL_01027	NAD(P)H-dependent oxidoreductase subunit E	-1.42537	7.22143e-05	A8S041	CLOBOL_05576	HTH luxR-type domain-containing protein	-1.39732	3.9631e-05
					A8S5L3	CLOBOL_07245	BMC domain-containing protein	-3.23024	0.000103116	A8RMB8	CLOBOL_01865	Glycine reductase	-1.71555	3.16662e-05	A8S5T5	CLOBOL_07312	4Fe-4S ferredoxin-type domain-containing protein	-1.47457	1.067e-05	A8S5T5	CLOBOL_07312	4Fe-4S ferredoxin-type domain-containing protein	-1.44514	1.5732e-05
					A8S4C1	CLOBOL_06888	Uncharacterized protein	-3.31434	0.000169703	A8S5G5	CLOBOL_07199	C protein alpha-antigen	-1.74674	0.000154619	A8S1D5	rplQ	50S ribosomal protein L17	-1.54728	0.00206661	A8RRT7	CLOBOL_03090	Knotted carbamoyltransferase YgeW	-1.48823	2.28055e-05
					A8RJ96	CLOBOL_01144	Alcohol dehydrogenase iron-type/glycerol dehydrogenase GldA domain-containing protein	-3.3252	2.08927e-05	A8RIP3	CLOBOL_00749	Nucleotidyl transferase domain-containing protein	-1.76025	8.95175e-06	A8RMP2	CLOBOL_01975	Carbohydrate kinase PfkB domain-containing protein	-1.54738	2.78759e-05	A8RMB9	CLOBOL_01866	Uncharacterized protein	-1.52994	2.547e-05
					A8RMC8	CLOBOL_01873	Beta-aspartyl-peptidase	-3.55571	2.08489e-05	A8RKC2	CLOBOL_01266	Sugar-binding protein	-1.84226	3.50574e-05	A8RMB9	CLOBOL_01866	Uncharacterized protein	-1.55928	2.15147e-05	A8RIK8	CLOBOL_00724	ABC transporter domain-containing protein	-1.55724	0.000142316
										A8RMC4	CLOBOL_01870	Thioredoxin reductase	-1.84722	3.0557e-05	A8S5K5	CLOBOL_07239	Uncharacterized protein	-1.57531	6.09679e-06	A8S5K5	CLOBOL_07239	Uncharacterized protein	-1.58583	5.44837e-06
										A8RXX9	atpB	V-type ATP synthase beta chain	-1.85666	1.19273e-05	A8RXQ2	CLOBOL_04917	Carbohydrate kinase PfkB domain-containing protein	-1.58823	5.53661e-05	A8RXQ2	CLOBOL_04917	Carbohydrate kinase PfkB domain-containing protein	-1.60068	5.23542e-05
										A8RRN2	CLOBOL_03044	FAD-binding FR-type domain-containing protein	-1.9117	4.51887e-05	A8RIK8	CLOBOL_00724	ABC transporter domain-containing protein	-1.61976	0.000116857	A8RGA2	CLOBOL_00085	Betaine reductase	-1.65044	6.16143e-06
										A8RKC1	CLOBOL_01265	Ribose/galactose/methyl galactoside import ATP-binding protein	-2.00471	4.3124e-06	A8RZ20	gcvPA	Probable glycine dehydrogenase (decarboxylating) subunit 1	-1.68377	4.81769e-05	A8RMB8	CLOBOL_01865	Glycine reductase	-1.65688	5.16331e-05
										A8RYZ4	CLOBOL_05274	PTS EIIA type-2 domain-containing protein	-2.00535	3.44141e-05	A8RGA2	CLOBOL_00085	Betaine reductase	-1.6994	6.09679e-06	A8RMP2	CLOBOL_01975	Carbohydrate kinase PfkB domain-containing protein	-1.66863	9.89036e-06
										A8S2Y6	CLOBOL_06438	Rubredoxin-like domain-containing protein	-2.1154	0.000545634	A8RMB8	CLOBOL_01865	Glycine reductase	-1.72077	3.28216e-05	A8S5G5	CLOBOL_07199	C protein alpha-antigen	-1.6747	0.00017486
										A8RYX3	glpK	Glycerol kinase	-2.33192	3.65787e-06	A8RIP3	CLOBOL_00749	Nucleotidyl transferase domain-containing protein	-1.79357	9.17732e-06	A8RZ20	gcvPA	Probable glycine dehydrogenase (decarboxylating) subunit 1	-1.70686	4.99434e-05
										A8RMC3	CLOBOL_01869	Thioredoxin domain-containing protein	-2.40565	1.26337e-05	A8S5G5	CLOBOL_07199	C protein alpha-antigen	-1.80956	0.000113776	A8RRN2	CLOBOL_03044	FAD-binding FR-type domain-containing protein	-1.75763	8.75573e-05
										A8RXX7	atpA	V-type ATP synthase alpha chain	-2.48943	1.44606e-05	A8RRN2	CLOBOL_03044	FAD-binding FR-type domain-containing protein	-1.86389	5.24972e-05	A8RXX9	atpB	V-type ATP synthase beta chain	-1.77195	2.72088e-05
										A8S5U1	gcvH	Glycine cleavage system H protein	-2.55071	2.798e-05	A8RXX9	atpB	V-type ATP synthase beta chain	-1.88267	6.09679e-06	A8RIP3	CLOBOL_00749	Nucleotidyl transferase domain-containing protein	-1.82596	7.95345e-06
										A8RML7	CLOBOL_01950	Tr-type G domain-containing protein	-2.55609	4.28439e-06	A8RKC2	CLOBOL_01266	Sugar-binding protein	-1.89811	3.12945e-05	A8S1D7	rpsD	30S ribosomal protein S4	-1.82721	0.0168796
										A8RVA7	CLOBOL_04229	Glutamate dehydrogenase	-2.72259	7.74187e-06	A8RMC4	CLOBOL_01870	Thioredoxin reductase	-1.90058	2.49325e-05	A8RKC2	CLOBOL_01266	Sugar-binding protein	-1.85413	4.10019e-05
										A8RJ82	CLOBOL_01133	Glutamate synthase domain-containing protein	-2.74062	9.36473e-05	A8RKC1	CLOBOL_01265	Ribose/galactose/methyl galactoside import ATP-binding protein	-1.99397	6.09679e-06	A8RH97	CLOBOL_00354	Membrane dipeptidase	-1.87869	0.000366395
										A8RXP8	CLOBOL_04914	SIS domain-containing protein	-2.96542	2.30421e-05	A8RYZ4	CLOBOL_05274	PTS EIIA type-2 domain-containing protein	-2.02002	3.48206e-05	A8RMC4	CLOBOL_01870	Thioredoxin reductase	-1.9438	3.77871e-05
										A8RXR1	CLOBOL_04924	SIS domain-containing protein	-3.01031	3.00976e-06	A8S1D7	rpsD	30S ribosomal protein S4	-2.10466	0.00114564	A8RKC1	CLOBOL_01265	Ribose/galactose/methyl galactoside import ATP-binding protein	-1.96293	6.49138e-06
										A8S5L3	CLOBOL_07245	BMC domain-containing protein	-3.24029	3.24294e-05	A8S2Y6	CLOBOL_06438	Rubredoxin-like domain-containing protein	-2.18614	0.000296213	A8RYZ4	CLOBOL_05274	PTS EIIA type-2 domain-containing protein	-2.01631	4.28646e-05
										A8RJ96	CLOBOL_01144	Alcohol dehydrogenase iron-type/glycerol dehydrogenase GldA domain-containing protein	-3.27126	4.35995e-06	A8RYX3	glpK	Glycerol kinase	-2.29868	6.09679e-06	A8S2Y6	CLOBOL_06438	Rubredoxin-like domain-containing protein	-2.05434	0.00307336
										A8RMC8	CLOBOL_01873	Beta-aspartyl-peptidase	-3.43067	3.63509e-06	A8RMC3	CLOBOL_01869	Thioredoxin domain-containing protein	-2.46154	1.18576e-05	A8RYX3	glpK	Glycerol kinase	-2.31054	5.40283e-06
										A8S4C1	CLOBOL_06888	Uncharacterized protein	-3.62291	1.18366e-05	A8RML7	CLOBOL_01950	Tr-type G domain-containing protein	-2.53874	6.09679e-06	A8RXX7	atpA	V-type ATP synthase alpha chain	-2.35104	2.17338e-05
															A8S5U1	gcvH	Glycine cleavage system H protein	-2.57559	2.73878e-05	A8RMC3	CLOBOL_01869	Thioredoxin domain-containing protein	-2.37348	2.0808e-05
															A8RXX7	atpA	V-type ATP synthase alpha chain	-2.58896	1.29513e-05	A8RML7	CLOBOL_01950	Tr-type G domain-containing protein	-2.53252	6.14232e-06
															A8RVA7	CLOBOL_04229	Glutamate dehydrogenase	-2.71607	9.1328e-06	A8S5U1	gcvH	Glycine cleavage system H protein	-2.54093	3.6315e-05
															A8RJ82	CLOBOL_01133	Glutamate synthase domain-containing protein	-2.77583	8.99989e-05	A8RVA7	CLOBOL_04229	Glutamate dehydrogenase	-2.72121	9.73012e-06
															A8RXP8	CLOBOL_04914	SIS domain-containing protein	-2.95488	2.50359e-05	A8RJ82	CLOBOL_01133	Glutamate synthase domain-containing protein	-2.83673	8.68078e-05
															A8RXR1	CLOBOL_04924	SIS domain-containing protein	-3.05312	6.09679e-06	A8RXP8	CLOBOL_04914	SIS domain-containing protein	-2.92122	3.15422e-05
															A8S5L3	CLOBOL_07245	BMC domain-containing protein	-3.23578	3.34456e-05	A8RXR1	CLOBOL_04924	SIS domain-containing protein	-3.03801	4.98951e-06
															A8RJ96	CLOBOL_01144	Alcohol dehydrogenase iron-type/glycerol dehydrogenase GldA domain-containing protein	-3.25187	6.09679e-06	A8S5L3	CLOBOL_07245	BMC domain-containing protein	-3.24226	4.15812e-05
															A8RMC8	CLOBOL_01873	Beta-aspartyl-peptidase	-3.47346	6.09679e-06	A8RJ96	CLOBOL_01144	Alcohol dehydrogenase iron-type/glycerol dehydrogenase GldA domain-containing protein	-3.26077	6.34291e-06
															A8S4C1	CLOBOL_06888	Uncharacterized protein	-3.73901	6.09679e-06	A8RMC8	CLOBOL_01873	Beta-aspartyl-peptidase	-3.51074	5.42139e-06
																				A8S4C1	CLOBOL_06888	Uncharacterized protein	-3.72637	6.55485e-06

## Sheet: R. gnavus
S100A8					S100A8 + S100A9					S100A8 + S100A9 + IL-1β					S100A8 + S100A9 + TNF-α					IL-1β					TNF-α					S100A9
Accession	Gene	Protein name	logFC (EXP/CT)	q value	Accession	Gene	Protein name	logFC (EXP/CT)	q value	Accession	Gene	Protein name	logFC (EXP/CT)	q value	Accession	Gene	Protein name	logFC (EXP/CT)	q value	Accession	Gene	Protein name	logFC (EXP/CT)	q value	Accession	Gene	Protein name	logFC (EXP/CT)	q value	Accession	Gene	Protein name	logFC (EXP/CT)	q value
A7B514	RUMGNA_02651	Aldehyde-alcohol dehydrogenase	2.32176	0.00463563	A7B514	RUMGNA_02651	Aldehyde-alcohol dehydrogenase	2.7532	0.00676097	A7B2H8	gap	Glyceraldehyde-3-phosphate dehydrogenase	3.68481	0.00919993	A7B514	RUMGNA_02651	Aldehyde-alcohol dehydrogenase	2.81221	0.00210481	NA	NA	NA	NA	NA	NA	NA	NA	NA	NA	NA	NA	NA	NA	NA
A7B047	RUMGNA_00922	Site-specific recombinase, phage integrase family	-1.6055	0.0436845	A7B531	rpsH	30S ribosomal protein S8	1.73998	0.0100574	A7B514	RUMGNA_02651	Aldehyde-alcohol dehydrogenase	2.90622	0.00261818	A7B513	RUMGNA_02650	Aminoglycoside phosphotransferase domain-containing protein	-1.22655	0.022024
A7B768	ppdK	Pyruvate, phosphate dikinase	-1.66143	0.0418063	A7AZ47	adh	NADPH-dependent butanol dehydrogenase	-1.24178	0.0223422	A7B217	tuf	Elongation factor Tu	2.22116	0.0226851	A7B047	RUMGNA_00922	Site-specific recombinase, phage integrase family	-1.66671	0.0368343
					A7B0E4	RUMGNA_01020	Putative L-ribulose-5-phosphate 4-epimerase	-1.43346	0.0218179	A7B531	rpsH	30S ribosomal protein S8	1.91449	0.0281555
										A7B216	fusA	Elongation factor G	1.38892	0.00261818
										A7B078	RUMGNA_00954	Glutamine synthetase, beta-grasp domain protein	1.13678	0.0284826
										A7B3H0	guaB	Inosine-5'-monophosphate dehydrogenase	1.01243	0.0080739
										A7B080	dapL	LL-diaminopimelate aminotransferase	0.980712	0.00857213
										A7B248	glnA	Glutamine synthetase	0.875962	0.0371901
										A7AYH6	RUMGNA_00341	Carboxyl transferase domain protein	0.799538	0.0271724
										A7B247	fba	Fructose-1,6-bisphosphate aldolase, class II	0.746145	0.0369923
										A7AY08	RUMGNA_00173	Hemerythrin HHE cation binding domain protein	0.634886	0.048293
										A7B6Z6	thrC	Threonine synthase	0.628491	0.0417326
										A7B7K5	clpX	ATP-dependent Clp protease ATP-binding subunit ClpX	0.604654	0.0405966
										A7B5C5	atpA	V-type ATP synthase alpha chain	-0.63173	0.0245422
										A7B0J4	fucI	L-fucose isomerase	-0.636976	0.0430152
										A7B0E6	RUMGNA_01022	Aldehyde dehydrogenase (NAD) family protein	-0.639376	0.0384797
										A7B5C6	atpB	V-type ATP synthase beta chain	-0.667756	0.0163607
										A7B3N0	dpaL	Diaminopropionate ammonia-lyase	-0.678119	0.0114518
										A7AZ45	RUMGNA_00561	Ferredoxin--NADP+ reductase, subunit alpha	-0.686901	0.0450137
										A7AZV9	RUMGNA_00833	L-fucose isomerase C-terminal domain-containing protein	-0.702915	0.0381893
										A7B5Z7	trpF	N-(5'-phosphoribosyl)anthranilate isomerase	-0.709059	0.0133793
										A7B647	RUMGNA_03058	Respiratory-chain NADH dehydrogenase 24 Kd subunit	-0.739467	0.0290224
										A7B2R4	RUMGNA_01842	Bacterial sugar transferase	-0.857747	0.0323301
										A7AXR0	RUMGNA_00072	XRE family transcriptional regulator	-0.8667	0.0365737
										A7AYD5	RUMGNA_00300	BMC domain protein	-0.883955	0.0301696
										A7B0E7	RUMGNA_01023	GroES-like protein	-0.935986	0.0171439
										A7B0E4	RUMGNA_01020	Putative L-ribulose-5-phosphate 4-epimerase	-0.973675	0.0334638
										A7B538	rplP	50S ribosomal protein L16	-0.991969	0.0256621
										A7AZ47	adh	NADPH-dependent butanol dehydrogenase	-1.04044	0.00856841
										A7B513	RUMGNA_02650	Aminoglycoside phosphotransferase domain-containing protein	-1.10707	0.044194
										A7B532	rpsN	30S ribosomal protein S14 type Z	-1.3258	0.0173949
										A7B154	rpsR	30S ribosomal protein S18	-1.42852	0.0127369
										A7B047	RUMGNA_00922	Site-specific recombinase, phage integrase family	-1.44384	0.0295592
