# Supplementary material for: Core microbiome-associated proteins associated with ulcerative colitis interact with cytokines for synergistic or antagonistic effects on gut bacteria
Source: ISME J. 2024 Jul 29;18(1):wrae146. doi: 10.1093/ismejo/wrae146 (PMC11360980; doi:10.1093/ismejo/wrae146)
Supplement: Additional_file_10_wrae146 [file additional_file_10_wrae146.xlsx]

## Sheet: B. vulgatus
Table S9. GO enrichment of discriminant microbial proteins (q < 0.05, 1.5-fold change cutoff) after being treated by inflammatory proteins in in vitro cultures of Bacteroides vulgatus, Bifidobacterium adolescentis, Enterocloster bolteae, and Ruminococcus gnavus. The GO enrichment was analyzed by Uniprot (https://www.uniprot.org/).
Biologocal processes of upregulated proteins						Molecular functions of upregulated proteins						Biologocal processes anaysis of downregulated proteins						Molecular functions of downregulated proteins
BP number	BP name	S100A8	S100A8 + S100A9	S100A8 + S100A9 + IL-1β	S100A8 + S100A9 + TNF-α	MF number	MF name	S100A8	S100A8 + S100A9	S100A8 + S100A9 + IL-1β	S100A8 + S100A9 + TNF-α	BP number	BP name	S100A8	S100A8 + S100A9	S100A8 + S100A9 + IL-1β	S100A8 + S100A9 + TNF-α	MF number	MF name	S100A8	S100A8 + S100A9	S100A8 + S100A9 + IL-1β	S100A8 + S100A9 + TNF-α
GO:0006508	proteolysis	2	3	3	2	GO:0016301	kinase activity	2	2	2	2	GO:0006412	translation	2	2	5	2	GO:0019843	rRNA binding	2	2	5	2
GO:0016310	phosphorylation	2	3	2	2	GO:0030170	pyridoxal phosphate binding	2	2	2	2	GO:0006021	inositol biosynthetic process	1	1	1	1	GO:0005524	ATP binding	3	2	4	1
GO:0006096	glycolytic process	2	2	1	1	GO:0003677	DNA binding	2	2	2	1	GO:0006814	sodium ion transport	1	1	1	0	GO:0046872	metal ion binding	2	2	2	1
GO:0009058	biosynthetic process	1	1	1	1	GO:0005524	ATP binding	1	2	2	2	GO:0006351	DNA-templated transcription	1	1	1	0	GO:0004512	inositol-3-phosphate synthase activity	1	1	1	1
GO:0042853	L-alanine catabolic process	1	1	1	1	GO:0000287	magnesium ion binding	2	2	2	1	GO:0006633	fatty acid biosynthetic process	1	0	1	1	GO:0051539	4 iron, 4 sulfur cluster binding	2	1	1	0
GO:0044238	primary metabolic process	1	1	1	1	GO:0016787	hydrolase activity	2	2	2	1	GO:0006435	threonyl-tRNA aminoacylation	1	1	1	0	GO:0003677	DNA binding	1	1	1	0
GO:0006564	L-serine biosynthetic process	1	1	1	1	GO:0016829	lyase activity	1	2	1	2	GO:0006422	aspartyl-tRNA aminoacylation	1	0	1	0	GO:0000287	magnesium ion binding	1	1	1	0
GO:0043171	peptide catabolic process	1	1	1	1	GO:0003824	catalytic activity	1	2	1	1	GO:0070475	rRNA base methylation	1	0	0	0	GO:0016655	oxidoreductase activity, acting on NAD(P)H, quinone or similar compound as acceptor	1	1	1	0
GO:0006520	amino acid metabolic process	1	1	1	1	GO:0005525	GTP binding	1	1	1	1	GO:0006428	isoleucyl-tRNA aminoacylation	0	0	1	0	GO:0004315	3-oxoacyl-acyl-carrier-protein synthase activity	1	0	1	1
GO:0019464	glycine decarboxylation via glycine cleavage system	1	1	1	1	GO:0008890	glycine C-acetyltransferase activity	1	1	1	1							GO:0005506	iron ion binding	1	1	1	0
GO:0042355	L-fucose catabolic process	1	1	1	1	GO:0051287	NAD binding	1	1	1	1							GO:0004815	aspartate-tRNA ligase activity	1	0	1	0
GO:0019251	anaerobic cobalamin biosynthetic process	1	1	1	0	GO:0000286	alanine dehydrogenase activity	1	1	1	1							GO:0046933	proton-transporting ATP synthase activity, rotational mechanism	1	0	1	0
GO:0000160	phosphorelay signal transduction system	1	1	1	0	GO:0008379	thioredoxin peroxidase activity	1	1	1	1							GO:0002161	aminoacyl-tRNA editing activity	0	0	1	0
GO:0019521	D-gluconate metabolic process	1	1	1	0	GO:0004648	O-phospho-L-serine:2-oxoglutarate aminotransferase activity	1	1	1	1							GO:0003723	RNA binding	0	0	1	0
GO:0006226	dUMP biosynthetic process	1	1	1	0	GO:0004332	fructose-bisphosphate aldolase activity	1	1	1	1							GO:0016740	transferase activity	0	0	1	0
GO:0006108	malate metabolic process	1	1	1	0	GO:0004177	aminopeptidase activity	1	1	1	1
GO:0006535	cysteine biosynthetic process from serine	1	1	1	0	GO:0004353	glutamate dehydrogenase NAD(P)+ activity	1	1	1	1
GO:0005975	carbohydrate metabolic process	0	2	0	0	GO:0004047	aminomethyltransferase activity	1	1	1	1
GO:0006099	tricarboxylic acid cycle	0	1	0	1	GO:0008736	L-fucose isomerase activity	1	1	1	1
GO:0019556	histidine catabolic process to glutamate and formamide	1	0	0	0	GO:0016874	ligase activity	1	1	1	1
GO:0055085	transmembrane transport	0	0	0	1	GO:0008237	metallopeptidase activity	1	1	1	1
						GO:0016852	sirohydrochlorin cobaltochelatase activity	1	1	1	0
						GO:0030246	carbohydrate binding	1	2	0	0
						GO:0050661	NADP binding	1	1	1	0
						GO:0004170	dUTP diphosphatase activity	1	1	1	0
						GO:0016615	malate dehydrogenase activity	1	1	1	0
						GO:0004124	cysteine synthase activity	1	1	1	0
						GO:0005506	iron ion binding	1	1	1	0
						GO:0046933	proton-transporting ATP synthase activity, rotational mechanism	0	0	1	1
						GO:0015485	cholesterol binding	1	0	1	0
						GO:0016740	transferase activity	0	1	1	0
						GO:0016153	urocanate hydratase activity	1	0	0	0

## Sheet: B. adolescentis
Biologocal processes of upregulated proteins						Molecular functions of upregulated proteins						Biologocal processes anaysis of downregulated proteins						Molecular functions of downregulated proteins
BP number	BP name	S100A8	S100A8 + S100A9	S100A8 + S100A9 + IL-1β	S100A8 + S100A9 + TNF-α	MF number	MF name	S100A8	S100A8 + S100A9	S100A8 + S100A9 + IL-1β	S100A8 + S100A9 + TNF-α	BP number	BP name	S100A8	S100A8 + S100A9	S100A8 + S100A9 + IL-1β	S100A8 + S100A9 + TNF-α	MF number	MF name	S100A8	S100A8 + S100A9	S100A8 + S100A9 + IL-1β	S100A8 + S100A9 + TNF-α
GO:0006412	translation	2	0	4	1	GO:0003735	structural constituent of ribosome	2	0	4	1	GO:0006412	translation	0	24	21	29	GO:0005524	ATP binding	2	71	70	79
GO:0006164	purine nucleotide biosynthetic process	0	0	1	1	GO:0019843	rRNA binding	1	0	3	0	GO:0005975	carbohydrate metabolic process	1	15	10	17	GO:0046872	metal ion binding	0	30	25	29
GO:0016310	phosphorylation	0	0	1	0	GO:0051287	NAD binding	0	0	2	0	GO:0016310	phosphorylation	0	14	10	15	GO:0016887	ATP hydrolysis activity	0	21	24	27
GO:0006096	glycolytic process	0	0	1	0	GO:0003938	IMP dehydrogenase activity	0	0	1	1	GO:0006508	proteolysis	0	8	8	9	GO:0003735	structural constituent of ribosome	0	20	17	24
GO:0006006	glucose metabolic process	0	0	1	0	GO:0005524	ATP binding	0	0	1	0	GO:0071555	cell wall organization	0	7	7	8	GO:0000287	magnesium ion binding	0	21	18	22
						GO:0046872	metal ion binding	0	1	0	0	GO:0007049	cell cycle	0	8	6	8	GO:0003677	DNA binding	0	19	16	23
						GO:0051538	3 iron, 4 sulfur cluster binding	0	1	0	0	GO:0009252	peptidoglycan biosynthetic process	0	7	7	8	GO:0019843	rRNA binding	0	15	17	21
						GO:0003729	mRNA binding	0	0	1	0	GO:0051301	cell division	0	8	6	8	GO:0008270	zinc ion binding	1	12	9	12
						GO:0050661	NADP binding	0	0	1	0	GO:0008360	regulation of cell shape	0	7	7	8	GO:0000049	tRNA binding	1	9	9	13
						GO:0051539	4 iron, 4 sulfur cluster binding	0	1	0	0	GO:0006189	de novo' IMP biosynthetic process	0	7	4	7	GO:0030170	pyridoxal phosphate binding	1	9	9	10
						GO:0004365	glyceraldehyde-3-phosphate dehydrogenase (NAD+) (phosphorylating) activity	0	0	1	0	GO:0009089	lysine biosynthetic process via diaminopimelate	0	6	5	6	GO:0005525	GTP binding	0	10	7	11
						GO:0016616	oxidoreductase activity, acting on the CH-OH group of donors, NAD or NADP as acceptor	0	0	1	0	GO:0006541	glutamine metabolic process	0	5	5	5	GO:0016491	oxidoreductase activity	0	9	8	10
						GO:0000049	tRNA binding	0	0	1	0	GO:0006526	arginine biosynthetic process	0	5	4	5	GO:0016787	hydrolase activity	1	7	8	10
						GO:0004618	phosphoglycerate kinase activity	0	0	1	0	GO:0009097	isoleucine biosynthetic process	0	5	4	4	GO:0016301	kinase activity	0	8	6	9
						GO:0009055	electron transfer activity	0	1	0	0	GO:0006351	DNA-templated transcription	0	5	3	5	GO:0003723	RNA binding	0	7	6	10
												GO:0044205	de novo' UMP biosynthetic process	0	4	4	4	GO:0003924	GTPase activity	0	7	5	8
												GO:0044205	'de novo' UMP biosynthetic process	0	4	4	4	GO:0050661	NADP binding	1	6	5	6
												GO:0006355	regulation of DNA-templated transcription	0	3	3	5	GO:0004553	hydrolase activity, hydrolyzing O-glycosyl compounds	0	7	4	7
												GO:0006260	DNA replication	1	3	3	3	GO:0051539	4 iron, 4 sulfur cluster binding	0	5	3	5
												GO:0006099	tricarboxylic acid cycle	0	4	2	4	GO:0051287	NAD binding	1	4	3	3
												GO:0009099	valine biosynthetic process	0	4	3	3	GO:0003746	translation elongation factor activity	0	4	2	5
												GO:0000105	histidine biosynthetic process	0	3	2	4	GO:0046933	proton-transporting ATP synthase activity, rotational mechanism	0	3	4	4
												GO:0009086	methionine biosynthetic process	0	3	3	3	GO:0003676	nucleic acid binding	0	3	3	4
												GO:0006457	protein folding	0	3	3	3	GO:0000166	nucleotide binding	0	3	3	4
												GO:0006098	pentose-phosphate shunt	0	4	2	3	GO:0050660	flavin adenine dinucleotide binding	0	3	2	4
												GO:0019877	diaminopimelate biosynthetic process	0	3	2	3	GO:0043022	ribosome binding	0	2	3	4
												GO:0006265	DNA topological change	0	3	2	3	GO:0003700	DNA-binding transcription factor activity	0	4	1	4
												GO:0009058	biosynthetic process	0	2	3	3	GO:0002161	aminoacyl-tRNA editing activity	0	3	3	3
												GO:0006281	DNA repair	0	3	2	3	GO:0003899	DNA-directed 5'-3' RNA polymerase activity	0	3	3	3
												GO:0006396	RNA processing	0	2	2	4	GO:0050567	glutaminyl-tRNA synthase (glutamine-hydrolyzing) activity	0	3	2	3
												GO:0006353	DNA-templated transcription termination	0	3	2	3	GO:0016874	ligase activity	0	3	2	2
												GO:0006207	de novo' pyrimidine nucleobase biosynthetic process	0	3	2	3	GO:0046983	protein dimerization activity	1	2	2	2
												GO:0000160	phosphorelay signal transduction system	0	2	2	4	GO:0003984	acetolactate synthase activity	0	2	2	2
												GO:0006096	glycolytic process	0	2	3	2	GO:0015424	ABC-type amino acid transporter activity	0	2	2	2
												GO:0006520	amino acid metabolic process	0	2	3	2	GO:0004176	ATP-dependent peptidase activity	0	2	2	2
												GO:0006614	SRP-dependent cotranslational protein targeting to membrane	0	2	2	2	GO:0016597	amino acid binding	0	2	2	2
												GO:0006012	galactose metabolic process	0	2	2	2	GO:0003743	translation initiation factor activity	0	2	2	2
												GO:0044210	de novo' CTP biosynthetic process	0	2	2	2	GO:0050566	asparaginyl-tRNA synthase (glutamine-hydrolyzing) activity	0	2	2	2
												GO:0032259	methylation	0	2	2	2	GO:0008483	transaminase activity	0	2	2	2
												GO:0006164	purine nucleotide biosynthetic process	0	2	2	2	GO:0004826	phenylalanine-tRNA ligase activity	0	2	2	2
												GO:0006015	5-phosphoribose 1-diphosphate biosynthetic process	0	2	2	2	GO:0004749	ribose phosphate diphosphokinase activity	0	2	2	2
												GO:0006432	phenylalanyl-tRNA aminoacylation	0	2	2	2	GO:0140359	ABC-type transporter activity	0	1	2	2
												GO:0008654	phospholipid biosynthetic process	0	2	2	2	GO:0097367	carbohydrate derivative binding	0	2	1	2
												GO:0006235	dTTP biosynthetic process	0	2	2	2	GO:0008233	peptidase activity	0	1	2	2
												GO:0009113	purine nucleobase biosynthetic process	0	2	2	2	GO:0004152	dihydroorotate dehydrogenase activity	0	2	1	2
												GO:0009432	SOS response	0	2	2	2	GO:0042586	peptide deformylase activity	0	2	1	2
												GO:0009165	nucleotide biosynthetic process	0	2	2	2	GO:0016740	transferase activity	0	1	2	2
												GO:0009156	ribonucleoside monophosphate biosynthetic process	0	2	2	2	GO:0008173	RNA methyltransferase activity	0	1	1	3
												GO:0009401	phosphoenolpyruvate-dependent sugar phosphotransferase system	0	2	1	2	GO:0051082	unfolded protein binding	0	1	3	1
												GO:0006417	regulation of translation	0	2	1	2	GO:0004775	succinate-CoA ligase (ADP-forming) activity	0	2	1	2
												GO:0070475	rRNA base methylation	0	2	1	2	GO:0016853	isomerase activity	1	1	2	1
												GO:0006364	rRNA processing	0	2	1	2	GO:0034335	DNA negative supercoiling activity	0	2	1	2
												GO:0044249	cellular biosynthetic process	0	2	1	2	GO:0004776	succinate-CoA ligase (GDP-forming) activity	0	2	1	2
												GO:0006261	DNA-templated DNA replication	0	2	1	2	GO:0003678	DNA helicase activity	0	1	2	2
												GO:0031564	transcription antitermination	0	2	1	2	GO:0008184	glycogen phosphorylase activity	1	1	1	1
												GO:0009088	threonine biosynthetic process	0	2	1	2	GO:0004222	metalloendopeptidase activity	0	2	1	1
												GO:0008652	amino acid biosynthetic process	1	1	1	1	GO:0005506	iron ion binding	0	1	2	1
												GO:0009098	leucine biosynthetic process	0	1	1	2	GO:0051537	2 iron, 2 sulfur cluster binding	0	2	1	1
												GO:0035999	tetrahydrofolate interconversion	0	1	2	1	GO:0003755	peptidyl-prolyl cis-trans isomerase activity	0	1	1	2
												GO:0006424	glutamyl-tRNA aminoacylation	1	1	1	1	GO:0016747	acyltransferase activity, transferring groups other than amino-acyl groups	1	1	1	1
												GO:0042254	ribosome biogenesis	0	2	0	2	GO:0102250	linear malto-oligosaccharide phosphorylase activity	1	1	1	1
												GO:0044209	AMP salvage	0	2	1	1	GO:0004818	glutamate-tRNA ligase activity	1	1	1	1
												GO:0006094	gluconeogenesis	0	1	2	1	GO:0008998	ribonucleoside-triphosphate reductase activity	1	1	1	1
												GO:0019346	transsulfuration	0	1	2	1	GO:0016620	oxidoreductase activity, acting on the aldehyde or oxo group of donors, NAD or NADP as acceptor	1	1	1	1
												GO:0055085	transmembrane transport	0	2	0	2	GO:0004326	tetrahydrofolylpolyglutamate synthase activity	0	1	2	1
												GO:0006006	glucose metabolic process	0	2	0	2	GO:0102499	SHG alpha-glucan phosphorylase activity	1	1	1	1
												GO:0032784	regulation of DNA-templated transcription elongation	0	2	0	2	GO:0004353	glutamate dehydrogenase NAD(P)+ activity	0	1	1	1
												GO:0005978	glycogen biosynthetic process	0	2	0	2	GO:0004089	carbonate dehydratase activity	0	1	1	1
												GO:0016226	iron-sulfur cluster assembly	0	1	2	1	GO:0008964	phosphoenolpyruvate carboxylase activity	0	1	1	1
												GO:0000027	ribosomal large subunit assembly	0	0	2	2	GO:0004252	serine-type endopeptidase activity	0	1	1	1
												GO:0015976	carbon utilization	0	1	1	1	GO:0004455	ketol-acid reductoisomerase activity	0	1	1	1
												GO:0015977	carbon fixation	0	1	1	1	GO:0070004	cysteine-type exopeptidase activity	0	1	1	1
												GO:0006269	DNA replication, synthesis of RNA primer	0	1	1	1	GO:0003852	2-isopropylmalate synthase activity	0	1	1	1
												GO:0044206	UMP salvage	0	1	1	1	GO:0004512	inositol-3-phosphate synthase activity	0	1	1	1
												GO:0006310	DNA recombination	0	1	1	1	GO:0008767	UDP-galactopyranose mutase activity	0	1	1	1
												GO:0006021	inositol biosynthetic process	0	1	1	1	GO:0008760	UDP-N-acetylglucosamine 1-carboxyvinyltransferase activity	0	1	1	1
												GO:0006233	dTDP biosynthetic process	0	1	1	1	GO:0016746	acyltransferase activity	0	1	1	1
												GO:1901135	carbohydrate derivative metabolic process	0	1	1	1	GO:0047952	glycerol-3-phosphate dehydrogenase NAD(P)+ activity	0	1	1	1
												GO:0006402	mRNA catabolic process	0	1	1	1	GO:0008312	7S RNA binding	0	1	1	1
												GO:0009052	pentose-phosphate shunt, non-oxidative branch	0	1	1	1	GO:0009014	succinyl-diaminopimelate desuccinylase activity	0	1	1	1
												GO:0016260	selenocysteine biosynthetic process	0	1	1	1	GO:0070180	large ribosomal subunit rRNA binding	0	1	1	1
												GO:0006430	lysyl-tRNA aminoacylation	0	1	1	1	GO:0071949	FAD binding	0	1	1	1
												GO:0006564	L-serine biosynthetic process	0	1	1	1	GO:0004017	adenylate kinase activity	0	1	1	1
												GO:0006231	dTMP biosynthetic process	0	1	1	1	GO:0004751	ribose-5-phosphate isomerase activity	0	1	1	1
												GO:0030163	protein catabolic process	0	1	1	1	GO:0004799	thymidylate synthase activity	0	1	1	1
												GO:0046656	folic acid biosynthetic process	0	1	1	1	GO:0003978	UDP-glucose 4-epimerase activity	0	1	1	1
												GO:0006433	prolyl-tRNA aminoacylation	0	1	1	1	GO:0003848	2-amino-4-hydroxy-6-hydroxymethyldihydropteridine diphosphokinase activity	0	1	1	1
												GO:1901605	alpha-amino acid metabolic process	0	1	1	1	GO:0000175	3'-5'-RNA exonuclease activity	0	1	1	1
												GO:0006188	IMP biosynthetic process	0	1	1	1	GO:0008666	2,3,4,5-tetrahydropyridine-2,6-dicarboxylate N-succinyltransferase activity	0	1	1	1
												GO:0006427	histidyl-tRNA aminoacylation	0	1	1	1	GO:0043138	3'-5' DNA helicase activity	0	1	1	1
												GO:0019521	D-gluconate metabolic process	0	1	1	1	GO:0034028	5-(carboxyamino)imidazole ribonucleotide synthase activity	0	1	1	1
												GO:0006534	cysteine metabolic process	0	1	1	1	GO:0008484	sulfuric ester hydrolase activity	0	1	1	1
												GO:0006221	pyrimidine nucleotide biosynthetic process	0	1	1	1	GO:0004044	amidophosphoribosyltransferase activity	0	1	1	1
												GO:0006011	UDP-glucose metabolic process	0	1	1	1	GO:0004018	N6-(1,2-dicarboxyethyl)AMP AMP-lyase (fumarate-forming) activity	0	1	1	1
												GO:0006289	nucleotide-excision repair	0	1	1	1	GO:0004477	methenyltetrahydrofolate cyclohydrolase activity	0	1	1	1
												GO:0002949	tRNA threonylcarbamoyladenosine modification	0	1	1	1	GO:0016832	aldehyde-lyase activity	0	1	1	1
												GO:0006429	leucyl-tRNA aminoacylation	0	1	1	1	GO:0016407	acetyltransferase activity	0	1	1	1
												GO:0055129	L-proline biosynthetic process	0	1	1	1	GO:0031071	cysteine desulfurase activity	0	1	1	1
												GO:0006437	tyrosyl-tRNA aminoacylation	0	1	1	1	GO:0051536	iron-sulfur cluster binding	0	1	1	1
												GO:0042450	arginine biosynthetic process via ornithine	0	1	1	1	GO:0003871	5-methyltetrahydropteroyltriglutamate-homocysteine S-methyltransferase activity	0	1	1	1
												GO:0006542	glutamine biosynthetic process	0	1	1	1	GO:0003983	UTP:glucose-1-phosphate uridylyltransferase activity	0	1	1	1
												GO:0065002	intracellular protein transmembrane transport	0	1	1	1	GO:0004350	glutamate-5-semialdehyde dehydrogenase activity	0	1	1	1
												GO:0044238	primary metabolic process	0	1	1	1	GO:0004056	argininosuccinate lyase activity	0	1	1	1
												GO:0015833	peptide transport	0	1	1	1	GO:0004055	argininosuccinate synthase activity	0	1	1	1
												GO:0050992	dimethylallyl diphosphate biosynthetic process	0	1	1	1	GO:0003992	N2-acetyl-L-ornithine:2-oxoglutarate 5-aminotransferase activity	0	1	1	1
												GO:0006807	nitrogen compound metabolic process	0	1	1	1	GO:0003911	DNA ligase (NAD+) activity	0	1	1	1
												GO:0000917	division septum assembly	0	1	1	1	GO:0030246	carbohydrate binding	0	1	1	1
												GO:0006426	glycyl-tRNA aminoacylation	0	1	1	1	GO:0016881	acid-amino acid ligase activity	0	1	1	1
												GO:0019288	isopentenyl diphosphate biosynthetic process, methylerythritol 4-phosphate pathway	0	1	1	1	GO:0047661	amino-acid racemase activity	0	1	1	1
												GO:0016042	lipid catabolic process	0	1	1	1	GO:0051991	UDP-N-acetyl-D-glucosamine:N-acetylmuramoyl-L-alanyl-D-glutamyl-meso-2,6-diaminopimelyl-D-alanyl-D-alanine-diphosphoundecaprenol 4-beta-N-acetylglucosaminlytransferase activity	0	1	1	1
												GO:0006013	mannose metabolic process	0	1	1	1	GO:0004356	glutamine synthetase activity	0	1	1	1
												GO:0033499	galactose catabolic process via UDP-galactose	0	1	1	1	GO:0008837	diaminopimelate epimerase activity	0	1	1	1
												GO:0045226	extracellular polysaccharide biosynthetic process	0	1	1	1	GO:0004559	alpha-mannosidase activity	0	1	1	1
												GO:0042823	pyridoxal phosphate biosynthetic process	0	1	1	1	GO:0004177	aminopeptidase activity	0	1	1	1
												GO:0006420	arginyl-tRNA aminoacylation	0	1	1	1	GO:0004534	5'-3' RNA exonuclease activity	0	1	1	1
												GO:0042777	proton motive force-driven plasma membrane ATP synthesis	0	1	1	1	GO:0008840	4-hydroxy-tetrahydrodipicolinate synthase activity	0	1	1	1
												GO:0030979	alpha-glucan biosynthetic process	0	1	1	1	GO:0008108	UDP-glucose:hexose-1-phosphate uridylyltransferase activity	0	1	1	1
												GO:0006438	valyl-tRNA aminoacylation	0	1	1	1	GO:0036381	pyridoxal 5'-phosphate synthase (glutamine hydrolysing) activity	0	1	1	1
												GO:0006450	regulation of translational fidelity	0	1	1	1	GO:0004412	homoserine dehydrogenase activity	0	1	1	1
												GO:0042026	protein refolding	0	0	2	1	GO:0008836	diaminopimelate decarboxylase activity	0	1	1	1
												GO:0006139	nucleobase-containing compound metabolic process	0	1	1	1	GO:0004814	arginine-tRNA ligase activity	0	1	1	1
												GO:0009225	nucleotide-sugar metabolic process	0	1	1	1	GO:0016758	hexosyltransferase activity	0	1	1	1
												GO:0019305	dTDP-rhamnose biosynthetic process	0	1	1	1	GO:0016799	hydrolase activity, hydrolyzing N-glycosyl compounds	0	1	1	1
												GO:0006431	methionyl-tRNA aminoacylation	0	1	1	1	GO:0008460	dTDP-glucose 4,6-dehydratase activity	0	1	1	1
												GO:0006223	uracil salvage	0	1	1	1	GO:0008830	dTDP-4-dehydrorhamnose 3,5-epimerase activity	0	1	1	1
												GO:0006799	polyphosphate biosynthetic process	0	1	1	1	GO:0008879	glucose-1-phosphate thymidylyltransferase activity	0	1	1	1
												GO:0046167	glycerol-3-phosphate biosynthetic process	0	1	1	1	GO:0000774	adenyl-nucleotide exchange factor activity	0	1	1	1
												GO:0006434	seryl-tRNA aminoacylation	0	1	1	1	GO:0016805	dipeptidase activity	0	1	1	1
												GO:0046654	tetrahydrofolate biosynthetic process	0	1	1	1	GO:0004359	glutaminase activity	0	1	1	1
												GO:0016054	organic acid catabolic process	0	1	1	1	GO:0003985	acetyl-CoA C-acetyltransferase activity	0	1	1	1
												GO:0017038	protein import	0	1	1	1	GO:0003917	DNA topoisomerase type I (single strand cut, ATP-independent) activity	0	1	1	1
												GO:0043093	FtsZ-dependent cytokinesis	0	1	1	1	GO:0004798	thymidylate kinase activity	0	1	1	1
												GO:0016114	terpenoid biosynthetic process	0	1	1	1	GO:0008716	D-alanine-D-alanine ligase activity	0	1	1	1
												GO:1901564	organonitrogen compound metabolic process	0	1	1	1	GO:1990610	acetolactate synthase regulator activity	0	1	1	1
												GO:0046168	glycerol-3-phosphate catabolic process	0	1	1	1	GO:0004347	glucose-6-phosphate isomerase activity	0	1	1	1
												GO:0006605	protein targeting	0	1	1	1	GO:0004654	polyribonucleotide nucleotidyltransferase activity	0	1	1	1
												GO:0051258	protein polymerization	0	1	1	1	GO:0008762	UDP-N-acetylmuramate dehydrogenase activity	0	1	1	1
												GO:0006650	glycerophospholipid metabolic process	0	1	1	1	GO:0004614	phosphoglucomutase activity	0	1	1	1
												GO:0015031	protein transport	0	1	1	1	GO:0008982	protein-N(PI)-phosphohistidine-sugar phosphotransferase activity	0	1	1	1
												GO:0030259	lipid glycosylation	0	1	1	1	GO:0004828	serine-tRNA ligase activity	0	1	1	1
												GO:0019277	UDP-N-acetylgalactosamine biosynthetic process	0	1	1	1	GO:0004824	lysine-tRNA ligase activity	0	1	1	1
												GO:0009229	thiamine diphosphate biosynthetic process	0	1	0	1	GO:0004641	phosphoribosylformylglycinamidine cyclo-ligase activity	0	1	1	1
												GO:0006629	lipid metabolic process	0	0	1	1	GO:0004642	phosphoribosylformylglycinamidine synthase activity	0	1	1	1
												GO:0006423	cysteinyl-tRNA aminoacylation	0	1	0	1	GO:0004088	carbamoyl-phosphate synthase (glutamine-hydrolyzing) activity	0	1	1	1
												GO:0009435	NAD biosynthetic process	0	0	1	1	GO:0004821	histidine-tRNA ligase activity	0	1	1	1
												GO:0006633	fatty acid biosynthetic process	0	1	0	1	GO:0004386	helicase activity	0	1	1	1
												GO:0005980	glycogen catabolic process	0	1	0	1	GO:0004616	phosphogluconate dehydrogenase (decarboxylating) activity	0	1	1	1
												GO:0030643	intracellular phosphate ion homeostasis	0	1	0	1	GO:0004488	methylenetetrahydrofolate dehydrogenase (NADP+) activity	0	1	1	1
												GO:0045900	negative regulation of translational elongation	0	0	1	1	GO:0003921	GMP synthase activity	0	1	1	1
												GO:0006177	GMP biosynthetic process	0	0	1	1	GO:0003883	CTP synthase activity	0	1	1	1
												GO:1901137	carbohydrate derivative biosynthetic process	0	1	0	1	GO:0004070	aspartate carbamoyltransferase activity	0	1	1	1
												GO:0006422	aspartyl-tRNA aminoacylation	0	0	1	1	GO:0033862	UMP kinase activity	0	1	1	1
												GO:0006419	alanyl-tRNA aminoacylation	0	1	0	1	GO:0061711	N(6)-L-threonylcarbamoyladenine synthase activity	0	1	1	1
												GO:0045727	positive regulation of translation	0	1	0	1	GO:0004585	ornithine carbamoyltransferase activity	0	1	1	1
												GO:0009250	glucan biosynthetic process	0	1	0	1	GO:0043365	formate-C-acetyltransferase-activating enzyme activity	0	1	1	1
												GO:0019323	pentose catabolic process	0	1	1	0	GO:0051745	4-hydroxy-3-methylbut-2-en-1-yl diphosphate reductase activity	0	1	1	1
												GO:0006435	threonyl-tRNA aminoacylation	0	1	0	1	GO:0008763	UDP-N-acetylmuramate-L-alanine ligase activity	0	1	1	1
												GO:0006226	dUMP biosynthetic process	0	1	0	1	GO:0050511	undecaprenyldiphospho-muramoylpentapeptide beta-N-acetylglucosaminyltransferase activity	0	1	1	1
												GO:0008299	isoprenoid biosynthetic process	0	1	0	1	GO:0004617	phosphoglycerate dehydrogenase activity	0	1	1	1
												GO:0000162	tryptophan biosynthetic process	0	1	0	1	GO:0004820	glycine-tRNA ligase activity	0	1	1	1
												GO:0009228	thiamine biosynthetic process	0	1	0	1	GO:0008966	phosphoglucosamine mutase activity	0	1	1	1
												GO:0009307	DNA restriction-modification system	0	0	1	1	GO:0008237	metallopeptidase activity	0	1	1	1
												GO:0019281	L-methionine biosynthetic process from homoserine via O-succinyl-L-homoserine and cystathionine	0	0	1	1	GO:0004335	galactokinase activity	0	1	1	1
												GO:0031123	RNA 3'-end processing	0	1	0	1	GO:0008831	dTDP-4-dehydrorhamnose reductase activity	0	1	1	1
												GO:0009236	cobalamin biosynthetic process	0	1	0	1	GO:0042803	protein homodimerization activity	0	1	1	1
												GO:0045936	negative regulation of phosphate metabolic process	0	1	0	1	GO:0019829	ATPase-coupled monoatomic cation transmembrane transporter activity	0	1	1	1
												GO:0051259	protein complex oligomerization	0	1	0	1	GO:0004845	uracil phosphoribosyltransferase activity	0	1	1	1
												GO:0046081	dUTP catabolic process	0	1	0	1	GO:0008976	polyphosphate kinase activity	0	1	1	1
												GO:0009408	response to heat	0	0	1	1	GO:0004150	dihydroneopterin aldolase activity	0	1	1	1
												GO:0006567	threonine catabolic process	0	1	0	1	GO:0004827	proline-tRNA ligase activity	0	1	1	1
												GO:0006817	phosphate ion transport	0	1	0	1	GO:0004637	phosphoribosylamine-glycine ligase activity	0	1	1	1
												GO:0140673	transcription elongation-coupled chromatin remodeling	0	1	0	1	GO:0070040	rRNA (adenine-C2-)-methyltransferase activity	0	1	1	1
												GO:0008616	queuosine biosynthetic process	0	0	1	0	GO:0004823	leucine-tRNA ligase activity	0	1	1	1
												GO:0035435	phosphate ion transmembrane transport	0	1	0	0	GO:0004831	tyrosine-tRNA ligase activity	0	1	1	1
												GO:0009372	quorum sensing	0	0	1	0	GO:0008564	protein-exporting ATPase activity	0	1	1	1
												GO:0022900	electron transport chain	0	0	0	1	GO:0004521	RNA endonuclease activity	0	1	1	1
												GO:0006166	purine ribonucleoside salvage	0	1	0	0	GO:0032549	ribonucleoside binding	0	1	1	1
												GO:0006415	translational termination	0	0	1	0	GO:0046961	proton-transporting ATPase activity, rotational mechanism	0	0	2	1
												GO:0006168	adenine salvage	0	1	0	0	GO:0004832	valine-tRNA ligase activity	0	1	1	1
												GO:0045893	positive regulation of DNA-templated transcription	0	0	0	1	GO:0008186	ATP-dependent activity, acting on RNA	0	1	1	1
												GO:0000902	cell morphogenesis	0	0	0	1	GO:0004825	methionine-tRNA ligase activity	0	1	1	1
												GO:0006813	potassium ion transport	0	0	1	0	GO:0051087	protein-folding chaperone binding	0	1	1	1
												GO:0006400	tRNA modification	0	1	0	0	GO:0030976	thiamine pyrophosphate binding	0	1	1	1
												GO:0006529	asparagine biosynthetic process	0	0	1	0	GO:0004638	phosphoribosylaminoimidazole carboxylase activity	0	1	1	1
												GO:0019569	L-arabinose catabolic process to xylulose 5-phosphate	0	0	0	1	GO:0009381	excinuclease ABC activity	0	1	1	1
												GO:0006796	phosphate-containing compound metabolic process	0	0	0	1	GO:0043023	ribosomal large subunit binding	0	1	1	1
												GO:0016052	carbohydrate catabolic process	0	0	0	1	GO:0002935	tRNA (adenine-C2-)-methyltransferase activity	0	1	1	1
												GO:0019430	removal of superoxide radicals	0	0	1	0	GO:0008236	serine-type peptidase activity	0	1	0	1
												GO:0101030	tRNA-guanine transglycosylation	0	0	1	0	GO:0022857	transmembrane transporter activity	0	1	0	1
												GO:0008202	steroid metabolic process	0	0	0	1	GO:1990107	thiazole synthase activity	0	1	0	1
												GO:0009245	lipid A biosynthetic process	0	0	0	1	GO:0008081	phosphoric diester hydrolase activity	0	0	1	1
												GO:0006048	UDP-N-acetylglucosamine biosynthetic process	0	0	0	1	GO:0004072	aspartate kinase activity	0	1	0	1
																		GO:0004180	carboxypeptidase activity	0	0	1	1
																		GO:0004516	nicotinate phosphoribosyltransferase activity	0	0	1	1
																		GO:0004315	3-oxoacyl-acyl-carrier-protein synthase activity	0	1	0	1
																		GO:0070005	cysteine-type aminopeptidase activity	0	0	1	1
																		GO:0004134	4-alpha-glucanotransferase activity	0	1	0	1
																		GO:0004133	glycogen debranching enzyme activity	0	1	0	1
																		GO:0046538	2,3-bisphosphoglycerate-dependent phosphoglycerate mutase activity	0	0	1	1
																		GO:0004725	protein tyrosine phosphatase activity	0	1	0	1
																		GO:0016149	translation release factor activity, codon specific	0	1	0	1
																		GO:0003725	double-stranded RNA binding	0	0	1	1
																		GO:0003938	IMP dehydrogenase activity	0	0	1	1
																		GO:0004815	aspartate-tRNA ligase activity	0	0	1	1
																		GO:0017057	6-phosphogluconolactonase activity	0	1	0	1
																		GO:0004345	glucose-6-phosphate dehydrogenase activity	0	1	0	1
																		GO:0003844	1,4-alpha-glucan branching enzyme activity	0	1	0	1
																		GO:0004813	alanine-tRNA ligase activity	0	1	0	1
																		GO:0008168	methyltransferase activity	0	1	0	1
																		GO:0008097	5S rRNA binding	0	1	0	1
																		GO:0016757	glycosyltransferase activity	0	1	0	1
																		GO:0016429	tRNA (adenine-N1-)-methyltransferase activity	0	0	1	1
																		GO:0008882	glutamate-ammonia-ligase adenylyltransferase activity	0	1	0	1
																		GO:0004425	indole-3-glycerol-phosphate synthase activity	0	1	0	1
																		GO:0004834	tryptophan synthase activity	0	1	0	1
																		GO:0004750	D-ribulose-phosphate 3-epimerase activity	0	1	1	0
																		GO:0003937	IMP cyclohydrolase activity	0	1	0	1
																		GO:0034618	arginine binding	0	1	0	1
																		GO:0008861	formate C-acetyltransferase activity	0	1	0	1
																		GO:0016884	carbon-nitrogen ligase activity, with glutamine as amido-N-donor	0	1	0	1
																		GO:0004170	dUTP diphosphatase activity	0	1	0	1
																		GO:0047456	2-methylisocitrate dehydratase activity	0	1	0	1
																		GO:0008311	double-stranded DNA 3'-5' DNA exonuclease activity	0	1	0	1
																		GO:0030145	manganese ion binding	0	0	0	2
																		GO:0071424	rRNA (cytosine-N4-)-methyltransferase activity	0	1	0	1
																		GO:0004459	L-lactate dehydrogenase activity	0	1	1	0
																		GO:0008757	S-adenosylmethionine-dependent methyltransferase activity	0	0	0	2
																		GO:0003949	1-(5-phosphoribosyl)-5-(5-phosphoribosylamino)methylideneaminoimidazole-4-carboxamide isomerase activity	0	1	0	1
																		GO:0008881	glutamate racemase activity	0	1	0	1
																		GO:0015035	protein-disulfide reductase activity	0	0	1	1
																		GO:0004414	homoserine O-acetyltransferase activity	0	0	1	1
																		GO:0004794	L-threonine ammonia-lyase activity	0	1	0	1
																		GO:0016779	nucleotidyltransferase activity	0	1	0	1
																		GO:0004674	protein serine/threonine kinase activity	0	1	0	1
																		GO:0008658	penicillin binding	0	0	1	1
																		GO:0004817	cysteine-tRNA ligase activity	0	1	0	1
																		GO:0004075	biotin carboxylase activity	0	1	0	1
																		GO:0004318	enoyl-acyl-carrier-protein reductase (NADH) activity	0	1	0	1
																		GO:0102500	beta-maltose 4-alpha-glucanotransferase activity	0	1	0	1
																		GO:0070006	metalloaminopeptidase activity	0	1	0	1
																		GO:0004360	glutamine-fructose-6-phosphate transaminase (isomerizing) activity	0	1	0	1
																		GO:0004639	phosphoribosylaminoimidazolesuccinocarboxamide synthase activity	0	1	0	1
																		GO:0050560	aspartate-tRNA(Asn) ligase activity	0	0	1	1
																		GO:0070063	RNA polymerase binding	0	1	0	1
																		GO:0102752	1,4-alpha-glucan branching enzyme activity (using a glucosylated glycogenin as primer for glycogen synthesis)	0	1	0	1
																		GO:0008878	glucose-1-phosphate adenylyltransferase activity	0	1	0	1
																		GO:0004636	phosphoribosyl-ATP diphosphatase activity	0	0	1	1
																		GO:0004643	phosphoribosylaminoimidazolecarboxamide formyltransferase activity	0	1	0	1
																		GO:0016668	oxidoreductase activity, acting on a sulfur group of donors, NAD(P) as acceptor	0	1	0	1
																		GO:0004640	phosphoribosylanthranilate isomerase activity	0	1	0	1
																		GO:0009036	type II site-specific deoxyribonuclease activity	0	0	1	1
																		GO:0008899	homoserine O-succinyltransferase activity	0	0	1	1
																		GO:0140662	ATP-dependent protein folding chaperone	0	0	2	0
																		GO:0008955	peptidoglycan glycosyltransferase activity	0	0	1	1
																		GO:0008965	phosphoenolpyruvate-protein phosphotransferase activity	0	1	0	1
																		GO:0004312	fatty acid synthase activity	0	1	0	1
																		GO:0043169	cation binding	0	1	0	1
																		GO:0004829	threonine-tRNA ligase activity	0	1	0	1
																		GO:0004127	cytidylate kinase activity	0	1	0	1
																		GO:0003994	aconitate hydratase activity	0	1	0	1
																		GO:0047780	citrate dehydratase activity	0	1	0	1
																		GO:0009018	sucrose phosphorylase activity	0	0	0	1
																		GO:0140282	carbon-nitrogen ligase activity on lipid II	0	0	1	0
																		GO:0003861	3-isopropylmalate dehydratase activity	0	0	0	1
																		GO:0042301	phosphate ion binding	0	1	0	0
																		GO:0051538	3 iron, 4 sulfur cluster binding	0	0	0	1
																		GO:0004239	initiator methionyl aminopeptidase activity	0	1	0	0
																		GO:0034023	5-(carboxyamino)imidazole ribonucleotide mutase activity	0	0	0	1
																		GO:0003824	catalytic activity	0	1	0	0
																		GO:0003999	adenine phosphoribosyltransferase activity	0	1	0	0
																		GO:0001000	bacterial-type RNA polymerase core enzyme binding	0	0	0	1
																		GO:0016829	lyase activity	0	0	1	0
																		GO:0019134	glucosamine-1-phosphate N-acetyltransferase activity	0	0	0	1
																		GO:0008324	monoatomic cation transmembrane transporter activity	0	0	1	0
																		GO:0004066	asparagine synthase (glutamine-hydrolyzing) activity	0	0	1	0
																		GO:0004424	imidazoleglycerol-phosphate dehydratase activity	0	0	0	1
																		GO:0004399	histidinol dehydrogenase activity	0	1	0	0
																		GO:0008733	L-arabinose isomerase activity	0	0	0	1
																		GO:0004427	inorganic diphosphate phosphatase activity	0	0	0	1
																		GO:0004557	alpha-galactosidase activity	0	0	0	1
																		GO:0052908	16S rRNA (adenine(1518)-N(6)/adenine(1519)-N(6))-dimethyltransferase activity	0	0	0	1
																		GO:0004791	thioredoxin-disulfide reductase (NADP) activity	0	0	1	0
																		GO:0008479	tRNA-guanosine(34) queuine transglycosylase activity	0	0	1	0
																		GO:0004329	formate-tetrahydrofolate ligase activity	0	0	1	0
																		GO:0016765	transferase activity, transferring alkyl or aryl (other than methyl) groups	0	0	1	0
																		GO:0043768	S-ribosylhomocysteine lyase activity	0	0	1	0
																		GO:0004160	dihydroxy-acid dehydratase activity	0	1	0	0
																		GO:0033765	steroid dehydrogenase activity, acting on the CH-CH group of donors	0	0	0	1
																		GO:0004588	orotate phosphoribosyltransferase activity	0	0	1	0
																		GO:0004802	transketolase activity	0	0	1	0
																		GO:0004659	prenyltransferase activity	0	0	0	1
																		GO:0009055	electron transfer activity	0	0	0	1
																		GO:0046914	transition metal ion binding	0	1	0	0
																		GO:0003977	UDP-N-acetylglucosamine diphosphorylase activity	0	0	0	1
																		GO:0035596	methylthiotransferase activity	0	1	0	0
																		GO:0043815	phosphoribosylglycinamide formyltransferase 2 activity	0	1	0	0
																		GO:0004644	phosphoribosylglycinamide formyltransferase activity	0	1	0	0
																		GO:0003951	NAD+ kinase activity			1

## Sheet: E. bolteae
Biologocal processes of upregulated proteins							Molecular functions of upregulated proteins							Biologocal processes anaysis of downregulated proteins							Molecular functions of downregulated proteins
BP number	BP name	S100A8	S100A8 + S100A9	S100A8 + S100A9 + IL-1β	S100A8 + S100A9 + TNF-α	TNF-α	MF number	MF name	S100A8	S100A8 + S100A9	S100A8 + S100A9 + IL-1β	S100A8 + S100A9 + TNF-α	TNF-α	BP number	BP name	S100A8	S100A8 + S100A9	S100A8 + S100A9 + IL-1β	S100A8 + S100A9 + TNF-α	TNF-α	MF number	MF name	S100A8	S100A8 + S100A9	S100A8 + S100A9 + IL-1β	S100A8 + S100A9 + TNF-α	TNF-α
GO:0006412	translation	19	25	26	22	5	GO:0005524	ATP binding	25	26	29	30	0	GO:0019464	glycine decarboxylation via glycine cleavage system	8	8	9	10	1	GO:0046872	metal ion binding	18	18	17	20	4
GO:0006189	de novo' IMP biosynthetic process	8	7	7	7	0	GO:0003735	structural constituent of ribosome	19	25	26	22	5	GO:0016310	phosphorylation	5	4	4	4	1	GO:0016491	oxidoreductase activity	16	17	16	17	0
GO:0006189	'de novo' IMP biosynthetic process	8	7	7	7	0	GO:0046872	metal ion binding	14	17	18	17	0	GO:0005978	glycogen biosynthetic process	4	4	4	4	0	GO:0005524	ATP binding	15	14	15	14	2
GO:0006541	glutamine metabolic process	6	6	6	6	0	GO:0019843	rRNA binding	13	14	17	13	4	GO:0009116	nucleoside metabolic process	3	3	3	3	1	GO:0051539	4 iron, 4 sulfur cluster binding	9	9	9	10	1
GO:0016310	phosphorylation	4	5	5	5	0	GO:0003677	DNA binding	5	8	9	9	0	GO:0009401	phosphoenolpyruvate-dependent sugar phosphotransferase system	4	3	3	3	0	GO:0004375	glycine dehydrogenase (decarboxylating) activity	5	5	5	6	1
GO:0006096	glycolytic process	2	4	4	4	0	GO:0000287	magnesium ion binding	7	7	8	9	0	GO:1901135	carbohydrate derivative metabolic process	3	3	3	3	0	GO:0003824	catalytic activity	4	6	5	4	0
GO:0006351	DNA-templated transcription	2	3	5	3	0	GO:0000049	tRNA binding	2	5	6	6	2	GO:0006508	proteolysis	2	2	2	2	1	GO:0050485	oxidoreductase activity, acting on X-H and Y-H to form an X-Y bond, with a disulfide as acceptor	4	5	3	5	0
GO:0009113	purine nucleobase biosynthetic process	3	3	3	3	0	GO:0051287	NAD binding	4	5	5	5	0	GO:0006412	translation	0	1	5	1	1	GO:0016887	ATP hydrolysis activity	4	4	4	4	0
GO:0042777	proton motive force-driven plasma membrane ATP synthesis	3	2	2	3	0	GO:0016887	ATP hydrolysis activity	4	4	5	4	0	GO:0006633	fatty acid biosynthetic process	2	2	2	2	0	GO:0005506	iron ion binding	4	4	4	4	0
GO:0009089	lysine biosynthetic process via diaminopimelate	3	2	2	3	0	GO:0051536	iron-sulfur cluster binding	3	4	4	4	0	GO:0042777	proton motive force-driven plasma membrane ATP synthesis	2	2	2	2	0	GO:0008878	glucose-1-phosphate adenylyltransferase activity	4	4	4	4	0
GO:0055085	transmembrane transport	2	2	2	3	0	GO:0000166	nucleotide binding	3	3	3	3	0	GO:0006520	amino acid metabolic process	2	2	2	2	0	GO:0051536	iron-sulfur cluster binding	3	3	4	4	1
GO:0006164	purine nucleotide biosynthetic process	2	2	2	2	0	GO:0016740	transferase activity	3	2	3	4	0	GO:0006071	glycerol metabolic process	2	2	2	2	0	GO:0051537	2 iron, 2 sulfur cluster binding	3	4	3	4	0
GO:0006526	arginine biosynthetic process	2	2	2	2	0	GO:0003899	DNA-directed 5'-3' RNA polymerase activity	2	3	4	3	0	GO:0006012	galactose metabolic process	2	2	2	2	0	GO:0050660	flavin adenine dinucleotide binding	4	3	4	3	0
GO:0006099	tricarboxylic acid cycle	2	2	2	2	0	GO:0016301	kinase activity	2	3	3	3	0	GO:0035999	tetrahydrofolate interconversion	2	2	2	2	0	GO:0000166	nucleotide binding	3	3	3	3	0
GO:0006457	protein folding	1	2	2	2	1	GO:0046933	proton-transporting ATP synthase activity, rotational mechanism	4	2	2	3	0	GO:0044205	de novo' UMP biosynthetic process	2	1	1	2	0	GO:0097367	carbohydrate derivative binding	3	3	3	3	0
GO:0006564	L-serine biosynthetic process	2	2	2	2	0	GO:0008270	zinc ion binding	2	3	3	3	0	GO:0044205	'de novo' UMP biosynthetic process	2	1	1	2	0	GO:0003677	DNA binding	2	3	3	3	1
GO:0006006	glucose metabolic process	2	2	2	2	0	GO:0003824	catalytic activity	3	3	2	2	0	GO:0006164	purine nucleotide biosynthetic process	1	1	1	1	1	GO:0046933	proton-transporting ATP synthase activity, rotational mechanism	3	3	3	3	0
GO:0006542	glutamine biosynthetic process	2	2	2	2	0	GO:0005525	GTP binding	2	2	4	2	0	GO:0006094	gluconeogenesis	1	1	1	1	1	GO:0000287	magnesium ion binding	4	2	2	3	0
GO:0044208	de novo' AMP biosynthetic process	2	2	2	2	0	GO:0030170	pyridoxal phosphate binding	3	2	2	2	0	GO:0046656	folic acid biosynthetic process	1	1	1	1	1	GO:0010181	FMN binding	2	2	2	2	1
GO:0035999	tetrahydrofolate interconversion	2	2	2	2	0	GO:0003937	IMP cyclohydrolase activity	2	2	2	2	1	GO:0006879	intracellular iron ion homeostasis	1	1	1	1	1	GO:0008270	zinc ion binding	2	2	2	2	1
GO:0006417	regulation of translation	2	2	2	2	0	GO:0051539	4 iron, 4 sulfur cluster binding	2	2	2	2	0	GO:0046654	tetrahydrofolate biosynthetic process	1	1	1	1	1	GO:0016903	oxidoreductase activity, acting on the aldehyde or oxo group of donors	2	2	2	2	0
GO:0006260	DNA replication	2	2	1	2	0	GO:0003755	peptidyl-prolyl cis-trans isomerase activity	1	2	2	2	1	GO:0006826	iron ion transport	1	1	1	1	1	GO:0016747	acyltransferase activity, transferring groups other than amino-acyl groups	2	2	2	2	0
GO:0009097	isoleucine biosynthetic process	2	1	2	2	0	GO:0046961	proton-transporting ATPase activity, rotational mechanism	2	2	2	2	0	GO:0010124	phenylacetate catabolic process	1	1	1	1	0	GO:0030170	pyridoxal phosphate binding	2	2	2	2	0
GO:0009099	valine biosynthetic process	2	1	2	2	0	GO:0015276	ligand-gated monoatomic ion channel activity	2	2	2	2	0	GO:0008202	steroid metabolic process	1	1	1	1	0	GO:0005525	GTP binding	2	2	2	2	0
GO:0006002	fructose 6-phosphate metabolic process	1	2	2	1	0	GO:0004044	amidophosphoribosyltransferase activity	2	2	2	2	0	GO:0006355	regulation of DNA-templated transcription	1	1	1	1	0	GO:0046961	proton-transporting ATPase activity, rotational mechanism	2	2	2	2	0
GO:0007049	cell cycle	1	1	1	1	1	GO:0004356	glutamine synthetase activity	2	2	2	2	0	GO:0006221	pyrimidine nucleotide biosynthetic process	1	1	1	1	0	GO:0008736	L-fucose isomerase activity	2	2	2	2	0
GO:0006520	amino acid metabolic process	1	1	1	2	0	GO:0003697	single-stranded DNA binding	2	2	2	2	0	GO:0022900	electron transport chain	1	1	1	1	0	GO:0003735	structural constituent of ribosome	0	1	5	1	1
GO:0044205	de novo' UMP biosynthetic process	1	1	1	2	0	GO:0016491	oxidoreductase activity	0	2	3	2	0	GO:0000917	division septum assembly	1	1	1	1	0	GO:0004371	glycerone kinase activity	2	2	2	2	0
GO:0009098	leucine biosynthetic process	1	0	2	2	0	GO:0003746	translation elongation factor activity	2	2	2	1	0	GO:0008643	carbohydrate transport	1	1	1	1	0	GO:0030145	manganese ion binding	2	2	2	2	0
GO:0006188	IMP biosynthetic process	1	1	1	1	1	GO:0050661	NADP binding	1	2	2	2	0	GO:0006537	glutamate biosynthetic process	1	1	1	1	0	GO:0030976	thiamine pyrophosphate binding	2	2	2	2	0
GO:0015031	protein transport	1	1	1	1	1	GO:0016620	oxidoreductase activity, acting on the aldehyde or oxo group of donors, NAD or NADP as acceptor	1	2	2	2	0	GO:0019317	fucose catabolic process	1	1	1	1	0	GO:0016301	kinase activity	2	1	1	1	2
GO:0051301	cell division	1	1	1	1	1	GO:0003872	6-phosphofructokinase activity	1	2	2	1	0	GO:0019242	methylglyoxal biosynthetic process	1	1	1	1	0	GO:0016829	lyase activity	1	1	2	2	1
GO:0044205	'de novo' UMP biosynthetic process	1	1	1	2	0	GO:0003924	GTPase activity	1	1	3	1	0	GO:0001514	selenocysteine incorporation	1	1	1	1	0	GO:0019843	rRNA binding	0	1	3	1	1
GO:0006166	purine ribonucleoside salvage	1	1	1	1	0	GO:0047334	diphosphate-fructose-6-phosphate 1-phosphotransferase activity	1	2	2	1	0	GO:0019430	removal of superoxide radicals	1	1	1	1	0	GO:0003938	IMP dehydrogenase activity	1	1	1	1	1
GO:0006508	proteolysis	1	1	1	1	0	GO:0046983	protein dimerization activity	0	2	2	2	0	GO:0006099	tricarboxylic acid cycle	0	1	1	1	1	GO:0070573	metallodipeptidase activity	1	1	1	1	1
GO:0015833	peptide transport	0	1	2	1	0	GO:0003700	DNA-binding transcription factor activity	1	1	2	1	0	GO:0006064	glucuronate catabolic process	1	1	1	1	0	GO:0003676	nucleic acid binding	1	1	1	2	0
GO:0006281	DNA repair	1	1	1	1	0	GO:0000310	xanthine phosphoribosyltransferase activity	1	1	1	1	0	GO:0006091	generation of precursor metabolites and energy	1	1	1	1	0	GO:0016787	hydrolase activity	1	1	1	2	0
GO:0005975	carbohydrate metabolic process	1	1	1	1	0	GO:0003938	IMP dehydrogenase activity	1	1	1	1	0	GO:0006525	arginine metabolic process	1	1	1	1	0	GO:0016740	transferase activity	1	2	1	1	0
GO:0006537	glutamate biosynthetic process	1	1	1	1	0	GO:0097367	carbohydrate derivative binding	1	1	1	1	0	GO:0006207	de novo' pyrimidine nucleobase biosynthetic process	1	1	1	1	0	GO:0004156	dihydropteroate synthase activity	1	1	1	1	1
GO:0009236	cobalamin biosynthetic process	1	1	1	1	0	GO:0051537	2 iron, 2 sulfur cluster binding	1	1	1	1	0	GO:0006085	acetyl-CoA biosynthetic process	1	1	1	1	0	GO:0005283	amino acid:sodium symporter activity	1	1	1	1	1
GO:0019242	methylglyoxal biosynthetic process	1	1	1	1	0	GO:0015930	glutamate synthase activity	1	1	1	1	0	GO:0045490	pectin catabolic process	1	1	1	1	0	GO:0008199	ferric iron binding	1	1	1	1	1
GO:0042026	protein refolding	1	1	1	1	0	GO:0004069	L-aspartate:2-oxoglutarate aminotransferase activity	1	1	1	1	0	GO:0006004	fucose metabolic process	1	1	1	1	0	GO:0008137	NADH dehydrogenase (ubiquinone) activity	1	1	1	1	1
GO:0006310	DNA recombination	1	1	1	1	0	GO:0004055	argininosuccinate synthase activity	1	1	1	1	0	GO:0043171	peptide catabolic process	1	1	1	1	0	GO:0047475	phenylacetate-CoA ligase activity	1	1	1	1	0
GO:0006535	cysteine biosynthetic process from serine	1	1	1	1	0	GO:0016787	hydrolase activity	1	1	1	1	0	GO:0072344	rescue of stalled ribosome	1	1	0	1	1	GO:0004148	dihydrolipoyl dehydrogenase activity	1	1	1	1	0
GO:0009401	phosphoenolpyruvate-dependent sugar phosphotransferase system	1	1	1	1	0	GO:0015424	ABC-type amino acid transporter activity	1	1	1	1	0	GO:0019563	glycerol catabolic process	1	1	1	1	0	GO:0003746	translation elongation factor activity	1	1	1	1	0
GO:0044210	de novo' CTP biosynthetic process	1	1	1	1	0	GO:0004176	ATP-dependent peptidase activity	1	1	1	1	0	GO:0019264	glycine biosynthetic process from serine	1	1	1	1	0	GO:0016884	carbon-nitrogen ligase activity, with glutamine as amido-N-donor	0	1	1	1	1
GO:0070981	L-asparagine biosynthetic process	1	1	1	1	0	GO:0022857	transmembrane transporter activity	1	1	1	1	0	GO:0006779	porphyrin-containing compound biosynthetic process	1	1	1	1	0	GO:0140359	ABC-type transporter activity	1	1	1	1	0
GO:1901137	carbohydrate derivative biosynthetic process	1	1	1	1	0	GO:0008929	methylglyoxal synthase activity	1	1	1	1	0	GO:0019569	L-arabinose catabolic process to xylulose 5-phosphate	1	1	1	1	0	GO:0015930	glutamate synthase activity	1	1	1	1	0
GO:0006865	amino acid transport	1	1	1	1	0	GO:0004124	cysteine synthase activity	1	1	1	1	0	GO:0006730	one-carbon metabolic process	1	1	1	1	0	GO:0004069	L-aspartate:2-oxoglutarate aminotransferase activity	1	1	1	1	0
GO:0019877	diaminopimelate biosynthetic process	1	1	1	1	0	GO:0036440	citrate synthase activity	1	1	1	1	0	GO:0051144	propanediol catabolic process	1	1	1	1	0	GO:0022857	transmembrane transporter activity	1	1	1	1	0
GO:0006102	isocitrate metabolic process	1	1	1	1	0	GO:1990362	butanol dehydrogenase activity	1	1	1	1	0	GO:0030435	sporulation resulting in formation of a cellular spore	1	1	1	1	0	GO:0043211	ABC-type carbohydrate transporter activity	1	1	1	1	0
GO:0005993	trehalose catabolic process	1	1	1	1	0	GO:0004648	O-phospho-L-serine:2-oxoglutarate aminotransferase activity	1	1	1	1	0	GO:0035975	carbamoyl phosphate catabolic process	1	1	1	1	0	GO:0003700	DNA-binding transcription factor activity	0	1	1	1	1
GO:0006007	glucose catabolic process	1	1	1	1	0	GO:0008861	formate C-acetyltransferase activity	1	1	1	1	0	GO:0006082	organic acid metabolic process	1	1	1	1	0	GO:0004047	aminomethyltransferase activity	1	1	1	1	0
GO:0019264	glycine biosynthetic process from serine	1	1	1	1	0	GO:0008837	diaminopimelate epimerase activity	1	1	1	1	0	GO:0006072	glycerol-3-phosphate metabolic process	1	1	1	1	0	GO:0008929	methylglyoxal synthase activity	1	1	1	1	0
GO:0044209	AMP salvage	1	1	1	1	0	GO:0004252	serine-type endopeptidase activity	1	1	1	1	0	GO:0006556	S-adenosylmethionine biosynthetic process	1	1	1	1	0	GO:0004315	3-oxoacyl-acyl-carrier-protein synthase activity	1	1	1	1	0
GO:0044238	primary metabolic process	1	1	1	1	0	GO:0046537	2,3-bisphosphoglycerate-independent phosphoglycerate mutase activity	1	1	1	1	0	GO:0006096	glycolytic process	1	1	1	0	0	GO:0004125	L-seryl-tRNA(Sec) selenium transferase activity	1	1	1	1	0
GO:0006066	alcohol metabolic process	1	1	1	1	0	GO:0051082	unfolded protein binding	1	1	1	1	0	GO:0045892	negative regulation of DNA-templated transcription	0	1	1	1	0	GO:0004791	thioredoxin-disulfide reductase (NADP) activity	1	1	1	1	0
GO:0006177	GMP biosynthetic process	1	1	1	1	0	GO:0004359	glutaminase activity	1	1	1	1	0	GO:0000160	phosphorelay signal transduction system	0	1	1	1	0	GO:0016874	ligase activity	1	1	1	1	0
GO:0006730	one-carbon metabolic process	1	1	1	1	0	GO:0004071	aspartate-ammonia ligase activity	1	1	1	1	0	GO:0006415	translational termination	0	1	1	1	0	GO:0015035	protein-disulfide reductase activity	1	1	1	1	0
GO:0046110	xanthine metabolic process	1	1	1	1	0	GO:0034023	5-(carboxyamino)imidazole ribonucleotide mutase activity	1	1	1	1	0	GO:0055085	transmembrane transport	0	1	1	0	0	GO:0008804	carbamate kinase activity	1	1	1	1	0
GO:0009432	SOS response	1	1	1	1	0	GO:0004019	adenylosuccinate synthase activity	1	1	1	1	0	GO:0005975	carbohydrate metabolic process	0	0	1	1	0	GO:0008776	acetate kinase activity	1	1	1	1	0
GO:0015976	carbon utilization	1	1	1	1	0	GO:0070626	(S)-2-(5-amino-1-(5-phospho-D-ribosyl)imidazole-4-carboxamido) succinate lyase (fumarate-forming) activity	1	1	1	1	0	GO:0071702	organic substance transport	0	1	1	0	0	GO:0008838	diaminopropionate ammonia-lyase activity	1	1	1	1	0
GO:0006556	S-adenosylmethionine biosynthetic process	1	1	1	1	0	GO:0004352	glutamate dehydrogenase (NAD+) activity	1	1	1	1	0	GO:0016052	carbohydrate catabolic process	0	1	0	1	0	GO:0016597	amino acid binding	1	1	1	1	0
GO:0032265	XMP salvage	1	1	1	1	0	GO:0004450	isocitrate dehydrogenase (NADP+) activity	1	1	1	1	0	GO:0007049	cell cycle	0	0	1	0	0	GO:0008697	4-deoxy-L-threo-5-hexosulose-uronate ketol-isomerase activity	1	1	1	1	0
GO:0006355	regulation of DNA-templated transcription	0	1	0	2	0	GO:0008788	alpha,alpha-phosphotrehalase activity	1	1	1	1	0	GO:0006351	DNA-templated transcription	0	0	0	0	1	GO:0008927	mannonate dehydratase activity	1	1	1	1	0
GO:0006094	gluconeogenesis	0	1	1	1	0	GO:0008982	protein-N(PI)-phosphohistidine-sugar phosphotransferase activity	1	1	1	1	0	GO:0071555	cell wall organization	0	0	1	0	0	GO:0004589	dihydroorotate dehydrogenase (NADH) activity	1	1	1	1	0
GO:0008652	amino acid biosynthetic process	0	1	1	1	0	GO:0004372	glycine hydroxymethyltransferase activity	1	1	1	1	0	GO:0006541	glutamine metabolic process	1	0	0	0	0	GO:0004848	ureidoglycolate hydrolase activity	1	1	1	1	0
GO:0006633	fatty acid biosynthetic process	1	0	1	1	0	GO:0004017	adenylate kinase activity	1	1	1	1	0	GO:0006189	de novo' IMP biosynthetic process	0	0	0	1	0	GO:0008237	metallopeptidase activity	1	1	1	1	0
GO:0030261	chromosome condensation	0	1	1	1	0	GO:0047850	diaminopimelate dehydrogenase activity	1	1	1	1	0	GO:0050992	dimethylallyl diphosphate biosynthetic process	0	0	0	1	0	GO:0043023	ribosomal large subunit binding	1	1	0	1	1
GO:0030388	fructose 1,6-bisphosphate metabolic process	0	1	1	1	0	GO:0051538	3 iron, 4 sulfur cluster binding	1	1	1	1	0	GO:0006002	fructose 6-phosphate metabolic process	0	0	0	1	0	GO:0004352	glutamate dehydrogenase (NAD+) activity	1	1	1	1	0
GO:0046677	response to antibiotic	0	1	1	1	0	GO:0008774	acetaldehyde dehydrogenase (acetylating) activity	1	1	1	1	0	GO:0019288	isopentenyl diphosphate biosynthetic process, methylerythritol 4-phosphate pathway	0	0	0	1	0	GO:0005198	structural molecule activity	1	1	1	1	0
GO:0030655	beta-lactam antibiotic catabolic process	0	1	1	1	0	GO:0016616	oxidoreductase activity, acting on the CH-OH group of donors, NAD or NADP as acceptor	1	1	1	1	0	GO:0009252	peptidoglycan biosynthetic process	0	0	1	0	0	GO:0003978	UDP-glucose 4-epimerase activity	1	1	1	1	0
GO:0006434	seryl-tRNA aminoacylation	0	1	1	1	0	GO:0004802	transketolase activity	1	1	1	1	0	GO:0044206	UMP salvage	1	0	0	0	0	GO:0008289	lipid binding	1	1	1	1	0
GO:0009225	nucleotide-sugar metabolic process	0	1	1	1	0	GO:0030145	manganese ion binding	1	1	1	1	0	GO:0000027	ribosomal large subunit assembly	0	0	1	0	0	GO:0008982	protein-N(PI)-phosphohistidine-sugar phosphotransferase activity	1	1	1	1	0
GO:0006044	N-acetylglucosamine metabolic process	0	1	1	1	0	GO:0003921	GMP synthase activity	1	1	1	1	0	GO:0051301	cell division	0	0	1	0	0	GO:0022877	protein-N(PI)-phosphohistidine-fructose phosphotransferase system transporter activity	1	1	1	1	0
GO:0006090	pyruvate metabolic process	0	1	1	1	0	GO:0004642	phosphoribosylformylglycinamidine synthase activity	1	1	1	1	0	GO:0016114	terpenoid biosynthetic process	0	0	0	1	0	GO:0004372	glycine hydroxymethyltransferase activity	1	1	1	1	0
GO:0019262	N-acetylneuraminate catabolic process	0	1	1	1	0	GO:0140662	ATP-dependent protein folding chaperone	1	1	1	1	0	GO:0006223	uracil salvage	1	0	0	0	0	GO:0004853	uroporphyrinogen decarboxylase activity	1	1	1	1	0
GO:0006427	histidyl-tRNA aminoacylation	0	0	1	1	0	GO:0004617	phosphoglycerate dehydrogenase activity	1	1	1	1	0	GO:0006189	'de novo' IMP biosynthetic process	0	0	0	1	0	GO:0016836	hydro-lyase activity	1	1	1	1	0
GO:0036211	protein modification process	0	0	1	1	0	GO:0004160	dihydroxy-acid dehydratase activity	1	1	1	1	0	GO:0008360	regulation of cell shape	0	0	1	0	0	GO:0008733	L-arabinose isomerase activity	1	1	1	1	0
GO:0006139	nucleobase-containing compound metabolic process	0	0	1	1	0	GO:0043365	formate-C-acetyltransferase-activating enzyme activity	1	1	1	1	0								GO:0008774	acetaldehyde dehydrogenase (acetylating) activity	1	1	1	1	0
GO:0009058	biosynthetic process	0	1	0	0	0	GO:0004088	carbamoyl-phosphate synthase (glutamine-hydrolyzing) activity	1	1	1	1	0								GO:0043805	indolepyruvate ferredoxin oxidoreductase activity	1	1	1	1	0
GO:0000917	division septum assembly	0	0	1	0	0	GO:0003883	CTP synthase activity	1	1	1	1	0								GO:0008483	transaminase activity	1	1	1	1	0
GO:0005978	glycogen biosynthetic process	1	0	0	0	0	GO:0016853	isomerase activity	1	1	1	1	0								GO:0003941	L-serine ammonia-lyase activity	1	1	1	1	0
GO:0006421	asparaginyl-tRNA aminoacylation	1	0	0	0	0	GO:0004641	phosphoribosylformylglycinamidine cyclo-ligase activity	1	1	1	1	0								GO:0003924	GTPase activity	1	1	1	1	0
GO:0009073	aromatic amino acid family biosynthetic process	0	0	1	0	0	GO:0004360	glutamine-fructose-6-phosphate transaminase (isomerizing) activity	1	1	1	1	0								GO:0008901	ferredoxin hydrogenase activity	1	1	1	1	0
GO:0006432	phenylalanyl-tRNA aminoacylation	0	0	0	1	0	GO:0004018	N6-(1,2-dicarboxyethyl)AMP AMP-lyase (fumarate-forming) activity	1	1	1	1	0								GO:0018492	carbon-monoxide dehydrogenase (acceptor) activity	1	1	1	1	0
GO:0006207	de novo' pyrimidine nucleobase biosynthetic process	0	0	0	1	0	GO:0004639	phosphoribosylaminoimidazolesuccinocarboxamide synthase activity	1	1	1	1	0								GO:0016743	carboxyl- or carbamoyltransferase activity	1	1	1	1	0
GO:0006808	regulation of nitrogen utilization	1	0	0	0	0	GO:0004643	phosphoribosylaminoimidazolecarboxamide formyltransferase activity	1	1	1	1	0								GO:0045148	tripeptide aminopeptidase activity	1	1	1	1	0
GO:0019305	dTDP-rhamnose biosynthetic process	0	0	0	1	0	GO:0004329	formate-tetrahydrofolate ligase activity	1	1	1	1	0								GO:0000049	tRNA binding	1	1	0	1	1
GO:0019251	anaerobic cobalamin biosynthetic process	1	0	0	0	0	GO:0004618	phosphoglycerate kinase activity	1	1	1	1	0								GO:0004329	formate-tetrahydrofolate ligase activity	1	1	1	1	0
GO:0065002	intracellular protein transmembrane transport	0	0	0	1	0	GO:0044183	protein folding chaperone	1	1	1	1	0								GO:0004370	glycerol kinase activity	1	1	1	1	0
GO:0043093	FtsZ-dependent cytokinesis	0	0	1	0	0	GO:0140664	ATP-dependent DNA damage sensor activity	1	1	1	1	0								GO:0004335	galactokinase activity	1	1	1	1	0
GO:0017038	protein import	0	0	0	1	0	GO:0032549	ribonucleoside binding	1	1	1	1	0								GO:0016151	nickel cation binding	1	1	1	1	0
GO:0006605	protein targeting	0	0	0	1	0	GO:0004637	phosphoribosylamine-glycine ligase activity	1	1	1	1	0								GO:0043885	carbon-monoxide dehydrogenase (ferredoxin) activity	1	1	1	1	0
GO:0051258	protein polymerization	0	0	1	0	0	GO:0015574	trehalose transmembrane transporter activity	1	1	1	1	0								GO:0016646	oxidoreductase activity, acting on the CH-NH group of donors, NAD or NADP as acceptor	1	1	1	1	0
							GO:0004478	methionine adenosyltransferase activity	1	1	1	1	0								GO:0004478	methionine adenosyltransferase activity	1	1	1	1	0
							GO:0003684	damaged DNA binding	1	1	1	1	0								GO:0004332	fructose-bisphosphate aldolase activity	1	1	1	0	0
							GO:0030955	potassium ion binding	1	1	1	1	0								GO:0016810	hydrolase activity, acting on carbon-nitrogen (but not peptide) bonds	1	1	0	1	0
							GO:0004743	pyruvate kinase activity	1	1	1	1	0								GO:0071949	FAD binding	1	1	1	0	0
							GO:0016747	acyltransferase activity, transferring groups other than amino-acyl groups	1	1	0	1	0								GO:0009055	electron transfer activity	1	1	0	0	0
							GO:0004332	fructose-bisphosphate aldolase activity	0	1	1	1	0								GO:0051287	NAD binding	0	1	1	0	0
							GO:0003676	nucleic acid binding	1	0	1	1	0								GO:0052692	raffinose alpha-galactosidase activity	0	1	0	1	0
							GO:0004342	glucosamine-6-phosphate deaminase activity	0	1	1	1	0								GO:0003729	mRNA binding	0	0	1	0	1
							GO:0008176	tRNA (guanine-N7-)-methyltransferase activity	0	1	1	1	0								GO:0016616	oxidoreductase activity, acting on the CH-OH group of donors, NAD or NADP as acceptor	0	1	1	0	0
							GO:0005506	iron ion binding	0	1	1	1	0								GO:0004588	orotate phosphoribosyltransferase activity	1	0	0	1	0
							GO:0004315	3-oxoacyl-acyl-carrier-protein synthase activity	1	0	1	1	0								GO:0016668	oxidoreductase activity, acting on a sulfur group of donors, NAD(P) as acceptor	1	0	1	0	0
							GO:0008800	beta-lactamase activity	0	1	1	1	0								GO:0003872	6-phosphofructokinase activity	0	0	0	1	0
							GO:0052656	L-isoleucine transaminase activity	1	0	1	1	0								GO:0016861	intramolecular oxidoreductase activity, interconverting aldoses and ketoses	0	0	1	0	0
							GO:0008460	dTDP-glucose 4,6-dehydratase activity	0	1	1	1	0								GO:0018580	nitronate monooxygenase activity	1	0	0	0	0
							GO:0004807	triose-phosphate isomerase activity	0	1	1	1	0								GO:0004134	4-alpha-glucanotransferase activity	0	0	0	1	0
							GO:0070180	large ribosomal subunit rRNA binding	0	2	0	1	0								GO:0042781	3'-tRNA processing endoribonuclease activity	0	0	0	0	1
							GO:0030527	structural constituent of chromatin	0	1	1	1	0								GO:0008764	UDP-N-acetylmuramoylalanine-D-glutamate ligase activity	0	0	1	0	0
							GO:0033818	beta-ketoacyl-acyl-carrier-protein synthase III activity	1	0	1	1	0								GO:0003921	GMP synthase activity	1	0	0	0	0
							GO:0003887	DNA-directed DNA polymerase activity	1	1	0	1	0								GO:0051745	4-hydroxy-3-methylbut-2-en-1-yl diphosphate reductase activity	0	0	0	1	0
							GO:0004828	serine-tRNA ligase activity	0	1	1	1	0								GO:0047334	diphosphate-fructose-6-phosphate 1-phosphotransferase activity	0	0	0	1	0
							GO:0052654	L-leucine transaminase activity	1	0	1	1	0								GO:0102500	beta-maltose 4-alpha-glucanotransferase activity	0	0	0	1	0
							GO:0052655	L-valine transaminase activity	1	0	1	1	0								GO:0070403	NAD+ binding	0	1	0	0	0
							GO:0050242	pyruvate, phosphate dikinase activity	0	1	1	1	0								GO:0004612	phosphoenolpyruvate carboxykinase (ATP) activity	0	0	0	0	1
							GO:0018580	nitronate monooxygenase activity	0	0	1	1	0								GO:0004845	uracil phosphoribosyltransferase activity	1	0	0	0	0
							GO:0003852	2-isopropylmalate synthase activity	0	0	1	1	0								GO:0008965	phosphoenolpyruvate-protein phosphotransferase activity	1	0	0	0	0
							GO:0003743	translation initiation factor activity	1	1	0	0	0
							GO:0008836	diaminopimelate decarboxylase activity	1	0	0	1	0
							GO:0004821	histidine-tRNA ligase activity	0	0	1	1	0
							GO:0016979	lipoate-protein ligase activity	0	0	1	1	0
							GO:0003985	acetyl-CoA C-acetyltransferase activity	0	0	1	1	0
							GO:0050485	oxidoreductase activity, acting on X-H and Y-H to form an X-Y bond, with a disulfide as acceptor	0	0	1	0	0
							GO:0004816	asparagine-tRNA ligase activity	1	0	0	0	0
							GO:0016829	lyase activity	0	0	0	0	1
							GO:0016832	aldehyde-lyase activity	0	0	1	0	0
							GO:0008184	glycogen phosphorylase activity	1	0	0	0	0
							GO:0008519	ammonium transmembrane transporter activity	1	0	0	0	0
							GO:0016407	acetyltransferase activity	0	0	0	0	1
							GO:0016597	amino acid binding	0	0	0	1	0
							GO:0033201	alpha-1,4-glucan synthase activity	1	0	0	0	0
							GO:0004644	phosphoribosylglycinamide formyltransferase activity	1	0	0	0	0
							GO:0008831	dTDP-4-dehydrorhamnose reductase activity	0	0	0	1	0
							GO:0016852	sirohydrochlorin cobaltochelatase activity	1	0	0	0	0
							GO:0102250	linear malto-oligosaccharide phosphorylase activity	1	0	0	0	0
							GO:0030234	enzyme regulator activity	1	0	0	0	0
							GO:0004373	glycogen (starch) synthase activity	1	0	0	0	0
							GO:0004070	aspartate carbamoyltransferase activity	0	0	0	1	0
							GO:0004826	phenylalanine-tRNA ligase activity	0	0	0	1	0
							GO:0009011	starch synthase activity	1	0	0	0	0
							GO:0102499	SHG alpha-glucan phosphorylase activity	1	0	0	0	0

## Sheet: R. gnavus
Biologocal processes of upregulated proteins						Molecular functions of upregulated proteins						Biologocal processes anaysis of downregulated proteins						Molecular functions of downregulated proteins
BP number	BP name	S100A8	S100A8 + S100A9	S100A8 + S100A9 + IL-1β	S100A8 + S100A9 + TNF-α	MF number	MF name	S100A8	S100A8 + S100A9	S100A8 + S100A9 + IL-1β	S100A8 + S100A9 + TNF-α	BP number	BP name	S100A8	S100A8 + S100A9	S100A8 + S100A9 + IL-1β	S100A8 + S100A9 + TNF-α	MF number	MF name	S100A8	S100A8 + S100A9	S100A8 + S100A9 + IL-1β	S100A8 + S100A9 + TNF-α
GO:0006066	alcohol metabolic process	1	1	1	1	GO:0046872	metal ion binding	1	1	3	1	GO:0006412	translation	0	0	3	0	GO:0003677	DNA binding	1	0	2	1
GO:0015976	carbon utilization	1	1	1	1	GO:0008774	acetaldehyde dehydrogenase (acetylating) activity	1	1	1	1	GO:0015074	DNA integration	1	0	1	1	GO:0005524	ATP binding	1	0	2	0
GO:0006412	translation	0	1	1	0	GO:0004022	alcohol dehydrogenase (NAD+) activity	1	1	1	1	GO:0006310	DNA recombination	1	0	1	1	GO:0019843	rRNA binding	0	0	3	0
GO:0006542	glutamine biosynthetic process	0	0	2	0	GO:0019843	rRNA binding	0	1	1	0	GO:0042777	proton motive force-driven plasma membrane ATP synthesis	0	0	2	0	GO:0003735	structural constituent of ribosome	0	0	3	0
GO:0006006	glucose metabolic process	0	0	1	0	GO:0003735	structural constituent of ribosome	0	1	1	0	GO:0000162	tryptophan biosynthetic process	0	0	1	0	GO:0046872	metal ion binding	1	0	2	0
GO:0006177	GMP biosynthetic process	0	0	1	0	GO:0005525	GTP binding	0	0	2	0	GO:0016310	phosphorylation	1	0	0	0	GO:0046933	proton-transporting ATP synthase activity, rotational mechanism	0	0	2	0
GO:0033362	lysine biosynthetic process via diaminopimelate, diaminopimelate-aminotransferase pathway	0	0	1	0	GO:0004356	glutamine synthetase activity	0	0	2	0	GO:0006221	pyrimidine nucleotide biosynthetic process	0	0	1	0	GO:0016491	oxidoreductase activity	0	0	2	0
						GO:0003924	GTPase activity	0	0	2	0							GO:0051537	2 iron, 2 sulfur cluster binding	0	0	2	0
						GO:0003746	translation elongation factor activity	0	0	2	0							GO:0008270	zinc ion binding	0	0	2	0
						GO:0005524	ATP binding	0	0	1	0							GO:0008106	alcohol dehydrogenase (NADP+) activity	0	1	1	0
						GO:0016740	transferase activity	0	0	1	0							GO:0008838	diaminopropionate ammonia-lyase activity	0	0	1	0
						GO:0016887	ATP hydrolysis activity	0	0	1	0							GO:0016301	kinase activity	1	0	0	0
						GO:0030170	pyridoxal phosphate binding	0	0	1	0							GO:0050660	flavin adenine dinucleotide binding	0	0	1	0
						GO:0008270	zinc ion binding	0	0	1	0							GO:0016757	glycosyltransferase activity	0	0	1	0
						GO:0050661	NADP binding	0	0	1	0							GO:0030170	pyridoxal phosphate binding	0	0	1	0
						GO:0051287	NAD binding	0	0	1	0							GO:0046961	proton-transporting ATPase activity, rotational mechanism	0	0	1	0
						GO:0003938	IMP dehydrogenase activity	0	0	1	0							GO:0008774	acetaldehyde dehydrogenase (acetylating) activity	0	0	1	0
						GO:0010285	L,L-diaminopimelate aminotransferase activity	0	0	1	0							GO:0004640	phosphoribosylanthranilate isomerase activity	0	0	1	0
						GO:0016874	ligase activity	0	0	1	0							GO:0000049	tRNA binding	0	0	1	0
						GO:0016620	oxidoreductase activity, acting on the aldehyde or oxo group of donors, NAD or NADP as acceptor	0	0	1	0
						GO:0000166	nucleotide binding	0	0	1	0
