# Supplementary material for: Core microbiome-associated proteins associated with ulcerative colitis interact with cytokines for synergistic or antagonistic effects on gut bacteria
Source: ISME J. 2024 Jul 29;18(1):wrae146. doi: 10.1093/ismejo/wrae146 (PMC11360980; doi:10.1093/ismejo/wrae146)
Supplement: Additional_file_11_wrae146 [file additional_file_11_wrae146.xlsx]

## Sheet: B.vulg
Table S10. Bacterial lipidome analysis after inflammatory protein treatment in vitro including Bacteroides vulgatus, Bifidobacterium adolescentis, Enterocloster bolteae, Ruminococcus gnavus.
IL1-β									TNF-α									S100A8									S100A9									S100A8 + S100A9									S100A8 + S100A9 + IL1-β
Label	SubClassKey	FAKey	FAGroupKey	CalcMass	BaseRt	MolFormula	logFC	qValue	Label	SubClassKey	FAKey	FAGroupKey	CalcMass	BaseRt	MolFormula	logFC	qValue	Label	SubClassKey	FAKey	FAGroupKey	CalcMass	BaseRt	MolFormula	logFC	qValue	Label	SubClassKey	FAKey	FAGroupKey	CalcMass	BaseRt	MolFormula	logFC	qValue	Label	SubClassKey	FAKey	FAGroupKey	CalcMass	BaseRt	MolFormula	logFC	qValue	Label	SubClassKey	FAKey	FAGroupKey	CalcMass
SPH(d16:1)_1.17	Sphingosine	(d16:1)	(d16:1)	271.251	1.1658	C16 H33 N1 O2	-0.0645479	0.272389	SPH(d18:0)_1.93	Sphinganine	(d18:0)	(d18:0)	301.298	1.9336	C18 H39 N1 O2	0.56423	0.00559227	PG(29:6_18:2)_4.22	diacyl	(29:6_18:2)	(47:8)	916.619	4.2236	C53 H89 O10 P1	3.05307	0.00647543	SPH(d16:1)_1.17	Sphingosine	(d16:1)	(d16:1)	271.251	1.1658	C16 H33 N1 O2	-0.259376	0.224804	SPH(d16:1)_1.17	Sphingosine	(d16:1)	(d16:1)	271.251	1.1658	C16 H33 N1 O2	-0.0130689	0.467037	PC(14:0_17:1)_5.24	diacyl	(14:0_17:1)	(31:1)	717.531
SPH(d16:0)_1.2	Sphinganine	(d16:0)	(d16:0)	273.267	1.1974	C16 H35 N1 O2	-0.632444	0.204928	Cer(m23:1)_4.28	1-deoxyceramides	(m23:1)	(m23:1)	367.345	4.2836	C23 H45 N1 O2	0.381213	0.422998	BisMePA(17:2_16:0)_5.02	diacyl	(17:2_16:0)	(33:2)	686.489	5.0165	C38 H71 O8 P1	1.14126	0.248795	SPH(d16:0)_1.2	Sphinganine	(d16:0)	(d16:0)	273.267	1.1974	C16 H35 N1 O2	-0.618998	0.223646	SPH(d16:0)_1.2	Sphinganine	(d16:0)	(d16:0)	273.267	1.1974	C16 H35 N1 O2	-0.955891	0.393391	PE(16:0_17:1)_5.21	diacyl	(16:0_17:1)	(33:1)	703.515
WE(O-38:7)_4.73	Wax monoesters	(O-38:7)	(O-38:7)	550.475	4.7285	C38 H62 O2	0.517399	0.204928	WE(O-6:0_12:0)_1.9	Wax monoesters	(O-6:0_12:0)	(O-18:0)	284.272	1.901	C18 H36 O2	0.418672	0.425087	PE(16:0_17:1)_5.01	diacyl	(16:0_17:1)	(33:1)	703.515	5.0116	C38 H74 N1 O8 P1	1.1595	0.249789	WE(O-38:7)_4.73	Wax monoesters	(O-38:7)	(O-38:7)	550.475	4.7285	C38 H62 O2	0.499355	0.223719	WE(O-38:7)_4.73	Wax monoesters	(O-38:7)	(O-38:7)	550.475	4.7285	C38 H62 O2	0.387887	0.41125	PE(17:1_17:1)_4.93	diacyl	(17:1_17:1)	(34:2)	715.515
WE(O-20:3_18:4)_5.02	Wax monoesters	(O-20:3_18:4)	(O-38:7)	550.475	5.0245	C38 H62 O2	0.408511	0.204928	TG(24:7_16:2)_7.76	triacyl	(24:7_16:2)	(40:9)	676.47	7.7615	C43 H64 O6	-0.286386	0.443961	PE(14:0_20:0)_5.45	diacyl	(14:0_20:0)	(34:0)	719.547	5.4514	C39 H78 N1 O8 P1	1.00132	0.251695	WE(O-20:3_18:4)_5.02	Wax monoesters	(O-20:3_18:4)	(O-38:7)	550.475	5.0245	C38 H62 O2	0.628442	0.221557	WE(O-20:3_18:4)_5.02	Wax monoesters	(O-20:3_18:4)	(O-38:7)	550.475	5.0245	C38 H62 O2	0.312513	0.41117	DGDG(16:0_18:1)_4.81	Digalactosyldiacylglycerol	(16:0_18:1)	(34:1)	918.628
WE(O-38:7)_5.05	Wax monoesters	(O-38:7)	(O-38:7)	550.475	5.0502	C38 H62 O2	0.332957	0.204928	SPH(d16:1)_1.24	Sphingosine	(d16:1)	(d16:1)	271.251	1.2428	C16 H33 N1 O2	0.125783	0.446514	LBPA(16:1_19:1)_4.35	Monoacylglycerophosphomonoradylglycerols?	(16:1_19:1)	(35:2)	760.525	4.3532	C41 H77 O10 P1	1.00213	0.258374	WE(O-38:7)_5.05	Wax monoesters	(O-38:7)	(O-38:7)	550.475	5.0502	C38 H62 O2	0.368092	0.223737	WE(O-38:7)_5.05	Wax monoesters	(O-38:7)	(O-38:7)	550.475	5.0502	C38 H62 O2	0.255824	0.411478	PC(14:0_17:1)_5.01	diacyl	(14:0_17:1)	(31:1)	717.531
SPH(d18:0)_1.53	Sphinganine	(d18:0)	(d18:0)	301.298	1.5307	C18 H39 N1 O2	-0.267293	0.213051	WE(O-32:4)_3.91	Wax monoesters	(O-32:4)	(O-32:4)	472.428	3.9063	C32 H56 O2	-0.463931	0.447575	PE(18:3_17:1)_5.03	diacyl	(18:3_17:1)	(35:4)	725.5	5.0323	C40 H72 N1 O8 P1	1.53209	0.261607	SPH(d18:0)_1.53	Sphinganine	(d18:0)	(d18:0)	301.298	1.5307	C18 H39 N1 O2	-0.0789486	0.303262	SPH(d18:0)_1.53	Sphinganine	(d18:0)	(d18:0)	301.298	1.5307	C18 H39 N1 O2	-0.379486	0.411068	PE(16:0_17:1)_5.06	diacyl	(16:0_17:1)	(33:1)	703.515
SPH(d18:0)_1.66	Sphinganine	(d18:0)	(d18:0)	301.298	1.6582	C18 H39 N1 O2	-0.265834	0.2176	PG(20:3_15:0)_4.7	diacyl	(20:3_15:0)	(35:3)	758.51	4.7034	C41 H75 O10 P1	0.185608	0.449777	PE(18:3_17:1)_5.12	diacyl	(18:3_17:1)	(35:4)	725.5	5.1211	C40 H72 N1 O8 P1	1.51623	0.262239	SPH(d18:0)_1.66	Sphinganine	(d18:0)	(d18:0)	301.298	1.6582	C18 H39 N1 O2	-0.0796333	0.303873	SPH(d18:0)_1.66	Sphinganine	(d18:0)	(d18:0)	301.298	1.6582	C18 H39 N1 O2	-0.270281	0.412051	PE(16:0_17:1)_5.4	diacyl	(16:0_17:1)	(33:1)	703.515
SPH(d18:0)_1.79	Sphinganine	(d18:0)	(d18:0)	301.298	1.7941	C18 H39 N1 O2	-0.402315	0.204928	PE(P-16:3_20:3)_7.74	alkenyl-acyl	(P-16:3_20:3)	(P-36:6)	719.489	7.7446	C41 H70 N1 O7 P1	0.194466	0.449857	PE(16:0_17:1)_5.06	diacyl	(16:0_17:1)	(33:1)	703.515	5.062	C38 H74 N1 O8 P1	1.76404	0.271787	SPH(d18:0)_1.79	Sphinganine	(d18:0)	(d18:0)	301.298	1.7941	C18 H39 N1 O2	-0.263137	0.233337	SPH(d18:0)_1.79	Sphinganine	(d18:0)	(d18:0)	301.298	1.7941	C18 H39 N1 O2	-0.719426	0.408503	PA(20:2_16:0)_5.14	diacyl	(20:2_16:0)	(36:2)	700.504
SPH(d18:0)_1.93	Sphinganine	(d18:0)	(d18:0)	301.298	1.9336	C18 H39 N1 O2	-0.437134	0.204928	SPH(d14:0)_1.2	deoxySphinganine	(d14:0)	(d14:0)	229.241	1.1968	C14 H31 N1 O1	-0.275319	0.449909	PC(14:0_17:1)_5.01	diacyl	(14:0_17:1)	(31:1)	717.531	5.0146	C39 H76 N1 O8 P1	1.76819	0.27217	SPH(d18:0)_1.93	Sphinganine	(d18:0)	(d18:0)	301.298	1.9336	C18 H39 N1 O2	-0.810628	0.219435	SPH(d18:0)_1.93	Sphinganine	(d18:0)	(d18:0)	301.298	1.9336	C18 H39 N1 O2	-0.432141	0.409619	BisMePA(16:1_18:1)_5.14	diacyl	(16:1_18:1)	(34:2)	700.504
SPH(d18:0)_2.09	Sphinganine	(d18:0)	(d18:0)	301.298	2.0931	C18 H39 N1 O2	0.00779109	0.307745	PE(O-47:15)_4.68	alkyl-acyl	(O-47:15)	(O-47:15)	857.536	4.6762	C52 H76 N1 O7 P1	-0.359188	0.449967	BisMePA(16:1_18:1)_5.14	diacyl	(16:1_18:1)	(34:2)	700.504	5.1414	C39 H73 O8 P1	1.85173	0.272233	SPH(d18:0)_2.09	Sphinganine	(d18:0)	(d18:0)	301.298	2.0931	C18 H39 N1 O2	-0.630275	0.22322	SPH(d18:0)_2.09	Sphinganine	(d18:0)	(d18:0)	301.298	2.0931	C18 H39 N1 O2	-0.220799	0.412143	PE(16:0_17:1)_5.01	diacyl	(16:0_17:1)	(33:1)	703.515
SPH(d18:0)_2.26	Sphinganine	(d18:0)	(d18:0)	301.298	2.2581	C18 H39 N1 O2	-0.0372129	0.294731	DAP(O-11:0_O-5:0)_3.81	dialkyl	(O-11:0_O-5:0)	(O-16:0)	390.277	3.808	C24 H38 O4	0.236144	0.450677	DGDG(16:0_18:1)_4.81	Digalactosyldiacylglycerol	(16:0_18:1)	(34:1)	918.628	4.8066	C49 H90 O15	1.91094	0.278339	SPH(d18:0)_2.26	Sphinganine	(d18:0)	(d18:0)	301.298	2.2581	C18 H39 N1 O2	0.102815	0.284426	SPH(d18:0)_2.26	Sphinganine	(d18:0)	(d18:0)	301.298	2.2581	C18 H39 N1 O2	-0.0771902	0.437913	BisMePA(17:2_16:0)_5.02	diacyl	(17:2_16:0)	(33:2)	686.489
SPH(d16:0)_1.25	Sphinganine	(d16:0)	(d16:0)	273.267	1.2497	C16 H35 N1 O2	-0.358633	0.207276	PG(O-34:5)_4.26	alkyl-acyl	(O-34:5)	(O-34:5)	726.484	4.2629	C40 H71 O9 P1	1.76367	0.451094	PA(20:2_16:0)_5.14	diacyl	(20:2_16:0)	(36:2)	700.504	5.1356	C39 H73 O8 P1	2.02948	0.283478	SPH(d16:0)_1.25	Sphinganine	(d16:0)	(d16:0)	273.267	1.2497	C16 H35 N1 O2	-0.538078	0.22378	SPH(d16:0)_1.25	Sphinganine	(d16:0)	(d16:0)	273.267	1.2497	C16 H35 N1 O2	-0.697458	0.406734	PC(14:0_17:1)_5.51	diacyl	(14:0_17:1)	(31:1)	717.531
SPH(d18:0)_2.48	Sphinganine	(d18:0)	(d18:0)	301.298	2.4753	C18 H39 N1 O2	-0.1662	0.208728	PC(15:0_15:1)_5.1	diacyl	(15:0_15:1)	(30:1)	703.515	5.1031	C38 H74 N1 O8 P1	1.98531	0.451181	PE(18:1_16:0)_5.42	diacyl	(18:1_16:0)	(34:1)	717.531	5.4153	C39 H76 N1 O8 P1	1.92398	0.296331	SPH(d18:0)_2.48	Sphinganine	(d18:0)	(d18:0)	301.298	2.4753	C18 H39 N1 O2	-0.09278	0.256666	SPH(d18:0)_2.48	Sphinganine	(d18:0)	(d18:0)	301.298	2.4753	C18 H39 N1 O2	-0.149667	0.412074	WE(O-43:10)_4.6	Wax monoesters	(O-43:10)	(O-43:10)	614.506
SPH(d18:0)_2.69	Sphinganine	(d18:0)	(d18:0)	301.298	2.6927	C18 H39 N1 O2	-0.0485234	0.276291	PC(15:0_15:1)_4.98	diacyl	(15:0_15:1)	(30:1)	703.515	4.9839	C38 H74 N1 O8 P1	1.73812	0.451328	PE(35:4)_5.46	diacyl	(35:4)	(35:4)	725.5	5.4624	C40 H72 N1 O8 P1	0.890548	0.299122	SPH(d18:0)_2.69	Sphinganine	(d18:0)	(d18:0)	301.298	2.6927	C18 H39 N1 O2	-0.00467043	0.325767	SPH(d18:0)_2.69	Sphinganine	(d18:0)	(d18:0)	301.298	2.6927	C18 H39 N1 O2	-0.0796114	0.417781	PE(30:3)_4.38	diacyl	(30:3)	(30:3)	657.437
SPH(d16:0)_1.41	Sphinganine	(d16:0)	(d16:0)	273.267	1.4094	C16 H35 N1 O2	-0.566977	0.204928	PE(P-23:7_16:0)_5.16	alkenyl-acyl	(P-23:7_16:0)	(P-39:7)	759.52	5.1628	C44 H74 N1 O7 P1	0.224067	0.451424	SPH(d16:0)_1.8	Sphinganine	(d16:0)	(d16:0)	273.267	1.8019	C16 H35 N1 O2	-0.832005	0.301273	SPH(d16:0)_1.41	Sphinganine	(d16:0)	(d16:0)	273.267	1.4094	C16 H35 N1 O2	-0.55183	0.223816	SPH(d16:0)_1.41	Sphinganine	(d16:0)	(d16:0)	273.267	1.4094	C16 H35 N1 O2	-0.687714	0.408091	BisMePA(28:1)_4.4	diacyl	(28:1)	(28:1)	618.426
WE(O-47:13)_3.68	Wax monoesters	(O-47:13)	(O-47:13)	664.522	3.6789	C47 H68 O2	-0.123734	0.222492	SPH(d18:0)_2.09	Sphinganine	(d18:0)	(d18:0)	301.298	2.0931	C18 H39 N1 O2	0.630261	0.451441	PE(16:0_18:1)_5.14	diacyl	(16:0_18:1)	(34:1)	717.531	5.1396	C39 H76 N1 O8 P1	0.937514	0.302902	WE(O-47:13)_3.68	Wax monoesters	(O-47:13)	(O-47:13)	664.522	3.6789	C47 H68 O2	-1.65997	0.22351	WE(O-47:13)_3.68	Wax monoesters	(O-47:13)	(O-47:13)	664.522	3.6789	C47 H68 O2	-0.190417	0.411691	PE(17:3_15:0)_4.73	diacyl	(17:3_15:0)	(32:3)	685.468
WE(O-47:13)_5.42	Wax monoesters	(O-47:13)	(O-47:13)	664.522	5.4203	C47 H68 O2	0.404471	0.204928	MGDG(14:0_16:1)_4.69	Monogalactosyldiacylglycerol	(14:0_16:1)	(30:1)	700.513	4.6924	C39 H72 O10	0.133099	0.451498	PE(16:0_17:1)_5.21	diacyl	(16:0_17:1)	(33:1)	703.515	5.2126	C38 H74 N1 O8 P1	2.64255	0.303865	WE(O-47:13)_5.42	Wax monoesters	(O-47:13)	(O-47:13)	664.522	5.4203	C47 H68 O2	0.387026	0.223717	WE(O-47:13)_5.42	Wax monoesters	(O-47:13)	(O-47:13)	664.522	5.4203	C47 H68 O2	0.253454	0.411541	PE(31:3)_4.59	diacyl	(31:3)	(31:3)	671.453
FA(16:0)_3.01	Straight chain fatty acids	(16:0)	(16:0)	256.24	3.0128	C16 H32 O2	0.128304	0.246657	TG(3:0_12:0_16:1)_4.35	triacyl	(3:0_12:0_16:1)	(31:1)	566.455	4.345	C34 H62 O6	1.05967	0.451978	LPE(16:0)_4.8	monoacyl	(16:0)	(16:0)	453.286	4.8033	C21 H44 N1 O7 P1	1.18602	0.305205	FA(16:0)_3.01	Straight chain fatty acids	(16:0)	(16:0)	256.24	3.0128	C16 H32 O2	0.167212	0.239123	FA(16:0)_3.01	Straight chain fatty acids	(16:0)	(16:0)	256.24	3.0128	C16 H32 O2	-0.131909	0.412354	PE(18:1_16:0)_5.42	diacyl	(18:1_16:0)	(34:1)	717.531
FA(16:0)_3.2	Straight chain fatty acids	(16:0)	(16:0)	256.24	3.1993	C16 H32 O2	0.26762	0.209428	LPG(30:1)_4.26	monoacyl	(30:1)	(30:1)	678.484	4.2552	C36 H71 O9 P1	1.0834	0.452142	PE(17:1_17:1)_4.93	diacyl	(17:1_17:1)	(34:2)	715.515	4.9301	C39 H74 N1 O8 P1	2.98399	0.307177	FA(16:0)_3.2	Straight chain fatty acids	(16:0)	(16:0)	256.24	3.1993	C16 H32 O2	0.807924	0.220611	FA(16:0)_3.2	Straight chain fatty acids	(16:0)	(16:0)	256.24	3.1993	C16 H32 O2	0.108684	0.433196	PE(20:0_14:1)_5.59	diacyl	(20:0_14:1)	(34:1)	717.531
SPH(d16:0)_1.54	Sphinganine	(d16:0)	(d16:0)	273.267	1.5445	C16 H35 N1 O2	-0.317018	0.204928	WE(O-32:6)_4.22	Wax monoesters	(O-32:6)	(O-32:6)	468.397	4.219	C32 H52 O2	0.0938962	0.453116	PG(O-19:2_16:1)_4.46	alkyl-acyl	(O-19:2_16:1)	(O-35:3)	744.53	4.4624	C41 H77 O9 P1	-1.33304	0.309367	SPH(d16:0)_1.54	Sphinganine	(d16:0)	(d16:0)	273.267	1.5445	C16 H35 N1 O2	-0.133728	0.272984	SPH(d16:0)_1.54	Sphinganine	(d16:0)	(d16:0)	273.267	1.5445	C16 H35 N1 O2	-0.175856	0.412353	CerPE(d16:0_21:2)_4.71	Ceramide phosphoethanolamines	(d16:0_21:2)	(d37:2)	700.552
WE(O-50:13)_5.34	Wax monoesters	(O-50:13)	(O-50:13)	706.569	5.3436	C50 H74 O2	0.549507	0.204928	PC(13:0_15:0)_4.97	diacyl	(13:0_15:0)	(28:0)	677.5	4.9699	C36 H72 N1 O8 P1	-0.304306	0.453259	BisMePA(28:1)_4.4	diacyl	(28:1)	(28:1)	618.426	4.4045	C33 H63 O8 P1	0.754817	0.309527	WE(O-50:13)_5.34	Wax monoesters	(O-50:13)	(O-50:13)	706.569	5.3436	C50 H74 O2	0.539629	0.223811	WE(O-50:13)_5.34	Wax monoesters	(O-50:13)	(O-50:13)	706.569	5.3436	C50 H74 O2	0.40281	0.411279	BisMePA(16:1_14:0)_5.05	diacyl	(16:1_14:0)	(30:1)	646.457
SPH(d16:0)_1.72	Sphinganine	(d16:0)	(d16:0)	273.267	1.7193	C16 H35 N1 O2	-0.325531	0.204928	Cer(m18:0_16:0)_5.53	1-deoxyceramides	(m18:0_16:0)	(m34:0)	523.533	5.5339	C34 H69 N1 O2	1.03637	0.453353	PC(14:0_17:1)_5.24	diacyl	(14:0_17:1)	(31:1)	717.531	5.2435	C39 H76 N1 O8 P1	3.31396	0.310443	SPH(d16:0)_1.72	Sphinganine	(d16:0)	(d16:0)	273.267	1.7193	C16 H35 N1 O2	-0.214584	0.23667	SPH(d16:0)_1.72	Sphinganine	(d16:0)	(d16:0)	273.267	1.7193	C16 H35 N1 O2	-0.361958	0.410605	PE(15:0_15:0)_5.43	diacyl	(15:0_15:0)	(30:0)	663.484
WE(O-44:12)_5.22	Wax monoesters	(O-44:12)	(O-44:12)	624.491	5.2203	C44 H64 O2	0.530106	0.204928	SPH(d19:0)_3.65	deoxySphinganine	(d19:0)	(d19:0)	299.319	3.6489	C19 H41 N1 O1	0.162475	0.453544	SPH(d16:0)_1.72	Sphinganine	(d16:0)	(d16:0)	273.267	1.7193	C16 H35 N1 O2	-0.764098	0.312609	WE(O-44:12)_5.22	Wax monoesters	(O-44:12)	(O-44:12)	624.491	5.2203	C44 H64 O2	0.585888	0.223565	WE(O-44:12)_5.22	Wax monoesters	(O-44:12)	(O-44:12)	624.491	5.2203	C44 H64 O2	0.41007	0.411193	PE(16:0_18:1)_5.14	diacyl	(16:0_18:1)	(34:1)	717.531
DAP(O-13:0_O-5:0)_3.79	dialkyl	(O-13:0_O-5:0)	(O-18:0)	418.308	3.7899	C26 H42 O4	0.410023	0.204928	PE(34:4)_4.36	diacyl	(34:4)	(34:4)	711.484	4.3568	C39 H70 N1 O8 P1	-0.302574	0.453553	PC(14:0_17:1)_5.51	diacyl	(14:0_17:1)	(31:1)	717.531	5.5148	C39 H76 N1 O8 P1	2.46248	0.314235	DAP(O-13:0_O-5:0)_3.79	dialkyl	(O-13:0_O-5:0)	(O-18:0)	418.308	3.7899	C26 H42 O4	0.482314	0.22374	DAP(O-13:0_O-5:0)_3.79	dialkyl	(O-13:0_O-5:0)	(O-18:0)	418.308	3.7899	C26 H42 O4	0.454964	0.411227	MGDG(14:0_16:1)_4.69	Monogalactosyldiacylglycerol	(14:0_16:1)	(30:1)	700.513
DAP(O-13:0_O-5:0)_3.86	dialkyl	(O-13:0_O-5:0)	(O-18:0)	418.308	3.8595	C26 H42 O4	0.402548	0.204928	TG(O-13:0_17:2_3:0)_5.38	alkyl-acyl	(O-13:0_17:2_3:0)	(O-33:2)	578.491	5.3819	C36 H66 O5	-1.75411	0.453595	PE(35:4)_5.36	diacyl	(35:4)	(35:4)	725.5	5.361	C40 H72 N1 O8 P1	0.660655	0.314953	DAP(O-13:0_O-5:0)_3.86	dialkyl	(O-13:0_O-5:0)	(O-18:0)	418.308	3.8595	C26 H42 O4	0.487975	0.22375	DAP(O-13:0_O-5:0)_3.86	dialkyl	(O-13:0_O-5:0)	(O-18:0)	418.308	3.8595	C26 H42 O4	0.45434	0.411221	PE(16:0_17:1)_5.59	diacyl	(16:0_17:1)	(33:1)	703.515
SPH(d16:0)_1.8	Sphinganine	(d16:0)	(d16:0)	273.267	1.8019	C16 H35 N1 O2	-0.376197	0.204928	PE(36:4)_4.65	diacyl	(36:4)	(36:4)	739.515	4.6503	C41 H74 N1 O8 P1	0.30858	0.453957	PE(20:0_14:1)_5.59	diacyl	(20:0_14:1)	(34:1)	717.531	5.588	C39 H76 N1 O8 P1	1.35944	0.315351	SPH(d16:0)_1.8	Sphinganine	(d16:0)	(d16:0)	273.267	1.8019	C16 H35 N1 O2	-0.23451	0.22989	SPH(d16:0)_1.8	Sphinganine	(d16:0)	(d16:0)	273.267	1.8019	C16 H35 N1 O2	-0.340267	0.411017	PC(15:2_14:1)_4.74	diacyl	(15:2_14:1)	(29:3)	685.468
SPH(d20:0)_3.12	Sphinganine	(d20:0)	(d20:0)	329.329	3.1221	C20 H43 N1 O2	0.6349	0.204928	SPH(d16:1)_1.79	Sphingosine	(d16:1)	(d16:1)	271.251	1.7946	C16 H33 N1 O2	-0.250735	0.454348	SPH(d16:0)_1.2	Sphinganine	(d16:0)	(d16:0)	273.267	1.1974	C16 H35 N1 O2	-0.952052	0.320914	SPH(d20:0)_3.12	Sphinganine	(d20:0)	(d20:0)	329.329	3.1221	C20 H43 N1 O2	0.684419	0.222951	SPH(d20:0)_3.12	Sphinganine	(d20:0)	(d20:0)	329.329	3.1221	C20 H43 N1 O2	0.0065064	0.472539	BisMePE(14:0_14:0)_4.85	diacyl	(14:0_14:0)	(28:0)	663.484
SPH(d20:0)_3.25	Sphinganine	(d20:0)	(d20:0)	329.329	3.2467	C20 H43 N1 O2	0.53867	0.204928	SPH(d16:0)_1.2	Sphinganine	(d16:0)	(d16:0)	273.267	1.1974	C16 H35 N1 O2	-0.416526	0.454351	LBPA(14:0_16:0)_4.62	Monoacylglycerophosphomonoradylglycerols?	(14:0_16:0)	(30:0)	694.479	4.6225	C36 H71 O10 P1	-3.12027	0.322435	SPH(d20:0)_3.25	Sphinganine	(d20:0)	(d20:0)	329.329	3.2467	C20 H43 N1 O2	0.668391	0.222849	SPH(d20:0)_3.25	Sphinganine	(d20:0)	(d20:0)	329.329	3.2467	C20 H43 N1 O2	0.0619628	0.453965	BisMePA(16:1_14:0)_4.78	diacyl	(16:1_14:0)	(30:1)	646.457
TG(16:0_16:0_16:0)_7.01	triacyl	(16:0_16:0_16:0)	(48:0)	806.736	7.0127	C51 H98 O6	0.558238	0.204928	SPH(d14:0)_0.69	Sphinganine	(d14:0)	(d14:0)	245.236	0.6859	C14 H31 N1 O2	-0.315484	0.454356	WE(O-32:4)_3.91	Wax monoesters	(O-32:4)	(O-32:4)	472.428	3.9063	C32 H56 O2	-0.986352	0.322998	TG(16:0_16:0_16:0)_7.01	triacyl	(16:0_16:0_16:0)	(48:0)	806.736	7.0127	C51 H98 O6	0.548948	0.223598	TG(16:0_16:0_16:0)_7.01	triacyl	(16:0_16:0_16:0)	(48:0)	806.736	7.0127	C51 H98 O6	0.30263	0.411828	PE(14:0_15:0)_4.64	diacyl	(14:0_15:0)	(29:0)	649.468
FA(18:2)_0.14	Unsaturated fatty acids	(18:2)	(18:2)	280.24	0.1401	C18 H32 O2	0.215904	0.277753	WE(O-6:0_12:0)_2.05	Wax monoesters	(O-6:0_12:0)	(O-18:0)	284.272	2.0495	C18 H36 O2	0.0979619	0.454379	DG(20:1_16:0)_6.86	diacyl	(20:1_16:0)	(36:1)	622.554	6.8579	C39 H74 O5	-2.13955	0.327201	FA(18:2)_0.14	Unsaturated fatty acids	(18:2)	(18:2)	280.24	0.1401	C18 H32 O2	-0.0584983	0.319426	FA(18:2)_0.14	Unsaturated fatty acids	(18:2)	(18:2)	280.24	0.1401	C18 H32 O2	-1.61264	0.396388	PE(15:0_14:0)_4.86	diacyl	(15:0_14:0)	(29:0)	649.468
FA(18:2)_2.4	Unsaturated fatty acids	(18:2)	(18:2)	280.24	2.4045	C18 H32 O2	-0.15945	0.212563	TG(P-19:3_20:6)_5.04	alkenyl-acyl	(P-19:3_20:6)	(P-39:9)	646.46	5.0367	C42 H62 O5	-0.119962	0.454626	DG(15:2_15:0)_4.29	diacyl	(15:2_15:0)	(30:2)	536.444	4.2922	C33 H60 O5	-0.79254	0.328929	FA(18:2)_2.4	Unsaturated fatty acids	(18:2)	(18:2)	280.24	2.4045	C18 H32 O2	-1.99958	0.22346	FA(18:2)_2.4	Unsaturated fatty acids	(18:2)	(18:2)	280.24	2.4045	C18 H32 O2	-0.339166	0.409916	PE(15:0_15:0)_4.89	diacyl	(15:0_15:0)	(30:0)	663.484
FA(18:2)_2.49	Unsaturated fatty acids	(18:2)	(18:2)	280.24	2.4916	C18 H32 O2	-0.160549	0.212519	MGDG(14:0_16:0)_4.73	Monogalactosyldiacylglycerol	(14:0_16:0)	(30:0)	702.528	4.728	C39 H74 O10	0.818729	0.454654	PE(16:0_17:1)_5.4	diacyl	(16:0_17:1)	(33:1)	703.515	5.4037	C38 H74 N1 O8 P1	0.979731	0.329109	FA(18:2)_2.49	Unsaturated fatty acids	(18:2)	(18:2)	280.24	2.4916	C18 H32 O2	-1.73366	0.22345	FA(18:2)_2.49	Unsaturated fatty acids	(18:2)	(18:2)	280.24	2.4916	C18 H32 O2	-0.344648	0.409842	DG(15:2_15:0)_4.29	diacyl	(15:2_15:0)	(30:2)	536.444
SPH(d16:1)_1.24	Sphingosine	(d16:1)	(d16:1)	271.251	1.2428	C16 H33 N1 O2	-0.123552	0.234766	TG(24:7_16:2)_4.63	triacyl	(24:7_16:2)	(40:9)	676.47	4.6331	C43 H64 O6	-0.17623	0.454657	SPH(d14:0)_0.75	Sphinganine	(d14:0)	(d14:0)	245.236	0.7518	C14 H31 N1 O2	-0.850877	0.3294	SPH(d16:1)_1.24	Sphingosine	(d16:1)	(d16:1)	271.251	1.2428	C16 H33 N1 O2	-0.27349	0.22392	SPH(d16:1)_1.24	Sphingosine	(d16:1)	(d16:1)	271.251	1.2428	C16 H33 N1 O2	-0.0870232	0.42025	PE(15:2_18:1)_4.9	diacyl	(15:2_18:1)	(33:3)	699.484
SPH(d14:0)_0.69	Sphinganine	(d14:0)	(d14:0)	245.236	0.6859	C14 H31 N1 O2	-0.574155	0.204928	Cer(d18:1_16:0)_4.67	acylsphingosines	(d18:1_16:0)	(d34:1)	537.512	4.6659	C34 H67 N1 O3	-0.0924513	0.454699	TG(3:0_12:0_16:1)_4.35	triacyl	(3:0_12:0_16:1)	(31:1)	566.455	4.345	C34 H62 O6	0.838797	0.329402	SPH(d14:0)_0.69	Sphinganine	(d14:0)	(d14:0)	245.236	0.6859	C14 H31 N1 O2	-1.24732	0.223494	SPH(d14:0)_0.69	Sphinganine	(d14:0)	(d14:0)	245.236	0.6859	C14 H31 N1 O2	-0.987128	0.400985	PC(13:0_15:0)_4.71	diacyl	(13:0_15:0)	(28:0)	677.5
SPH(d14:0)_0.75	Sphinganine	(d14:0)	(d14:0)	245.236	0.7518	C14 H31 N1 O2	-0.609572	0.204928	PE(P-16:3_20:3)_8.36	alkenyl-acyl	(P-16:3_20:3)	(P-36:6)	719.489	8.3598	C41 H70 N1 O7 P1	-0.125093	0.454702	MGDG(14:0_18:1)_4.76	Monogalactosyldiacylglycerol	(14:0_18:1)	(32:1)	728.544	4.7636	C41 H76 O10	1.2814	0.32947	SPH(d14:0)_0.75	Sphinganine	(d14:0)	(d14:0)	245.236	0.7518	C14 H31 N1 O2	-1.20433	0.223598	SPH(d14:0)_0.75	Sphinganine	(d14:0)	(d14:0)	245.236	0.7518	C14 H31 N1 O2	-1.02355	0.400822	PC(13:0_15:0)_4.78	diacyl	(13:0_15:0)	(28:0)	677.5
SPH(d14:0)_0.89	Sphinganine	(d14:0)	(d14:0)	245.236	0.8886	C14 H31 N1 O2	-0.486593	0.204928	d5-TG(34:4_18:1)_6.85	D5labeledTG	(34:4_18:1)	(52:5)	857.752	6.8478	C55 H91 D5 O6	-0.445772	0.454752	PG(O-16:1_14:0)_4.25	alkyl-acyl	(O-16:1_14:0)	(O-30:1)	678.484	4.2519	C36 H71 O9 P1	0.83442	0.329609	SPH(d14:0)_0.89	Sphinganine	(d14:0)	(d14:0)	245.236	0.8886	C14 H31 N1 O2	-1.25089	0.223512	SPH(d14:0)_0.89	Sphinganine	(d14:0)	(d14:0)	245.236	0.8886	C14 H31 N1 O2	-0.801432	0.407211	PE(14:0_15:0)_4.58	diacyl	(14:0_15:0)	(29:0)	649.468
SPH(d14:0)_0.98	deoxySphinganine	(d14:0)	(d14:0)	229.241	0.9826	C14 H31 N1 O1	-0.54097	0.204928	SPH(d18:0)_2.48	Sphinganine	(d18:0)	(d18:0)	301.298	2.4753	C18 H39 N1 O2	0.0783333	0.454819	d5-DG(15:0_15:0)_4.41	D5labeledDG	(15:0_15:0)	(30:0)	545.507	4.4063	C33 H59 D5 O5	-1.46076	0.330461	SPH(d14:0)_0.98	deoxySphinganine	(d14:0)	(d14:0)	229.241	0.9826	C14 H31 N1 O1	-1.08682	0.223697	SPH(d14:0)_0.98	deoxySphinganine	(d14:0)	(d14:0)	229.241	0.9826	C14 H31 N1 O1	-0.532591	0.410655	BisMePA(32:4)_4.72	diacyl	(32:4)	(32:4)	668.442
SPH(d14:0)_1.13	deoxySphinganine	(d14:0)	(d14:0)	229.241	1.1307	C14 H31 N1 O1	-0.36082	0.206343	PA(P-16:3_22:4)_8.17	alkenyl-acyl	(P-16:3_22:4)	(P-38:7)	702.462	8.1748	C41 H67 O7 P1	-0.288103	0.454897	SPH(d14:0)_0.69	Sphinganine	(d14:0)	(d14:0)	245.236	0.6859	C14 H31 N1 O2	-0.820514	0.330513	SPH(d14:0)_1.13	deoxySphinganine	(d14:0)	(d14:0)	229.241	1.1307	C14 H31 N1 O1	-1.26816	0.223213	SPH(d14:0)_1.13	deoxySphinganine	(d14:0)	(d14:0)	229.241	1.1307	C14 H31 N1 O1	-0.749786	0.408546	PE(15:0_16:0)_5.12	diacyl	(15:0_16:0)	(31:0)	677.5
SPH(d14:0)_1.2	deoxySphinganine	(d14:0)	(d14:0)	229.241	1.1968	C14 H31 N1 O1	-0.420143	0.204928	SPH(d16:0)_1.72	Sphinganine	(d16:0)	(d16:0)	273.267	1.7193	C16 H35 N1 O2	-0.178999	0.454957	MGDG(16:0_16:0)_5.04	Monogalactosyldiacylglycerol	(16:0_16:0)	(32:0)	730.559	5.0391	C41 H78 O10	0.634415	0.330809	SPH(d14:0)_1.2	deoxySphinganine	(d14:0)	(d14:0)	229.241	1.1968	C14 H31 N1 O1	-1.9997	0.223585	SPH(d14:0)_1.2	deoxySphinganine	(d14:0)	(d14:0)	229.241	1.1968	C14 H31 N1 O1	-1.47575	0.408112	PC(12:0_13:0)_4.24	diacyl	(12:0_13:0)	(25:0)	635.453
SPH(d14:0)_1.43	deoxySphinganine	(d14:0)	(d14:0)	229.241	1.4306	C14 H31 N1 O1	-0.7326	0.204928	PE(P-16:3_20:3)_8.2	alkenyl-acyl	(P-16:3_20:3)	(P-36:6)	719.489	8.2047	C41 H70 N1 O7 P1	-0.288031	0.455039	PE(16:1_18:1)_5.13	diacyl	(16:1_18:1)	(34:2)	715.515	5.1301	C39 H74 N1 O8 P1	0.639733	0.330982	SPH(d14:0)_1.43	deoxySphinganine	(d14:0)	(d14:0)	229.241	1.4306	C14 H31 N1 O1	-2.00544	0.223708	SPH(d14:0)_1.43	deoxySphinganine	(d14:0)	(d14:0)	229.241	1.4306	C14 H31 N1 O1	-1.7742	0.407564	BisMePA(31:1)_4.92	diacyl	(31:1)	(31:1)	660.473
TG(16:0_16:0_18:0)_7.14	triacyl	(16:0_16:0_18:0)	(50:0)	834.768	7.1358	C53 H102 O6	0.482354	0.204928	PE(13:0_15:0)_4.56	diacyl	(13:0_15:0)	(28:0)	635.453	4.5626	C33 H66 N1 O8 P1	0.334323	0.45515	SPH(d17:0)_1.09	Sphinganine	(d17:0)	(d17:0)	287.282	1.0874	C17 H37 N1 O2	-0.556841	0.331069	TG(16:0_16:0_18:0)_7.14	triacyl	(16:0_16:0_18:0)	(50:0)	834.768	7.1358	C53 H102 O6	0.519873	0.223726	TG(16:0_16:0_18:0)_7.14	triacyl	(16:0_16:0_18:0)	(50:0)	834.768	7.1358	C53 H102 O6	0.393775	0.411151	PC(14:0_16:0)_5.09	diacyl	(14:0_16:0)	(30:0)	705.531
SPH(d17:0)_1.09	Sphinganine	(d17:0)	(d17:0)	287.282	1.0874	C17 H37 N1 O2	-0.290338	0.204928	SPH(d16:1)_1.17	Sphingosine	(d16:1)	(d16:1)	271.251	1.1658	C16 H33 N1 O2	0.155166	0.455175	PE(16:0_18:1)_5.31	diacyl	(16:0_18:1)	(34:1)	717.531	5.3139	C39 H76 N1 O8 P1	1.07143	0.331466	SPH(d17:0)_1.09	Sphinganine	(d17:0)	(d17:0)	287.282	1.0874	C17 H37 N1 O2	0.0243697	0.315182	SPH(d17:0)_1.09	Sphinganine	(d17:0)	(d17:0)	287.282	1.0874	C17 H37 N1 O2	-0.178899	0.412016	PE(15:0_15:0)_4.78	diacyl	(15:0_15:0)	(30:0)	663.484
SPH(d17:0)_1.32	Sphinganine	(d17:0)	(d17:0)	287.282	1.3195	C17 H37 N1 O2	-0.201145	0.204928	SPH(d16:0)_1.8	Sphinganine	(d16:0)	(d16:0)	273.267	1.8019	C16 H35 N1 O2	-0.213072	0.455246	WE(O-6:0_12:0)_2.05	Wax monoesters	(O-6:0_12:0)	(O-18:0)	284.272	2.0495	C18 H36 O2	-0.630392	0.332032	SPH(d17:0)_1.32	Sphinganine	(d17:0)	(d17:0)	287.282	1.3195	C17 H37 N1 O2	-0.035876	0.303104	SPH(d17:0)_1.32	Sphinganine	(d17:0)	(d17:0)	287.282	1.3195	C17 H37 N1 O2	-0.11452	0.412338	PE(15:0_16:0)_4.88	diacyl	(15:0_16:0)	(31:0)	677.5
SPH(d17:0)_1.61	Sphinganine	(d17:0)	(d17:0)	287.282	1.6102	C17 H37 N1 O2	-0.264271	0.204928	WE(O-48:12)_1.62	Wax monoesters	(O-48:12)	(O-48:12)	680.553	1.6195	C48 H72 O2	-0.462977	0.455325	DG(16:2_15:0)_4.41	diacyl	(16:2_15:0)	(31:2)	550.46	4.4102	C34 H62 O5	-0.847219	0.332107	SPH(d17:0)_1.61	Sphinganine	(d17:0)	(d17:0)	287.282	1.6102	C17 H37 N1 O2	0.00422838	0.326337	SPH(d17:0)_1.61	Sphinganine	(d17:0)	(d17:0)	287.282	1.6102	C17 H37 N1 O2	-0.137561	0.412196	PC(15:0_15:0)_5.35	diacyl	(15:0_15:0)	(30:0)	705.531
SPH(d17:0)_1.68	Sphinganine	(d17:0)	(d17:0)	287.282	1.6835	C17 H37 N1 O2	-0.231532	0.204928	WE(O-20:3_18:4)_5.02	Wax monoesters	(O-20:3_18:4)	(O-38:7)	550.475	5.0245	C38 H62 O2	0.268942	0.455326	WE(O-36:3)_3.2	Wax monoesters	(O-36:3)	(O-36:3)	530.506	3.2034	C36 H66 O2	1.43371	0.332196	SPH(d17:0)_1.68	Sphinganine	(d17:0)	(d17:0)	287.282	1.6835	C17 H37 N1 O2	0.0202778	0.315424	SPH(d17:0)_1.68	Sphinganine	(d17:0)	(d17:0)	287.282	1.6835	C17 H37 N1 O2	-0.143167	0.412135	PE(13:0_15:0)_4.56	diacyl	(13:0_15:0)	(28:0)	635.453
SPH(d17:0)_2.26	deoxySphinganine	(d17:0)	(d17:0)	271.288	2.2607	C17 H37 N1 O1	0.244524	0.21234	WE(O-38:7)_5.05	Wax monoesters	(O-38:7)	(O-38:7)	550.475	5.0502	C38 H62 O2	0.226908	0.455352	SPH(d16:0)_0.87	Sphinganine	(d16:0)	(d16:0)	273.267	0.8671	C16 H35 N1 O2	-0.789498	0.332225	SPH(d17:0)_2.26	deoxySphinganine	(d17:0)	(d17:0)	271.288	2.2607	C17 H37 N1 O1	0.451653	0.223739	SPH(d17:0)_2.26	deoxySphinganine	(d17:0)	(d17:0)	271.288	2.2607	C17 H37 N1 O1	0.502782	0.407393	BisMePA(20:1_12:0)_5.2	diacyl	(20:1_12:0)	(32:1)	674.489
SPH(d17:0)_2.66	deoxySphinganine	(d17:0)	(d17:0)	271.288	2.6577	C17 H37 N1 O1	0.157139	0.225195	DG(3:0_28:0)_3.32	diacyl	(3:0_28:0)	(31:0)	554.491	3.3207	C34 H66 O5	0.447509	0.455356	SPH(d14:0)_0.89	Sphinganine	(d14:0)	(d14:0)	245.236	0.8886	C14 H31 N1 O2	-0.753815	0.332271	SPH(d17:0)_2.66	deoxySphinganine	(d17:0)	(d17:0)	271.288	2.6577	C17 H37 N1 O1	0.367545	0.223679	SPH(d17:0)_2.66	deoxySphinganine	(d17:0)	(d17:0)	271.288	2.6577	C17 H37 N1 O1	0.373146	0.40981	DG(O-14:1_16:0)_4.51	alkyl-acyl	(O-14:1_16:0)	(O-30:1)	524.481
TG(16:0_18:0_18:0)_7.29	triacyl	(16:0_18:0_18:0)	(52:0)	862.799	7.2904	C55 H106 O6	0.430916	0.204928	DGDG(18:0_18:1)_5.09	Digalactosyldiacylglycerol	(18:0_18:1)	(36:1)	946.659	5.0916	C51 H94 O15	-0.149964	0.455487	SPH(d17:0)_1.61	Sphinganine	(d17:0)	(d17:0)	287.282	1.6102	C17 H37 N1 O2	-0.421764	0.332334	TG(16:0_18:0_18:0)_7.29	triacyl	(16:0_18:0_18:0)	(52:0)	862.799	7.2904	C55 H106 O6	0.470402	0.223767	TG(16:0_18:0_18:0)_7.29	triacyl	(16:0_18:0_18:0)	(52:0)	862.799	7.2904	C55 H106 O6	0.205798	0.412253	PE(13:0_15:0)_4.76	diacyl	(13:0_15:0)	(28:0)	635.453
WE(O-19:0_16:0)_5.44	Wax monoesters	(O-19:0_16:0)	(O-35:0)	522.538	5.4367	C35 H70 O2	0.736357	0.204928	PE(16:0_18:1)_5.14	diacyl	(16:0_18:1)	(34:1)	717.531	5.1396	C39 H76 N1 O8 P1	-0.272051	0.455574	SPH(d16:0)_1.06	Sphinganine	(d16:0)	(d16:0)	273.267	1.0597	C16 H35 N1 O2	-0.771898	0.332501	WE(O-19:0_16:0)_5.44	Wax monoesters	(O-19:0_16:0)	(O-35:0)	522.538	5.4367	C35 H70 O2	0.430534	0.223773	WE(O-19:0_16:0)_5.44	Wax monoesters	(O-19:0_16:0)	(O-35:0)	522.538	5.4367	C35 H70 O2	0.276028	0.411846	PE(16:0_17:1)_5.82	diacyl	(16:0_17:1)	(33:1)	703.515
WE(O-39:0)_6.01	Wax monoesters	(O-39:0)	(O-39:0)	578.6	6.0137	C39 H78 O2	-0.116007	0.260631	SPH(d14:0)_0.75	Sphinganine	(d14:0)	(d14:0)	245.236	0.7518	C14 H31 N1 O2	-0.21763	0.455587	PG(13:0_16:0)_3.9	diacyl	(13:0_16:0)	(29:0)	680.463	3.899	C35 H69 O10 P1	0.558075	0.332516	WE(O-39:0)_6.01	Wax monoesters	(O-39:0)	(O-39:0)	578.6	6.0137	C39 H78 O2	-0.14461	0.246911	WE(O-39:0)_6.01	Wax monoesters	(O-39:0)	(O-39:0)	578.6	6.0137	C39 H78 O2	0.142002	0.412391	PE(15:0_17:0)_5.15	diacyl	(15:0_17:0)	(32:0)	691.515
FA(18:1)_3.16	Unsaturated fatty acids	(18:1)	(18:1)	282.256	3.1602	C18 H34 O2	-2.08758	0.204928	PE(30:3)_4.38	diacyl	(30:3)	(30:3)	657.437	4.3775	C35 H64 N1 O8 P1	-0.18668	0.455618	LBPA(14:0_15:0)_3.92	Monoacylglycerophosphomonoradylglycerols?	(14:0_15:0)	(29:0)	680.463	3.9173	C35 H69 O10 P1	0.556336	0.332516	FA(18:1)_3.16	Unsaturated fatty acids	(18:1)	(18:1)	282.256	3.1602	C18 H34 O2	-2.20259	0.223478	FA(18:1)_3.16	Unsaturated fatty acids	(18:1)	(18:1)	282.256	3.1602	C18 H34 O2	-0.242923	0.410951	PE(15:0_15:0)_5.53	diacyl	(15:0_15:0)	(30:0)	663.484
FA(20:0)_3.94	Straight chain fatty acids	(20:0)	(20:0)	312.303	3.9382	C20 H40 O2	0.0760635	0.281519	TG(O-8:0_12:0_24:5)_5.42	alkyl-acyl	(O-8:0_12:0_24:5)	(O-44:5)	726.616	5.4176	C47 H82 O5	-0.424041	0.455645	PE(16:0_17:1)_5.75	diacyl	(16:0_17:1)	(33:1)	703.515	5.75	C38 H74 N1 O8 P1	1.68135	0.332598	FA(20:0)_3.94	Straight chain fatty acids	(20:0)	(20:0)	312.303	3.9382	C20 H40 O2	-0.527247	0.223781	FA(20:0)_3.94	Straight chain fatty acids	(20:0)	(20:0)	312.303	3.9382	C20 H40 O2	0.00304761	0.473385	MGDG(14:0_18:1)_4.76	Monogalactosyldiacylglycerol	(14:0_18:1)	(32:1)	728.544
FA(20:0)_4.05	Straight chain fatty acids	(20:0)	(20:0)	312.303	4.0466	C20 H40 O2	0.106672	0.279208	DGDG(20:4_19:2)_5.17	Digalactosyldiacylglycerol	(20:4_19:2)	(39:6)	978.628	5.1713	C54 H90 O15	-0.866684	0.45565	SPH(d16:0)_1.25	Sphinganine	(d16:0)	(d16:0)	273.267	1.2497	C16 H35 N1 O2	-0.67594	0.332632	FA(20:0)_4.05	Straight chain fatty acids	(20:0)	(20:0)	312.303	4.0466	C20 H40 O2	-0.799732	0.223322	FA(20:0)_4.05	Straight chain fatty acids	(20:0)	(20:0)	312.303	4.0466	C20 H40 O2	0.0274573	0.46511	PE(16:0_18:1)_5.31	diacyl	(16:0_18:1)	(34:1)	717.531
FA(20:0)_4.26	Straight chain fatty acids	(20:0)	(20:0)	312.303	4.2609	C20 H40 O2	0.27078	0.225037	WE(O-39:0)_6.01	Wax monoesters	(O-39:0)	(O-39:0)	578.6	6.0137	C39 H78 O2	0.33523	0.455682	LPE(16:0)_1.48	monoacyl	(16:0)	(16:0)	453.286	1.4822	C21 H44 N1 O7 P1	0.57739	0.332829	FA(20:0)_4.26	Straight chain fatty acids	(20:0)	(20:0)	312.303	4.2609	C20 H40 O2	-0.705895	0.223665	FA(20:0)_4.26	Straight chain fatty acids	(20:0)	(20:0)	312.303	4.2609	C20 H40 O2	0.0220519	0.466598	TG(16:0_18:2_18:2)_6.73	triacyl	(16:0_18:2_18:2)	(52:4)	854.736
FA(17:0)_3.36	Straight chain fatty acids	(17:0)	(17:0)	270.256	3.3649	C17 H34 O2	0.17967	0.269509	PEt(P-16:3_24:1)_5.16	alkenyl-acyl	(P-16:3_24:1)	(P-40:4)	764.572	5.159	C45 H81 O7 P1	0.167947	0.45571	Cer(m14:0_18:0)_4.52	1-deoxyceramides	(m14:0_18:0)	(m32:0)	495.502	4.5188	C32 H65 N1 O2	-0.704584	0.332831	FA(17:0)_3.36	Straight chain fatty acids	(17:0)	(17:0)	270.256	3.3649	C17 H34 O2	-0.337074	0.244777	FA(17:0)_3.36	Straight chain fatty acids	(17:0)	(17:0)	270.256	3.3649	C17 H34 O2	-0.120169	0.4409	PE(15:0_15:0)_5.62	diacyl	(15:0_15:0)	(30:0)	663.484
SPH(d20:1)_3.78	deoxySphingosine	(d20:1)	(d20:1)	311.319	3.7833	C20 H41 N1 O1	0.442422	0.204928	PC(17:1_19:1)_5.71	diacyl	(17:1_19:1)	(36:2)	785.593	5.7134	C44 H84 N1 O8 P1	-0.316909	0.455712	PE(16:0_17:1)_5.82	diacyl	(16:0_17:1)	(33:1)	703.515	5.8231	C38 H74 N1 O8 P1	1.77793	0.332857	SPH(d20:1)_3.78	deoxySphingosine	(d20:1)	(d20:1)	311.319	3.7833	C20 H41 N1 O1	0.518155	0.223781	SPH(d20:1)_3.78	deoxySphingosine	(d20:1)	(d20:1)	311.319	3.7833	C20 H41 N1 O1	0.525514	0.409049	BisMePA(33:2)_5.71	diacyl	(33:2)	(33:2)	686.489
FA(28:7)_4.15	Unsaturated fatty acids	(28:7)	(28:7)	410.318	4.1498	C28 H42 O2	2.6619	0.204928	PC(17:1_19:1)_5.54	diacyl	(17:1_19:1)	(36:2)	785.593	5.5387	C44 H84 N1 O8 P1	-0.305746	0.455715	MGDG(14:0_16:1)_4.69	Monogalactosyldiacylglycerol	(14:0_16:1)	(30:1)	700.513	4.6924	C39 H72 O10	0.418063	0.332911	FA(28:7)_4.15	Unsaturated fatty acids	(28:7)	(28:7)	410.318	4.1498	C28 H42 O2	2.6295	0.218157	FA(28:7)_4.15	Unsaturated fatty acids	(28:7)	(28:7)	410.318	4.1498	C28 H42 O2	2.73247	0.360472	SPH(d16:1)_1.24	Sphingosine	(d16:1)	(d16:1)	271.251
SPH(d18:1)_2.05	Sphingosine	(d18:1)	(d18:1)	299.282	2.0462	C18 H37 N1 O2	0.0220298	0.297235	PG(O-30:4)_3.9	alkyl-acyl	(O-30:4)	(O-30:4)	672.437	3.9003	C36 H65 O9 P1	-0.191903	0.455763	PG(19:4_16:0)_4.34	diacyl	(19:4_16:0)	(35:4)	756.494	4.3358	C41 H73 O10 P1	0.875501	0.332984	SPH(d18:1)_2.05	Sphingosine	(d18:1)	(d18:1)	299.282	2.0462	C18 H37 N1 O2	0.140529	0.238579	SPH(d18:1)_2.05	Sphingosine	(d18:1)	(d18:1)	299.282	2.0462	C18 H37 N1 O2	0.166578	0.411922	d5-TG(34:4_18:1)_6.85	D5labeledTG	(34:4_18:1)	(52:5)	857.752
SPH(d18:1)_2.26	Sphingosine	(d18:1)	(d18:1)	299.282	2.2583	C18 H37 N1 O2	0.146124	0.233442	MGDG(18:0_20:1)_5.24	Monogalactosyldiacylglycerol	(18:0_20:1)	(38:1)	812.638	5.2434	C47 H88 O10	-0.425501	0.455805	PG(O-34:5)_4.26	alkyl-acyl	(O-34:5)	(O-34:5)	726.484	4.2629	C40 H71 O9 P1	1.09138	0.333035	SPH(d18:1)_2.26	Sphingosine	(d18:1)	(d18:1)	299.282	2.2583	C18 H37 N1 O2	0.359996	0.223691	SPH(d18:1)_2.26	Sphingosine	(d18:1)	(d18:1)	299.282	2.2583	C18 H37 N1 O2	0.28463	0.410915	TG(P-4:0_15:0_18:2)_4.19	alkenyl-acyl	(P-4:0_15:0_18:2)	(P-37:2)	632.538
SPH(d18:1)_2.52	Sphingosine	(d18:1)	(d18:1)	299.282	2.5172	C18 H37 N1 O2	0.317294	0.208837	DG(16:0_17:2)_5.34	diacyl	(16:0_17:2)	(33:2)	578.491	5.3373	C36 H66 O5	-1.57779	0.455806	DG(O-14:1_16:0)_4.51	alkyl-acyl	(O-14:1_16:0)	(O-30:1)	524.481	4.5124	C33 H64 O4	-0.851527	0.333035	SPH(d18:1)_2.52	Sphingosine	(d18:1)	(d18:1)	299.282	2.5172	C18 H37 N1 O2	0.620284	0.223294	SPH(d18:1)_2.52	Sphingosine	(d18:1)	(d18:1)	299.282	2.5172	C18 H37 N1 O2	0.574637	0.40844	PE(20:0_12:0)_5.51	diacyl	(20:0_12:0)	(32:0)	691.515
SPH(d18:1)_2.95	deoxySphingosine	(d18:1)	(d18:1)	283.288	2.9537	C18 H37 N1 O1	0.127219	0.219552	DGDG(16:0_16:1)_4.53	Digalactosyldiacylglycerol	(16:0_16:1)	(32:1)	890.597	4.5325	C47 H86 O15	-0.345314	0.455808	Cer(d15:0_31:3)_6.18	acylceramides	(d15:0_31:3)	(d46:3)	715.648	6.1773	C46 H85 N1 O4	-0.762302	0.333134	SPH(d18:1)_2.95	deoxySphingosine	(d18:1)	(d18:1)	283.288	2.9537	C18 H37 N1 O1	0.375536	0.223149	SPH(d18:1)_2.95	deoxySphingosine	(d18:1)	(d18:1)	283.288	2.9537	C18 H37 N1 O1	0.228477	0.411198	DG(22:3_15:0)_4.19	diacyl	(22:3_15:0)	(37:3)	632.538
WE(O-43:9)_4.9	Wax monoesters	(O-43:9)	(O-43:9)	616.522	4.8958	C43 H68 O2	0.456065	0.204928	DGDG(16:1_19:1)_4.27	Digalactosyldiacylglycerol	(16:1_19:1)	(35:2)	930.628	4.2732	C50 H90 O15	-0.586802	0.455813	MGDG(16:1_18:1)_5	Monogalactosyldiacylglycerol	(16:1_18:1)	(34:2)	754.559	5.0025	C43 H78 O10	0.846906	0.333158	WE(O-43:9)_4.9	Wax monoesters	(O-43:9)	(O-43:9)	616.522	4.8958	C43 H68 O2	0.521119	0.223796	WE(O-43:9)_4.9	Wax monoesters	(O-43:9)	(O-43:9)	616.522	4.8958	C43 H68 O2	0.288537	0.411881	DG(P-17:3_15:2)_5.12	alkenyl-acyl	(P-17:3_15:2)	(P-32:5)	542.433
WE(O-46:10)_4.33	Wax monoesters	(O-46:10)	(O-46:10)	656.553	4.3348	C46 H72 O2	-1.50461	0.204928	BisMePA(16:1_14:0)_5.05	diacyl	(16:1_14:0)	(30:1)	646.457	5.0494	C35 H67 O8 P1	-0.0851314	0.455824	PG(O-17:2_23:6)_4.51	alkyl-acyl	(O-17:2_23:6)	(O-40:8)	804.53	4.51	C46 H77 O9 P1	1.59713	0.333243	WE(O-46:10)_4.33	Wax monoesters	(O-46:10)	(O-46:10)	656.553	4.3348	C46 H72 O2	-1.43257	0.223629	WE(O-46:10)_4.33	Wax monoesters	(O-46:10)	(O-46:10)	656.553	4.3348	C46 H72 O2	-1.35763	0.409084	PE(20:0_20:1)_5.99	diacyl	(20:0_20:1)	(40:1)	801.625
WE(O-46:10)_4.46	Wax monoesters	(O-46:10)	(O-46:10)	656.553	4.4586	C46 H72 O2	-1.4335	0.204928	PE(20:0_14:1)_5.59	diacyl	(20:0_14:1)	(34:1)	717.531	5.588	C39 H76 N1 O8 P1	-0.207881	0.455841	PG(O-16:1_15:0)_4.36	alkyl-acyl	(O-16:1_15:0)	(O-31:1)	692.499	4.3632	C37 H73 O9 P1	0.674151	0.333372	WE(O-46:10)_4.46	Wax monoesters	(O-46:10)	(O-46:10)	656.553	4.4586	C46 H72 O2	-1.35787	0.223627	WE(O-46:10)_4.46	Wax monoesters	(O-46:10)	(O-46:10)	656.553	4.4586	C46 H72 O2	-1.27919	0.409152	Cer(d16:1_16:0)_5.3	acylsphingosines	(d16:1_16:0)	(d32:1)	509.481
FA(18:0)_3.74	Straight chain fatty acids	(18:0)	(18:0)	284.272	3.7432	C18 H36 O2	0.0596788	0.276203	PC(13:0_15:0)_4.71	diacyl	(13:0_15:0)	(28:0)	677.5	4.7063	C36 H72 N1 O8 P1	-0.138688	0.455869	SPH(d16:0)_1.41	Sphinganine	(d16:0)	(d16:0)	273.267	1.4094	C16 H35 N1 O2	-0.704095	0.333413	FA(18:0)_3.74	Straight chain fatty acids	(18:0)	(18:0)	284.272	3.7432	C18 H36 O2	-0.129837	0.252006	FA(18:0)_3.74	Straight chain fatty acids	(18:0)	(18:0)	284.272	3.7432	C18 H36 O2	-0.153645	0.412186	TG(8:0_8:0_8:0)_3.83	triacyl	(8:0_8:0_8:0)	(24:0)	470.361
SPH(d19:0)_3.65	deoxySphinganine	(d19:0)	(d19:0)	299.319	3.6489	C19 H41 N1 O1	-0.511046	0.204928	WE(O-46:10)_4.46	Wax monoesters	(O-46:10)	(O-46:10)	656.553	4.4586	C46 H72 O2	-0.0969163	0.455898	FA(16:1)_2.35	Unsaturated fatty acids	(16:1)	(16:1)	254.225	2.346	C16 H30 O2	1.6254	0.333504	SPH(d19:0)_3.65	deoxySphinganine	(d19:0)	(d19:0)	299.319	3.6489	C19 H41 N1 O1	-0.472068	0.223913	SPH(d19:0)_3.65	deoxySphinganine	(d19:0)	(d19:0)	299.319	3.6489	C19 H41 N1 O1	-0.535905	0.409997	DGDG(18:1_19:1)_4.99	Digalactosyldiacylglycerol	(18:1_19:1)	(37:2)	958.659
FA(14:0)_2.04	Straight chain fatty acids	(14:0)	(14:0)	228.209	2.0385	C14 H28 O2	-1.57405	0.204928	DG(P-17:3_15:2)_5.12	alkenyl-acyl	(P-17:3_15:2)	(P-32:5)	542.433	5.124	C35 H58 O4	-0.104461	0.455904	WE(O-6:0_12:0)_2.43	Wax monoesters	(O-6:0_12:0)	(O-18:0)	284.272	2.4331	C18 H36 O2	-0.355097	0.333542	FA(14:0)_2.04	Straight chain fatty acids	(14:0)	(14:0)	228.209	2.0385	C14 H28 O2	-1.60613	0.22356	FA(14:0)_2.04	Straight chain fatty acids	(14:0)	(14:0)	228.209	2.0385	C14 H28 O2	-1.56206	0.40827	DG(O-18:2_18:1)_5.96	alkyl-acyl	(O-18:2_18:1)	(O-36:3)	604.543
FA(22:0)_4.71	Straight chain fatty acids	(22:0)	(22:0)	340.334	4.7113	C22 H44 O2	0.362589	0.204928	CL(22:0_16:0_18:1_18:1)_6.53	diacyl-diacyl	(22:0_16:0_18:1_18:1)	(74:2)	1489.1	6.5293	C83 H158 O17 P2	-0.658067	0.455927	PE(P-16:3_20:2)_8.8	alkenyl-acyl	(P-16:3_20:2)	(P-36:5)	721.505	8.8042	C41 H72 N1 O7 P1	-2.0011	0.333542	FA(22:0)_4.71	Straight chain fatty acids	(22:0)	(22:0)	340.334	4.7113	C22 H44 O2	0.389291	0.223799	FA(22:0)_4.71	Straight chain fatty acids	(22:0)	(22:0)	340.334	4.7113	C22 H44 O2	0.249586	0.411905	Cer(d19:0_20:1)_6.26	acylsphingosines	(d19:0_20:1)	(d39:1)	607.59
SPH(t20:1)_1.72	phyto-SPH	(t20:1)	(t20:1)	343.309	1.7246	C20 H41 N1 O3	-1.38924	0.204928	PE(16:0_18:1)_5.31	diacyl	(16:0_18:1)	(34:1)	717.531	5.3139	C39 H76 N1 O8 P1	-0.617419	0.455963	PE(16:0_17:1)_5.59	diacyl	(16:0_17:1)	(33:1)	703.515	5.5949	C38 H74 N1 O8 P1	0.625461	0.333567	SPH(t20:1)_1.72	phyto-SPH	(t20:1)	(t20:1)	343.309	1.7246	C20 H41 N1 O3	-1.1603	0.223786	SPH(t20:1)_1.72	phyto-SPH	(t20:1)	(t20:1)	343.309	1.7246	C20 H41 N1 O3	-1.16341	0.409571	PE(20:0_21:1)_6.21	diacyl	(20:0_21:1)	(41:1)	815.64
FA(16:1)_2.35	Unsaturated fatty acids	(16:1)	(16:1)	254.225	2.346	C16 H30 O2	0.14477	0.209147	TG(O-41:12_24:8)_2.72	alkyl-acyl	(O-41:12_24:8)	(O-65:20)	990.71	2.7246	C68 H94 O5	-0.196293	0.455968	SPH(d14:0)_1.2	deoxySphinganine	(d14:0)	(d14:0)	229.241	1.1968	C14 H31 N1 O1	-0.534105	0.333576	FA(16:1)_2.35	Unsaturated fatty acids	(16:1)	(16:1)	254.225	2.346	C16 H30 O2	0.155431	0.225355	FA(16:1)_2.35	Unsaturated fatty acids	(16:1)	(16:1)	254.225	2.346	C16 H30 O2	0.0996517	0.412459	LPG(17:0)_1.13	monoacyl	(17:0)	(17:0)	498.296
FA(22:1)_4.34	Unsaturated fatty acids	(22:1)	(22:1)	338.318	4.3364	C22 H42 O2	0.37844	0.204928	PG(32:1)_4.04	diacyl	(32:1)	(32:1)	720.494	4.0378	C38 H73 O10 P1	-0.216164	0.45597	Cer(d18:1_16:0)_4.67	acylsphingosines	(d18:1_16:0)	(d34:1)	537.512	4.6659	C34 H67 N1 O3	-1.1832	0.333613	FA(22:1)_4.34	Unsaturated fatty acids	(22:1)	(22:1)	338.318	4.3364	C22 H42 O2	0.40631	0.223788	FA(22:1)_4.34	Unsaturated fatty acids	(22:1)	(22:1)	338.318	4.3364	C22 H42 O2	0.260497	0.41188	PG(18:3_16:0)_4.41	diacyl	(18:3_16:0)	(34:3)	744.494
FA(28:8)_4.11	Unsaturated fatty acids	(28:8)	(28:8)	408.303	4.1092	C28 H40 O2	0.413538	0.204928	DAP(O-11:0_O-5:0)_8.59	dialkyl	(O-11:0_O-5:0)	(O-16:0)	390.277	8.5878	C24 H38 O4	-0.133083	0.455972	DGDG(16:0_19:1)_4.99	Digalactosyldiacylglycerol	(16:0_19:1)	(35:1)	932.644	4.9927	C50 H92 O15	1.65558	0.333674	FA(28:8)_4.11	Unsaturated fatty acids	(28:8)	(28:8)	408.303	4.1092	C28 H40 O2	0.443992	0.223765	FA(28:8)_4.11	Unsaturated fatty acids	(28:8)	(28:8)	408.303	4.1092	C28 H40 O2	0.788183	0.404527	PG(O-16:2_12:0)_3.57	alkyl-acyl	(O-16:2_12:0)	(O-28:2)	648.437
SPH(d19:1)_2.97	Sphingosine	(d19:1)	(d19:1)	313.298	2.9733	C19 H39 N1 O2	-1.29376	0.204928	MGDG(15:0_16:0)_4.83	Monogalactosyldiacylglycerol	(15:0_16:0)	(31:0)	716.544	4.8326	C40 H76 O10	-0.656449	0.455985	PE(15:0_16:0)_4.88	diacyl	(15:0_16:0)	(31:0)	677.5	4.8778	C36 H72 N1 O8 P1	0.464315	0.333676	SPH(d19:1)_2.97	Sphingosine	(d19:1)	(d19:1)	313.298	2.9733	C19 H39 N1 O2	-1.25787	0.223649	SPH(d19:1)_2.97	Sphingosine	(d19:1)	(d19:1)	313.298	2.9733	C19 H39 N1 O2	-1.28104	0.408291	TG(19:0_23:7)_2.29	triacyl	(19:0_23:7)	(42:7)	708.533
SPH(d19:1)_3.11	Sphingosine	(d19:1)	(d19:1)	313.298	3.1141	C19 H39 N1 O2	-1.28052	0.204928	DG(P-6:0_17:0)_4.26	alkenyl-acyl	(P-6:0_17:0)	(P-23:0)	426.371	4.2609	C26 H50 O4	-1.02909	0.455992	LPE(16:0)_5	monoacyl	(16:0)	(16:0)	453.286	5.0027	C21 H44 N1 O7 P1	1.49794	0.333681	SPH(d19:1)_3.11	Sphingosine	(d19:1)	(d19:1)	313.298	3.1141	C19 H39 N1 O2	-1.23485	0.223655	SPH(d19:1)_3.11	Sphingosine	(d19:1)	(d19:1)	313.298	3.1141	C19 H39 N1 O2	-1.31213	0.407653	DG(O-18:2_20:4)_6.01	alkyl-acyl	(O-18:2_20:4)	(O-38:6)	626.527
Cer(d20:0_16:0)_5.83	acylsphinganines	(d20:0_16:0)	(d36:0)	567.559	5.8321	C36 H73 N1 O3	-0.154362	0.2114	DG(O-15:0_17:1)_4.99	alkyl-acyl	(O-15:0_17:1)	(O-32:1)	552.512	4.9933	C35 H68 O4	-0.173402	0.45601	PG(P-16:3_23:3)_3.16	alkenyl-acyl	(P-16:3_23:3)	(P-39:6)	792.53	3.1589	C45 H77 O9 P1	2.34566	0.333731	Cer(d20:0_16:0)_5.83	acylsphinganines	(d20:0_16:0)	(d36:0)	567.559	5.8321	C36 H73 N1 O3	0.0533055	0.29555	Cer(d20:0_16:0)_5.83	acylsphinganines	(d20:0_16:0)	(d36:0)	567.559	5.8321	C36 H73 N1 O3	-0.181158	0.41191	TG(19:1_18:1)_5.46	triacyl	(19:1_18:1)	(37:2)	648.533
WE(O-51:12)_2.93	Wax monoesters	(O-51:12)	(O-51:12)	722.6	2.9279	C51 H78 O2	-0.334827	0.206471	DG(P-16:3_18:4)_4.49	alkenyl-acyl	(P-16:3_18:4)	(P-34:7)	566.433	4.4869	C37 H58 O4	-0.0852074	0.456033	SPH(d18:0)_2.48	Sphinganine	(d18:0)	(d18:0)	301.298	2.4753	C18 H39 N1 O2	-0.348333	0.333816	WE(O-51:12)_2.93	Wax monoesters	(O-51:12)	(O-51:12)	722.6	2.9279	C51 H78 O2	-0.303501	0.224421	WE(O-51:12)_2.93	Wax monoesters	(O-51:12)	(O-51:12)	722.6	2.9279	C51 H78 O2	-0.341196	0.411187	PE(15:0_16:0)_5.6	diacyl	(15:0_16:0)	(31:0)	677.5
Cer(d20:0_18:0)_6.09	acylsphinganines	(d20:0_18:0)	(d38:0)	595.59	6.0912	C38 H77 N1 O3	-0.0203135	0.296298	PI(O-33:4)_3.76	alkyl-acyl	(O-33:4)	(O-33:4)	802.5	3.7576	C42 H75 O12 P1	-0.181392	0.456047	PE(O-43:11)_4.29	alkyl-acyl	(O-43:11)	(O-43:11)	809.536	4.286	C48 H76 N1 O7 P1	1.74966	0.333826	Cer(d20:0_18:0)_6.09	acylsphinganines	(d20:0_18:0)	(d38:0)	595.59	6.0912	C38 H77 N1 O3	0.12171	0.243978	Cer(d20:0_18:0)_6.09	acylsphinganines	(d20:0_18:0)	(d38:0)	595.59	6.0912	C38 H77 N1 O3	-0.12209	0.412314	PG(20:3_20:4)_5.17	diacyl	(20:3_20:4)	(40:7)	820.525
LPE(16:0)_1.48	monoacyl	(16:0)	(16:0)	453.286	1.4822	C21 H44 N1 O7 P1	0.554988	0.204928	SPH(d16:0)_0.87	Sphinganine	(d16:0)	(d16:0)	273.267	0.8671	C16 H35 N1 O2	0.0681018	0.456061	Cer(m23:1)_4.28	1-deoxyceramides	(m23:1)	(m23:1)	367.345	4.2836	C23 H45 N1 O2	-0.483545	0.333845	LPE(16:0)_1.48	monoacyl	(16:0)	(16:0)	453.286	1.4822	C21 H44 N1 O7 P1	0.33337	0.223843	LPE(16:0)_1.48	monoacyl	(16:0)	(16:0)	453.286	1.4822	C21 H44 N1 O7 P1	0.525081	0.407793	TG(17:3_14:1_14:1)_5.12	triacyl	(17:3_14:1_14:1)	(45:5)	754.611
LPE(16:0)_4.8	monoacyl	(16:0)	(16:0)	453.286	4.8033	C21 H44 N1 O7 P1	1.77942	0.204928	PG(29:7_16:0)_4.15	diacyl	(29:7_16:0)	(45:7)	890.604	4.1513	C51 H87 O10 P1	-1.04214	0.456075	SPH(d16:0)_0.93	Sphinganine	(d16:0)	(d16:0)	273.267	0.9337	C16 H35 N1 O2	-0.700322	0.333862	LPE(16:0)_4.8	monoacyl	(16:0)	(16:0)	453.286	4.8033	C21 H44 N1 O7 P1	3.17812	0.220398	LPE(16:0)_4.8	monoacyl	(16:0)	(16:0)	453.286	4.8033	C21 H44 N1 O7 P1	3.34372	0.381874	PS(15:0_17:0)_4.17	diacyl	(15:0_17:0)	(32:0)	735.505
LPE(16:0)_5	monoacyl	(16:0)	(16:0)	453.286	5.0027	C21 H44 N1 O7 P1	1.83873	0.204928	PE(20:0_20:1)_5.99	diacyl	(20:0_20:1)	(40:1)	801.625	5.9885	C45 H88 N1 O8 P1	-0.0855784	0.456078	PG(21:0_6:0)_4.09	diacyl	(21:0_6:0)	(27:0)	652.432	4.0881	C33 H65 O10 P1	-0.624215	0.334099	LPE(16:0)_5	monoacyl	(16:0)	(16:0)	453.286	5.0027	C21 H44 N1 O7 P1	3.46095	0.220091	LPE(16:0)_5	monoacyl	(16:0)	(16:0)	453.286	5.0027	C21 H44 N1 O7 P1	3.36992	0.381839	PE(O-29:5_16:0)_4.71	alkyl-acyl	(O-29:5_16:0)	(O-45:5)	849.661
Cer(m23:1)_4.28	1-deoxyceramides	(m23:1)	(m23:1)	367.345	4.2836	C23 H45 N1 O2	-0.34835	0.206517	TG(18:2_18:2_18:2)_6.59	triacyl	(18:2_18:2_18:2)	(54:6)	878.736	6.586	C57 H98 O6	-0.187246	0.456081	WE(O-32:6)_4.22	Wax monoesters	(O-32:6)	(O-32:6)	468.397	4.219	C32 H52 O2	0.350226	0.334111	Cer(m23:1)_4.28	1-deoxyceramides	(m23:1)	(m23:1)	367.345	4.2836	C23 H45 N1 O2	-0.1544	0.265563	Cer(m23:1)_4.28	1-deoxyceramides	(m23:1)	(m23:1)	367.345	4.2836	C23 H45 N1 O2	-0.0469646	0.455882	PG(O-47:14)_4.49	alkyl-acyl	(O-47:14)	(O-47:14)	890.546
LPE(17:1)_1.32	monoacyl	(17:1)	(17:1)	465.286	1.3237	C22 H44 N1 O7 P1	0.290283	0.204928	DGDG(14:0_19:1)_4.53	Digalactosyldiacylglycerol	(14:0_19:1)	(33:1)	904.612	4.5324	C48 H88 O15	-1.24698	0.456094	WE(O-44:12)_5.22	Wax monoesters	(O-44:12)	(O-44:12)	624.491	5.2203	C44 H64 O2	0.546271	0.334233	LPE(17:1)_1.32	monoacyl	(17:1)	(17:1)	465.286	1.3237	C22 H44 N1 O7 P1	0.311661	0.223862	LPE(17:1)_1.32	monoacyl	(17:1)	(17:1)	465.286	1.3237	C22 H44 N1 O7 P1	0.199815	0.412046	PG(O-17:2_14:0)_4.13	alkyl-acyl	(O-17:2_14:0)	(O-31:2)	690.484
LPE(17:1)_1.43	monoacyl	(17:1)	(17:1)	465.286	1.4305	C22 H44 N1 O7 P1	0.293142	0.204928	Cer(d16:1_16:0)_5.3	acylsphingosines	(d16:1_16:0)	(d32:1)	509.481	5.2983	C32 H63 N1 O3	-0.0824864	0.456095	Cer(d17:0_17:1)_4.36	acylsphingosines	(d17:0_17:1)	(d34:1)	537.512	4.3602	C34 H67 N1 O3	-1.09041	0.334257	LPE(17:1)_1.43	monoacyl	(17:1)	(17:1)	465.286	1.4305	C22 H44 N1 O7 P1	0.314729	0.223859	LPE(17:1)_1.43	monoacyl	(17:1)	(17:1)	465.286	1.4305	C22 H44 N1 O7 P1	0.201783	0.41204	SQDG(16:1_18:2)_4.56	Sulfoquinovosyldiacylglycerol	(16:1_18:2)	(34:3)	816.506
LPE(17:1)_1.59	monoacyl	(17:1)	(17:1)	465.286	1.5863	C22 H44 N1 O7 P1	0.236856	0.204928	TG(8:0_8:0_8:0)_3.83	triacyl	(8:0_8:0_8:0)	(24:0)	470.361	3.832	C27 H50 O6	-0.0819302	0.456099	PG(O-4:0_19:4)_4.04	alkyl-acyl	(O-4:0_19:4)	(O-23:4)	574.327	4.0419	C29 H51 O9 P1	0.612894	0.334283	LPE(17:1)_1.59	monoacyl	(17:1)	(17:1)	465.286	1.5863	C22 H44 N1 O7 P1	0.254299	0.223922	LPE(17:1)_1.59	monoacyl	(17:1)	(17:1)	465.286	1.5863	C22 H44 N1 O7 P1	0.163039	0.412177	PG(21:3_13:1)_4.15	diacyl	(21:3_13:1)	(34:4)	742.479
LPE(17:1)_1.69	monoacyl	(17:1)	(17:1)	465.286	1.6864	C22 H44 N1 O7 P1	0.167588	0.207874	PEt(20:3_16:0)_4.07	diacyl	(20:3_16:0)	(36:3)	726.52	4.0714	C41 H75 O8 P1	-1.51363	0.456102	SPH(d14:0)_1.13	deoxySphinganine	(d14:0)	(d14:0)	229.241	1.1307	C14 H31 N1 O1	-0.718042	0.334284	LPE(17:1)_1.69	monoacyl	(17:1)	(17:1)	465.286	1.6864	C22 H44 N1 O7 P1	0.17993	0.224973	LPE(17:1)_1.69	monoacyl	(17:1)	(17:1)	465.286	1.6864	C22 H44 N1 O7 P1	0.115359	0.412383	DG(18:1_20:3)_5.74	diacyl	(18:1_20:3)	(38:4)	644.538
Cer(d19:0_21:1)_6.38	acylsphingosines	(d19:0_21:1)	(d40:1)	621.606	6.3779	C40 H79 N1 O3	-0.608384	0.204928	DGDG(18:1_19:1)_4.99	Digalactosyldiacylglycerol	(18:1_19:1)	(37:2)	958.659	4.9911	C52 H94 O15	-0.0812311	0.456103	PG(20:3_15:0)_4.7	diacyl	(20:3_15:0)	(35:3)	758.51	4.7034	C41 H75 O10 P1	-1.76729	0.334287	Cer(d19:0_21:1)_6.38	acylsphingosines	(d19:0_21:1)	(d40:1)	621.606	6.3779	C40 H79 N1 O3	-0.429913	0.223881	Cer(d19:0_21:1)_6.38	acylsphingosines	(d19:0_21:1)	(d40:1)	621.606	6.3779	C40 H79 N1 O3	-0.566818	0.408157	PE(O-18:2_16:0)_5.35	alkyl-acyl	(O-18:2_16:0)	(O-34:2)	701.536
WE(O-38:8)_4.38	Wax monoesters	(O-38:8)	(O-38:8)	548.459	4.3822	C38 H60 O2	0.429751	0.205032	DGDG(14:0_16:1)_4.24	Digalactosyldiacylglycerol	(14:0_16:1)	(30:1)	862.565	4.2365	C45 H82 O15	-1.60252	0.456106	FA(18:1)_3.16	Unsaturated fatty acids	(18:1)	(18:1)	282.256	3.1602	C18 H34 O2	-2.10149	0.334317	WE(O-38:8)_4.38	Wax monoesters	(O-38:8)	(O-38:8)	548.459	4.3822	C38 H60 O2	0.490043	0.223875	WE(O-38:8)_4.38	Wax monoesters	(O-38:8)	(O-38:8)	548.459	4.3822	C38 H60 O2	0.384861	0.411542	MGDG(16:0_19:1)_5.42	Monogalactosyldiacylglycerol	(16:0_19:1)	(35:1)	770.591
LPE(18:1)_1.58	monoacyl	(18:1)	(18:1)	479.301	1.5789	C23 H46 N1 O7 P1	0.0261243	0.307869	DG(O-18:2_18:1)_5.96	alkyl-acyl	(O-18:2_18:1)	(O-36:3)	604.543	5.9557	C39 H72 O4	-0.0804399	0.456108	TG(O-41:12_24:8)_2.72	alkyl-acyl	(O-41:12_24:8)	(O-65:20)	990.71	2.7246	C68 H94 O5	-1.76919	0.334325	LPE(18:1)_1.58	monoacyl	(18:1)	(18:1)	479.301	1.5789	C23 H46 N1 O7 P1	0.0435167	0.32518	LPE(18:1)_1.58	monoacyl	(18:1)	(18:1)	479.301	1.5789	C23 H46 N1 O7 P1	0.0758405	0.466685	PC(O-16:2_16:0)_5.1	alkyl-acyl	(O-16:2_16:0)	(O-32:2)	715.552
LPE(18:1)_1.76	monoacyl	(18:1)	(18:1)	479.301	1.7622	C23 H46 N1 O7 P1	0.348322	0.204928	Cer(d19:0_20:1)_6.26	acylsphingosines	(d19:0_20:1)	(d39:1)	607.59	6.2564	C39 H77 N1 O3	-0.0801428	0.45611	Cer(d18:0_17:1)_3.91	acylsphingosines	(d18:0_17:1)	(d35:1)	551.528	3.9109	C35 H69 N1 O3	-0.739578	0.334334	LPE(18:1)_1.76	monoacyl	(18:1)	(18:1)	479.301	1.7622	C23 H46 N1 O7 P1	0.373974	0.22381	LPE(18:1)_1.76	monoacyl	(18:1)	(18:1)	479.301	1.7622	C23 H46 N1 O7 P1	0.239766	0.41193	PG(O-14:1_12:0)_3.49	alkyl-acyl	(O-14:1_12:0)	(O-26:1)	622.421
LPE(19:1)_1.99	monoacyl	(19:1)	(19:1)	493.317	1.9944	C24 H48 N1 O7 P1	0.365235	0.204928	PE(20:0_21:1)_6.21	diacyl	(20:0_21:1)	(41:1)	815.64	6.2126	C46 H90 N1 O8 P1	-0.0794909	0.456114	TG(16:0_16:0_18:1)_6.99	triacyl	(16:0_16:0_18:1)	(50:1)	832.752	6.9864	C53 H100 O6	0.471367	0.334336	LPE(19:1)_1.99	monoacyl	(19:1)	(19:1)	493.317	1.9944	C24 H48 N1 O7 P1	0.392132	0.223797	LPE(19:1)_1.99	monoacyl	(19:1)	(19:1)	493.317	1.9944	C24 H48 N1 O7 P1	0.251408	0.411901	PG(24:0_16:0)_4.83	diacyl	(24:0_16:0)	(40:0)	834.635
LPE(19:1)_2.14	monoacyl	(19:1)	(19:1)	493.317	2.1447	C24 H48 N1 O7 P1	0.323143	0.204928	LPG(17:0)_1.13	monoacyl	(17:0)	(17:0)	498.296	1.1334	C23 H47 O9 P1	-0.0789141	0.456118	TG(16:0_18:2_18:2)_6.73	triacyl	(16:0_18:2_18:2)	(52:4)	854.736	6.7272	C55 H98 O6	0.408981	0.334351	LPE(19:1)_2.14	monoacyl	(19:1)	(19:1)	493.317	2.1447	C24 H48 N1 O7 P1	0.34694	0.223831	LPE(19:1)_2.14	monoacyl	(19:1)	(19:1)	493.317	2.1447	C24 H48 N1 O7 P1	0.222434	0.411977	PC(15:1_17:1)_4.45	diacyl	(15:1_17:1)	(32:2)	729.531
SPH(d16:1)_1.37	Sphingosine	(d16:1)	(d16:1)	271.251	1.3671	C16 H33 N1 O2	-0.149337	0.251705	PG(18:3_16:0)_4.41	diacyl	(18:3_16:0)	(34:3)	744.494	4.4113	C40 H73 O10 P1	-0.0786655	0.45612	Cer(d18:0_17:1)_4.52	acylsphingosines	(d18:0_17:1)	(d35:1)	551.528	4.5199	C35 H69 N1 O3	-1.75311	0.334371	SPH(d16:1)_1.37	Sphingosine	(d16:1)	(d16:1)	271.251	1.3671	C16 H33 N1 O2	-0.543632	0.223664	SPH(d16:1)_1.37	Sphingosine	(d16:1)	(d16:1)	271.251	1.3671	C16 H33 N1 O2	0.00196888	0.473696	PG(O-47:15)_4.23	alkyl-acyl	(O-47:15)	(O-47:15)	888.53
LPE(19:1)_2.32	monoacyl	(19:1)	(19:1)	493.317	2.3177	C24 H48 N1 O7 P1	0.143895	0.209196	PG(O-16:2_12:0)_3.57	alkyl-acyl	(O-16:2_12:0)	(O-28:2)	648.437	3.574	C34 H65 O9 P1	-0.0772349	0.456129	PI(O-31:1)_3.74	alkyl-acyl	(O-31:1)	(O-31:1)	780.515	3.7358	C40 H77 O12 P1	-1.59423	0.334386	LPE(19:1)_2.32	monoacyl	(19:1)	(19:1)	493.317	2.3177	C24 H48 N1 O7 P1	0.154492	0.22537	LPE(19:1)_2.32	monoacyl	(19:1)	(19:1)	493.317	2.3177	C24 H48 N1 O7 P1	0.0990498	0.412462	LPE(14:0)_0.87	monoacyl	(14:0)	(14:0)	425.254
LPE(19:1)_2.43	monoacyl	(19:1)	(19:1)	493.317	2.4273	C24 H48 N1 O7 P1	0.162711	0.208145	TG(19:0_23:7)_2.29	triacyl	(19:0_23:7)	(42:7)	708.533	2.2876	C45 H72 O6	-0.0764969	0.456135	Cer(d17:0_17:1)_3.46	acylsphingosines	(d17:0_17:1)	(d34:1)	537.512	3.4586	C34 H67 N1 O3	-1.62222	0.334395	LPE(19:1)_2.43	monoacyl	(19:1)	(19:1)	493.317	2.4273	C24 H48 N1 O7 P1	0.174694	0.225054	LPE(19:1)_2.43	monoacyl	(19:1)	(19:1)	493.317	2.4273	C24 H48 N1 O7 P1	0.112002	0.412399	PE(P-16:0_16:0)_5.4	alkenyl-acyl	(P-16:0_16:0)	(P-32:0)	675.52
LPE(19:1)_2.65	monoacyl	(19:1)	(19:1)	493.317	2.649	C24 H48 N1 O7 P1	0.14989	0.208861	PG(O-18:2_16:1)_4.35	alkyl-acyl	(O-18:2_16:1)	(O-34:3)	730.515	4.3528	C40 H75 O9 P1	-0.576214	0.456139	Cer(d18:0_17:1)_3.62	acylsphingosines	(d18:0_17:1)	(d35:1)	551.528	3.621	C35 H69 N1 O3	-1.71891	0.334427	LPE(19:1)_2.65	monoacyl	(19:1)	(19:1)	493.317	2.649	C24 H48 N1 O7 P1	0.160929	0.225268	LPE(19:1)_2.65	monoacyl	(19:1)	(19:1)	493.317	2.649	C24 H48 N1 O7 P1	0.103176	0.412441	DGDG(19:0_18:1)_5.14	Digalactosyldiacylglycerol	(19:0_18:1)	(37:1)	960.675
Cer(m14:0_20:0)_5.3	1-deoxyceramides	(m14:0_20:0)	(m34:0)	523.533	5.2965	C34 H69 N1 O2	-0.879905	0.204928	WE(O-46:10)_4.33	Wax monoesters	(O-46:10)	(O-46:10)	656.553	4.3348	C46 H72 O2	-0.0883547	0.456143	FA(18:2)_2.49	Unsaturated fatty acids	(18:2)	(18:2)	280.24	2.4916	C18 H32 O2	-2.82422	0.334439	Cer(m14:0_20:0)_5.3	1-deoxyceramides	(m14:0_20:0)	(m34:0)	523.533	5.2965	C34 H69 N1 O2	-0.828884	0.223654	Cer(m14:0_20:0)_5.3	1-deoxyceramides	(m14:0_20:0)	(m34:0)	523.533	5.2965	C34 H69 N1 O2	-0.838931	0.408632	FA(22:1)_4.34	Unsaturated fatty acids	(22:1)	(22:1)	338.318
Cer(m18:0_16:0)_5.53	1-deoxyceramides	(m18:0_16:0)	(m34:0)	523.533	5.5339	C34 H69 N1 O2	0.294468	0.218625	DG(O-18:2_20:4)_6.01	alkyl-acyl	(O-18:2_20:4)	(O-38:6)	626.527	6.0085	C41 H70 O4	-0.0748533	0.456146	FA(18:2)_2.4	Unsaturated fatty acids	(18:2)	(18:2)	280.24	2.4045	C18 H32 O2	-2.77929	0.33444	Cer(m18:0_16:0)_5.53	1-deoxyceramides	(m18:0_16:0)	(m34:0)	523.533	5.5339	C34 H69 N1 O2	0.430714	0.224878	Cer(m18:0_16:0)_5.53	1-deoxyceramides	(m18:0_16:0)	(m34:0)	523.533	5.5339	C34 H69 N1 O2	1.30572	0.38049	DG(16:0_26:1)_5.06	diacyl	(16:0_26:1)	(42:1)	706.648
LPE(14:0)_0.87	monoacyl	(14:0)	(14:0)	425.254	0.8706	C19 H40 N1 O7 P1	0.380592	0.204928	DG(O-12:0_18:2)_4.94	alkyl-acyl	(O-12:0_18:2)	(O-30:2)	522.465	4.9449	C33 H62 O4	0.0939642	0.45615	PE(P-16:3_20:3)_4.21	alkenyl-acyl	(P-16:3_20:3)	(P-36:6)	719.489	4.2105	C41 H70 N1 O7 P1	0.436922	0.334446	LPE(14:0)_0.87	monoacyl	(14:0)	(14:0)	425.254	0.8706	C19 H40 N1 O7 P1	0.40862	0.223786	LPE(14:0)_0.87	monoacyl	(14:0)	(14:0)	425.254	0.8706	C19 H40 N1 O7 P1	0.261979	0.411876	LPG(28:1)_3.93	monoacyl	(28:1)	(28:1)	650.452
WE(O-49:9)_5.35	Wax monoesters	(O-49:9)	(O-49:9)	700.616	5.3455	C49 H80 O2	0.410385	0.204928	TG(19:1_18:1)_5.46	triacyl	(19:1_18:1)	(37:2)	648.533	5.4589	C40 H72 O6	-0.0742738	0.456151	TG(24:7_15:2)_0.84	triacyl	(24:7_15:2)	(39:9)	662.455	0.8381	C42 H62 O6	-2.05572	0.334447	WE(O-49:9)_5.35	Wax monoesters	(O-49:9)	(O-49:9)	700.616	5.3455	C49 H80 O2	0.485136	0.22387	WE(O-49:9)_5.35	Wax monoesters	(O-49:9)	(O-49:9)	700.616	5.3455	C49 H80 O2	0.359233	0.411498	PG(O-18:1_21:1)_5.42	alkyl-acyl	(O-18:1_21:1)	(O-39:2)	802.609
LPE(16:1)_0.98	monoacyl	(16:1)	(16:1)	451.27	0.9815	C21 H42 N1 O7 P1	0.32812	0.204928	PC(13:0_15:0)_4.78	diacyl	(13:0_15:0)	(28:0)	677.5	4.7821	C36 H72 N1 O8 P1	-0.109949	0.456155	PI(O-34:4)_3.91	alkyl-acyl	(O-34:4)	(O-34:4)	816.515	3.9096	C43 H77 O12 P1	-1.34263	0.3345	LPE(16:1)_0.98	monoacyl	(16:1)	(16:1)	451.27	0.9815	C21 H42 N1 O7 P1	0.352283	0.223827	LPE(16:1)_0.98	monoacyl	(16:1)	(16:1)	451.27	0.9815	C21 H42 N1 O7 P1	0.225859	0.411967	DG(21:5_3:0)_1.08	diacyl	(21:5_3:0)	(24:5)	446.303
LPE(16:1)_1.18	monoacyl	(16:1)	(16:1)	451.27	1.1774	C21 H42 N1 O7 P1	0.330103	0.204928	PG(20:3_20:4)_5.17	diacyl	(20:3_20:4)	(40:7)	820.525	5.1669	C46 H77 O10 P1	-0.0732652	0.456158	SPH(d14:0)_0.98	deoxySphinganine	(d14:0)	(d14:0)	229.241	0.9826	C14 H31 N1 O1	-0.557441	0.334502	LPE(16:1)_1.18	monoacyl	(16:1)	(16:1)	451.27	1.1774	C21 H42 N1 O7 P1	0.354413	0.223825	LPE(16:1)_1.18	monoacyl	(16:1)	(16:1)	451.27	1.1774	C21 H42 N1 O7 P1	0.227225	0.411964	PE(15:0_15:0)_5.05	diacyl	(15:0_15:0)	(30:0)	663.484
LPE(O-30:0)_4.57	monoalkyl	(O-30:0)	(O-30:0)	635.525	4.5678	C35 H74 N1 O6 P1	-1.55977	0.204928	PE(P-16:3_20:3)_7.55	alkenyl-acyl	(P-16:3_20:3)	(P-36:6)	719.489	7.547	C41 H70 N1 O7 P1	0.15211	0.45616	SPH(d18:0)_1.53	Sphinganine	(d18:0)	(d18:0)	301.298	1.5307	C18 H39 N1 O2	-0.538598	0.334509	LPE(O-30:0)_4.57	monoalkyl	(O-30:0)	(O-30:0)	635.525	4.5678	C35 H74 N1 O6 P1	-1.49752	0.223643	LPE(O-30:0)_4.57	monoalkyl	(O-30:0)	(O-30:0)	635.525	4.5678	C35 H74 N1 O6 P1	-1.4652	0.408764	PE(O-20:6_16:0)_4.44	alkyl-acyl	(O-20:6_16:0)	(O-36:6)	721.505
LPE(30:1)_4.9	monoacyl	(30:1)	(30:1)	647.489	4.9002	C35 H70 N1 O7 P1	0.318989	0.204928	LPE(16:0)_5	monoacyl	(16:0)	(16:0)	453.286	5.0027	C21 H44 N1 O7 P1	1.58837	0.456161	PE(34:4)_4.36	diacyl	(34:4)	(34:4)	711.484	4.3568	C39 H70 N1 O8 P1	-0.989301	0.334532	LPE(30:1)_4.9	monoacyl	(30:1)	(30:1)	647.489	4.9002	C35 H70 N1 O7 P1	0.342481	0.223835	LPE(30:1)_4.9	monoacyl	(30:1)	(30:1)	647.489	4.9002	C35 H70 N1 O7 P1	0.219575	0.411985	PE(16:0_16:0)_5.36	diacyl	(16:0_16:0)	(32:0)	691.515
LPE(O-29:0)_4.43	monoalkyl	(O-29:0)	(O-29:0)	621.51	4.4272	C34 H72 N1 O6 P1	-0.623811	0.204928	PG(18:0_18:1)_4.71	diacyl	(18:0_18:1)	(36:1)	776.557	4.7061	C42 H81 O10 P1	1.53944	0.456161	MGDG(14:0_16:0)_4.73	Monogalactosyldiacylglycerol	(14:0_16:0)	(30:0)	702.528	4.728	C39 H74 O10	0.768715	0.334553	LPE(O-29:0)_4.43	monoalkyl	(O-29:0)	(O-29:0)	621.51	4.4272	C34 H72 N1 O6 P1	-0.432085	0.223833	LPE(O-29:0)_4.43	monoalkyl	(O-29:0)	(O-29:0)	621.51	4.4272	C34 H72 N1 O6 P1	-0.451036	0.410043	LPG(19:1)_1.26	monoacyl	(19:1)	(19:1)	524.311
WE(O-38:9)_4.1	Wax monoesters	(O-38:9)	(O-38:9)	546.444	4.1024	C38 H58 O2	0.51703	0.204928	LBPA(18:0_18:1)_4.3	Monoacylglycerophosphomonoradylglycerols?	(18:0_18:1)	(36:1)	776.557	4.2985	C42 H81 O10 P1	1.47275	0.456162	Cer(m14:0_19:0)_4.67	1-deoxyceramides	(m14:0_19:0)	(m33:0)	509.517	4.6742	C33 H67 N1 O2	-0.839372	0.334574	WE(O-38:9)_4.1	Wax monoesters	(O-38:9)	(O-38:9)	546.444	4.1024	C38 H58 O2	0.460302	0.223656	WE(O-38:9)_4.1	Wax monoesters	(O-38:9)	(O-38:9)	546.444	4.1024	C38 H58 O2	0.330876	0.41143	PG(O-45:14)_4.19	alkyl-acyl	(O-45:14)	(O-45:14)	862.515
LPG(30:1)_4.26	monoacyl	(30:1)	(30:1)	678.484	4.2552	C36 H71 O9 P1	0.260596	0.204928	FA(16:1)_2.35	Unsaturated fatty acids	(16:1)	(16:1)	254.225	2.346	C16 H30 O2	1.45841	0.456163	Hex2Cer(d20:1_17:0)_4.76	Ceramide disaccharides	(d20:1_17:0)	(d37:1)	903.665	4.7559	C49 H93 N1 O13	1.48411	0.334594	LPG(30:1)_4.26	monoacyl	(30:1)	(30:1)	678.484	4.2552	C36 H71 O9 P1	0.279787	0.223894	LPG(30:1)_4.26	monoacyl	(30:1)	(30:1)	678.484	4.2552	C36 H71 O9 P1	0.17938	0.412116	PG(16:0_14:1)_3.95	diacyl	(16:0_14:1)	(30:1)	692.463
WE(O-43:10)_4.6	Wax monoesters	(O-43:10)	(O-43:10)	614.506	4.6013	C43 H66 O2	0.639827	0.204928	PC(14:0_17:1)_5.24	diacyl	(14:0_17:1)	(31:1)	717.531	5.2435	C39 H76 N1 O8 P1	1.28701	0.456164	DAP(O-11:0_O-5:0)_8.59	dialkyl	(O-11:0_O-5:0)	(O-16:0)	390.277	8.5878	C24 H38 O4	0.607244	0.334597	WE(O-43:10)_4.6	Wax monoesters	(O-43:10)	(O-43:10)	614.506	4.6013	C43 H66 O2	0.0424681	0.321138	WE(O-43:10)_4.6	Wax monoesters	(O-43:10)	(O-43:10)	614.506	4.6013	C43 H66 O2	-0.601711	0.411781	DG(O-22:5_15:0)_4.31	alkyl-acyl	(O-22:5_15:0)	(O-37:5)	614.527
Cer(d16:0_18:0)_5.54	acylsphinganines	(d16:0_18:0)	(d34:0)	539.528	5.5415	C34 H69 N1 O3	-0.183271	0.207263	LPE(16:0)_4.8	monoacyl	(16:0)	(16:0)	453.286	4.8033	C21 H44 N1 O7 P1	1.34332	0.456164	TG(16:0_18:1_18:1)_7	triacyl	(16:0_18:1_18:1)	(52:2)	858.768	6.9957	C55 H102 O6	0.462742	0.334603	Cer(d16:0_18:0)_5.54	acylsphinganines	(d16:0_18:0)	(d34:0)	539.528	5.5415	C34 H69 N1 O3	0.0369398	0.30326	Cer(d16:0_18:0)_5.54	acylsphinganines	(d16:0_18:0)	(d34:0)	539.528	5.5415	C34 H69 N1 O3	-0.0771927	0.427906	DG(O-22:5_15:0)_4.2	alkyl-acyl	(O-22:5_15:0)	(O-37:5)	614.527
WE(O-32:6)_4.22	Wax monoesters	(O-32:6)	(O-32:6)	468.397	4.219	C32 H52 O2	-1.19769	0.204928	CL(48:7_16:0_18:1)_7.04	diacyl-diacyl	(48:7_16:0_18:1)	(82:8)	1589.13	7.0386	C91 H162 O17 P2	2.12839	0.456165	SPH(d18:0)_2.69	Sphinganine	(d18:0)	(d18:0)	301.298	2.6927	C18 H39 N1 O2	-0.302488	0.334618	WE(O-32:6)_4.22	Wax monoesters	(O-32:6)	(O-32:6)	468.397	4.219	C32 H52 O2	-1.03678	0.223901	WE(O-32:6)_4.22	Wax monoesters	(O-32:6)	(O-32:6)	468.397	4.219	C32 H52 O2	-1.18045	0.410626	LPE(19:1)_1.99	monoacyl	(19:1)	(19:1)	493.317
Cer(d17:0_17:1)_3.46	acylsphingosines	(d17:0_17:1)	(d34:1)	537.512	3.4586	C34 H67 N1 O3	-1.62134	0.204928	MGDG(16:1_18:1)_5	Monogalactosyldiacylglycerol	(16:1_18:1)	(34:2)	754.559	5.0025	C43 H78 O10	1.31112	0.456168	SPH(d19:1)_2.97	Sphingosine	(d19:1)	(d19:1)	313.298	2.9733	C19 H39 N1 O2	-1.25023	0.334623	Cer(d17:0_17:1)_3.46	acylsphingosines	(d17:0_17:1)	(d34:1)	537.512	3.4586	C34 H67 N1 O3	-1.5957	0.223639	Cer(d17:0_17:1)_3.46	acylsphingosines	(d17:0_17:1)	(d34:1)	537.512	3.4586	C34 H67 N1 O3	-1.62314	0.408151	AcHexChE(16:2)_5.18	acylHexSterolEsters	(16:2)	(16:2)	782.606
Cer(d17:0_17:1)_4.36	acylsphingosines	(d17:0_17:1)	(d34:1)	537.512	4.3602	C34 H67 N1 O3	-1.09979	0.204928	TG(17:3_14:1_14:1)_5.12	triacyl	(17:3_14:1_14:1)	(45:5)	754.611	5.1214	C48 H82 O6	-0.0720047	0.456168	DG(O-15:0_17:1)_4.99	alkyl-acyl	(O-15:0_17:1)	(O-32:1)	552.512	4.9933	C35 H68 O4	-0.400397	0.334641	Cer(d17:0_17:1)_4.36	acylsphingosines	(d17:0_17:1)	(d34:1)	537.512	4.3602	C34 H67 N1 O3	-1.06357	0.223613	Cer(d17:0_17:1)_4.36	acylsphingosines	(d17:0_17:1)	(d34:1)	537.512	4.3602	C34 H67 N1 O3	-1.10561	0.407746	PE(16:1_16:1)_4.56	diacyl	(16:1_16:1)	(32:2)	687.484
Cer(d18:1_16:0)_4.67	acylsphingosines	(d18:1_16:0)	(d34:1)	537.512	4.6659	C34 H67 N1 O3	-1.03367	0.204928	PS(15:0_17:0)_4.17	diacyl	(15:0_17:0)	(32:0)	735.505	4.1665	C38 H74 N1 O10 P1	-0.071817	0.45617	SPH(d19:0)_3.65	deoxySphinganine	(d19:0)	(d19:0)	299.319	3.6489	C19 H41 N1 O1	-0.597666	0.334663	Cer(d18:1_16:0)_4.67	acylsphingosines	(d18:1_16:0)	(d34:1)	537.512	4.6659	C34 H67 N1 O3	-1.11481	0.22356	Cer(d18:1_16:0)_4.67	acylsphingosines	(d18:1_16:0)	(d34:1)	537.512	4.6659	C34 H67 N1 O3	-1.19314	0.406613	PG(22:2_16:0)_4.81	diacyl	(22:2_16:0)	(38:2)	802.572
LPG(16:0)_1.39	monoacyl	(16:0)	(16:0)	484.28	1.3863	C22 H45 O9 P1	0.343354	0.204928	CL(16:0_18:0_18:1_18:1)_7.38	diacyl-diacyl	(16:0_18:0_18:1_18:1)	(70:2)	1433.03	7.3771	C79 H150 O17 P2	1.2072	0.456171	DAP(O-11:0_O-5:0)_3.81	dialkyl	(O-11:0_O-5:0)	(O-16:0)	390.277	3.808	C24 H38 O4	0.618141	0.334681	LPG(16:0)_1.39	monoacyl	(16:0)	(16:0)	484.28	1.3863	C22 H45 O9 P1	0.368639	0.223814	LPG(16:0)_1.39	monoacyl	(16:0)	(16:0)	484.28	1.3863	C22 H45 O9 P1	0.236346	0.411939	LBPA(14:0_17:1)_4.02	Monoacylglycerophosphomonoradylglycerols?	(14:0_17:1)	(31:1)	706.479
LPG(16:0)_1.56	monoacyl	(16:0)	(16:0)	484.28	1.5608	C22 H45 O9 P1	0.248483	0.204928	PE(16:0_17:1)_5.21	diacyl	(16:0_17:1)	(33:1)	703.515	5.2126	C38 H74 N1 O8 P1	1.08446	0.456173	FA(14:0)_2.04	Straight chain fatty acids	(14:0)	(14:0)	228.209	2.0385	C14 H28 O2	-1.51208	0.334684	LPG(16:0)_1.56	monoacyl	(16:0)	(16:0)	484.28	1.5608	C22 H45 O9 P1	0.266782	0.223908	LPG(16:0)_1.56	monoacyl	(16:0)	(16:0)	484.28	1.5608	C22 H45 O9 P1	0.171042	0.412147	FA(22:0)_4.71	Straight chain fatty acids	(22:0)	(22:0)	340.334
LPG(18:1)_0.98	monoacyl	(18:1)	(18:1)	510.296	0.9776	C24 H47 O9 P1	0.358515	0.204928	WE(O-19:0_16:0)_5.44	Wax monoesters	(O-19:0_16:0)	(O-35:0)	522.538	5.4367	C35 H70 O2	-0.0712815	0.456174	DAP(O-12:0_O-4:0)_3.74	dialkyl	(O-12:0_O-4:0)	(O-16:0)	390.277	3.7403	C24 H38 O4	0.615684	0.334685	LPG(18:1)_0.98	monoacyl	(18:1)	(18:1)	510.296	0.9776	C24 H47 O9 P1	0.384917	0.223802	LPG(18:1)_0.98	monoacyl	(18:1)	(18:1)	510.296	0.9776	C24 H47 O9 P1	0.246782	0.411912	LBPA(17:0)_0.94	Monoacylglycerophosphomonoradylglycerols?	(17:0)	(17:0)	512.275
LPG(18:0)_1.39	monoacyl	(18:0)	(18:0)	512.311	1.387	C24 H49 O9 P1	0.275737	0.204928	PE(O-29:5_16:0)_4.71	alkyl-acyl	(O-29:5_16:0)	(O-45:5)	849.661	4.7109	C50 H92 N1 O7 P1	-0.0710904	0.456176	PI(O-33:4)_3.76	alkyl-acyl	(O-33:4)	(O-33:4)	802.5	3.7576	C42 H75 O12 P1	-0.559375	0.334691	LPG(18:0)_1.39	monoacyl	(18:0)	(18:0)	512.311	1.387	C24 H49 O9 P1	0.296043	0.223877	LPG(18:0)_1.39	monoacyl	(18:0)	(18:0)	512.311	1.387	C24 H49 O9 P1	0.189802	0.412079	LPG(18:1)_0.98	monoacyl	(18:1)	(18:1)	510.296
LPG(O-16:1)_1.04	monoalkyl	(O-16:1)	(O-16:1)	468.285	1.04	C22 H45 O8 P1	0.341489	0.204928	PG(O-47:14)_4.49	alkyl-acyl	(O-47:14)	(O-47:14)	890.546	4.4939	C53 H79 O9 P1	-0.0710218	0.456176	DG(O-19:1_18:0)_5.96	alkyl-acyl	(O-19:1_18:0)	(O-37:1)	622.59	5.9582	C40 H78 O4	-0.695596	0.334764	LPG(O-16:1)_1.04	monoalkyl	(O-16:1)	(O-16:1)	468.285	1.04	C22 H45 O8 P1	0.366637	0.223816	LPG(O-16:1)_1.04	monoalkyl	(O-16:1)	(O-16:1)	468.285	1.04	C22 H45 O8 P1	0.235062	0.411942	PG(O-49:15)_4.45	alkyl-acyl	(O-49:15)	(O-49:15)	916.562
LPG(17:1)_0.83	monoacyl	(17:1)	(17:1)	496.28	0.8278	C23 H45 O9 P1	0.354393	0.204928	DGDG(18:0_20:1)_5.29	Digalactosyldiacylglycerol	(18:0_20:1)	(38:1)	974.691	5.2855	C53 H98 O15	0.911407	0.45618	SPH(d19:1)_3.11	Sphingosine	(d19:1)	(d19:1)	313.298	3.1141	C19 H39 N1 O2	-1.20401	0.334775	LPG(17:1)_0.83	monoacyl	(17:1)	(17:1)	496.28	0.8278	C23 H45 O9 P1	0.380492	0.223805	LPG(17:1)_0.83	monoacyl	(17:1)	(17:1)	496.28	0.8278	C23 H45 O9 P1	0.243945	0.411919	PG(O-19:2_16:0)_4.75	alkyl-acyl	(O-19:2_16:0)	(O-35:2)	746.546
LPG(19:1)_1.26	monoacyl	(19:1)	(19:1)	524.311	1.2555	C25 H49 O9 P1	0.371481	0.204928	PG(O-17:2_14:0)_4.13	alkyl-acyl	(O-17:2_14:0)	(O-31:2)	690.484	4.128	C37 H71 O9 P1	-0.0705266	0.45618	Cer(d19:0_17:1)_3.81	acylsphingosines	(d19:0_17:1)	(d36:1)	565.543	3.8117	C36 H71 N1 O3	-1.47961	0.334776	LPG(19:1)_1.26	monoacyl	(19:1)	(19:1)	524.311	1.2555	C25 H49 O9 P1	0.398837	0.223793	LPG(19:1)_1.26	monoacyl	(19:1)	(19:1)	524.311	1.2555	C25 H49 O9 P1	0.255707	0.411891	PE(O-22:6_16:0)_4.75	alkyl-acyl	(O-22:6_16:0)	(O-38:6)	749.536
WE(O-46:12)_5.54	Wax monoesters	(O-46:12)	(O-46:12)	652.522	5.5415	C46 H68 O2	0.41431	0.204928	SQDG(16:1_18:2)_4.56	Sulfoquinovosyldiacylglycerol	(16:1_18:2)	(34:3)	816.506	4.5611	C43 H76 O12 S1	-0.0704207	0.456181	TG(P-19:3_20:6)_5.04	alkenyl-acyl	(P-19:3_20:6)	(P-39:9)	646.46	5.0367	C42 H62 O5	-0.929727	0.334786	WE(O-46:12)_5.54	Wax monoesters	(O-46:12)	(O-46:12)	652.522	5.5415	C46 H68 O2	0.45118	0.223848	WE(O-46:12)_5.54	Wax monoesters	(O-46:12)	(O-46:12)	652.522	5.5415	C46 H68 O2	0.340537	0.411565	LPG(17:1)_0.83	monoacyl	(17:1)	(17:1)	496.28
Cer(d18:0_17:1)_3.62	acylsphingosines	(d18:0_17:1)	(d35:1)	551.528	3.621	C35 H69 N1 O3	-1.72813	0.204928	PE(O-43:11)_4.29	alkyl-acyl	(O-43:11)	(O-43:11)	809.536	4.286	C48 H76 N1 O7 P1	1.90207	0.456184	Cer(m14:0_20:0)_5.3	1-deoxyceramides	(m14:0_20:0)	(m34:0)	523.533	5.2965	C34 H69 N1 O2	-0.811329	0.334788	Cer(d18:0_17:1)_3.62	acylsphingosines	(d18:0_17:1)	(d35:1)	551.528	3.621	C35 H69 N1 O3	-1.7013	0.223636	Cer(d18:0_17:1)_3.62	acylsphingosines	(d18:0_17:1)	(d35:1)	551.528	3.621	C35 H69 N1 O3	-1.73877	0.408031	PI(16:0_18:1)_4.35	diacyl	(16:0_18:1)	(34:1)	836.542
Cer(d18:0_17:1)_3.91	acylsphingosines	(d18:0_17:1)	(d35:1)	551.528	3.9109	C35 H69 N1 O3	-0.718252	0.204928	PG(21:3_13:1)_4.15	diacyl	(21:3_13:1)	(34:4)	742.479	4.1517	C40 H71 O10 P1	-0.0700595	0.456184	PG(16:0_16:0)_4.39	diacyl	(16:0_16:0)	(32:0)	722.51	4.3929	C38 H75 O10 P1	-1.37242	0.334801	Cer(d18:0_17:1)_3.91	acylsphingosines	(d18:0_17:1)	(d35:1)	551.528	3.9109	C35 H69 N1 O3	-0.782516	0.223397	Cer(d18:0_17:1)_3.91	acylsphingosines	(d18:0_17:1)	(d35:1)	551.528	3.9109	C35 H69 N1 O3	-0.730168	0.408441	TG(18:3_25:2)_4.85	triacyl	(18:3_25:2)	(43:5)	726.58
Cer(d18:0_17:1)_4.52	acylsphingosines	(d18:0_17:1)	(d35:1)	551.528	4.5199	C35 H69 N1 O3	-1.77514	0.204928	DG(18:1_20:3)_5.74	diacyl	(18:1_20:3)	(38:4)	644.538	5.7448	C41 H72 O5	-0.0692987	0.456191	PE(P-16:3_20:3)_2.77	alkenyl-acyl	(P-16:3_20:3)	(P-36:6)	719.489	2.7691	C41 H70 N1 O7 P1	0.522451	0.334827	Cer(d18:0_17:1)_4.52	acylsphingosines	(d18:0_17:1)	(d35:1)	551.528	4.5199	C35 H69 N1 O3	-1.74266	0.223614	Cer(d18:0_17:1)_4.52	acylsphingosines	(d18:0_17:1)	(d35:1)	551.528	4.5199	C35 H69 N1 O3	-1.76397	0.408007	PG(O-16:2_14:0)_3.97	alkyl-acyl	(O-16:2_14:0)	(O-30:2)	676.468
LPG(28:1)_3.93	monoacyl	(28:1)	(28:1)	650.452	3.9257	C34 H67 O9 P1	0.377202	0.204928	PE(O-18:2_16:0)_5.35	alkyl-acyl	(O-18:2_16:0)	(O-34:2)	701.536	5.3527	C39 H76 N1 O7 P1	-0.0692203	0.456191	WE(O-39:0)_6.01	Wax monoesters	(O-39:0)	(O-39:0)	578.6	6.0137	C39 H78 O2	-0.33562	0.334834	LPG(28:1)_3.93	monoacyl	(28:1)	(28:1)	650.452	3.9257	C34 H67 O9 P1	0.40498	0.223789	LPG(28:1)_3.93	monoacyl	(28:1)	(28:1)	650.452	3.9257	C34 H67 O9 P1	0.259645	0.411882	PG(O-16:1_13:0)_4.06	alkyl-acyl	(O-16:1_13:0)	(O-29:1)	664.468
LPG(17:0)_1.13	monoacyl	(17:0)	(17:0)	498.296	1.1334	C23 H47 O9 P1	0.443941	0.204928	SPH(d18:0)_1.79	Sphinganine	(d18:0)	(d18:0)	301.298	1.7941	C18 H39 N1 O2	0.268313	0.456195	WE(O-6:0_12:0)_1.9	Wax monoesters	(O-6:0_12:0)	(O-18:0)	284.272	1.901	C18 H36 O2	-0.515023	0.334835	LPG(17:0)_1.13	monoacyl	(17:0)	(17:0)	498.296	1.1334	C23 H47 O9 P1	0.476634	0.223748	LPG(17:0)_1.13	monoacyl	(17:0)	(17:0)	498.296	1.1334	C23 H47 O9 P1	0.305585	0.41179	DG(14:0_24:7)_4.25	diacyl	(14:0_24:7)	(38:7)	638.491
TG(18:0_18:1_18:2)_7	triacyl	(18:0_18:1_18:2)	(54:3)	884.783	7.0041	C57 H104 O6	0.696407	0.204928	MGDG(16:0_19:1)_5.42	Monogalactosyldiacylglycerol	(16:0_19:1)	(35:1)	770.591	5.4173	C44 H82 O10	-0.0686471	0.456196	DG(O-17:1_18:0)_5.7	alkyl-acyl	(O-17:1_18:0)	(O-35:1)	594.559	5.7005	C38 H74 O4	-0.629303	0.334849	TG(18:0_18:1_18:2)_7	triacyl	(18:0_18:1_18:2)	(54:3)	884.783	7.0041	C57 H104 O6	0.214688	0.246207	TG(18:0_18:1_18:2)_7	triacyl	(18:0_18:1_18:2)	(54:3)	884.783	7.0041	C57 H104 O6	-0.056809	0.447676	MGDG(16:2_27:8)_4.41	Monogalactosyldiacylglycerol	(16:2_27:8)	(43:10)	864.575
DG(O-15:1_18:0)_4.95	alkyl-acyl	(O-15:1_18:0)	(O-33:1)	566.527	4.9509	C36 H70 O4	-1.08789	0.204928	PE(P-16:1_14:0)_4.7	alkenyl-acyl	(P-16:1_14:0)	(P-30:1)	645.473	4.6989	C35 H68 N1 O7 P1	0.871571	0.456198	LPE(O-30:0)_4.57	monoalkyl	(O-30:0)	(O-30:0)	635.525	4.5678	C35 H74 N1 O6 P1	-1.42843	0.334857	DG(O-15:1_18:0)_4.95	alkyl-acyl	(O-15:1_18:0)	(O-33:1)	566.527	4.9509	C36 H70 O4	-1.02127	0.223651	DG(O-15:1_18:0)_4.95	alkyl-acyl	(O-15:1_18:0)	(O-33:1)	566.527	4.9509	C36 H70 O4	-0.940001	0.409598	LPE(18:1)_1.76	monoacyl	(18:1)	(18:1)	479.301
Cer(d19:0_17:1)_3.81	acylsphingosines	(d19:0_17:1)	(d36:1)	565.543	3.8117	C36 H71 N1 O3	-1.55414	0.204928	PC(O-16:2_16:0)_5.1	alkyl-acyl	(O-16:2_16:0)	(O-32:2)	715.552	5.1039	C40 H78 N1 O7 P1	-0.0682623	0.4562	SPH(d16:1)_1.17	Sphingosine	(d16:1)	(d16:1)	271.251	1.1658	C16 H33 N1 O2	-0.296576	0.334858	Cer(d19:0_17:1)_3.81	acylsphingosines	(d19:0_17:1)	(d36:1)	565.543	3.8117	C36 H71 N1 O3	-1.52528	0.223649	Cer(d19:0_17:1)_3.81	acylsphingosines	(d19:0_17:1)	(d36:1)	565.543	3.8117	C36 H71 N1 O3	-1.48081	0.408903	PG(14:0_16:1)_3.81	diacyl	(14:0_16:1)	(30:1)	692.463
Cer(d19:0_17:1)_4.68	acylsphingosines	(d19:0_17:1)	(d36:1)	565.543	4.681	C36 H71 N1 O3	-0.695337	0.204928	PG(O-14:1_12:0)_3.49	alkyl-acyl	(O-14:1_12:0)	(O-26:1)	622.421	3.4869	C32 H63 O9 P1	-0.0681497	0.456201	DG(O-14:0_17:1)_4.65	alkyl-acyl	(O-14:0_17:1)	(O-31:1)	538.496	4.6498	C34 H66 O4	-0.773141	0.33486	Cer(d19:0_17:1)_4.68	acylsphingosines	(d19:0_17:1)	(d36:1)	565.543	4.681	C36 H71 N1 O3	-0.642449	0.223678	Cer(d19:0_17:1)_4.68	acylsphingosines	(d19:0_17:1)	(d36:1)	565.543	4.681	C36 H71 N1 O3	-0.573562	0.410188	MGDG(18:0_18:1)_5.33	Monogalactosyldiacylglycerol	(18:0_18:1)	(36:1)	784.606
DG(O-17:1_18:0)_5.7	alkyl-acyl	(O-17:1_18:0)	(O-35:1)	594.559	5.7005	C38 H74 O4	-0.714439	0.204928	PG(24:0_16:0)_4.83	diacyl	(24:0_16:0)	(40:0)	834.635	4.8296	C46 H91 O10 P1	-0.0681143	0.456201	PA(O-27:7_16:0)_5.04	alkyl-acyl	(O-27:7_16:0)	(O-43:7)	774.556	5.0402	C46 H79 O7 P1	-1.45103	0.334861	DG(O-17:1_18:0)_5.7	alkyl-acyl	(O-17:1_18:0)	(O-35:1)	594.559	5.7005	C38 H74 O4	-0.579909	0.223801	DG(O-17:1_18:0)_5.7	alkyl-acyl	(O-17:1_18:0)	(O-35:1)	594.559	5.7005	C38 H74 O4	-0.805944	0.40488	PE(O-47:15)_4.68	alkyl-acyl	(O-47:15)	(O-47:15)	857.536
Cer(d20:1_18:0)_6.12	acylsphingosines	(d20:1_18:0)	(d38:1)	593.575	6.1223	C38 H75 N1 O3	-0.120025	0.221938	PC(15:1_17:1)_4.45	diacyl	(15:1_17:1)	(32:2)	729.531	4.4508	C40 H76 N1 O8 P1	-0.0679682	0.456202	PG(O-36:5)_4.94	alkyl-acyl	(O-36:5)	(O-36:5)	754.515	4.9366	C42 H75 O9 P1	-1.40513	0.334894	Cer(d20:1_18:0)_6.12	acylsphingosines	(d20:1_18:0)	(d38:1)	593.575	6.1223	C38 H75 N1 O3	0.108652	0.251092	Cer(d20:1_18:0)_6.12	acylsphingosines	(d20:1_18:0)	(d38:1)	593.575	6.1223	C38 H75 N1 O3	0.121967	0.41232	PEt(18:3_16:0)_4.28	diacyl	(18:3_16:0)	(34:3)	698.489
Cer(d19:0_20:1)_6.26	acylsphingosines	(d19:0_20:1)	(d39:1)	607.59	6.2564	C39 H77 N1 O3	0.450853	0.204928	PG(O-47:15)_4.23	alkyl-acyl	(O-47:15)	(O-47:15)	888.53	4.2305	C53 H77 O9 P1	-0.0677372	0.456204	PE(18:3_14:0)_4.87	diacyl	(18:3_14:0)	(32:3)	685.468	4.8731	C37 H68 N1 O8 P1	-0.835735	0.334928	Cer(d19:0_20:1)_6.26	acylsphingosines	(d19:0_20:1)	(d39:1)	607.59	6.2564	C39 H77 N1 O3	0.484055	0.223745	Cer(d19:0_20:1)_6.26	acylsphingosines	(d19:0_20:1)	(d39:1)	607.59	6.2564	C39 H77 N1 O3	0.310343	0.411781	LBPA(14:0_16:1)_3.79	Monoacylglycerophosphomonoradylglycerols?	(14:0_16:1)	(30:1)	692.463
Cer(m14:0_19:0)_4.67	1-deoxyceramides	(m14:0_19:0)	(m33:0)	509.517	4.6742	C33 H67 N1 O2	-0.916961	0.204928	LPE(14:0)_0.87	monoacyl	(14:0)	(14:0)	425.254	0.8706	C19 H40 N1 O7 P1	-0.0676533	0.456205	WE(O-43:9)_4.9	Wax monoesters	(O-43:9)	(O-43:9)	616.522	4.8958	C43 H68 O2	0.467198	0.334955	Cer(m14:0_19:0)_4.67	1-deoxyceramides	(m14:0_19:0)	(m33:0)	509.517	4.6742	C33 H67 N1 O2	-0.811584	0.223694	Cer(m14:0_19:0)_4.67	1-deoxyceramides	(m14:0_19:0)	(m33:0)	509.517	4.6742	C33 H67 N1 O2	-0.859643	0.408316	PE(O-16:2_16:1)_4.76	alkyl-acyl	(O-16:2_16:1)	(O-32:3)	671.489
DG(O-19:1_18:0)_5.96	alkyl-acyl	(O-19:1_18:0)	(O-37:1)	622.59	5.9582	C40 H78 O4	-0.753425	0.204928	PE(P-16:0_16:0)_5.4	alkenyl-acyl	(P-16:0_16:0)	(P-32:0)	675.52	5.3975	C37 H74 N1 O7 P1	-0.0674224	0.456207	WE(O-49:13)_5.7	Wax monoesters	(O-49:13)	(O-49:13)	692.553	5.6991	C49 H72 O2	0.414464	0.334957	DG(O-19:1_18:0)_5.96	alkyl-acyl	(O-19:1_18:0)	(O-37:1)	622.59	5.9582	C40 H78 O4	-0.613095	0.223841	DG(O-19:1_18:0)_5.96	alkyl-acyl	(O-19:1_18:0)	(O-37:1)	622.59	5.9582	C40 H78 O4	-0.754176	0.407937	PI(17:1_16:0)_4.21	diacyl	(17:1_16:0)	(33:1)	822.526
WE(O-31:6)_3.81	Wax monoesters	(O-31:6)	(O-31:6)	454.381	3.8104	C31 H50 O2	-0.00419234	0.307674	DGDG(19:0_18:1)_5.14	Digalactosyldiacylglycerol	(19:0_18:1)	(37:1)	960.675	5.1411	C52 H96 O15	-0.0672772	0.456208	PE(O-13:0_23:7)_6.02	alkyl-acyl	(O-13:0_23:7)	(O-36:7)	719.489	6.0213	C41 H70 N1 O7 P1	0.530906	0.334958	WE(O-31:6)_3.81	Wax monoesters	(O-31:6)	(O-31:6)	454.381	3.8104	C31 H50 O2	0.245825	0.223886	WE(O-31:6)_3.81	Wax monoesters	(O-31:6)	(O-31:6)	454.381	3.8104	C31 H50 O2	0.275393	0.411813	LPG(16:0)_1.39	monoacyl	(16:0)	(16:0)	484.28
DG(O-21:1_18:0)_6.22	alkyl-acyl	(O-21:1_18:0)	(O-39:1)	650.621	6.216	C42 H82 O4	-0.61054	0.204928	FA(22:1)_4.34	Unsaturated fatty acids	(22:1)	(22:1)	338.318	4.3364	C22 H42 O2	-0.0672708	0.456208	SPH(t20:1)_1.72	phyto-SPH	(t20:1)	(t20:1)	343.309	1.7246	C20 H41 N1 O3	-1.19536	0.334961	DG(O-21:1_18:0)_6.22	alkyl-acyl	(O-21:1_18:0)	(O-39:1)	650.621	6.216	C42 H82 O4	-0.4788	0.223916	DG(O-21:1_18:0)_6.22	alkyl-acyl	(O-21:1_18:0)	(O-39:1)	650.621	6.216	C42 H82 O4	-0.656915	0.407805	AcHexChE(14:0)_5.16	acylHexSterolEsters	(14:0)	(14:0)	758.606
DG(O-18:2_18:1)_5.96	alkyl-acyl	(O-18:2_18:1)	(O-36:3)	604.543	5.9557	C39 H72 O4	0.452525	0.204928	DG(16:0_26:1)_5.06	diacyl	(16:0_26:1)	(42:1)	706.648	5.0606	C45 H86 O5	-0.0671751	0.456209	PE(15:0_16:0)_5.6	diacyl	(15:0_16:0)	(31:0)	677.5	5.5977	C36 H72 N1 O8 P1	-1.48923	0.33497	DG(O-18:2_18:1)_5.96	alkyl-acyl	(O-18:2_18:1)	(O-36:3)	604.543	5.9557	C39 H72 O4	0.48585	0.223744	DG(O-18:2_18:1)_5.96	alkyl-acyl	(O-18:2_18:1)	(O-36:3)	604.543	5.9557	C39 H72 O4	0.311493	0.411779	PG(16:1_16:1)_3.83	diacyl	(16:1_16:1)	(32:2)	718.479
DG(O-18:2_20:4)_6.01	alkyl-acyl	(O-18:2_20:4)	(O-38:6)	626.527	6.0085	C41 H70 O4	0.421096	0.204928	LPG(28:1)_3.93	monoacyl	(28:1)	(28:1)	650.452	3.9257	C34 H67 O9 P1	-0.0670507	0.45621	Cer(d20:1_18:0)_6.12	acylsphingosines	(d20:1_18:0)	(d38:1)	593.575	6.1223	C38 H75 N1 O3	-0.464972	0.334973	DG(O-18:2_20:4)_6.01	alkyl-acyl	(O-18:2_20:4)	(O-38:6)	626.527	6.0085	C41 H70 O4	0.452107	0.223761	DG(O-18:2_20:4)_6.01	alkyl-acyl	(O-18:2_20:4)	(O-38:6)	626.527	6.0085	C41 H70 O4	0.28986	0.411818	LPG(O-16:1)_1.04	monoalkyl	(O-16:1)	(O-16:1)	468.285
WE(O-32:4)_3.91	Wax monoesters	(O-32:4)	(O-32:4)	472.428	3.9063	C32 H56 O2	-0.672695	0.204928	PG(O-18:1_21:1)_5.42	alkyl-acyl	(O-18:1_21:1)	(O-39:2)	802.609	5.419	C45 H87 O9 P1	-0.0668383	0.456212	PE(15:0_15:0)_5.53	diacyl	(15:0_15:0)	(30:0)	663.484	5.5257	C35 H70 N1 O8 P1	-1.54815	0.334973	WE(O-32:4)_3.91	Wax monoesters	(O-32:4)	(O-32:4)	472.428	3.9063	C32 H56 O2	-1.01616	0.221221	WE(O-32:4)_3.91	Wax monoesters	(O-32:4)	(O-32:4)	472.428	3.9063	C32 H56 O2	-0.785793	0.405591	PI(21:2_16:0)_4.5	diacyl	(21:2_16:0)	(37:2)	876.573
Cer(d16:0_16:0)_5.23	acylsphinganines	(d16:0_16:0)	(d32:0)	511.496	5.2321	C32 H65 N1 O3	-0.161555	0.209469	PA(P-11:0_21:2)_5.02	alkenyl-acyl	(P-11:0_21:2)	(P-32:2)	628.447	5.0239	C35 H65 O7 P1	0.542286	0.456213	DG(O-21:1_18:0)_6.22	alkyl-acyl	(O-21:1_18:0)	(O-39:1)	650.621	6.216	C42 H82 O4	-0.572554	0.334978	Cer(d16:0_16:0)_5.23	acylsphinganines	(d16:0_16:0)	(d32:0)	511.496	5.2321	C32 H65 N1 O3	-0.215472	0.225441	Cer(d16:0_16:0)_5.23	acylsphinganines	(d16:0_16:0)	(d32:0)	511.496	5.2321	C32 H65 N1 O3	-0.159095	0.41225	PG(14:0_16:0)_4.09	diacyl	(14:0_16:0)	(30:0)	694.479
DG(O-15:0_17:1)_4.84	alkyl-acyl	(O-15:0_17:1)	(O-32:1)	552.512	4.8434	C35 H68 O4	-1.82005	0.204928	PE(15:0_17:0)_5.15	diacyl	(15:0_17:0)	(32:0)	691.515	5.1483	C37 H74 N1 O8 P1	-0.0826146	0.456213	SPH(d20:0)_3.25	Sphinganine	(d20:0)	(d20:0)	329.329	3.2467	C20 H43 N1 O2	0.47447	0.33498	DG(O-15:0_17:1)_4.84	alkyl-acyl	(O-15:0_17:1)	(O-32:1)	552.512	4.8434	C35 H68 O4	-1.79237	0.223613	DG(O-15:0_17:1)_4.84	alkyl-acyl	(O-15:0_17:1)	(O-32:1)	552.512	4.8434	C35 H68 O4	-1.81096	0.408021	TG(O-13:0_27:5_3:0)_5.08	alkyl-acyl	(O-13:0_27:5_3:0)	(O-43:5)	712.601
DG(O-15:0_17:1)_4.99	alkyl-acyl	(O-15:0_17:1)	(O-32:1)	552.512	4.9933	C35 H68 O4	-1.35082	0.204928	DG(21:5_3:0)_1.08	diacyl	(21:5_3:0)	(24:5)	446.303	1.0817	C27 H42 O5	-0.0663774	0.456217	DG(O-12:0_18:2)_4.69	alkyl-acyl	(O-12:0_18:2)	(O-30:2)	522.465	4.6874	C33 H62 O4	-1.51584	0.334985	DG(O-15:0_17:1)_4.99	alkyl-acyl	(O-15:0_17:1)	(O-32:1)	552.512	4.9933	C35 H68 O4	-1.41934	0.223531	DG(O-15:0_17:1)_4.99	alkyl-acyl	(O-15:0_17:1)	(O-32:1)	552.512	4.9933	C35 H68 O4	-1.50414	0.406337	DG(16:0_27:5)_5.06	diacyl	(16:0_27:5)	(43:5)	712.601
DG(O-5:0_14:1)_3.77	alkyl-acyl	(O-5:0_14:1)	(O-19:1)	370.308	3.768	C22 H42 O4	0.694382	0.204928	PE(O-20:6_16:0)_4.44	alkyl-acyl	(O-20:6_16:0)	(O-36:6)	721.505	4.4359	C41 H72 N1 O7 P1	-0.0661127	0.456219	WE(O-46:10)_4.33	Wax monoesters	(O-46:10)	(O-46:10)	656.553	4.3348	C46 H72 O2	-1.32699	0.334986	DG(O-5:0_14:1)_3.77	alkyl-acyl	(O-5:0_14:1)	(O-19:1)	370.308	3.768	C22 H42 O4	0.274889	0.230954	DG(O-5:0_14:1)_3.77	alkyl-acyl	(O-5:0_14:1)	(O-19:1)	370.308	3.768	C22 H42 O4	0.166449	0.412465	MGDG(18:1_18:1)_5.27	Monogalactosyldiacylglycerol	(18:1_18:1)	(36:2)	782.591
Cer(d14:0_16:0)_4.86	acylsphinganines	(d14:0_16:0)	(d30:0)	483.465	4.856	C30 H61 N1 O3	-0.600733	0.204928	LPG(19:1)_1.26	monoacyl	(19:1)	(19:1)	524.311	1.2555	C25 H49 O9 P1	-0.0660337	0.45622	FA(17:0)_3.36	Straight chain fatty acids	(17:0)	(17:0)	270.256	3.3649	C17 H34 O2	0.716924	0.334989	Cer(d14:0_16:0)_4.86	acylsphinganines	(d14:0_16:0)	(d30:0)	483.465	4.856	C30 H61 N1 O3	-0.437722	0.223992	Cer(d14:0_16:0)_4.86	acylsphinganines	(d14:0_16:0)	(d30:0)	483.465	4.856	C30 H61 N1 O3	-0.385632	0.411397	PG(O-18:1_18:1)_4.85	alkyl-acyl	(O-18:1_18:1)	(O-36:2)	760.562
DG(P-6:0_17:0)_4.26	alkenyl-acyl	(P-6:0_17:0)	(P-23:0)	426.371	4.2609	C26 H50 O4	-0.550188	0.204928	SPH(d18:1)_2.52	Sphingosine	(d18:1)	(d18:1)	299.282	2.5172	C18 H37 N1 O2	0.155253	0.456224	PE(15:0_15:0)_5.62	diacyl	(15:0_15:0)	(30:0)	663.484	5.6212	C35 H70 N1 O8 P1	-1.53967	0.335023	DG(P-6:0_17:0)_4.26	alkenyl-acyl	(P-6:0_17:0)	(P-23:0)	426.371	4.2609	C26 H50 O4	-0.694422	0.223872	DG(P-6:0_17:0)_4.26	alkenyl-acyl	(P-6:0_17:0)	(P-23:0)	426.371	4.2609	C26 H50 O4	-0.478039	0.412001	PG(O-14:1_14:0)_3.92	alkyl-acyl	(O-14:1_14:0)	(O-28:1)	650.452
WE(O-49:13)_5.7	Wax monoesters	(O-49:13)	(O-49:13)	692.553	5.6991	C49 H72 O2	0.423756	0.204928	PC(14:0_17:1)_5.01	diacyl	(14:0_17:1)	(31:1)	717.531	5.0146	C39 H76 N1 O8 P1	0.519685	0.456227	WE(O-46:10)_4.46	Wax monoesters	(O-46:10)	(O-46:10)	656.553	4.4586	C46 H72 O2	-1.24703	0.335028	WE(O-49:13)_5.7	Wax monoesters	(O-49:13)	(O-49:13)	692.553	5.6991	C49 H72 O2	0.36994	0.225034	WE(O-49:13)_5.7	Wax monoesters	(O-49:13)	(O-49:13)	692.553	5.6991	C49 H72 O2	0.287427	0.411675	PC(14:0_15:1)_4.79	diacyl	(14:0_15:1)	(29:1)	689.5
DG(22:3_15:0)_4.19	diacyl	(22:3_15:0)	(37:3)	632.538	4.189	C40 H72 O5	-0.651168	0.204928	PG(O-45:14)_4.19	alkyl-acyl	(O-45:14)	(O-45:14)	862.515	4.1872	C51 H75 O9 P1	-0.0653148	0.456227	TG(18:1_18:2_18:2)_6.74	triacyl	(18:1_18:2_18:2)	(54:5)	880.752	6.7387	C57 H100 O6	0.427852	0.335039	DG(22:3_15:0)_4.19	diacyl	(22:3_15:0)	(37:3)	632.538	4.189	C40 H72 O5	-0.595946	0.223778	DG(22:3_15:0)_4.19	diacyl	(22:3_15:0)	(37:3)	632.538	4.189	C40 H72 O5	-0.48668	0.41105	LPE(16:1)_1.18	monoacyl	(16:1)	(16:1)	451.27
TG(24:7_16:2)_1.06	triacyl	(24:7_16:2)	(40:9)	676.47	1.0573	C43 H64 O6	-0.204849	0.204928	PE(16:0_17:1)_5.06	diacyl	(16:0_17:1)	(33:1)	703.515	5.062	C38 H74 N1 O8 P1	0.516143	0.456228	PG(O-17:2_17:2)_4.54	alkyl-acyl	(O-17:2_17:2)	(O-34:4)	728.499	4.5412	C40 H73 O9 P1	1.0615	0.335063	TG(24:7_16:2)_1.06	triacyl	(24:7_16:2)	(40:9)	676.47	1.0573	C43 H64 O6	0.0234936	0.310888	TG(24:7_16:2)_1.06	triacyl	(24:7_16:2)	(40:9)	676.47	1.0573	C43 H64 O6	-0.0492914	0.441581	PG(O-18:1_16:0)_4.83	alkyl-acyl	(O-18:1_16:0)	(O-34:1)	734.546
TG(24:7_16:2)_2.43	triacyl	(24:7_16:2)	(40:9)	676.47	2.433	C43 H64 O6	-0.0171778	0.296537	PG(29:6_18:2)_4.22	diacyl	(29:6_18:2)	(47:8)	916.619	4.2236	C53 H89 O10 P1	0.942385	0.456229	WE(O-47:13)_5.42	Wax monoesters	(O-47:13)	(O-47:13)	664.522	5.4203	C47 H68 O2	0.307857	0.335108	TG(24:7_16:2)_2.43	triacyl	(24:7_16:2)	(40:9)	676.47	2.433	C43 H64 O6	0.187762	0.224159	TG(24:7_16:2)_2.43	triacyl	(24:7_16:2)	(40:9)	676.47	2.433	C43 H64 O6	-0.0362698	0.450618	LPE(16:1)_0.98	monoacyl	(16:1)	(16:1)	451.27
TG(24:7_16:2)_4.63	triacyl	(24:7_16:2)	(40:9)	676.47	4.6331	C43 H64 O6	0.0547068	0.273082	PG(16:0_14:1)_3.95	diacyl	(16:0_14:1)	(30:1)	692.463	3.9513	C36 H69 O10 P1	-0.0650104	0.45623	PE(16:0_16:0)_5.36	diacyl	(16:0_16:0)	(32:0)	691.515	5.3644	C37 H74 N1 O8 P1	-1.42018	0.335139	TG(24:7_16:2)_4.63	triacyl	(24:7_16:2)	(40:9)	676.47	4.6331	C43 H64 O6	-0.794319	0.223627	TG(24:7_16:2)_4.63	triacyl	(24:7_16:2)	(40:9)	676.47	4.6331	C43 H64 O6	0.0524974	0.443629	PE(O-16:1_16:0)_5.23	alkyl-acyl	(O-16:1_16:0)	(O-32:1)	675.52
TG(24:7_16:2)_5.3	triacyl	(24:7_16:2)	(40:9)	676.47	5.2995	C43 H64 O6	0.0216506	0.29382	LPE(19:1)_1.99	monoacyl	(19:1)	(19:1)	493.317	1.9944	C24 H48 N1 O7 P1	-0.0649235	0.45623	PEt(O-16:2_16:1)_4.1	alkyl-acyl	(O-16:2_16:1)	(O-32:3)	656.478	4.104	C37 H69 O7 P1	-0.683173	0.335153	TG(24:7_16:2)_5.3	triacyl	(24:7_16:2)	(40:9)	676.47	5.2995	C43 H64 O6	0.0392762	0.302323	TG(24:7_16:2)_5.3	triacyl	(24:7_16:2)	(40:9)	676.47	5.2995	C43 H64 O6	0.0124174	0.46773	PE(P-16:3_23:1)_4.55	alkenyl-acyl	(P-16:3_23:1)	(P-39:4)	765.567
SPH(d16:1)_1.55	Sphingosine	(d16:1)	(d16:1)	271.251	1.5536	C16 H33 N1 O2	-0.196332	0.210444	AcHexChE(16:2)_5.18	acylHexSterolEsters	(16:2)	(16:2)	782.606	5.1834	C49 H82 O7	-0.0648324	0.456231	Cer(d19:0_21:1)_6.38	acylsphingosines	(d19:0_21:1)	(d40:1)	621.606	6.3779	C40 H79 N1 O3	-0.480134	0.335158	SPH(d16:1)_1.55	Sphingosine	(d16:1)	(d16:1)	271.251	1.5536	C16 H33 N1 O2	-0.124871	0.256924	SPH(d16:1)_1.55	Sphingosine	(d16:1)	(d16:1)	271.251	1.5536	C16 H33 N1 O2	-0.205344	0.411892	PG(12:0_16:0)_3.69	diacyl	(12:0_16:0)	(28:0)	666.447
TG(24:7_16:2)_7.76	triacyl	(24:7_16:2)	(40:9)	676.47	7.7615	C43 H64 O6	0.252071	0.206108	PE(16:1_16:1)_4.56	diacyl	(16:1_16:1)	(32:2)	687.484	4.5551	C37 H70 N1 O8 P1	-0.0647653	0.456232	PE(P-16:3_20:3)_7.55	alkenyl-acyl	(P-16:3_20:3)	(P-36:6)	719.489	7.547	C41 H70 N1 O7 P1	0.544466	0.335172	TG(24:7_16:2)_7.76	triacyl	(24:7_16:2)	(40:9)	676.47	7.7615	C43 H64 O6	0.259577	0.225296	TG(24:7_16:2)_7.76	triacyl	(24:7_16:2)	(40:9)	676.47	7.7615	C43 H64 O6	0.0946567	0.428508	LBPA(12:0_16:0)_3.72	Monoacylglycerophosphomonoradylglycerols?	(12:0_16:0)	(28:0)	666.447
DG(16:0_27:5)_5.06	diacyl	(16:0_27:5)	(43:5)	712.601	5.0551	C46 H80 O5	0.336107	0.204928	PG(22:2_16:0)_4.81	diacyl	(22:2_16:0)	(38:2)	802.572	4.8057	C44 H83 O10 P1	-0.0645518	0.456234	TG(18:2_18:2_18:2)_6.59	triacyl	(18:2_18:2_18:2)	(54:6)	878.736	6.586	C57 H98 O6	0.482047	0.335178	DG(16:0_27:5)_5.06	diacyl	(16:0_27:5)	(43:5)	712.601	5.0551	C46 H80 O5	0.360859	0.22382	DG(16:0_27:5)_5.06	diacyl	(16:0_27:5)	(43:5)	712.601	5.0551	C46 H80 O5	0.55897	0.407504	LPE(19:1)_2.14	monoacyl	(19:1)	(19:1)	493.317
WE(O-43:7)_5.79	Wax monoesters	(O-43:7)	(O-43:7)	620.553	5.7852	C43 H72 O2	0.322243	0.263548	LBPA(14:0_17:1)_4.02	Monoacylglycerophosphomonoradylglycerols?	(14:0_17:1)	(31:1)	706.479	4.0176	C37 H71 O10 P1	-0.0644824	0.456235	SPH(d20:0)_3.12	Sphinganine	(d20:0)	(d20:0)	329.329	3.1221	C20 H43 N1 O2	0.462418	0.335179	WE(O-43:7)_5.79	Wax monoesters	(O-43:7)	(O-43:7)	620.553	5.7852	C43 H72 O2	-0.826306	0.225242	WE(O-43:7)_5.79	Wax monoesters	(O-43:7)	(O-43:7)	620.553	5.7852	C43 H72 O2	-1.02568	0.410661	BisMePA(31:4)_4.57	diacyl	(31:4)	(31:4)	654.426
TG(8:0_8:0_8:0)_3.83	triacyl	(8:0_8:0_8:0)	(24:0)	470.361	3.832	C27 H50 O6	0.460909	0.204928	FA(22:0)_4.71	Straight chain fatty acids	(22:0)	(22:0)	340.334	4.7113	C22 H44 O2	-0.0644531	0.456235	LPE(O-29:0)_4.43	monoalkyl	(O-29:0)	(O-29:0)	621.51	4.4272	C34 H72 N1 O6 P1	-0.451556	0.335187	TG(8:0_8:0_8:0)_3.83	triacyl	(8:0_8:0_8:0)	(24:0)	470.361	3.832	C27 H50 O6	0.494851	0.223739	TG(8:0_8:0_8:0)_3.83	triacyl	(8:0_8:0_8:0)	(24:0)	470.361	3.832	C27 H50 O6	0.317264	0.41177	PE(O-16:1_14:0)_5.03	alkyl-acyl	(O-16:1_14:0)	(O-30:1)	647.489
Cer(d20:0_20:0)_6.34	acylsphinganines	(d20:0_20:0)	(d40:0)	623.622	6.3389	C40 H81 N1 O3	0.0617949	0.271425	LBPA(17:0)_0.94	Monoacylglycerophosphomonoradylglycerols?	(17:0)	(17:0)	512.275	0.9447	C23 H45 O10 P1	-0.0644517	0.456235	DG(P-35:8)_4.59	alkenyl-acyl	(P-35:8)	(P-35:8)	578.433	4.5861	C38 H58 O4	0.440367	0.335188	Cer(d20:0_20:0)_6.34	acylsphinganines	(d20:0_20:0)	(d40:0)	623.622	6.3389	C40 H81 N1 O3	0.168325	0.225548	Cer(d20:0_20:0)_6.34	acylsphinganines	(d20:0_20:0)	(d40:0)	623.622	6.3389	C40 H81 N1 O3	-0.100803	0.412479	LBPA(16:0_16:1)_3.73	Monoacylglycerophosphomonoradylglycerols?	(16:0_16:1)	(32:1)	720.494
Cer(d16:1_16:0)_5.3	acylsphingosines	(d16:1_16:0)	(d32:1)	509.481	5.2983	C32 H63 N1 O3	0.464037	0.204928	PI(12:0_16:0)_3.86	diacyl	(12:0_16:0)	(28:0)	754.463	3.8642	C37 H71 O13 P1	-0.064354	0.456236	PE(32:3)_5.11	diacyl	(32:3)	(32:3)	685.468	5.1079	C37 H68 N1 O8 P1	-1.25177	0.335199	Cer(d16:1_16:0)_5.3	acylsphingosines	(d16:1_16:0)	(d32:1)	509.481	5.2983	C32 H63 N1 O3	0.49821	0.223738	Cer(d16:1_16:0)_5.3	acylsphingosines	(d16:1_16:0)	(d32:1)	509.481	5.2983	C32 H63 N1 O3	0.319418	0.411766	LPE(30:1)_4.9	monoacyl	(30:1)	(30:1)	647.489
DG(O-14:0_17:1)_4.65	alkyl-acyl	(O-14:0_17:1)	(O-31:1)	538.496	4.6498	C34 H66 O4	-1.06329	0.204928	LPG(18:1)_0.98	monoacyl	(18:1)	(18:1)	510.296	0.9776	C24 H47 O9 P1	-0.063729	0.456242	FA(16:0)_3.2	Straight chain fatty acids	(16:0)	(16:0)	256.24	3.1993	C16 H32 O2	0.4233	0.335227	DG(O-14:0_17:1)_4.65	alkyl-acyl	(O-14:0_17:1)	(O-31:1)	538.496	4.6498	C34 H66 O4	-1.01309	0.223718	DG(O-14:0_17:1)_4.65	alkyl-acyl	(O-14:0_17:1)	(O-31:1)	538.496	4.6498	C34 H66 O4	-1.06661	0.408476	PC(O-14:1_14:0)_4.97	alkyl-acyl	(O-14:1_14:0)	(O-28:1)	661.505
Cer(m14:0_18:0)_4.52	1-deoxyceramides	(m14:0_18:0)	(m32:0)	495.502	4.5188	C32 H65 N1 O2	-0.689506	0.204928	PG(O-49:15)_4.45	alkyl-acyl	(O-49:15)	(O-49:15)	916.562	4.4469	C55 H81 O9 P1	-0.0637214	0.456242	PE(20:0_12:0)_5.51	diacyl	(20:0_12:0)	(32:0)	691.515	5.5114	C37 H74 N1 O8 P1	-1.30396	0.335232	Cer(m14:0_18:0)_4.52	1-deoxyceramides	(m14:0_18:0)	(m32:0)	495.502	4.5188	C32 H65 N1 O2	-0.551558	0.223743	Cer(m14:0_18:0)_4.52	1-deoxyceramides	(m14:0_18:0)	(m32:0)	495.502	4.5188	C32 H65 N1 O2	-0.691317	0.406371	PG(O-36:7)_4.63	alkyl-acyl	(O-36:7)	(O-36:7)	750.484
TG(18:2_18:2_18:2)_6.59	triacyl	(18:2_18:2_18:2)	(54:6)	878.736	6.586	C57 H98 O6	0.561516	0.204928	PG(15:0_16:0)_4.17	diacyl	(15:0_16:0)	(31:0)	708.494	4.1749	C37 H73 O10 P1	1.27544	0.456243	TG(18:0_18:0_18:0)_7.41	triacyl	(18:0_18:0_18:0)	(54:0)	890.83	7.4112	C57 H110 O6	0.51483	0.33525	TG(18:2_18:2_18:2)_6.59	triacyl	(18:2_18:2_18:2)	(54:6)	878.736	6.586	C57 H98 O6	0.575183	0.22373	TG(18:2_18:2_18:2)_6.59	triacyl	(18:2_18:2_18:2)	(54:6)	878.736	6.586	C57 H98 O6	0.347493	0.41166	PG(18:1_14:0)_4.26	diacyl	(18:1_14:0)	(32:1)	720.494
WE(O-53:12)_3.55	Wax monoesters	(O-53:12)	(O-53:12)	750.631	3.5471	C53 H82 O2	-0.08779	0.273108	PI(19:1_16:0)_4.49	diacyl	(19:1_16:0)	(35:1)	850.557	4.4921	C44 H83 O13 P1	-0.0635785	0.456244	FA(28:7)_4.15	Unsaturated fatty acids	(28:7)	(28:7)	410.318	4.1498	C28 H42 O2	-0.980853	0.335255	WE(O-53:12)_3.55	Wax monoesters	(O-53:12)	(O-53:12)	750.631	3.5471	C53 H82 O2	-0.321367	0.224228	WE(O-53:12)_3.55	Wax monoesters	(O-53:12)	(O-53:12)	750.631	3.5471	C53 H82 O2	-0.375846	0.411084	MGDG(16:0_18:1)_5.06	Monogalactosyldiacylglycerol	(16:0_18:1)	(34:1)	756.575
WE(O-43:8)_5.19	Wax monoesters	(O-43:8)	(O-43:8)	618.538	5.1923	C43 H70 O2	0.559147	0.204928	PG(O-19:2_16:0)_4.75	alkyl-acyl	(O-19:2_16:0)	(O-35:2)	746.546	4.7469	C41 H79 O9 P1	-0.0631027	0.456248	MGDG(16:0_18:0)_5.31	Monogalactosyldiacylglycerol	(16:0_18:0)	(34:0)	758.591	5.3141	C43 H82 O10	0.271035	0.335264	WE(O-43:8)_5.19	Wax monoesters	(O-43:8)	(O-43:8)	618.538	5.1923	C43 H70 O2	0.558995	0.223829	WE(O-43:8)_5.19	Wax monoesters	(O-43:8)	(O-43:8)	618.538	5.1923	C43 H70 O2	0.436948	0.411295	DGDG(19:0_16:1)_5.18	Digalactosyldiacylglycerol	(19:0_16:1)	(35:1)	932.644
DG(3:0_25:4)_3.4	diacyl	(3:0_25:4)	(28:4)	504.382	3.4003	C31 H52 O5	-0.308795	0.208443	PE(O-22:6_16:0)_4.75	alkyl-acyl	(O-22:6_16:0)	(O-38:6)	749.536	4.7545	C43 H76 N1 O7 P1	-0.0630305	0.456249	BisMePA(19:2_16:0)_5.04	diacyl	(19:2_16:0)	(35:2)	714.52	5.0408	C40 H75 O8 P1	-1.60569	0.335285	DG(3:0_25:4)_3.4	diacyl	(3:0_25:4)	(28:4)	504.382	3.4003	C31 H52 O5	-0.558445	0.223548	DG(3:0_25:4)_3.4	diacyl	(3:0_25:4)	(28:4)	504.382	3.4003	C31 H52 O5	-0.538854	0.409467	PG(16:0_18:0)_4.94	diacyl	(16:0_18:0)	(34:0)	750.541
Cer(d18:3_46:2)_6.98	acylceramides	(d18:3_46:2)	(d64:5)	963.898	6.982	C64 H117 N1 O4	-0.187806	0.234676	LPG(17:1)_0.83	monoacyl	(17:1)	(17:1)	496.28	0.8278	C23 H45 O9 P1	-0.0629962	0.456249	PE(15:0_16:0)_5.29	diacyl	(15:0_16:0)	(31:0)	677.5	5.2868	C36 H72 N1 O8 P1	-1.19614	0.33529	Cer(d18:3_46:2)_6.98	acylceramides	(d18:3_46:2)	(d64:5)	963.898	6.982	C64 H117 N1 O4	0.0100606	0.326014	Cer(d18:3_46:2)_6.98	acylceramides	(d18:3_46:2)	(d64:5)	963.898	6.982	C64 H117 N1 O4	-0.125949	0.41768	PE(O-41:11)_4.3	alkyl-acyl	(O-41:11)	(O-41:11)	781.505
WE(O-48:12)_1.62	Wax monoesters	(O-48:12)	(O-48:12)	680.553	1.6195	C48 H72 O2	-0.684333	0.204928	PI(16:0_18:1)_4.35	diacyl	(16:0_18:1)	(34:1)	836.542	4.3525	C43 H81 O13 P1	-0.0628136	0.456251	SPH(d20:1)_3.78	deoxySphingosine	(d20:1)	(d20:1)	311.319	3.7833	C20 H41 N1 O1	0.438537	0.335297	WE(O-48:12)_1.62	Wax monoesters	(O-48:12)	(O-48:12)	680.553	1.6195	C48 H72 O2	-0.727836	0.223176	WE(O-48:12)_1.62	Wax monoesters	(O-48:12)	(O-48:12)	680.553	1.6195	C48 H72 O2	-0.228129	0.412201	LBPA(16:0_18:0)_5.22	Monoacylglycerophosphomonoradylglycerols?	(16:0_18:0)	(34:0)	750.541
TG(18:1_18:2_18:2)_6.74	triacyl	(18:1_18:2_18:2)	(54:5)	880.752	6.7387	C57 H100 O6	0.530676	0.204928	TG(18:3_25:2)_4.85	triacyl	(18:3_25:2)	(43:5)	726.58	4.8521	C46 H78 O6	-0.0628062	0.456251	PI(12:0_16:0)_3.86	diacyl	(12:0_16:0)	(28:0)	754.463	3.8642	C37 H71 O13 P1	0.611557	0.335297	TG(18:1_18:2_18:2)_6.74	triacyl	(18:1_18:2_18:2)	(54:5)	880.752	6.7387	C57 H100 O6	0.498217	0.223801	TG(18:1_18:2_18:2)_6.74	triacyl	(18:1_18:2_18:2)	(54:5)	880.752	6.7387	C57 H100 O6	0.304205	0.411856	LPE(16:0)_1.48	monoacyl	(16:0)	(16:0)	453.286
Cer(d15:0_31:3)_6.18	acylceramides	(d15:0_31:3)	(d46:3)	715.648	6.1773	C46 H85 N1 O4	-0.497026	0.206894	PE(16:1_18:1)_5.13	diacyl	(16:1_18:1)	(34:2)	715.515	5.1301	C39 H74 N1 O8 P1	-0.0626286	0.456253	PE(P-16:3_20:3)_8.77	alkenyl-acyl	(P-16:3_20:3)	(P-36:6)	719.489	8.7681	C41 H70 N1 O7 P1	0.499192	0.335309	Cer(d15:0_31:3)_6.18	acylceramides	(d15:0_31:3)	(d46:3)	715.648	6.1773	C46 H85 N1 O4	-0.485769	0.224571	Cer(d15:0_31:3)_6.18	acylceramides	(d15:0_31:3)	(d46:3)	715.648	6.1773	C46 H85 N1 O4	-0.516959	0.411061	SPH(d16:0)_1.41	Sphinganine	(d16:0)	(d16:0)	273.267
DG(26:8_24:4)_3.53	diacyl	(26:8_24:4)	(50:12)	796.601	3.5275	C53 H80 O5	-0.0666903	0.277898	PG(O-16:2_14:0)_3.97	alkyl-acyl	(O-16:2_14:0)	(O-30:2)	676.468	3.9742	C36 H69 O9 P1	-0.0626033	0.456253	Cer(d14:0_16:0)_4.86	acylsphinganines	(d14:0_16:0)	(d30:0)	483.465	4.856	C30 H61 N1 O3	-0.500208	0.335315	DG(26:8_24:4)_3.53	diacyl	(26:8_24:4)	(50:12)	796.601	3.5275	C53 H80 O5	-0.356264	0.22373	DG(26:8_24:4)_3.53	diacyl	(26:8_24:4)	(50:12)	796.601	3.5275	C53 H80 O5	-0.275341	0.411575	PE(37:4)_5.35	diacyl	(37:4)	(37:4)	753.531
TG(P-23:6_21:1)_6.06	alkenyl-acyl	(P-23:6_21:1)	(P-44:7)	720.569	6.06	C47 H76 O5	0.308819	0.204928	PG(O-16:1_13:0)_4.06	alkyl-acyl	(O-16:1_13:0)	(O-29:1)	664.468	4.0616	C35 H69 O9 P1	-0.0625584	0.456254	WE(O-43:8)_5.19	Wax monoesters	(O-43:8)	(O-43:8)	618.538	5.1923	C43 H70 O2	0.509032	0.335319	TG(P-23:6_21:1)_6.06	alkenyl-acyl	(P-23:6_21:1)	(P-44:7)	720.569	6.06	C47 H76 O5	0.375904	0.223827	TG(P-23:6_21:1)_6.06	alkenyl-acyl	(P-23:6_21:1)	(P-44:7)	720.569	6.06	C47 H76 O5	0.215516	0.411998	PG(16:0_19:1)_4.61	diacyl	(16:0_19:1)	(35:1)	762.541
WE(O-6:0_12:0)_1.9	Wax monoesters	(O-6:0_12:0)	(O-18:0)	284.272	1.901	C18 H36 O2	-0.364453	0.204928	DG(14:0_24:7)_4.25	diacyl	(14:0_24:7)	(38:7)	638.491	4.2519	C41 H66 O5	-0.0625457	0.456254	PE(P-16:3_20:3)_3.06	alkenyl-acyl	(P-16:3_20:3)	(P-36:6)	719.489	3.0648	C41 H70 N1 O7 P1	0.451729	0.335324	WE(O-6:0_12:0)_1.9	Wax monoesters	(O-6:0_12:0)	(O-18:0)	284.272	1.901	C18 H36 O2	-0.854201	0.219252	WE(O-6:0_12:0)_1.9	Wax monoesters	(O-6:0_12:0)	(O-18:0)	284.272	1.901	C18 H36 O2	-0.351705	0.411368	LBPA(16:0_19:1)_4.11	Monoacylglycerophosphomonoradylglycerols?	(16:0_19:1)	(35:1)	762.541
WE(O-6:0_12:0)_2.05	Wax monoesters	(O-6:0_12:0)	(O-18:0)	284.272	2.0495	C18 H36 O2	-0.380524	0.204928	MGDG(16:2_27:8)_4.41	Monogalactosyldiacylglycerol	(16:2_27:8)	(43:10)	864.575	4.4073	C52 H80 O10	-0.0620947	0.456259	DG(O-15:0_17:1)_4.84	alkyl-acyl	(O-15:0_17:1)	(O-32:1)	552.512	4.8434	C35 H68 O4	-0.369505	0.335329	WE(O-6:0_12:0)_2.05	Wax monoesters	(O-6:0_12:0)	(O-18:0)	284.272	2.0495	C18 H36 O2	-0.304167	0.224684	WE(O-6:0_12:0)_2.05	Wax monoesters	(O-6:0_12:0)	(O-18:0)	284.272	2.0495	C18 H36 O2	-0.355052	0.411066	BisMePA(37:5)_5.36	diacyl	(37:5)	(37:5)	736.504
WE(O-22:0)_3.6	Wax monoesters	(O-22:0)	(O-22:0)	340.334	3.5974	C22 H44 O2	0.586433	0.204928	LPE(18:1)_1.76	monoacyl	(18:1)	(18:1)	479.301	1.7622	C23 H46 N1 O7 P1	-0.0619171	0.456261	TG(16:0_16:0_16:0)_7.01	triacyl	(16:0_16:0_16:0)	(48:0)	806.736	7.0127	C51 H98 O6	0.44031	0.335349	WE(O-22:0)_3.6	Wax monoesters	(O-22:0)	(O-22:0)	340.334	3.5974	C22 H44 O2	0.593633	0.223222	WE(O-22:0)_3.6	Wax monoesters	(O-22:0)	(O-22:0)	340.334	3.5974	C22 H44 O2	0.387667	0.411213	PG(16:0_17:1)_4.32	diacyl	(16:0_17:1)	(33:1)	734.51
WE(O-6:0_12:0)_2.43	Wax monoesters	(O-6:0_12:0)	(O-18:0)	284.272	2.4331	C18 H36 O2	-0.145664	0.210059	PG(14:0_16:1)_3.81	diacyl	(14:0_16:1)	(30:1)	692.463	3.812	C36 H69 O10 P1	-0.0619079	0.456261	PE(15:0_14:0)_4.86	diacyl	(15:0_14:0)	(29:0)	649.468	4.855	C34 H68 N1 O8 P1	-0.900132	0.33535	WE(O-6:0_12:0)_2.43	Wax monoesters	(O-6:0_12:0)	(O-18:0)	284.272	2.4331	C18 H36 O2	-0.062678	0.279558	WE(O-6:0_12:0)_2.43	Wax monoesters	(O-6:0_12:0)	(O-18:0)	284.272	2.4331	C18 H36 O2	-0.104997	0.412382	LBPA(16:0_17:1)_4.33	Monoacylglycerophosphomonoradylglycerols?	(16:0_17:1)	(33:1)	734.51
WE(O-36:3)_3.2	Wax monoesters	(O-36:3)	(O-36:3)	530.506	3.2034	C36 H66 O2	0.2485	0.204928	MGDG(18:0_18:1)_5.33	Monogalactosyldiacylglycerol	(18:0_18:1)	(36:1)	784.606	5.3266	C45 H84 O10	-0.0618748	0.456261	DG(24:7_20:3)_4.43	diacyl	(24:7_20:3)	(44:10)	716.538	4.4301	C47 H72 O5	-0.723928	0.335369	WE(O-36:3)_3.2	Wax monoesters	(O-36:3)	(O-36:3)	530.506	3.2034	C36 H66 O2	1.46358	0.223004	WE(O-36:3)_3.2	Wax monoesters	(O-36:3)	(O-36:3)	530.506	3.2034	C36 H66 O2	0.171054	0.412146	CL(O-18:1_42:1)_6.88	monoalkyl-diacyl	(O-18:1_42:1)	(O-60:2)	1264.92
DG(O-31:2)_5.02	alkyl-acyl	(O-31:2)	(O-31:2)	536.481	5.0163	C34 H64 O4	-0.754871	0.204928	PEt(18:3_16:0)_4.28	diacyl	(18:3_16:0)	(34:3)	698.489	4.2789	C39 H71 O8 P1	-0.0616504	0.456263	PA(P-16:3_22:4)_3.44	alkenyl-acyl	(P-16:3_22:4)	(P-38:7)	702.462	3.4434	C41 H67 O7 P1	0.339499	0.335373	DG(O-31:2)_5.02	alkyl-acyl	(O-31:2)	(O-31:2)	536.481	5.0163	C34 H64 O4	-0.716514	0.223735	DG(O-31:2)_5.02	alkyl-acyl	(O-31:2)	(O-31:2)	536.481	5.0163	C34 H64 O4	-0.639609	0.410374	PE(17:1_19:1)_5.51	diacyl	(17:1_19:1)	(36:2)	743.547
PA(O-13:1_21:2)_5.35	alkyl-acyl	(O-13:1_21:2)	(O-34:3)	656.478	5.3494	C37 H69 O7 P1	0.13492	0.209699	LBPA(14:0_16:1)_3.79	Monoacylglycerophosphomonoradylglycerols?	(14:0_16:1)	(30:1)	692.463	3.7903	C36 H69 O10 P1	-0.0615458	0.456264	DG(18:1_18:0)_6.97	diacyl	(18:1_18:0)	(36:1)	622.554	6.9728	C39 H74 O5	-0.984798	0.335374	PA(O-13:1_21:2)_5.35	alkyl-acyl	(O-13:1_21:2)	(O-34:3)	656.478	5.3494	C37 H69 O7 P1	0.144857	0.225521	PA(O-13:1_21:2)_5.35	alkyl-acyl	(O-13:1_21:2)	(O-34:3)	656.478	5.3494	C37 H69 O7 P1	1.42804	0.408812	LPE(17:1)_1.43	monoacyl	(17:1)	(17:1)	465.286
DG(18:1_20:3)_5.74	diacyl	(18:1_20:3)	(38:4)	644.538	5.7448	C41 H72 O5	0.389848	0.204928	PE(O-16:2_16:1)_4.76	alkyl-acyl	(O-16:2_16:1)	(O-32:3)	671.489	4.7588	C37 H70 N1 O7 P1	-0.0614612	0.456265	WE(O-38:7)_4.73	Wax monoesters	(O-38:7)	(O-38:7)	550.475	4.7285	C38 H62 O2	0.447827	0.335377	DG(18:1_20:3)_5.74	diacyl	(18:1_20:3)	(38:4)	644.538	5.7448	C41 H72 O5	0.418558	0.22378	DG(18:1_20:3)_5.74	diacyl	(18:1_20:3)	(38:4)	644.538	5.7448	C41 H72 O5	0.26835	0.411862	PE(17:1_19:1)_5.18	diacyl	(17:1_19:1)	(36:2)	743.547
TG(16:0_16:0_18:1)_6.99	triacyl	(16:0_16:0_18:1)	(50:1)	832.752	6.9864	C53 H100 O6	0.673333	0.204928	LBPA(15:0_16:0)_4.17	Monoacylglycerophosphomonoradylglycerols?	(15:0_16:0)	(31:0)	708.494	4.1687	C37 H73 O10 P1	1.15722	0.456266	MGDG(12:0_14:0)_4.55	Monogalactosyldiacylglycerol	(12:0_14:0)	(26:0)	646.466	4.5477	C35 H66 O10	-0.771972	0.335392	TG(16:0_16:0_18:1)_6.99	triacyl	(16:0_16:0_18:1)	(50:1)	832.752	6.9864	C53 H100 O6	0.398233	0.223894	TG(16:0_16:0_18:1)_6.99	triacyl	(16:0_16:0_18:1)	(50:1)	832.752	6.9864	C53 H100 O6	0.246667	0.411919	PI(15:1_16:0)_4.32	diacyl	(15:1_16:0)	(31:1)	794.495
PA(O-27:7_16:0)_5.04	alkyl-acyl	(O-27:7_16:0)	(O-43:7)	774.556	5.0402	C46 H79 O7 P1	-1.43371	0.204928	PI(17:1_16:0)_4.21	diacyl	(17:1_16:0)	(33:1)	822.526	4.2074	C42 H79 O13 P1	-0.0614063	0.456266	SPH(d17:0)_2.26	deoxySphinganine	(d17:0)	(d17:0)	271.288	2.2607	C17 H37 N1 O1	0.425712	0.3354	PA(O-27:7_16:0)_5.04	alkyl-acyl	(O-27:7_16:0)	(O-43:7)	774.556	5.0402	C46 H79 O7 P1	-0.196637	0.307582	PA(O-27:7_16:0)_5.04	alkyl-acyl	(O-27:7_16:0)	(O-43:7)	774.556	5.0402	C46 H79 O7 P1	-1.47908	0.408957	LPE(17:1)_1.32	monoacyl	(17:1)	(17:1)	465.286
PA(P-11:0_21:2)_5.02	alkenyl-acyl	(P-11:0_21:2)	(P-32:2)	628.447	5.0239	C35 H65 O7 P1	0.186579	0.206835	LPG(16:0)_1.39	monoacyl	(16:0)	(16:0)	484.28	1.3863	C22 H45 O9 P1	-0.0610339	0.45627	DGDG(16:1_18:1)_4.25	Digalactosyldiacylglycerol	(16:1_18:1)	(34:2)	916.612	4.2475	C49 H88 O15	-0.913577	0.33541	PA(P-11:0_21:2)_5.02	alkenyl-acyl	(P-11:0_21:2)	(P-32:2)	628.447	5.0239	C35 H65 O7 P1	0.200319	0.224664	PA(P-11:0_21:2)_5.02	alkenyl-acyl	(P-11:0_21:2)	(P-32:2)	628.447	5.0239	C35 H65 O7 P1	0.12843	0.412323	PG(O-16:2_18:0)_4.38	alkyl-acyl	(O-16:2_18:0)	(O-34:2)	732.53
TG(16:0_18:1_18:1)_7	triacyl	(16:0_18:1_18:1)	(52:2)	858.768	6.9957	C55 H102 O6	0.769032	0.204928	AcHexChE(14:0)_5.16	acylHexSterolEsters	(14:0)	(14:0)	758.606	5.1637	C47 H82 O7	-0.0608992	0.456271	WE(O-50:13)_5.34	Wax monoesters	(O-50:13)	(O-50:13)	706.569	5.3436	C50 H74 O2	0.458052	0.335413	TG(16:0_18:1_18:1)_7	triacyl	(16:0_18:1_18:1)	(52:2)	858.768	6.9957	C55 H102 O6	0.321702	0.225135	TG(16:0_18:1_18:1)_7	triacyl	(16:0_18:1_18:1)	(52:2)	858.768	6.9957	C55 H102 O6	-0.025177	0.465726	DGDG(19:0_16:1)_4.8	Digalactosyldiacylglycerol	(19:0_16:1)	(35:1)	932.644
PE(15:0_15:0)_4.78	diacyl	(15:0_15:0)	(30:0)	663.484	4.7781	C35 H70 N1 O8 P1	-0.305219	0.204928	PG(16:1_16:1)_3.83	diacyl	(16:1_16:1)	(32:2)	718.479	3.8298	C38 H71 O10 P1	-0.0607881	0.456273	Cer(d19:0_17:1)_4.68	acylsphingosines	(d19:0_17:1)	(d36:1)	565.543	4.681	C36 H71 N1 O3	-0.563185	0.335422	PE(15:0_15:0)_4.78	diacyl	(15:0_15:0)	(30:0)	663.484	4.7781	C35 H70 N1 O8 P1	-0.0814467	0.266316	PE(15:0_15:0)_4.78	diacyl	(15:0_15:0)	(30:0)	663.484	4.7781	C35 H70 N1 O8 P1	-0.289537	0.411962	PE(17:1_19:1)_5.26	diacyl	(17:1_19:1)	(36:2)	743.547
PE(15:0_15:0)_4.89	diacyl	(15:0_15:0)	(30:0)	663.484	4.8883	C35 H70 N1 O8 P1	-0.282606	0.204928	LPG(O-16:1)_1.04	monoalkyl	(O-16:1)	(O-16:1)	468.285	1.04	C22 H45 O8 P1	-0.0607025	0.456273	PG(16:0_16:1)_4.14	diacyl	(16:0_16:1)	(32:1)	720.494	4.1394	C38 H73 O10 P1	0.436814	0.335431	PE(15:0_15:0)_4.89	diacyl	(15:0_15:0)	(30:0)	663.484	4.8883	C35 H70 N1 O8 P1	-0.0695404	0.275314	PE(15:0_15:0)_4.89	diacyl	(15:0_15:0)	(30:0)	663.484	4.8883	C35 H70 N1 O8 P1	-0.288949	0.411963	PI(14:0_18:1)_4.35	diacyl	(14:0_18:1)	(32:1)	808.51
PE(15:0_15:0)_5.05	diacyl	(15:0_15:0)	(30:0)	663.484	5.0494	C35 H70 N1 O8 P1	-0.307291	0.204928	PE(14:0_20:0)_5.45	diacyl	(14:0_20:0)	(34:0)	719.547	5.4514	C39 H78 N1 O8 P1	-0.0606463	0.456274	PG(29:7_16:0)_4.15	diacyl	(29:7_16:0)	(45:7)	890.604	4.1513	C51 H87 O10 P1	-0.821972	0.335431	PE(15:0_15:0)_5.05	diacyl	(15:0_15:0)	(30:0)	663.484	5.0494	C35 H70 N1 O8 P1	-0.0972129	0.258048	PE(15:0_15:0)_5.05	diacyl	(15:0_15:0)	(30:0)	663.484	5.0494	C35 H70 N1 O8 P1	-0.507821	0.411277	PI(14:0_16:0)_3.99	diacyl	(14:0_16:0)	(30:0)	782.495
PE(15:0_15:0)_5.43	diacyl	(15:0_15:0)	(30:0)	663.484	5.4307	C35 H70 N1 O8 P1	-1.13182	0.204928	PI(21:2_16:0)_4.5	diacyl	(21:2_16:0)	(37:2)	876.573	4.5037	C46 H85 O13 P1	-0.0601915	0.456279	PE(14:0_15:0)_4.58	diacyl	(14:0_15:0)	(29:0)	649.468	4.5778	C34 H68 N1 O8 P1	-0.996985	0.335434	PE(15:0_15:0)_5.43	diacyl	(15:0_15:0)	(30:0)	663.484	5.4307	C35 H70 N1 O8 P1	0.199618	0.225478	PE(15:0_15:0)_5.43	diacyl	(15:0_15:0)	(30:0)	663.484	5.4307	C35 H70 N1 O8 P1	-0.219593	0.425079	TG(18:1_18:2_18:2)_6.74	triacyl	(18:1_18:2_18:2)	(54:5)	880.752
PE(15:0_15:0)_5.53	diacyl	(15:0_15:0)	(30:0)	663.484	5.5257	C35 H70 N1 O8 P1	-0.958055	0.204928	PG(14:0_16:0)_4.09	diacyl	(14:0_16:0)	(30:0)	694.479	4.0907	C36 H71 O10 P1	-0.0598231	0.456283	PI(O-32:1)_3.91	alkyl-acyl	(O-32:1)	(O-32:1)	794.531	3.9096	C41 H79 O12 P1	-0.307748	0.335435	PE(15:0_15:0)_5.53	diacyl	(15:0_15:0)	(30:0)	663.484	5.5257	C35 H70 N1 O8 P1	-0.105382	0.249737	PE(15:0_15:0)_5.53	diacyl	(15:0_15:0)	(30:0)	663.484	5.5257	C35 H70 N1 O8 P1	-1.56771	0.409161	PC(15:0_18:1)_5.29	diacyl	(15:0_18:1)	(33:1)	745.562
PE(15:0_15:0)_5.62	diacyl	(15:0_15:0)	(30:0)	663.484	5.6212	C35 H70 N1 O8 P1	-1.23233	0.204928	TG(O-13:0_27:5_3:0)_5.08	alkyl-acyl	(O-13:0_27:5_3:0)	(O-43:5)	712.601	5.0768	C46 H80 O5	-0.0597879	0.456284	WE(O-20:3_18:4)_5.02	Wax monoesters	(O-20:3_18:4)	(O-38:7)	550.475	5.0245	C38 H62 O2	0.324331	0.335449	PE(15:0_15:0)_5.62	diacyl	(15:0_15:0)	(30:0)	663.484	5.6212	C35 H70 N1 O8 P1	-0.10644	0.247685	PE(15:0_15:0)_5.62	diacyl	(15:0_15:0)	(30:0)	663.484	5.6212	C35 H70 N1 O8 P1	-1.58934	0.409043	PI(18:0_18:1)_4.45	diacyl	(18:0_18:1)	(36:1)	864.573
PE(16:0_16:1)_4.8	diacyl	(16:0_16:1)	(32:1)	689.5	4.7956	C37 H72 N1 O8 P1	0.293571	0.204928	DG(16:0_27:5)_5.06	diacyl	(16:0_27:5)	(43:5)	712.601	5.0551	C46 H80 O5	-0.0597457	0.456284	PE(15:0_17:0)_5.15	diacyl	(15:0_17:0)	(32:0)	691.515	5.1483	C37 H74 N1 O8 P1	-1.01637	0.335464	PE(16:0_16:1)_4.8	diacyl	(16:0_16:1)	(32:1)	689.5	4.7956	C37 H72 N1 O8 P1	0.31519	0.223859	PE(16:0_16:1)_4.8	diacyl	(16:0_16:1)	(32:1)	689.5	4.7956	C37 H72 N1 O8 P1	0.56348	0.407046	LBPA(10:0_16:0)_3.28	Monoacylglycerophosphomonoradylglycerols?	(10:0_16:0)	(26:0)	638.416
PE(16:0_16:1)_5.03	diacyl	(16:0_16:1)	(32:1)	689.5	5.0294	C37 H72 N1 O8 P1	0.238575	0.204928	MGDG(18:1_18:1)_5.27	Monogalactosyldiacylglycerol	(18:1_18:1)	(36:2)	782.591	5.2672	C45 H82 O10	-0.0595359	0.456286	SPH(d17:0)_1.32	Sphinganine	(d17:0)	(d17:0)	287.282	1.3195	C17 H37 N1 O2	-0.253722	0.335466	PE(16:0_16:1)_5.03	diacyl	(16:0_16:1)	(32:1)	689.5	5.0294	C37 H72 N1 O8 P1	0.256144	0.22392	PE(16:0_16:1)_5.03	diacyl	(16:0_16:1)	(32:1)	689.5	5.0294	C37 H72 N1 O8 P1	0.470027	0.408244	LPG(18:0)_1.39	monoacyl	(18:0)	(18:0)	512.311
TG(18:1_18:1_18:2)_6.87	triacyl	(18:1_18:1_18:2)	(54:4)	882.768	6.8721	C57 H102 O6	0.521083	0.204928	PG(O-18:1_18:1)_4.85	alkyl-acyl	(O-18:1_18:1)	(O-36:2)	760.562	4.8527	C42 H81 O9 P1	-0.0593669	0.456288	LPE(18:1)_1.58	monoacyl	(18:1)	(18:1)	479.301	1.5789	C23 H46 N1 O7 P1	1.73193	0.335474	TG(18:1_18:1_18:2)_6.87	triacyl	(18:1_18:1_18:2)	(54:4)	882.768	6.8721	C57 H102 O6	0.35174	0.224437	TG(18:1_18:1_18:2)_6.87	triacyl	(18:1_18:1_18:2)	(54:4)	882.768	6.8721	C57 H102 O6	0.157855	0.41247	PG(12:0_14:0)_3.24	diacyl	(12:0_14:0)	(26:0)	638.416
TG(21:1)_0.91	triacyl	(21:1)	(21:1)	426.298	0.9107	C24 H42 O6	-0.250398	0.204928	PG(O-14:1_14:0)_3.92	alkyl-acyl	(O-14:1_14:0)	(O-28:1)	650.452	3.9166	C34 H67 O9 P1	-0.0591535	0.456291	DG(O-15:1_18:0)_4.95	alkyl-acyl	(O-15:1_18:0)	(O-33:1)	566.527	4.9509	C36 H70 O4	-0.575556	0.335478	TG(21:1)_0.91	triacyl	(21:1)	(21:1)	426.298	0.9107	C24 H42 O6	-1.96603	0.223644	TG(21:1)_0.91	triacyl	(21:1)	(21:1)	426.298	0.9107	C24 H42 O6	0.0495756	0.443808	DGDG(18:2_18:2)_4.64	Digalactosyldiacylglycerol	(18:2_18:2)	(36:4)	940.612
TG(19:1_18:1)_5.46	triacyl	(19:1_18:1)	(37:2)	648.533	5.4589	C40 H72 O6	0.417836	0.204928	BisMePA(19:2_16:0)_5.04	diacyl	(19:2_16:0)	(35:2)	714.52	5.0408	C40 H75 O8 P1	-1.79425	0.456293	WE(O-38:9)_4.1	Wax monoesters	(O-38:9)	(O-38:9)	546.444	4.1024	C38 H58 O2	0.430177	0.335491	TG(19:1_18:1)_5.46	triacyl	(19:1_18:1)	(37:2)	648.533	5.4589	C40 H72 O6	0.448607	0.223763	TG(19:1_18:1)_5.46	triacyl	(19:1_18:1)	(37:2)	648.533	5.4589	C40 H72 O6	0.287616	0.411823	LBPA(18:1_14:0)_3.86	Monoacylglycerophosphomonoradylglycerols?	(18:1_14:0)	(32:1)	720.494
PE(16:0_18:1)_5.14	diacyl	(16:0_18:1)	(34:1)	717.531	5.1396	C39 H76 N1 O8 P1	0.0826665	0.269955	PE(15:0_16:0)_5.6	diacyl	(15:0_16:0)	(31:0)	677.5	5.5977	C36 H72 N1 O8 P1	-0.073702	0.456294	DG(O-35:7)_5.21	alkyl-acyl	(O-35:7)	(O-35:7)	582.465	5.2099	C38 H62 O4	0.461287	0.335491	PE(16:0_18:1)_5.14	diacyl	(16:0_18:1)	(34:1)	717.531	5.1396	C39 H76 N1 O8 P1	0.36719	0.223814	PE(16:0_18:1)_5.14	diacyl	(16:0_18:1)	(34:1)	717.531	5.1396	C39 H76 N1 O8 P1	1.09751	0.360472	PG(O-18:1_15:0)_4.63	alkyl-acyl	(O-18:1_15:0)	(O-33:1)	720.53
PE(16:0_18:1)_5.31	diacyl	(16:0_18:1)	(34:1)	717.531	5.3139	C39 H76 N1 O8 P1	-0.333183	0.209235	LPE(16:1)_1.18	monoacyl	(16:1)	(16:1)	451.27	1.1774	C21 H42 N1 O7 P1	-0.0586785	0.456296	PE(P-16:3_20:3)_7.22	alkenyl-acyl	(P-16:3_20:3)	(P-36:6)	719.489	7.2152	C41 H70 N1 O7 P1	0.510081	0.335497	PE(16:0_18:1)_5.31	diacyl	(16:0_18:1)	(34:1)	717.531	5.3139	C39 H76 N1 O8 P1	0.293834	0.249128	PE(16:0_18:1)_5.31	diacyl	(16:0_18:1)	(34:1)	717.531	5.3139	C39 H76 N1 O8 P1	1.19555	0.40106	Cer(m14:0_18:0)_4.52	1-deoxyceramides	(m14:0_18:0)	(m32:0)	495.502
PE(18:1_16:0)_5.42	diacyl	(18:1_16:0)	(34:1)	717.531	5.4153	C39 H76 N1 O8 P1	0.164786	0.20803	PG(O-18:1_16:0)_4.83	alkyl-acyl	(O-18:1_16:0)	(O-34:1)	734.546	4.8295	C40 H79 O9 P1	-0.0586543	0.456296	DG(O-30:6)_4.73	alkyl-acyl	(O-30:6)	(O-30:6)	514.402	4.7342	C33 H54 O4	0.43659	0.33552	PE(18:1_16:0)_5.42	diacyl	(18:1_16:0)	(34:1)	717.531	5.4153	C39 H76 N1 O8 P1	0.176921	0.225019	PE(18:1_16:0)_5.42	diacyl	(18:1_16:0)	(34:1)	717.531	5.4153	C39 H76 N1 O8 P1	2.25229	0.360472	PG(18:1_19:1)_5.14	diacyl	(18:1_19:1)	(37:2)	788.557
PE(20:0_14:1)_5.59	diacyl	(20:0_14:1)	(34:1)	717.531	5.588	C39 H76 N1 O8 P1	-0.0340438	0.289261	LPE(16:1)_0.98	monoacyl	(16:1)	(16:1)	451.27	0.9815	C21 H42 N1 O7 P1	-0.0583259	0.4563	TG(16:0_16:0_18:0)_7.14	triacyl	(16:0_16:0_18:0)	(50:0)	834.768	7.1358	C53 H102 O6	0.409613	0.335541	PE(20:0_14:1)_5.59	diacyl	(20:0_14:1)	(34:1)	717.531	5.588	C39 H76 N1 O8 P1	0.179217	0.225494	PE(20:0_14:1)_5.59	diacyl	(20:0_14:1)	(34:1)	717.531	5.588	C39 H76 N1 O8 P1	1.65015	0.392634	PE(19:1_19:1)_5.56	diacyl	(19:1_19:1)	(38:2)	771.578
PA(P-16:3_22:4)_3.44	alkenyl-acyl	(P-16:3_22:4)	(P-38:7)	702.462	3.4434	C41 H67 O7 P1	0.401524	0.204928	PE(O-16:1_16:0)_5.23	alkyl-acyl	(O-16:1_16:0)	(O-32:1)	675.52	5.2307	C37 H74 N1 O7 P1	-0.0581627	0.456302	WE(O-43:7)_5.79	Wax monoesters	(O-43:7)	(O-43:7)	620.553	5.7852	C43 H72 O2	-1.03727	0.335612	PA(P-16:3_22:4)_3.44	alkenyl-acyl	(P-16:3_22:4)	(P-38:7)	702.462	3.4434	C41 H67 O7 P1	0.357188	0.223874	PA(P-16:3_22:4)_3.44	alkenyl-acyl	(P-16:3_22:4)	(P-38:7)	702.462	3.4434	C41 H67 O7 P1	0.269762	0.411781	DG(O-12:0_18:2)_4.69	alkyl-acyl	(O-12:0_18:2)	(O-30:2)	522.465
PA(P-16:3_22:4)_5.91	alkenyl-acyl	(P-16:3_22:4)	(P-38:7)	702.462	5.9131	C41 H67 O7 P1	0.407061	0.204928	WE(O-36:3)_3.2	Wax monoesters	(O-36:3)	(O-36:3)	530.506	3.2034	C36 H66 O2	1.12641	0.456302	PI(O-33:1)_4.08	alkyl-acyl	(O-33:1)	(O-33:1)	808.547	4.0847	C42 H81 O12 P1	-0.529572	0.335626	PA(P-16:3_22:4)_5.91	alkenyl-acyl	(P-16:3_22:4)	(P-38:7)	702.462	5.9131	C41 H67 O7 P1	0.351812	0.223685	PA(P-16:3_22:4)_5.91	alkenyl-acyl	(P-16:3_22:4)	(P-38:7)	702.462	5.9131	C41 H67 O7 P1	0.260006	0.411809	CL(22:0_16:0_16:0_18:1)_6.63	diacyl-diacyl	(22:0_16:0_16:0_18:1)	(72:1)	1463.08
PA(P-16:3_22:4)_8.17	alkenyl-acyl	(P-16:3_22:4)	(P-38:7)	702.462	8.1748	C41 H67 O7 P1	0.346913	0.204928	PE(P-16:3_23:1)_4.55	alkenyl-acyl	(P-16:3_23:1)	(P-39:4)	765.567	4.5481	C44 H80 N1 O7 P1	-0.0580191	0.456304	PE(P-23:7_16:0)_5.16	alkenyl-acyl	(P-23:7_16:0)	(P-39:7)	759.52	5.1628	C44 H74 N1 O7 P1	0.332333	0.335638	PA(P-16:3_22:4)_8.17	alkenyl-acyl	(P-16:3_22:4)	(P-38:7)	702.462	8.1748	C41 H67 O7 P1	0.311782	0.224587	PA(P-16:3_22:4)_8.17	alkenyl-acyl	(P-16:3_22:4)	(P-38:7)	702.462	8.1748	C41 H67 O7 P1	0.219158	0.412013	LPG(30:1)_4.26	monoacyl	(30:1)	(30:1)	678.484
DG(16:2_15:0)_4.41	diacyl	(16:2_15:0)	(31:2)	550.46	4.4102	C34 H62 O5	-0.756435	0.204928	PG(12:0_16:0)_3.69	diacyl	(12:0_16:0)	(28:0)	666.447	3.6941	C34 H67 O10 P1	-0.0577582	0.456307	SPH(d17:0)_2.66	deoxySphinganine	(d17:0)	(d17:0)	271.288	2.6577	C17 H37 N1 O1	0.297733	0.335638	DG(16:2_15:0)_4.41	diacyl	(16:2_15:0)	(31:2)	550.46	4.4102	C34 H62 O5	-0.621819	0.223785	DG(16:2_15:0)_4.41	diacyl	(16:2_15:0)	(31:2)	550.46	4.4102	C34 H62 O5	-1.00773	0.394264	LBPA(20:2_16:0)_4.45	Monoacylglycerophosphomonoradylglycerols?	(20:2_16:0)	(36:2)	774.541
PE(15:0_16:0)_4.88	diacyl	(15:0_16:0)	(31:0)	677.5	4.8778	C36 H72 N1 O8 P1	-0.116621	0.223458	LBPA(12:0_16:0)_3.72	Monoacylglycerophosphomonoradylglycerols?	(12:0_16:0)	(28:0)	666.447	3.7209	C34 H67 O10 P1	-0.0577562	0.456307	MGDG(18:0_20:1)_5.24	Monogalactosyldiacylglycerol	(18:0_20:1)	(38:1)	812.638	5.2434	C47 H88 O10	0.438526	0.335641	PE(15:0_16:0)_4.88	diacyl	(15:0_16:0)	(31:0)	677.5	4.8778	C36 H72 N1 O8 P1	0.00857367	0.323063	PE(15:0_16:0)_4.88	diacyl	(15:0_16:0)	(31:0)	677.5	4.8778	C36 H72 N1 O8 P1	0.359104	0.409711	PG(16:3_18:3)_4.08	diacyl	(16:3_18:3)	(34:6)	738.447
PE(15:0_16:0)_5.12	diacyl	(15:0_16:0)	(31:0)	677.5	5.1205	C36 H72 N1 O8 P1	-0.560659	0.204928	LPE(19:1)_2.14	monoacyl	(19:1)	(19:1)	493.317	2.1447	C24 H48 N1 O7 P1	-0.0574413	0.45631	TG(P-23:6_21:1)_6.06	alkenyl-acyl	(P-23:6_21:1)	(P-44:7)	720.569	6.06	C47 H76 O5	0.298335	0.335643	PE(15:0_16:0)_5.12	diacyl	(15:0_16:0)	(31:0)	677.5	5.1205	C36 H72 N1 O8 P1	-0.198809	0.225186	PE(15:0_16:0)_5.12	diacyl	(15:0_16:0)	(31:0)	677.5	5.1205	C36 H72 N1 O8 P1	-0.620444	0.41101	PG(16:3_18:3)_4.22	diacyl	(16:3_18:3)	(34:6)	738.447
PE(15:0_16:0)_5.29	diacyl	(15:0_16:0)	(31:0)	677.5	5.2868	C36 H72 N1 O8 P1	-1.37622	0.204928	PE(O-16:1_14:0)_5.03	alkyl-acyl	(O-16:1_14:0)	(O-30:1)	647.489	5.0272	C35 H70 N1 O7 P1	-0.0568674	0.456317	BisMePA(20:1_12:0)_5.2	diacyl	(20:1_12:0)	(32:1)	674.489	5.1974	C37 H71 O8 P1	-0.859956	0.335659	PE(15:0_16:0)_5.29	diacyl	(15:0_16:0)	(31:0)	677.5	5.2868	C36 H72 N1 O8 P1	-0.658708	0.223794	PE(15:0_16:0)_5.29	diacyl	(15:0_16:0)	(31:0)	677.5	5.2868	C36 H72 N1 O8 P1	-1.29647	0.409155	PG(O-18:2_18:1)_4.59	alkyl-acyl	(O-18:2_18:1)	(O-36:3)	758.546
PE(15:0_16:0)_5.6	diacyl	(15:0_16:0)	(31:0)	677.5	5.5977	C36 H72 N1 O8 P1	-1.65899	0.204928	LBPA(16:0_16:1)_3.73	Monoacylglycerophosphomonoradylglycerols?	(16:0_16:1)	(32:1)	720.494	3.7304	C38 H73 O10 P1	-0.056827	0.456318	DG(P-6:0_17:0)_4.26	alkenyl-acyl	(P-6:0_17:0)	(P-23:0)	426.371	4.2609	C26 H50 O4	-0.679748	0.335667	PE(15:0_16:0)_5.6	diacyl	(15:0_16:0)	(31:0)	677.5	5.5977	C36 H72 N1 O8 P1	-1.61581	0.223616	PE(15:0_16:0)_5.6	diacyl	(15:0_16:0)	(31:0)	677.5	5.5977	C36 H72 N1 O8 P1	-1.52831	0.409001	d5-DG(15:0_15:0)_4.41	D5labeledDG	(15:0_15:0)	(30:0)	545.507
PE(15:0_16:0)_6.12	diacyl	(15:0_16:0)	(31:0)	677.5	6.123	C36 H72 N1 O8 P1	-0.425104	0.268545	LPE(30:1)_4.9	monoacyl	(30:1)	(30:1)	647.489	4.9002	C35 H70 N1 O7 P1	-0.0567029	0.456319	TG(O-12:0_16:0_4:0)_5.43	alkyl-acyl	(O-12:0_16:0_4:0)	(O-32:0)	568.507	5.4346	C35 H68 O5	0.45389	0.335701	PE(15:0_16:0)_6.12	diacyl	(15:0_16:0)	(31:0)	677.5	6.123	C36 H72 N1 O8 P1	-1.63645	0.224047	PE(15:0_16:0)_6.12	diacyl	(15:0_16:0)	(31:0)	677.5	6.123	C36 H72 N1 O8 P1	0.156882	0.457547	WE(O-36:3)_3.2	Wax monoesters	(O-36:3)	(O-36:3)	530.506
PA(20:2_16:0)_5.14	diacyl	(20:2_16:0)	(36:2)	700.504	5.1356	C39 H73 O8 P1	0.208746	0.205661	PC(O-14:1_14:0)_4.97	alkyl-acyl	(O-14:1_14:0)	(O-28:1)	661.505	4.9748	C36 H72 N1 O7 P1	-0.0564507	0.456322	DG(P-7:0_18:4)_8.46	alkenyl-acyl	(P-7:0_18:4)	(P-25:4)	446.34	8.4623	C28 H46 O4	0.432227	0.335703	PA(20:2_16:0)_5.14	diacyl	(20:2_16:0)	(36:2)	700.504	5.1356	C39 H73 O8 P1	0.224118	0.224319	PA(20:2_16:0)_5.14	diacyl	(20:2_16:0)	(36:2)	700.504	5.1356	C39 H73 O8 P1	2.008	0.360472	LPG(16:0)_1.56	monoacyl	(16:0)	(16:0)	484.28
DG(16:0_26:8)_4.56	diacyl	(16:0_26:8)	(42:8)	692.538	4.5563	C45 H72 O5	0.147294	0.209006	SPH(d16:0)_1.41	Sphinganine	(d16:0)	(d16:0)	273.267	1.4094	C16 H35 N1 O2	-0.268616	0.456322	WE(O-22:0)_3.6	Wax monoesters	(O-22:0)	(O-22:0)	340.334	3.5974	C22 H44 O2	0.388667	0.335704	DG(16:0_26:8)_4.56	diacyl	(16:0_26:8)	(42:8)	692.538	4.5563	C45 H72 O5	0.158141	0.225312	DG(16:0_26:8)_4.56	diacyl	(16:0_26:8)	(42:8)	692.538	4.5563	C45 H72 O5	0.101389	0.41245	CL(16:0_16:0_16:1_18:1)_6.76	diacyl-diacyl	(16:0_16:0_16:1_18:1)	(66:2)	1376.97
TG(16:0_18:1_18:2)_6.86	triacyl	(16:0_18:1_18:2)	(52:3)	856.752	6.8597	C55 H100 O6	0.592425	0.204928	PG(O-36:7)_4.63	alkyl-acyl	(O-36:7)	(O-36:7)	750.484	4.6304	C42 H71 O9 P1	-0.0563158	0.456324	WE(O-48:12)_1.62	Wax monoesters	(O-48:12)	(O-48:12)	680.553	1.6195	C48 H72 O2	-0.474785	0.335705	TG(16:0_18:1_18:2)_6.86	triacyl	(16:0_18:1_18:2)	(52:3)	856.752	6.8597	C55 H100 O6	0.210597	0.230137	TG(16:0_18:1_18:2)_6.86	triacyl	(16:0_18:1_18:2)	(52:3)	856.752	6.8597	C55 H100 O6	0.0117055	0.470043	CL(16:0_18:0_16:1_18:1)_6.91	diacyl-diacyl	(16:0_18:0_16:1_18:1)	(68:2)	1405
DG(16:0_26:1)_5.06	diacyl	(16:0_26:1)	(42:1)	706.648	5.0606	C45 H86 O5	0.377902	0.204928	PG(18:1_14:0)_4.26	diacyl	(18:1_14:0)	(32:1)	720.494	4.2627	C38 H73 O10 P1	-0.0560845	0.456327	PE(20:0_20:1)_5.99	diacyl	(20:0_20:1)	(40:1)	801.625	5.9885	C45 H88 N1 O8 P1	0.424148	0.335715	DG(16:0_26:1)_5.06	diacyl	(16:0_26:1)	(42:1)	706.648	5.0606	C45 H86 O5	0.405731	0.223788	DG(16:0_26:1)_5.06	diacyl	(16:0_26:1)	(42:1)	706.648	5.0606	C45 H86 O5	0.260127	0.411881	DGDG(16:0_16:0)_4.71	Digalactosyldiacylglycerol	(16:0_16:0)	(32:0)	892.612
DG(21:5_3:0)_1.08	diacyl	(21:5_3:0)	(24:5)	446.303	1.0817	C27 H42 O5	0.373414	0.204928	SPH(d16:0)_1.06	Sphinganine	(d16:0)	(d16:0)	273.267	1.0597	C16 H35 N1 O2	-0.123437	0.456328	Cer(d16:0_16:0)_5.23	acylsphinganines	(d16:0_16:0)	(d32:0)	511.496	5.2321	C32 H65 N1 O3	-0.247946	0.335718	DG(21:5_3:0)_1.08	diacyl	(21:5_3:0)	(24:5)	446.303	1.0817	C27 H42 O5	0.400913	0.223791	DG(21:5_3:0)_1.08	diacyl	(21:5_3:0)	(24:5)	446.303	1.0817	C27 H42 O5	0.257038	0.411888	LBPA(14:0_16:0)_4.62	Monoacylglycerophosphomonoradylglycerols?	(14:0_16:0)	(30:0)	694.479
TG(16:0_18:0_18:1)_7.15	triacyl	(16:0_18:0_18:1)	(52:1)	860.783	7.1502	C55 H104 O6	0.0114934	0.3062	MGDG(16:0_18:1)_5.06	Monogalactosyldiacylglycerol	(16:0_18:1)	(34:1)	756.575	5.0591	C43 H80 O10	-0.0557668	0.456331	Cer(d16:1_16:0)_5.3	acylsphingosines	(d16:1_16:0)	(d32:1)	509.481	5.2983	C32 H63 N1 O3	0.408824	0.335733	TG(16:0_18:0_18:1)_7.15	triacyl	(16:0_18:0_18:1)	(52:1)	860.783	7.1502	C55 H104 O6	-0.492294	0.223389	TG(16:0_18:0_18:1)_7.15	triacyl	(16:0_18:0_18:1)	(52:1)	860.783	7.1502	C55 H104 O6	-0.16041	0.412469	PE(P-16:1_14:0)_4.7	alkenyl-acyl	(P-16:1_14:0)	(P-30:1)	645.473
PG(O-14:1_14:0)_3.92	alkyl-acyl	(O-14:1_14:0)	(O-28:1)	650.452	3.9166	C34 H67 O9 P1	0.332775	0.204928	DGDG(19:0_16:1)_5.18	Digalactosyldiacylglycerol	(19:0_16:1)	(35:1)	932.644	5.1798	C50 H92 O15	-0.0554216	0.456335	TG(8:0_8:0_8:0)_3.83	triacyl	(8:0_8:0_8:0)	(24:0)	470.361	3.832	C27 H50 O6	0.406067	0.335736	PG(O-14:1_14:0)_3.92	alkyl-acyl	(O-14:1_14:0)	(O-28:1)	650.452	3.9166	C34 H67 O9 P1	0.357282	0.223823	PG(O-14:1_14:0)_3.92	alkyl-acyl	(O-14:1_14:0)	(O-28:1)	650.452	3.9166	C34 H67 O9 P1	0.229064	0.411959	PG(16:0_18:1)_5.39	diacyl	(16:0_18:1)	(34:1)	748.525
DG(O-30:6)_4.73	alkyl-acyl	(O-30:6)	(O-30:6)	514.402	4.7342	C33 H54 O4	0.5006	0.204928	PG(16:0_18:0)_4.94	diacyl	(16:0_18:0)	(34:0)	750.541	4.9378	C40 H79 O10 P1	-0.0553727	0.456335	DGDG(18:1_19:1)_4.99	Digalactosyldiacylglycerol	(18:1_19:1)	(37:2)	958.659	4.9911	C52 H94 O15	0.402602	0.335741	DG(O-30:6)_4.73	alkyl-acyl	(O-30:6)	(O-30:6)	514.402	4.7342	C33 H54 O4	0.544517	0.223697	DG(O-30:6)_4.73	alkyl-acyl	(O-30:6)	(O-30:6)	514.402	4.7342	C33 H54 O4	0.402746	0.411192	CL(48:7_16:0_18:1)_7.04	diacyl-diacyl	(48:7_16:0_18:1)	(82:8)	1589.13
TG(18:0_18:0_18:0)_7.41	triacyl	(18:0_18:0_18:0)	(54:0)	890.83	7.4112	C57 H110 O6	0.678846	0.204928	PE(O-41:11)_4.3	alkyl-acyl	(O-41:11)	(O-41:11)	781.505	4.2961	C46 H72 N1 O7 P1	-0.0553714	0.456335	DG(O-18:2_18:1)_5.96	alkyl-acyl	(O-18:2_18:1)	(O-36:3)	604.543	5.9557	C39 H72 O4	0.398681	0.335746	TG(18:0_18:0_18:0)_7.41	triacyl	(18:0_18:0_18:0)	(54:0)	890.83	7.4112	C57 H110 O6	0.726701	0.223667	TG(18:0_18:0_18:0)_7.41	triacyl	(18:0_18:0_18:0)	(54:0)	890.83	7.4112	C57 H110 O6	0.390647	0.411519	Cer(m18:0_16:0)_5.53	1-deoxyceramides	(m18:0_16:0)	(m34:0)	523.533
PE(16:0_17:1)_5.01	diacyl	(16:0_17:1)	(33:1)	703.515	5.0116	C38 H74 N1 O8 P1	0.265264	0.204928	LBPA(16:0_18:0)_5.22	Monoacylglycerophosphomonoradylglycerols?	(16:0_18:0)	(34:0)	750.541	5.2229	C40 H79 O10 P1	-0.055314	0.456336	Cer(d19:0_20:1)_6.26	acylsphingosines	(d19:0_20:1)	(d39:1)	607.59	6.2564	C39 H77 N1 O3	0.397208	0.335748	PE(16:0_17:1)_5.01	diacyl	(16:0_17:1)	(33:1)	703.515	5.0116	C38 H74 N1 O8 P1	0.916294	0.187028	PE(16:0_17:1)_5.01	diacyl	(16:0_17:1)	(33:1)	703.515	5.0116	C38 H74 N1 O8 P1	1.33703	0.360472	LBPA(18:0_19:1)_5.42	Monoacylglycerophosphomonoradylglycerols?	(18:0_19:1)	(37:1)	790.572
PE(16:0_17:1)_5.06	diacyl	(16:0_17:1)	(33:1)	703.515	5.062	C38 H74 N1 O8 P1	0.218583	0.205157	LBPA(20:3_16:0)_5.17	Monoacylglycerophosphomonoradylglycerols?	(20:3_16:0)	(36:3)	772.525	5.1741	C42 H77 O10 P1	0.372515	0.456336	PE(20:0_21:1)_6.21	diacyl	(20:0_21:1)	(41:1)	815.64	6.2126	C46 H90 N1 O8 P1	0.393977	0.335752	PE(16:0_17:1)_5.06	diacyl	(16:0_17:1)	(33:1)	703.515	5.062	C38 H74 N1 O8 P1	1.48686	0.201437	PE(16:0_17:1)_5.06	diacyl	(16:0_17:1)	(33:1)	703.515	5.062	C38 H74 N1 O8 P1	1.90727	0.360472	LPE(17:1)_1.59	monoacyl	(17:1)	(17:1)	465.286
PE(16:0_17:1)_5.21	diacyl	(16:0_17:1)	(33:1)	703.515	5.2126	C38 H74 N1 O8 P1	0.158313	0.20839	SPH(d18:0)_2.26	Sphinganine	(d18:0)	(d18:0)	301.298	2.2581	C18 H39 N1 O2	0.267854	0.456337	SPH(d18:0)_1.66	Sphinganine	(d18:0)	(d18:0)	301.298	1.6582	C18 H39 N1 O2	-0.435442	0.335755	PE(16:0_17:1)_5.21	diacyl	(16:0_17:1)	(33:1)	703.515	5.2126	C38 H74 N1 O8 P1	2.49816	0.215284	PE(16:0_17:1)_5.21	diacyl	(16:0_17:1)	(33:1)	703.515	5.2126	C38 H74 N1 O8 P1	2.74822	0.360472	PE(36:1)_5.06	diacyl	(36:1)	(36:1)	745.562
PE(16:0_17:1)_5.4	diacyl	(16:0_17:1)	(33:1)	703.515	5.4037	C38 H74 N1 O8 P1	0.17215	0.207622	PE(18:3_14:0)_4.87	diacyl	(18:3_14:0)	(32:3)	685.468	4.8731	C37 H68 N1 O8 P1	-0.106925	0.456337	LPG(17:0)_1.13	monoacyl	(17:0)	(17:0)	498.296	1.1334	C23 H47 O9 P1	0.391119	0.335755	PE(16:0_17:1)_5.4	diacyl	(16:0_17:1)	(33:1)	703.515	5.4037	C38 H74 N1 O8 P1	1.05143	0.221526	PE(16:0_17:1)_5.4	diacyl	(16:0_17:1)	(33:1)	703.515	5.4037	C38 H74 N1 O8 P1	2.31371	0.360472	PE(16:0_17:1)_5.75	diacyl	(16:0_17:1)	(33:1)	703.515
PE(16:0_17:1)_5.59	diacyl	(16:0_17:1)	(33:1)	703.515	5.5949	C38 H74 N1 O8 P1	0.133992	0.209751	LPE(16:0)_1.48	monoacyl	(16:0)	(16:0)	453.286	1.4822	C21 H44 N1 O7 P1	-0.0551945	0.456338	PG(18:3_16:0)_4.41	diacyl	(18:3_16:0)	(34:3)	744.494	4.4113	C40 H73 O10 P1	0.389887	0.335757	PE(16:0_17:1)_5.59	diacyl	(16:0_17:1)	(33:1)	703.515	5.5949	C38 H74 N1 O8 P1	0.667	0.223189	PE(16:0_17:1)_5.59	diacyl	(16:0_17:1)	(33:1)	703.515	5.5949	C38 H74 N1 O8 P1	2.23787	0.388791	PG(O-17:2_16:0)_4.44	alkyl-acyl	(O-17:2_16:0)	(O-33:2)	718.515
PE(16:0_17:1)_5.75	diacyl	(16:0_17:1)	(33:1)	703.515	5.75	C38 H74 N1 O8 P1	0.140287	0.209399	FA(18:1)_3.16	Unsaturated fatty acids	(18:1)	(18:1)	282.256	3.1602	C18 H34 O2	-0.042867	0.456346	PA(P-16:3_22:4)_5.91	alkenyl-acyl	(P-16:3_22:4)	(P-38:7)	702.462	5.9131	C41 H67 O7 P1	0.3214	0.335759	PE(16:0_17:1)_5.75	diacyl	(16:0_17:1)	(33:1)	703.515	5.75	C38 H74 N1 O8 P1	0.150618	0.225431	PE(16:0_17:1)_5.75	diacyl	(16:0_17:1)	(33:1)	703.515	5.75	C38 H74 N1 O8 P1	1.42285	0.360472	PG(O-34:5)_4.26	alkyl-acyl	(O-34:5)	(O-34:5)	726.484
PE(16:0_17:1)_5.82	diacyl	(16:0_17:1)	(33:1)	703.515	5.8231	C38 H74 N1 O8 P1	0.132722	0.209954	PE(37:4)_5.35	diacyl	(37:4)	(37:4)	753.531	5.3458	C42 H76 N1 O8 P1	-0.0544462	0.456347	PG(O-16:2_12:0)_3.57	alkyl-acyl	(O-16:2_12:0)	(O-28:2)	648.437	3.574	C34 H65 O9 P1	0.382796	0.335767	PE(16:0_17:1)_5.82	diacyl	(16:0_17:1)	(33:1)	703.515	5.8231	C38 H74 N1 O8 P1	0.142497	0.225559	PE(16:0_17:1)_5.82	diacyl	(16:0_17:1)	(33:1)	703.515	5.8231	C38 H74 N1 O8 P1	1.57943	0.360472	PE(18:1_19:1)_5.3	diacyl	(18:1_19:1)	(37:2)	757.562
SPH(d16:1)_1.79	Sphingosine	(d16:1)	(d16:1)	271.251	1.7946	C16 H33 N1 O2	-0.132311	0.219278	PG(16:0_19:1)_4.61	diacyl	(16:0_19:1)	(35:1)	762.541	4.6134	C41 H79 O10 P1	-0.0542154	0.45635	TG(19:0_23:7)_2.29	triacyl	(19:0_23:7)	(42:7)	708.533	2.2876	C45 H72 O6	0.379138	0.335772	SPH(d16:1)_1.79	Sphingosine	(d16:1)	(d16:1)	271.251	1.7946	C16 H33 N1 O2	-0.253978	0.223808	SPH(d16:1)_1.79	Sphingosine	(d16:1)	(d16:1)	271.251	1.7946	C16 H33 N1 O2	-0.116682	0.412328	PI(O-16:0_16:0)_3.92	alkyl-acyl	(O-16:0_16:0)	(O-32:0)	796.547
TG(O-13:0_27:5_3:0)_5.08	alkyl-acyl	(O-13:0_27:5_3:0)	(O-43:5)	712.601	5.0768	C46 H80 O5	0.336344	0.204928	LBPA(16:0_19:1)_4.11	Monoacylglycerophosphomonoradylglycerols?	(16:0_19:1)	(35:1)	762.541	4.1119	C41 H79 O10 P1	-0.0541153	0.456351	DG(O-18:2_20:4)_6.01	alkyl-acyl	(O-18:2_20:4)	(O-38:6)	626.527	6.0085	C41 H70 O4	0.370992	0.335783	TG(O-13:0_27:5_3:0)_5.08	alkyl-acyl	(O-13:0_27:5_3:0)	(O-43:5)	712.601	5.0768	C46 H80 O5	0.361114	0.22382	TG(O-13:0_27:5_3:0)_5.08	alkyl-acyl	(O-13:0_27:5_3:0)	(O-43:5)	712.601	5.0768	C46 H80 O5	0.556123	0.407557	MGDG(16:1_18:1)_5	Monogalactosyldiacylglycerol	(16:1_18:1)	(34:2)	754.559
PG(12:0_16:0)_3.69	diacyl	(12:0_16:0)	(28:0)	666.447	3.6941	C34 H67 O10 P1	0.324926	0.204928	BisMePA(37:5)_5.36	diacyl	(37:5)	(37:5)	736.504	5.3553	C42 H73 O8 P1	-0.0539616	0.456353	TG(16:0_16:1_18:1)_6.86	triacyl	(16:0_16:1_18:1)	(50:2)	830.736	6.8585	C53 H98 O6	0.253312	0.335787	PG(12:0_16:0)_3.69	diacyl	(12:0_16:0)	(28:0)	666.447	3.6941	C34 H67 O10 P1	0.348854	0.22383	PG(12:0_16:0)_3.69	diacyl	(12:0_16:0)	(28:0)	666.447	3.6941	C34 H67 O10 P1	0.223661	0.411974	PC(14:0_19:1)_5.61	diacyl	(14:0_19:1)	(33:1)	745.562
DG(O-22:5_15:0)_4.2	alkyl-acyl	(O-22:5_15:0)	(O-37:5)	614.527	4.1977	C40 H70 O4	-0.505606	0.204928	DGDG(16:0_18:1)_4.81	Digalactosyldiacylglycerol	(16:0_18:1)	(34:1)	918.628	4.8066	C49 H90 O15	0.705884	0.456354	SPH(d16:1)_1.37	Sphingosine	(d16:1)	(d16:1)	271.251	1.3671	C16 H33 N1 O2	-0.314965	0.335787	DG(O-22:5_15:0)_4.2	alkyl-acyl	(O-22:5_15:0)	(O-37:5)	614.527	4.1977	C40 H70 O4	-0.422634	0.223878	DG(O-22:5_15:0)_4.2	alkyl-acyl	(O-22:5_15:0)	(O-37:5)	614.527	4.1977	C40 H70 O4	-0.292633	0.411853	PE(16:0_19:1)_5.5	diacyl	(16:0_19:1)	(35:1)	731.547
DG(O-22:5_15:0)_4.31	alkyl-acyl	(O-22:5_15:0)	(O-37:5)	614.527	4.3113	C40 H70 O4	-0.506354	0.204928	TG(20:1_10:0)_4.47	triacyl	(20:1_10:0)	(30:1)	552.439	4.4722	C33 H60 O6	0.331461	0.456355	TG(19:1_18:1)_5.46	triacyl	(19:1_18:1)	(37:2)	648.533	5.4589	C40 H72 O6	0.36812	0.335787	DG(O-22:5_15:0)_4.31	alkyl-acyl	(O-22:5_15:0)	(O-37:5)	614.527	4.3113	C40 H70 O4	-0.423259	0.223878	DG(O-22:5_15:0)_4.31	alkyl-acyl	(O-22:5_15:0)	(O-37:5)	614.527	4.3113	C40 H70 O4	-0.293066	0.411852	PE(O-16:1_14:0)_5.3	alkyl-acyl	(O-16:1_14:0)	(O-30:1)	647.489
PG(O-16:1_14:0)_4.25	alkyl-acyl	(O-16:1_14:0)	(O-30:1)	678.484	4.2519	C36 H71 O9 P1	0.164621	0.250057	PG(P-16:3_23:3)_1.2	alkenyl-acyl	(P-16:3_23:3)	(P-39:6)	792.53	1.1983	C45 H77 O9 P1	2.42495	0.456363	WE(O-46:12)_5.54	Wax monoesters	(O-46:12)	(O-46:12)	652.522	5.5415	C46 H68 O2	0.376585	0.33579	PG(O-16:1_14:0)_4.25	alkyl-acyl	(O-16:1_14:0)	(O-30:1)	678.484	4.2519	C36 H71 O9 P1	0.779308	0.222488	PG(O-16:1_14:0)_4.25	alkyl-acyl	(O-16:1_14:0)	(O-30:1)	678.484	4.2519	C36 H71 O9 P1	0.197057	0.412348	TG(16:0_16:1_18:1)_6.86	triacyl	(16:0_16:1_18:1)	(50:2)	830.736
PG(14:0_16:1)_3.81	diacyl	(14:0_16:1)	(30:1)	692.463	3.812	C36 H69 O10 P1	0.34827	0.204928	FA(28:8)_4.11	Unsaturated fatty acids	(28:8)	(28:8)	408.303	4.1092	C28 H40 O2	0.345822	0.456364	PC(13:0_15:0)_4.97	diacyl	(13:0_15:0)	(28:0)	677.5	4.9699	C36 H72 N1 O8 P1	-0.605483	0.335792	PG(14:0_16:1)_3.81	diacyl	(14:0_16:1)	(30:1)	692.463	3.812	C36 H69 O10 P1	0.373918	0.22381	PG(14:0_16:1)_3.81	diacyl	(14:0_16:1)	(30:1)	692.463	3.812	C36 H69 O10 P1	0.23973	0.41193	TG(3:0_12:0_16:1)_4.35	triacyl	(3:0_12:0_16:1)	(31:1)	566.455
PG(16:0_14:1)_3.95	diacyl	(16:0_14:1)	(30:1)	692.463	3.9513	C36 H69 O10 P1	0.365724	0.204928	PG(16:0_17:1)_4.32	diacyl	(16:0_17:1)	(33:1)	734.51	4.3218	C39 H75 O10 P1	-0.0529842	0.456366	FA(28:8)_4.11	Unsaturated fatty acids	(28:8)	(28:8)	408.303	4.1092	C28 H40 O2	0.364333	0.335793	PG(16:0_14:1)_3.95	diacyl	(16:0_14:1)	(30:1)	692.463	3.9513	C36 H69 O10 P1	0.392657	0.223797	PG(16:0_14:1)_3.95	diacyl	(16:0_14:1)	(30:1)	692.463	3.9513	C36 H69 O10 P1	0.251744	0.4119	LBPA(16:0_18:1)_4.96	Monoacylglycerophosphomonoradylglycerols?	(16:0_18:1)	(34:1)	748.525
PE(16:0_19:1)_5.25	diacyl	(16:0_19:1)	(35:1)	731.547	5.2538	C40 H78 N1 O8 P1	0.392444	0.204928	LBPA(16:0_17:1)_4.33	Monoacylglycerophosphomonoradylglycerols?	(16:0_17:1)	(33:1)	734.51	4.3254	C39 H75 O10 P1	-0.0528715	0.456368	PG(20:3_20:4)_5.17	diacyl	(20:3_20:4)	(40:7)	820.525	5.1669	C46 H77 O10 P1	0.363121	0.335795	PE(16:0_19:1)_5.25	diacyl	(16:0_19:1)	(35:1)	731.547	5.2538	C40 H78 N1 O8 P1	-0.594528	0.223105	PE(16:0_19:1)_5.25	diacyl	(16:0_19:1)	(35:1)	731.547	5.2538	C40 H78 N1 O8 P1	0.345778	0.410636	DG(16:2_15:0)_4.41	diacyl	(16:2_15:0)	(31:2)	550.46
PE(16:0_19:1)_5.5	diacyl	(16:0_19:1)	(35:1)	731.547	5.5031	C40 H78 N1 O8 P1	0.224698	0.204928	CL(O-18:1_42:1)_6.88	monoalkyl-diacyl	(O-18:1_42:1)	(O-60:2)	1264.92	6.881	C69 H134 O15 P2	-0.0524266	0.456374	PE(O-16:1_16:1)_5.02	alkyl-acyl	(O-16:1_16:1)	(O-32:2)	673.505	5.0213	C37 H72 N1 O7 P1	0.387634	0.335802	PE(16:0_19:1)_5.5	diacyl	(16:0_19:1)	(35:1)	731.547	5.5031	C40 H78 N1 O8 P1	0.241245	0.224082	PE(16:0_19:1)_5.5	diacyl	(16:0_19:1)	(35:1)	731.547	5.5031	C40 H78 N1 O8 P1	0.15467	0.412211	PC(15:0_15:1)_5.1	diacyl	(15:0_15:1)	(30:1)	703.515
PE(16:0_19:1)_5.63	diacyl	(16:0_19:1)	(35:1)	731.547	5.6286	C40 H78 N1 O8 P1	0.187963	0.20676	PE(17:1_19:1)_5.51	diacyl	(17:1_19:1)	(36:2)	743.547	5.5119	C41 H78 N1 O8 P1	-0.0523942	0.456374	DGDG(14:0_19:1)_4.53	Digalactosyldiacylglycerol	(14:0_19:1)	(33:1)	904.612	4.5324	C48 H88 O15	1.12914	0.335803	PE(16:0_19:1)_5.63	diacyl	(16:0_19:1)	(35:1)	731.547	5.6286	C40 H78 N1 O8 P1	0.201805	0.224642	PE(16:0_19:1)_5.63	diacyl	(16:0_19:1)	(35:1)	731.547	5.6286	C40 H78 N1 O8 P1	0.129383	0.412319	PE(P-16:3_20:3)_5.71	alkenyl-acyl	(P-16:3_20:3)	(P-36:6)	719.489
PE(16:0_19:1)_6.05	diacyl	(16:0_19:1)	(35:1)	731.547	6.0453	C40 H78 N1 O8 P1	0.139468	0.209444	PE(16:0_16:1)_4.8	diacyl	(16:0_16:1)	(32:1)	689.5	4.7956	C37 H72 N1 O8 P1	-0.0521846	0.456377	TG(24:7_16:2)_7.76	triacyl	(24:7_16:2)	(40:9)	676.47	7.7615	C43 H64 O6	0.278908	0.335803	PE(16:0_19:1)_6.05	diacyl	(16:0_19:1)	(35:1)	731.547	6.0453	C40 H78 N1 O8 P1	0.149739	0.225444	PE(16:0_19:1)_6.05	diacyl	(16:0_19:1)	(35:1)	731.547	6.0453	C40 H78 N1 O8 P1	0.0960039	0.412477	PC(15:0_15:1)_4.98	diacyl	(15:0_15:1)	(30:1)	703.515
PE(17:1_19:1)_5.18	diacyl	(17:1_19:1)	(36:2)	743.547	5.1777	C41 H78 N1 O8 P1	0.292315	0.204928	LPE(17:1)_1.43	monoacyl	(17:1)	(17:1)	465.286	1.4305	C22 H44 N1 O7 P1	-0.0521083	0.456378	TG(17:3_14:1_14:1)_5.12	triacyl	(17:3_14:1_14:1)	(45:5)	754.611	5.1214	C48 H82 O6	0.356874	0.335804	PE(17:1_19:1)_5.18	diacyl	(17:1_19:1)	(36:2)	743.547	5.1777	C41 H78 N1 O8 P1	0.313842	0.22386	PE(17:1_19:1)_5.18	diacyl	(17:1_19:1)	(36:2)	743.547	5.1777	C41 H78 N1 O8 P1	0.201214	0.412041	PEt(18:2_16:0)_4.61	diacyl	(18:2_16:0)	(34:2)	700.504
PE(17:1_19:1)_5.26	diacyl	(17:1_19:1)	(36:2)	743.547	5.2556	C41 H78 N1 O8 P1	0.286288	0.204928	PE(17:1_19:1)_5.18	diacyl	(17:1_19:1)	(36:2)	743.547	5.1777	C41 H78 N1 O8 P1	-0.0519614	0.45638	PS(15:0_17:0)_4.17	diacyl	(15:0_17:0)	(32:0)	735.505	4.1665	C38 H74 N1 O10 P1	0.355944	0.335806	PE(17:1_19:1)_5.26	diacyl	(17:1_19:1)	(36:2)	743.547	5.2556	C41 H78 N1 O8 P1	0.307371	0.223866	PE(17:1_19:1)_5.26	diacyl	(17:1_19:1)	(36:2)	743.547	5.2556	C41 H78 N1 O8 P1	0.197065	0.412055	PI(O-33:1)_4.08	alkyl-acyl	(O-33:1)	(O-33:1)	808.547
PE(17:1_19:1)_5.51	diacyl	(17:1_19:1)	(36:2)	743.547	5.5119	C41 H78 N1 O8 P1	0.29475	0.204928	PI(15:1_16:0)_4.32	diacyl	(15:1_16:0)	(31:1)	794.495	4.323	C40 H75 O13 P1	-0.0517332	0.456383	WE(O-19:0_16:0)_5.44	Wax monoesters	(O-19:0_16:0)	(O-35:0)	522.538	5.4367	C35 H70 O2	0.353289	0.33581	PE(17:1_19:1)_5.51	diacyl	(17:1_19:1)	(36:2)	743.547	5.5119	C41 H78 N1 O8 P1	0.316456	0.223858	PE(17:1_19:1)_5.51	diacyl	(17:1_19:1)	(36:2)	743.547	5.5119	C41 H78 N1 O8 P1	0.20289	0.412036	Cer(d17:0_17:1)_4.36	acylsphingosines	(d17:0_17:1)	(d34:1)	537.512
PE(O-16:1_14:0)_5.03	alkyl-acyl	(O-16:1_14:0)	(O-30:1)	647.489	5.0272	C35 H70 N1 O7 P1	0.319915	0.204928	LPE(17:1)_1.32	monoacyl	(17:1)	(17:1)	465.286	1.3237	C22 H44 N1 O7 P1	-0.0516002	0.456385	PE(O-29:5_16:0)_4.71	alkyl-acyl	(O-29:5_16:0)	(O-45:5)	849.661	4.7109	C50 H92 N1 O7 P1	0.352342	0.335811	PE(O-16:1_14:0)_5.03	alkyl-acyl	(O-16:1_14:0)	(O-30:1)	647.489	5.0272	C35 H70 N1 O7 P1	0.343474	0.223834	PE(O-16:1_14:0)_5.03	alkyl-acyl	(O-16:1_14:0)	(O-30:1)	647.489	5.0272	C35 H70 N1 O7 P1	0.220212	0.411983	PG(29:6_18:2)_4.22	diacyl	(29:6_18:2)	(47:8)	916.619
PE(O-16:1_14:0)_5.3	alkyl-acyl	(O-16:1_14:0)	(O-30:1)	647.489	5.2951	C35 H70 N1 O7 P1	0.223376	0.204928	PE(20:0_12:0)_5.51	diacyl	(20:0_12:0)	(32:0)	691.515	5.5114	C37 H74 N1 O8 P1	-0.146266	0.456387	PG(O-47:14)_4.49	alkyl-acyl	(O-47:14)	(O-47:14)	890.546	4.4939	C53 H79 O9 P1	0.352002	0.335812	PE(O-16:1_14:0)_5.3	alkyl-acyl	(O-16:1_14:0)	(O-30:1)	647.489	5.2951	C35 H70 N1 O7 P1	0.239826	0.224101	PE(O-16:1_14:0)_5.3	alkyl-acyl	(O-16:1_14:0)	(O-30:1)	647.489	5.2951	C35 H70 N1 O7 P1	0.15376	0.412214	PG(P-16:3_16:0)_4.25	alkenyl-acyl	(P-16:3_16:0)	(P-32:3)	700.468
TG(P-25:8_18:0_3:0)_3.23	alkenyl-acyl	(P-25:8_18:0_3:0)	(P-46:8)	746.585	3.2308	C49 H78 O5	-1.36806	0.205581	PG(O-16:2_18:0)_4.38	alkyl-acyl	(O-16:2_18:0)	(O-34:2)	732.53	4.38	C40 H77 O9 P1	-0.0511284	0.456391	PG(O-17:2_14:0)_4.13	alkyl-acyl	(O-17:2_14:0)	(O-31:2)	690.484	4.128	C37 H71 O9 P1	0.349548	0.335816	TG(P-25:8_18:0_3:0)_3.23	alkenyl-acyl	(P-25:8_18:0_3:0)	(P-46:8)	746.585	3.2308	C49 H78 O5	-2.83981	0.220873	TG(P-25:8_18:0_3:0)_3.23	alkenyl-acyl	(P-25:8_18:0_3:0)	(P-46:8)	746.585	3.2308	C49 H78 O5	-1.43719	0.410605	PE(16:1_18:1)_5.13	diacyl	(16:1_18:1)	(34:2)	715.515
TG(17:3_14:1_14:1)_5.12	triacyl	(17:3_14:1_14:1)	(45:5)	754.611	5.1214	C48 H82 O6	0.405071	0.204928	PE(P-16:3_20:3)_7.98	alkenyl-acyl	(P-16:3_20:3)	(P-36:6)	719.489	7.9795	C41 H70 N1 O7 P1	0.154615	0.456393	SQDG(16:1_18:2)_4.56	Sulfoquinovosyldiacylglycerol	(16:1_18:2)	(34:3)	816.506	4.5611	C43 H76 O12 S1	0.349023	0.335817	TG(17:3_14:1_14:1)_5.12	triacyl	(17:3_14:1_14:1)	(45:5)	754.611	5.1214	C48 H82 O6	0.434902	0.22377	TG(17:3_14:1_14:1)_5.12	triacyl	(17:3_14:1_14:1)	(45:5)	754.611	5.1214	C48 H82 O6	0.278829	0.41184	MGDG(20:0_19:1)_5.29	Monogalactosyldiacylglycerol	(20:0_19:1)	(39:1)	826.653
PE(O-16:1_16:1)_5.02	alkyl-acyl	(O-16:1_16:1)	(O-32:2)	673.505	5.0213	C37 H72 N1 O7 P1	0.30343	0.208313	DGDG(19:0_16:1)_4.8	Digalactosyldiacylglycerol	(19:0_16:1)	(35:1)	932.644	4.7998	C50 H92 O15	-0.0509606	0.456394	PG(21:3_13:1)_4.15	diacyl	(21:3_13:1)	(34:4)	742.479	4.1517	C40 H71 O10 P1	0.347233	0.33582	PE(O-16:1_16:1)_5.02	alkyl-acyl	(O-16:1_16:1)	(O-32:2)	673.505	5.0213	C37 H72 N1 O7 P1	0.889781	0.220746	PE(O-16:1_16:1)_5.02	alkyl-acyl	(O-16:1_16:1)	(O-32:2)	673.505	5.0213	C37 H72 N1 O7 P1	-0.13498	0.418198	PC(P-13:1_16:1)_4.85	alkenyl-acyl	(P-13:1_16:1)	(P-29:2)	671.489
DG(14:0_24:7)_4.25	diacyl	(14:0_24:7)	(38:7)	638.491	4.2519	C41 H66 O5	0.351859	0.204928	PE(17:1_19:1)_5.26	diacyl	(17:1_19:1)	(36:2)	743.547	5.2556	C41 H78 N1 O8 P1	-0.05089	0.456395	DG(18:1_20:3)_5.74	diacyl	(18:1_20:3)	(38:4)	644.538	5.7448	C41 H72 O5	0.343462	0.335826	DG(14:0_24:7)_4.25	diacyl	(14:0_24:7)	(38:7)	638.491	4.2519	C41 H66 O5	0.377771	0.223807	DG(14:0_24:7)_4.25	diacyl	(14:0_24:7)	(38:7)	638.491	4.2519	C41 H66 O5	0.2422	0.411924	SPH(d14:0)_0.89	Sphinganine	(d14:0)	(d14:0)	245.236
DG(15:2_15:0)_4.29	diacyl	(15:2_15:0)	(30:2)	536.444	4.2922	C33 H60 O5	-0.245214	0.204928	PI(14:0_18:1)_4.35	diacyl	(14:0_18:1)	(32:1)	808.51	4.3503	C41 H77 O13 P1	-0.0508694	0.456395	PE(O-18:2_16:0)_5.35	alkyl-acyl	(O-18:2_16:0)	(O-34:2)	701.536	5.3527	C39 H76 N1 O7 P1	0.343074	0.335826	DG(15:2_15:0)_4.29	diacyl	(15:2_15:0)	(30:2)	536.444	4.2922	C33 H60 O5	-0.0720104	0.292381	DG(15:2_15:0)_4.29	diacyl	(15:2_15:0)	(30:2)	536.444	4.2922	C33 H60 O5	-0.405352	0.40907	MGDG(12:0_16:1)_4.06	Monogalactosyldiacylglycerol	(12:0_16:1)	(28:1)	672.481
PG(14:0_16:0)_4.09	diacyl	(14:0_16:0)	(30:0)	694.479	4.0907	C36 H71 O10 P1	0.336543	0.204928	PC(14:0_17:1)_5.51	diacyl	(14:0_17:1)	(31:1)	717.531	5.5148	C39 H76 N1 O8 P1	0.124393	0.456404	MGDG(16:0_19:1)_5.42	Monogalactosyldiacylglycerol	(16:0_19:1)	(35:1)	770.591	5.4173	C44 H82 O10	0.340233	0.335831	PG(14:0_16:0)_4.09	diacyl	(14:0_16:0)	(30:0)	694.479	4.0907	C36 H71 O10 P1	0.361326	0.22382	PG(14:0_16:0)_4.09	diacyl	(14:0_16:0)	(30:0)	694.479	4.0907	C36 H71 O10 P1	0.231657	0.411951	PE(14:0_20:0)_5.45	diacyl	(14:0_20:0)	(34:0)	719.547
DG(23:6_15:0)_4.09	diacyl	(23:6_15:0)	(38:6)	640.507	4.0897	C41 H68 O5	-0.341529	0.207581	PI(14:0_16:0)_3.99	diacyl	(14:0_16:0)	(30:0)	782.495	3.9903	C39 H75 O13 P1	-0.0497636	0.456411	PG(O-18:2_16:1)_4.35	alkyl-acyl	(O-18:2_16:1)	(O-34:3)	730.515	4.3528	C40 H75 O9 P1	-0.431929	0.335833	DG(23:6_15:0)_4.09	diacyl	(23:6_15:0)	(38:6)	640.507	4.0897	C41 H68 O5	-0.339711	0.224607	DG(23:6_15:0)_4.09	diacyl	(23:6_15:0)	(38:6)	640.507	4.0897	C41 H68 O5	-0.484482	0.409588	PI(3:0_16:0)_4.24	diacyl	(3:0_16:0)	(19:0)	628.322
TG(P-19:3_20:6)_5.04	alkenyl-acyl	(P-19:3_20:6)	(P-39:9)	646.46	5.0367	C42 H62 O5	-0.972604	0.204928	PI(18:0_18:1)_4.45	diacyl	(18:0_18:1)	(36:1)	864.573	4.4493	C45 H85 O13 P1	-0.0491858	0.456419	PC(O-16:2_16:0)_5.1	alkyl-acyl	(O-16:2_16:0)	(O-32:2)	715.552	5.1039	C40 H78 N1 O7 P1	0.338325	0.335834	TG(P-19:3_20:6)_5.04	alkenyl-acyl	(P-19:3_20:6)	(P-39:9)	646.46	5.0367	C42 H62 O5	-0.147172	0.231537	TG(P-19:3_20:6)_5.04	alkenyl-acyl	(P-19:3_20:6)	(P-39:9)	646.46	5.0367	C42 H62 O5	-0.275017	0.411295	SPH(d18:1)_2.05	Sphingosine	(d18:1)	(d18:1)	299.282
TG(O-16:0_24:8)_3.88	alkyl-acyl	(O-16:0_24:8)	(O-40:8)	664.507	3.8782	C43 H68 O5	-0.317528	0.20748	LBPA(10:0_16:0)_3.28	Monoacylglycerophosphomonoradylglycerols?	(10:0_16:0)	(26:0)	638.416	3.2753	C32 H63 O10 P1	-0.0491087	0.45642	PG(O-14:1_12:0)_3.49	alkyl-acyl	(O-14:1_12:0)	(O-26:1)	622.421	3.4869	C32 H63 O9 P1	0.337767	0.335835	TG(O-16:0_24:8)_3.88	alkyl-acyl	(O-16:0_24:8)	(O-40:8)	664.507	3.8782	C43 H68 O5	-0.306835	0.225101	TG(O-16:0_24:8)_3.88	alkyl-acyl	(O-16:0_24:8)	(O-40:8)	664.507	3.8782	C43 H68 O5	0.253834	0.412261	TG(16:0_18:0_18:0)_7.29	triacyl	(16:0_18:0_18:0)	(52:0)	862.799
TG(19:0_23:7)_2.29	triacyl	(19:0_23:7)	(42:7)	708.533	2.2876	C45 H72 O6	0.430343	0.204928	LPG(18:0)_1.39	monoacyl	(18:0)	(18:0)	512.311	1.387	C24 H49 O9 P1	-0.0490145	0.456422	PG(24:0_16:0)_4.83	diacyl	(24:0_16:0)	(40:0)	834.635	4.8296	C46 H91 O10 P1	0.337592	0.335836	TG(19:0_23:7)_2.29	triacyl	(19:0_23:7)	(42:7)	708.533	2.2876	C45 H72 O6	0.462035	0.223755	TG(19:0_23:7)_2.29	triacyl	(19:0_23:7)	(42:7)	708.533	2.2876	C45 H72 O6	0.296224	0.411806	TG(16:0_16:0_18:0)_7.14	triacyl	(16:0_16:0_18:0)	(50:0)	834.768
DG(20:1_16:0)_6.86	diacyl	(20:1_16:0)	(36:1)	622.554	6.8579	C39 H74 O5	-0.815792	0.204928	TG(41:11_11:0)_3.53	triacyl	(41:11_11:0)	(52:11)	840.627	3.5294	C55 H84 O6	-0.30613	0.456426	PC(15:1_17:1)_4.45	diacyl	(15:1_17:1)	(32:2)	729.531	4.4508	C40 H76 N1 O8 P1	0.336868	0.335837	DG(20:1_16:0)_6.86	diacyl	(20:1_16:0)	(36:1)	622.554	6.8579	C39 H74 O5	-1.97168	0.222705	DG(20:1_16:0)_6.86	diacyl	(20:1_16:0)	(36:1)	622.554	6.8579	C39 H74 O5	-0.927205	0.409722	PE(16:0_19:1)_5.63	diacyl	(16:0_19:1)	(35:1)	731.547
DG(18:1_18:0)_6.97	diacyl	(18:1_18:0)	(36:1)	622.554	6.9728	C39 H74 O5	0.0744314	0.296137	PG(12:0_14:0)_3.24	diacyl	(12:0_14:0)	(26:0)	638.416	3.2415	C32 H63 O10 P1	-0.0486694	0.456427	WE(O-49:9)_5.35	Wax monoesters	(O-49:9)	(O-49:9)	700.616	5.3455	C49 H80 O2	0.401697	0.335839	DG(18:1_18:0)_6.97	diacyl	(18:1_18:0)	(36:1)	622.554	6.9728	C39 H74 O5	-0.79491	0.22482	DG(18:1_18:0)_6.97	diacyl	(18:1_18:0)	(36:1)	622.554	6.9728	C39 H74 O5	-0.633765	0.411556	MGDG(16:0_17:1)_5.16	Monogalactosyldiacylglycerol	(16:0_17:1)	(33:1)	742.559
DG(P-16:3_16:0)_4.06	alkenyl-acyl	(P-16:3_16:0)	(P-32:3)	546.465	4.0577	C35 H62 O4	0.181818	0.207093	LBPA(16:1_19:1)_4.35	Monoacylglycerophosphomonoradylglycerols?	(16:1_19:1)	(35:2)	760.525	4.3532	C41 H77 O10 P1	0.236854	0.456427	PG(O-47:15)_4.23	alkyl-acyl	(O-47:15)	(O-47:15)	888.53	4.2305	C53 H77 O9 P1	0.335723	0.335839	DG(P-16:3_16:0)_4.06	alkenyl-acyl	(P-16:3_16:0)	(P-32:3)	546.465	4.0577	C35 H62 O4	0.195207	0.22474	DG(P-16:3_16:0)_4.06	alkenyl-acyl	(P-16:3_16:0)	(P-32:3)	546.465	4.0577	C35 H62 O4	0.125153	0.412338	WE(O-38:8)_4.38	Wax monoesters	(O-38:8)	(O-38:8)	548.459
TG(O-12:0_16:0_4:0)_5.43	alkyl-acyl	(O-12:0_16:0_4:0)	(O-32:0)	568.507	5.4346	C35 H68 O5	0.499855	0.204928	DGDG(18:2_18:2)_4.64	Digalactosyldiacylglycerol	(18:2_18:2)	(36:4)	940.612	4.6414	C51 H88 O15	-0.0481293	0.456435	LPE(14:0)_0.87	monoacyl	(14:0)	(14:0)	425.254	0.8706	C19 H40 N1 O7 P1	0.335307	0.33584	TG(O-12:0_16:0_4:0)_5.43	alkyl-acyl	(O-12:0_16:0_4:0)	(O-32:0)	568.507	5.4346	C35 H68 O5	0.595713	0.223745	TG(O-12:0_16:0_4:0)_5.43	alkyl-acyl	(O-12:0_16:0_4:0)	(O-32:0)	568.507	5.4346	C35 H68 O5	-0.209286	0.412482	PA(P-11:0_21:2)_5.02	alkenyl-acyl	(P-11:0_21:2)	(P-32:2)	628.447
PE(15:0_17:0)_5.15	diacyl	(15:0_17:0)	(32:0)	691.515	5.1483	C37 H74 N1 O8 P1	-1.24824	0.204928	LBPA(18:1_14:0)_3.86	Monoacylglycerophosphomonoradylglycerols?	(18:1_14:0)	(32:1)	720.494	3.8561	C38 H73 O10 P1	-0.0480617	0.456436	DG(22:3_15:0)_4.19	diacyl	(22:3_15:0)	(37:3)	632.538	4.189	C40 H72 O5	-0.483482	0.335841	PE(15:0_17:0)_5.15	diacyl	(15:0_17:0)	(32:0)	691.515	5.1483	C37 H74 N1 O8 P1	-1.19159	0.223672	PE(15:0_17:0)_5.15	diacyl	(15:0_17:0)	(32:0)	691.515	5.1483	C37 H74 N1 O8 P1	-1.05932	0.409974	PG(O-16:1_14:0)_4.25	alkyl-acyl	(O-16:1_14:0)	(O-30:1)	678.484
PE(16:0_16:0)_5.36	diacyl	(16:0_16:0)	(32:0)	691.515	5.3644	C37 H74 N1 O8 P1	-1.60099	0.204928	PG(O-18:1_15:0)_4.63	alkyl-acyl	(O-18:1_15:0)	(O-33:1)	720.53	4.6282	C39 H77 O9 P1	-0.0473131	0.456447	PE(P-16:0_16:0)_5.4	alkenyl-acyl	(P-16:0_16:0)	(P-32:0)	675.52	5.3975	C37 H74 N1 O7 P1	0.334163	0.335841	PE(16:0_16:0)_5.36	diacyl	(16:0_16:0)	(32:0)	691.515	5.3644	C37 H74 N1 O8 P1	-1.5744	0.223636	PE(16:0_16:0)_5.36	diacyl	(16:0_16:0)	(32:0)	691.515	5.3644	C37 H74 N1 O8 P1	-1.45793	0.409368	TG(18:1_18:1_18:2)_6.87	triacyl	(18:1_18:1_18:2)	(54:4)	882.768
PE(20:0_12:0)_5.51	diacyl	(20:0_12:0)	(32:0)	691.515	5.5114	C37 H74 N1 O8 P1	-0.908776	0.204928	PE(16:0_17:1)_5.01	diacyl	(16:0_17:1)	(33:1)	703.515	5.0116	C38 H74 N1 O8 P1	-0.0471529	0.45645	DGDG(19:0_18:1)_5.14	Digalactosyldiacylglycerol	(19:0_18:1)	(37:1)	960.675	5.1411	C52 H96 O15	0.333443	0.335843	PE(20:0_12:0)_5.51	diacyl	(20:0_12:0)	(32:0)	691.515	5.5114	C37 H74 N1 O8 P1	-0.891295	0.223623	PE(20:0_12:0)_5.51	diacyl	(20:0_12:0)	(32:0)	691.515	5.5114	C37 H74 N1 O8 P1	-0.777559	0.410156	PE(P-16:3_20:3)_8.36	alkenyl-acyl	(P-16:3_20:3)	(P-36:6)	719.489
PG(16:1_16:1)_3.83	diacyl	(16:1_16:1)	(32:2)	718.479	3.8298	C38 H71 O10 P1	0.341971	0.204928	PG(18:1_19:1)_5.14	diacyl	(18:1_19:1)	(37:2)	788.557	5.1412	C43 H81 O10 P1	-0.0471366	0.45645	FA(22:1)_4.34	Unsaturated fatty acids	(22:1)	(22:1)	338.318	4.3364	C22 H42 O2	0.333411	0.335843	PG(16:1_16:1)_3.83	diacyl	(16:1_16:1)	(32:2)	718.479	3.8298	C38 H71 O10 P1	0.367155	0.223815	PG(16:1_16:1)_3.83	diacyl	(16:1_16:1)	(32:2)	718.479	3.8298	C38 H71 O10 P1	0.235394	0.411941	DG(P-16:3_16:0)_4.06	alkenyl-acyl	(P-16:3_16:0)	(P-32:3)	546.465
DG(P-7:0_18:4)_8.46	alkenyl-acyl	(P-7:0_18:4)	(P-25:4)	446.34	8.4623	C28 H46 O4	0.477339	0.204928	BisMePA(17:2_16:0)_5.02	diacyl	(17:2_16:0)	(33:2)	686.489	5.0165	C38 H71 O8 P1	-0.0470898	0.456451	DG(16:0_26:1)_5.06	diacyl	(16:0_26:1)	(42:1)	706.648	5.0606	C45 H86 O5	0.332937	0.335844	DG(P-7:0_18:4)_8.46	alkenyl-acyl	(P-7:0_18:4)	(P-25:4)	446.34	8.4623	C28 H46 O4	0.502055	0.223818	DG(P-7:0_18:4)_8.46	alkenyl-acyl	(P-7:0_18:4)	(P-25:4)	446.34	8.4623	C28 H46 O4	0.35432	0.411599	DGDG(29:0)_4.55	Digalactosyldiacylglycerol	(29:0)	(29:0)	850.565
TG(16:0_16:1_18:1)_6.86	triacyl	(16:0_16:1_18:1)	(50:2)	830.736	6.8585	C53 H98 O6	0.670696	0.204928	PE(19:1_19:1)_5.56	diacyl	(19:1_19:1)	(38:2)	771.578	5.5586	C43 H82 N1 O8 P1	-0.0470866	0.456451	LPG(28:1)_3.93	monoacyl	(28:1)	(28:1)	650.452	3.9257	C34 H67 O9 P1	0.332321	0.335845	TG(16:0_16:1_18:1)_6.86	triacyl	(16:0_16:1_18:1)	(50:2)	830.736	6.8585	C53 H98 O6	0.209506	0.225487	TG(16:0_16:1_18:1)_6.86	triacyl	(16:0_16:1_18:1)	(50:2)	830.736	6.8585	C53 H98 O6	-0.587215	0.403839	PG(19:4_16:0)_4.34	diacyl	(19:4_16:0)	(35:4)	756.494
PE(18:3_17:1)_5.03	diacyl	(18:3_17:1)	(35:4)	725.5	5.0323	C40 H72 N1 O8 P1	0.238358	0.204928	CL(22:0_16:0_16:0_18:1)_6.63	diacyl-diacyl	(22:0_16:0_16:0_18:1)	(72:1)	1463.08	6.6258	C81 H156 O17 P2	-0.0468933	0.456454	PG(O-18:1_21:1)_5.42	alkyl-acyl	(O-18:1_21:1)	(O-39:2)	802.609	5.419	C45 H87 O9 P1	0.331268	0.335847	PE(18:3_17:1)_5.03	diacyl	(18:3_17:1)	(35:4)	725.5	5.0323	C40 H72 N1 O8 P1	0.255911	0.22392	PE(18:3_17:1)_5.03	diacyl	(18:3_17:1)	(35:4)	725.5	5.0323	C40 H72 N1 O8 P1	0.802883	0.405172	PI(3:0_16:0)_4.49	diacyl	(3:0_16:0)	(19:0)	628.322
PE(18:3_17:1)_5.12	diacyl	(18:3_17:1)	(35:4)	725.5	5.1211	C40 H72 N1 O8 P1	0.235891	0.204928	WE(O-47:13)_3.68	Wax monoesters	(O-47:13)	(O-47:13)	664.522	3.6789	C47 H68 O2	-0.134039	0.456461	TG(20:1_10:0)_4.47	triacyl	(20:1_10:0)	(30:1)	552.439	4.4722	C33 H60 O6	0.330065	0.335849	PE(18:3_17:1)_5.12	diacyl	(18:3_17:1)	(35:4)	725.5	5.1211	C40 H72 N1 O8 P1	0.253263	0.223923	PE(18:3_17:1)_5.12	diacyl	(18:3_17:1)	(35:4)	725.5	5.1211	C40 H72 N1 O8 P1	0.794574	0.405237	CL(14:0_16:0_16:0_18:1)_6.64	diacyl-diacyl	(14:0_16:0_16:0_18:1)	(64:1)	1350.96
PE(35:4)_5.36	diacyl	(35:4)	(35:4)	725.5	5.361	C40 H72 N1 O8 P1	0.179654	0.207211	LBPA(20:2_16:0)_4.45	Monoacylglycerophosphomonoradylglycerols?	(20:2_16:0)	(36:2)	774.541	4.4459	C42 H79 O10 P1	-0.0462391	0.456464	DG(21:5_3:0)_1.08	diacyl	(21:5_3:0)	(24:5)	446.303	1.0817	C27 H42 O5	0.328983	0.335851	PE(35:4)_5.36	diacyl	(35:4)	(35:4)	725.5	5.361	C40 H72 N1 O8 P1	0.192884	0.224775	PE(35:4)_5.36	diacyl	(35:4)	(35:4)	725.5	5.361	C40 H72 N1 O8 P1	0.528172	0.407622	WE(O-46:12)_5.54	Wax monoesters	(O-46:12)	(O-46:12)	652.522
PE(35:4)_5.46	diacyl	(35:4)	(35:4)	725.5	5.4624	C40 H72 N1 O8 P1	0.160582	0.208263	PG(16:3_18:3)_4.08	diacyl	(16:3_18:3)	(34:6)	738.447	4.0802	C40 H67 O10 P1	-0.0456159	0.456474	PE(O-20:6_16:0)_4.44	alkyl-acyl	(O-20:6_16:0)	(O-36:6)	721.505	4.4359	C41 H72 N1 O7 P1	0.327672	0.335853	PE(35:4)_5.46	diacyl	(35:4)	(35:4)	725.5	5.4624	C40 H72 N1 O8 P1	0.172408	0.225089	PE(35:4)_5.46	diacyl	(35:4)	(35:4)	725.5	5.4624	C40 H72 N1 O8 P1	0.606499	0.407223	WE(O-46:10)_4.46	Wax monoesters	(O-46:10)	(O-46:10)	656.553
DG(21:4_21:1)_6.06	diacyl	(21:4_21:1)	(42:5)	698.585	6.0631	C45 H78 O5	-0.824842	0.20757	PG(16:3_18:3)_4.22	diacyl	(16:3_18:3)	(34:6)	738.447	4.221	C40 H67 O10 P1	-0.0456159	0.456474	LPG(19:1)_1.26	monoacyl	(19:1)	(19:1)	524.311	1.2555	C25 H49 O9 P1	0.32728	0.335854	DG(21:4_21:1)_6.06	diacyl	(21:4_21:1)	(42:5)	698.585	6.0631	C45 H78 O5	0.136747	0.310465	DG(21:4_21:1)_6.06	diacyl	(21:4_21:1)	(42:5)	698.585	6.0631	C45 H78 O5	0.127399	0.454529	PG(O-17:2_23:6)_4.51	alkyl-acyl	(O-17:2_23:6)	(O-40:8)	804.53
PE(14:0_20:0)_5.45	diacyl	(14:0_20:0)	(34:0)	719.547	5.4514	C39 H78 N1 O8 P1	0.341173	0.204928	MGDG(16:0_16:0)_5.04	Monogalactosyldiacylglycerol	(16:0_16:0)	(32:0)	730.559	5.0391	C41 H78 O10	0.275826	0.45648	PG(O-45:14)_4.19	alkyl-acyl	(O-45:14)	(O-45:14)	862.515	4.1872	C51 H75 O9 P1	0.323717	0.33586	PE(14:0_20:0)_5.45	diacyl	(14:0_20:0)	(34:0)	719.547	5.4514	C39 H78 N1 O8 P1	0.366298	0.223816	PE(14:0_20:0)_5.45	diacyl	(14:0_20:0)	(34:0)	719.547	5.4514	C39 H78 N1 O8 P1	1.09338	0.360472	TG(18:2_18:2_18:2)_6.59	triacyl	(18:2_18:2_18:2)	(54:6)	878.736
DG(O-14:1_16:0)_4.51	alkyl-acyl	(O-14:1_16:0)	(O-30:1)	524.481	4.5124	C33 H64 O4	-0.799283	0.204928	PG(27:0_17:3)_3.49	diacyl	(27:0_17:3)	(44:3)	884.651	3.4866	C50 H93 O10 P1	-0.359928	0.456485	PG(16:0_14:1)_3.95	diacyl	(16:0_14:1)	(30:1)	692.463	3.9513	C36 H69 O10 P1	0.322208	0.335863	DG(O-14:1_16:0)_4.51	alkyl-acyl	(O-14:1_16:0)	(O-30:1)	524.481	4.5124	C33 H64 O4	-0.703168	0.223702	DG(O-14:1_16:0)_4.51	alkyl-acyl	(O-14:1_16:0)	(O-30:1)	524.481	4.5124	C33 H64 O4	-0.832824	0.406489	DG(O-17:1_18:0)_5.7	alkyl-acyl	(O-17:1_18:0)	(O-35:1)	594.559
TG(16:0_18:2_18:2)_6.73	triacyl	(16:0_18:2_18:2)	(52:4)	854.736	6.7272	C55 H98 O6	0.45815	0.204928	PE(O-16:1_16:1)_5.02	alkyl-acyl	(O-16:1_16:1)	(O-32:2)	673.505	5.0213	C37 H72 N1 O7 P1	0.523705	0.456486	LPE(19:1)_1.99	monoacyl	(19:1)	(19:1)	493.317	1.9944	C24 H48 N1 O7 P1	0.321778	0.335864	TG(16:0_18:2_18:2)_6.73	triacyl	(16:0_18:2_18:2)	(52:4)	854.736	6.7272	C55 H98 O6	0.343693	0.22524	TG(16:0_18:2_18:2)_6.73	triacyl	(16:0_18:2_18:2)	(52:4)	854.736	6.7272	C55 H98 O6	0.268112	0.412006	MGDG(12:0_16:0)_4.43	Monogalactosyldiacylglycerol	(12:0_16:0)	(28:0)	674.497
TG(3:0_12:0_16:1)_4.35	triacyl	(3:0_12:0_16:1)	(31:1)	566.455	4.345	C34 H62 O6	0.824721	0.204928	PG(O-18:2_18:1)_4.59	alkyl-acyl	(O-18:2_18:1)	(O-36:3)	758.546	4.5864	C42 H79 O9 P1	-0.0447097	0.456489	AcHexChE(16:2)_5.18	acylHexSterolEsters	(16:2)	(16:2)	782.606	5.1834	C49 H82 O7	0.321326	0.335864	TG(3:0_12:0_16:1)_4.35	triacyl	(3:0_12:0_16:1)	(31:1)	566.455	4.345	C34 H62 O6	0.33114	0.223845	TG(3:0_12:0_16:1)_4.35	triacyl	(3:0_12:0_16:1)	(31:1)	566.455	4.345	C34 H62 O6	0.212304	0.412007	WE(O-46:10)_4.33	Wax monoesters	(O-46:10)	(O-46:10)	656.553
DG(16:0_18:0)_5.7	diacyl	(16:0_18:0)	(34:0)	596.538	5.7047	C37 H72 O5	0.224515	0.207836	WE(O-22:0)_3.6	Wax monoesters	(O-22:0)	(O-22:0)	340.334	3.5974	C22 H44 O2	0.0999333	0.456492	PE(16:1_16:1)_4.56	diacyl	(16:1_16:1)	(32:2)	687.484	4.5551	C37 H70 N1 O8 P1	0.320993	0.335865	DG(16:0_18:0)_5.7	diacyl	(16:0_18:0)	(34:0)	596.538	5.7047	C37 H72 O5	0.503237	0.223198	DG(16:0_18:0)_5.7	diacyl	(16:0_18:0)	(34:0)	596.538	5.7047	C37 H72 O5	-0.033064	0.455902	PC(19:3_15:1)_5.36	diacyl	(19:3_15:1)	(34:4)	753.531
TG(24:7_15:2)_0.84	triacyl	(24:7_15:2)	(39:9)	662.455	0.8381	C42 H62 O6	-0.117908	0.215275	TG(O-12:0_16:0_4:0)_5.43	alkyl-acyl	(O-12:0_16:0_4:0)	(O-32:0)	568.507	5.4346	C35 H68 O5	0.524287	0.456492	SPH(d18:1)_2.52	Sphingosine	(d18:1)	(d18:1)	299.282	2.5172	C18 H37 N1 O2	0.343898	0.335866	TG(24:7_15:2)_0.84	triacyl	(24:7_15:2)	(39:9)	662.455	0.8381	C42 H62 O6	-1.3209	0.223685	TG(24:7_15:2)_0.84	triacyl	(24:7_15:2)	(39:9)	662.455	0.8381	C42 H62 O6	-2.11563	0.40775	PC(O-17:1_14:0)_4.95	alkyl-acyl	(O-17:1_14:0)	(O-31:1)	703.552
TG(18:3_25:2)_4.85	triacyl	(18:3_25:2)	(43:5)	726.58	4.8521	C46 H78 O6	0.353324	0.204928	BisMePA(31:1)_4.92	diacyl	(31:1)	(31:1)	660.473	4.9234	C36 H69 O8 P1	-0.163626	0.456495	PG(22:2_16:0)_4.81	diacyl	(22:2_16:0)	(38:2)	802.572	4.8057	C44 H83 O10 P1	0.319935	0.335867	TG(18:3_25:2)_4.85	triacyl	(18:3_25:2)	(43:5)	726.58	4.8521	C46 H78 O6	0.379344	0.223806	TG(18:3_25:2)_4.85	triacyl	(18:3_25:2)	(43:5)	726.58	4.8521	C46 H78 O6	0.243209	0.411921	LPE(17:1)_1.69	monoacyl	(17:1)	(17:1)	465.286
TG(O-8:0_12:0_24:5)_5.42	alkyl-acyl	(O-8:0_12:0_24:5)	(O-44:5)	726.616	5.4176	C47 H82 O5	0.0531084	0.290964	LPG(16:0)_1.56	monoacyl	(16:0)	(16:0)	484.28	1.5608	C22 H45 O9 P1	-0.0441698	0.456498	LBPA(14:0_17:1)_4.02	Monoacylglycerophosphomonoradylglycerols?	(14:0_17:1)	(31:1)	706.479	4.0176	C37 H71 O10 P1	0.319591	0.335868	TG(O-8:0_12:0_24:5)_5.42	alkyl-acyl	(O-8:0_12:0_24:5)	(O-44:5)	726.616	5.4176	C47 H82 O5	0.0829435	0.299786	TG(O-8:0_12:0_24:5)_5.42	alkyl-acyl	(O-8:0_12:0_24:5)	(O-44:5)	726.616	5.4176	C47 H82 O5	-0.0731536	0.448432	MGDG(12:0_14:0)_4.55	Monogalactosyldiacylglycerol	(12:0_14:0)	(26:0)	646.466
TG(20:1_10:0)_4.47	triacyl	(20:1_10:0)	(30:1)	552.439	4.4722	C33 H60 O6	0.374642	0.204928	PE(15:0_15:0)_5.53	diacyl	(15:0_15:0)	(30:0)	663.484	5.5257	C35 H70 N1 O8 P1	-0.0839853	0.456501	FA(22:0)_4.71	Straight chain fatty acids	(22:0)	(22:0)	340.334	4.7113	C22 H44 O2	0.319446	0.335868	TG(20:1_10:0)_4.47	triacyl	(20:1_10:0)	(30:1)	552.439	4.4722	C33 H60 O6	0.402232	0.22379	TG(20:1_10:0)_4.47	triacyl	(20:1_10:0)	(30:1)	552.439	4.4722	C33 H60 O6	0.257883	0.411886	CL(16:0_18:0_18:1_18:1)_7.38	diacyl-diacyl	(16:0_18:0_18:1_18:1)	(70:2)	1433.03
DG(16:0_17:2)_5.34	diacyl	(16:0_17:2)	(33:2)	578.491	5.3373	C36 H66 O5	-0.0542115	0.275354	CL(16:0_16:0_16:1_18:1)_6.76	diacyl-diacyl	(16:0_16:0_16:1_18:1)	(66:2)	1376.97	6.7594	C75 H142 O17 P2	-0.043954	0.456501	LBPA(17:0)_0.94	Monoacylglycerophosphomonoradylglycerols?	(17:0)	(17:0)	512.275	0.9447	C23 H45 O10 P1	0.319439	0.335868	DG(16:0_17:2)_5.34	diacyl	(16:0_17:2)	(33:2)	578.491	5.3373	C36 H66 O5	-1.86613	0.223725	DG(16:0_17:2)_5.34	diacyl	(16:0_17:2)	(33:2)	578.491	5.3373	C36 H66 O5	-0.438621	0.410932	DG(P-7:0_18:4)_8.46	alkenyl-acyl	(P-7:0_18:4)	(P-25:4)	446.34
TG(O-41:12_24:8)_2.72	alkyl-acyl	(O-41:12_24:8)	(O-65:20)	990.71	2.7246	C68 H94 O5	-1.86004	0.204928	PE(P-16:0_16:1)_5.03	alkenyl-acyl	(P-16:0_16:1)	(P-32:1)	673.505	5.0318	C37 H72 N1 O7 P1	-0.0435574	0.456508	PE(13:0_15:0)_4.76	diacyl	(13:0_15:0)	(28:0)	635.453	4.7626	C33 H66 N1 O8 P1	-0.852117	0.335869	TG(O-41:12_24:8)_2.72	alkyl-acyl	(O-41:12_24:8)	(O-65:20)	990.71	2.7246	C68 H94 O5	-1.91868	0.223375	TG(O-41:12_24:8)_2.72	alkyl-acyl	(O-41:12_24:8)	(O-65:20)	990.71	2.7246	C68 H94 O5	-0.409577	0.408521	MGDG(18:0_19:1)_5.94	Monogalactosyldiacylglycerol	(18:0_19:1)	(37:1)	798.622
DG(24:7_20:3)_4.43	diacyl	(24:7_20:3)	(44:10)	716.538	4.4301	C47 H72 O5	-0.873279	0.204928	CL(16:0_18:0_16:1_18:1)_6.91	diacyl-diacyl	(16:0_18:0_16:1_18:1)	(68:2)	1405	6.9058	C77 H146 O17 P2	-0.0433528	0.456511	TG(P-4:0_15:0_18:2)_4.19	alkenyl-acyl	(P-4:0_15:0_18:2)	(P-37:2)	632.538	4.1924	C40 H72 O5	-0.47499	0.335872	DG(24:7_20:3)_4.43	diacyl	(24:7_20:3)	(44:10)	716.538	4.4301	C47 H72 O5	-0.737573	0.223821	DG(24:7_20:3)_4.43	diacyl	(24:7_20:3)	(44:10)	716.538	4.4301	C47 H72 O5	-0.838029	0.408655	DGDG(19:4_16:1)_4.92	Digalactosyldiacylglycerol	(19:4_16:1)	(35:5)	924.581
TG(P-4:0_15:0_18:2)_4.19	alkenyl-acyl	(P-4:0_15:0_18:2)	(P-37:2)	632.538	4.1924	C40 H72 O5	-0.638414	0.204928	DGDG(16:0_16:0)_4.71	Digalactosyldiacylglycerol	(16:0_16:0)	(32:0)	892.612	4.71	C47 H88 O15	-0.0432254	0.456513	LPG(18:1)_0.98	monoacyl	(18:1)	(18:1)	510.296	0.9776	C24 H47 O9 P1	0.315857	0.335875	TG(P-4:0_15:0_18:2)_4.19	alkenyl-acyl	(P-4:0_15:0_18:2)	(P-37:2)	632.538	4.1924	C40 H72 O5	-0.583873	0.223798	TG(P-4:0_15:0_18:2)_4.19	alkenyl-acyl	(P-4:0_15:0_18:2)	(P-37:2)	632.538	4.1924	C40 H72 O5	-0.48398	0.411058	PC(14:0_19:1)_5.71	diacyl	(14:0_19:1)	(33:1)	745.562
PE(P-16:3_20:3)_2.77	alkenyl-acyl	(P-16:3_20:3)	(P-36:6)	719.489	2.7691	C41 H70 N1 O7 P1	0.392544	0.204928	DG(3:0_25:4)_3.4	diacyl	(3:0_25:4)	(28:4)	504.382	3.4003	C31 H52 O5	-0.448593	0.456522	PG(O-49:15)_4.45	alkyl-acyl	(O-49:15)	(O-49:15)	916.562	4.4469	C55 H81 O9 P1	0.31582	0.335875	PE(P-16:3_20:3)_2.77	alkenyl-acyl	(P-16:3_20:3)	(P-36:6)	719.489	2.7691	C41 H70 N1 O7 P1	0.539814	0.223474	PE(P-16:3_20:3)_2.77	alkenyl-acyl	(P-16:3_20:3)	(P-36:6)	719.489	2.7691	C41 H70 N1 O7 P1	0.220223	0.41217	WE(O-43:8)_5.19	Wax monoesters	(O-43:8)	(O-43:8)	618.538
PE(P-16:3_20:3)_3.06	alkenyl-acyl	(P-16:3_20:3)	(P-36:6)	719.489	3.0648	C41 H70 N1 O7 P1	0.252212	0.213056	PE(15:0_16:0)_4.88	diacyl	(15:0_16:0)	(31:0)	677.5	4.8778	C36 H72 N1 O8 P1	-0.182184	0.456523	PI(19:1_16:0)_4.49	diacyl	(19:1_16:0)	(35:1)	850.557	4.4921	C44 H83 O13 P1	0.315112	0.335876	PE(P-16:3_20:3)_3.06	alkenyl-acyl	(P-16:3_20:3)	(P-36:6)	719.489	3.0648	C41 H70 N1 O7 P1	0.449972	0.223718	PE(P-16:3_20:3)_3.06	alkenyl-acyl	(P-16:3_20:3)	(P-36:6)	719.489	3.0648	C41 H70 N1 O7 P1	0.180942	0.412318	LPE(19:1)_2.43	monoacyl	(19:1)	(19:1)	493.317
PE(P-16:3_20:3)_4.21	alkenyl-acyl	(P-16:3_20:3)	(P-36:6)	719.489	4.2105	C41 H70 N1 O7 P1	0.446219	0.204928	PG(16:0_18:1)_5.39	diacyl	(16:0_18:1)	(34:1)	748.525	5.3881	C40 H77 O10 P1	-0.0425559	0.456525	PE(P-16:3_20:3)_7.74	alkenyl-acyl	(P-16:3_20:3)	(P-36:6)	719.489	7.7446	C41 H70 N1 O7 P1	-0.898279	0.335878	PE(P-16:3_20:3)_4.21	alkenyl-acyl	(P-16:3_20:3)	(P-36:6)	719.489	4.2105	C41 H70 N1 O7 P1	0.400897	0.223747	PE(P-16:3_20:3)_4.21	alkenyl-acyl	(P-16:3_20:3)	(P-36:6)	719.489	4.2105	C41 H70 N1 O7 P1	0.272739	0.411989	MGDG(18:0_18:0)_5.59	Monogalactosyldiacylglycerol	(18:0_18:0)	(36:0)	786.622
PE(P-16:3_20:3)_4.44	alkenyl-acyl	(P-16:3_20:3)	(P-36:6)	719.489	4.4426	C41 H70 N1 O7 P1	0.306966	0.204928	PE(16:0_16:1)_5.03	diacyl	(16:0_16:1)	(32:1)	689.5	5.0294	C37 H72 N1 O8 P1	-0.0424087	0.456527	DAP(O-13:0_O-5:0)_3.79	dialkyl	(O-13:0_O-5:0)	(O-18:0)	418.308	3.7899	C26 H42 O4	0.368282	0.335879	PE(P-16:3_20:3)_4.44	alkenyl-acyl	(P-16:3_20:3)	(P-36:6)	719.489	4.4426	C41 H70 N1 O7 P1	0.267878	0.224481	PE(P-16:3_20:3)_4.44	alkenyl-acyl	(P-16:3_20:3)	(P-36:6)	719.489	4.4426	C41 H70 N1 O7 P1	0.193946	0.412292	PE(O-49:15)_4.98	alkyl-acyl	(O-49:15)	(O-49:15)	885.567
PE(P-20:6_16:0)_4.93	alkenyl-acyl	(P-20:6_16:0)	(P-36:6)	719.489	4.934	C41 H70 N1 O7 P1	0.204767	0.206645	PE(18:3_17:1)_5.03	diacyl	(18:3_17:1)	(35:4)	725.5	5.0323	C40 H72 N1 O8 P1	-0.04237	0.456528	PG(O-19:2_16:0)_4.75	alkyl-acyl	(O-19:2_16:0)	(O-35:2)	746.546	4.7469	C41 H79 O9 P1	0.312753	0.33588	PE(P-20:6_16:0)_4.93	alkenyl-acyl	(P-20:6_16:0)	(P-36:6)	719.489	4.934	C41 H70 N1 O7 P1	-0.0396406	0.302186	PE(P-20:6_16:0)_4.93	alkenyl-acyl	(P-20:6_16:0)	(P-36:6)	719.489	4.934	C41 H70 N1 O7 P1	0.157319	0.412257	PE(13:0_15:0)_4.4	diacyl	(13:0_15:0)	(28:0)	635.453
PE(P-16:3_20:3)_5.12	alkenyl-acyl	(P-16:3_20:3)	(P-36:6)	719.489	5.1216	C41 H70 N1 O7 P1	0.247899	0.204928	DG(O-5:0_14:1)_3.77	alkyl-acyl	(O-5:0_14:1)	(O-19:1)	370.308	3.768	C22 H42 O4	0.561288	0.456529	PE(O-22:6_16:0)_4.75	alkyl-acyl	(O-22:6_16:0)	(O-38:6)	749.536	4.7545	C43 H76 N1 O7 P1	0.312395	0.335881	PE(P-16:3_20:3)_5.12	alkenyl-acyl	(P-16:3_20:3)	(P-36:6)	719.489	5.1216	C41 H70 N1 O7 P1	0.112472	0.241643	PE(P-16:3_20:3)_5.12	alkenyl-acyl	(P-16:3_20:3)	(P-36:6)	719.489	5.1216	C41 H70 N1 O7 P1	0.1904	0.411962	SQDG(14:1_16:1)_4.27	Sulfoquinovosyldiacylglycerol	(14:1_16:1)	(30:2)	762.459
PE(P-16:3_20:3)_5.24	alkenyl-acyl	(P-16:3_20:3)	(P-36:6)	719.489	5.2365	C41 H70 N1 O7 P1	0.12033	0.215036	LBPA(18:0_19:1)_5.42	Monoacylglycerophosphomonoradylglycerols?	(18:0_19:1)	(37:1)	790.572	5.4169	C43 H83 O10 P1	-0.0421249	0.456532	LPG(17:1)_0.83	monoacyl	(17:1)	(17:1)	496.28	0.8278	C23 H45 O9 P1	0.312226	0.335881	PE(P-16:3_20:3)_5.24	alkenyl-acyl	(P-16:3_20:3)	(P-36:6)	719.489	5.2365	C41 H70 N1 O7 P1	0.0640872	0.276832	PE(P-16:3_20:3)_5.24	alkenyl-acyl	(P-16:3_20:3)	(P-36:6)	719.489	5.2365	C41 H70 N1 O7 P1	0.0600527	0.439159	WE(O-49:9)_5.35	Wax monoesters	(O-49:9)	(O-49:9)	700.616
PE(P-16:3_20:3)_5.51	alkenyl-acyl	(P-16:3_20:3)	(P-36:6)	719.489	5.51	C41 H70 N1 O7 P1	0.287271	0.204928	LPE(17:1)_1.59	monoacyl	(17:1)	(17:1)	465.286	1.5863	C22 H44 N1 O7 P1	-0.042103	0.456533	PI(16:0_18:1)_4.35	diacyl	(16:0_18:1)	(34:1)	836.542	4.3525	C43 H81 O13 P1	0.311321	0.335883	PE(P-16:3_20:3)_5.51	alkenyl-acyl	(P-16:3_20:3)	(P-36:6)	719.489	5.51	C41 H70 N1 O7 P1	0.179409	0.224888	PE(P-16:3_20:3)_5.51	alkenyl-acyl	(P-16:3_20:3)	(P-36:6)	719.489	5.51	C41 H70 N1 O7 P1	0.169933	0.412068	PE(P-19:1_16:0)_5.56	alkenyl-acyl	(P-19:1_16:0)	(P-35:1)	715.552
PE(P-16:3_20:3)_5.71	alkenyl-acyl	(P-16:3_20:3)	(P-36:6)	719.489	5.7082	C41 H70 N1 O7 P1	0.268879	0.204928	PE(36:1)_5.06	diacyl	(36:1)	(36:1)	745.562	5.0629	C41 H80 N1 O8 P1	-0.0420808	0.456533	TG(18:3_25:2)_4.85	triacyl	(18:3_25:2)	(43:5)	726.58	4.8521	C46 H78 O6	0.311284	0.335883	PE(P-16:3_20:3)_5.71	alkenyl-acyl	(P-16:3_20:3)	(P-36:6)	719.489	5.7082	C41 H70 N1 O7 P1	0.199865	0.223923	PE(P-16:3_20:3)_5.71	alkenyl-acyl	(P-16:3_20:3)	(P-36:6)	719.489	5.7082	C41 H70 N1 O7 P1	0.0784127	0.434006	PG(20:4_16:0)_4.43	diacyl	(20:4_16:0)	(36:4)	770.51
PE(P-16:3_20:3)_7.22	alkenyl-acyl	(P-16:3_20:3)	(P-36:6)	719.489	7.2152	C41 H70 N1 O7 P1	0.738542	0.204928	PE(18:3_17:1)_5.12	diacyl	(18:3_17:1)	(35:4)	725.5	5.1211	C40 H72 N1 O8 P1	-0.0419315	0.456536	PG(O-16:2_14:0)_3.97	alkyl-acyl	(O-16:2_14:0)	(O-30:2)	676.468	3.9742	C36 H69 O9 P1	0.310278	0.335885	PE(P-16:3_20:3)_7.22	alkenyl-acyl	(P-16:3_20:3)	(P-36:6)	719.489	7.2152	C41 H70 N1 O7 P1	0.243268	0.254051	PE(P-16:3_20:3)_7.22	alkenyl-acyl	(P-16:3_20:3)	(P-36:6)	719.489	7.2152	C41 H70 N1 O7 P1	0.226509	0.412295	SPH(d14:0)_1.2	deoxySphinganine	(d14:0)	(d14:0)	229.241
PE(P-16:3_20:3)_7.55	alkenyl-acyl	(P-16:3_20:3)	(P-36:6)	719.489	7.547	C41 H70 N1 O7 P1	0.531359	0.204928	DG(16:2_15:0)_4.41	diacyl	(16:2_15:0)	(31:2)	550.46	4.4102	C34 H62 O5	-0.149544	0.456544	PG(O-16:1_13:0)_4.06	alkyl-acyl	(O-16:1_13:0)	(O-29:1)	664.468	4.0616	C35 H69 O9 P1	0.310056	0.335886	PE(P-16:3_20:3)_7.55	alkenyl-acyl	(P-16:3_20:3)	(P-36:6)	719.489	7.547	C41 H70 N1 O7 P1	0.587593	0.223391	PE(P-16:3_20:3)_7.55	alkenyl-acyl	(P-16:3_20:3)	(P-36:6)	719.489	7.547	C41 H70 N1 O7 P1	0.264336	0.412189	PE(18:3_14:0)_4.87	diacyl	(18:3_14:0)	(32:3)	685.468
PE(P-16:3_20:3)_7.74	alkenyl-acyl	(P-16:3_20:3)	(P-36:6)	719.489	7.7446	C41 H70 N1 O7 P1	0.353262	0.206733	WE(O-53:12)_3.55	Wax monoesters	(O-53:12)	(O-53:12)	750.631	3.5471	C53 H82 O2	-0.382557	0.456559	DG(14:0_24:7)_4.25	diacyl	(14:0_24:7)	(38:7)	638.491	4.2519	C41 H66 O5	0.309993	0.335886	PE(P-16:3_20:3)_7.74	alkenyl-acyl	(P-16:3_20:3)	(P-36:6)	719.489	7.7446	C41 H70 N1 O7 P1	0.384789	0.223824	PE(P-16:3_20:3)_7.74	alkenyl-acyl	(P-16:3_20:3)	(P-36:6)	719.489	7.7446	C41 H70 N1 O7 P1	-0.207582	0.430139	PE(37:4)_5.54	diacyl	(37:4)	(37:4)	753.531
PE(P-16:3_20:3)_7.98	alkenyl-acyl	(P-16:3_20:3)	(P-36:6)	719.489	7.9795	C41 H70 N1 O7 P1	0.476264	0.204928	PG(O-17:2_16:0)_4.44	alkyl-acyl	(O-17:2_16:0)	(O-33:2)	718.515	4.4441	C39 H75 O9 P1	-0.0404322	0.456562	MGDG(16:2_27:8)_4.41	Monogalactosyldiacylglycerol	(16:2_27:8)	(43:10)	864.575	4.4073	C52 H80 O10	0.307757	0.33589	PE(P-16:3_20:3)_7.98	alkenyl-acyl	(P-16:3_20:3)	(P-36:6)	719.489	7.9795	C41 H70 N1 O7 P1	0.588376	0.223593	PE(P-16:3_20:3)_7.98	alkenyl-acyl	(P-16:3_20:3)	(P-36:6)	719.489	7.9795	C41 H70 N1 O7 P1	0.395238	0.41092	PC(16:2_19:0)_4.33	diacyl	(16:2_19:0)	(35:2)	771.578
PE(P-16:3_20:3)_8.2	alkenyl-acyl	(P-16:3_20:3)	(P-36:6)	719.489	8.2047	C41 H70 N1 O7 P1	0.379967	0.204928	PE(18:1_19:1)_5.3	diacyl	(18:1_19:1)	(37:2)	757.562	5.3027	C42 H80 N1 O8 P1	-0.0402489	0.456566	LPE(18:1)_1.76	monoacyl	(18:1)	(18:1)	479.301	1.7622	C23 H46 N1 O7 P1	0.306877	0.335892	PE(P-16:3_20:3)_8.2	alkenyl-acyl	(P-16:3_20:3)	(P-36:6)	719.489	8.2047	C41 H70 N1 O7 P1	0.317736	0.224578	PE(P-16:3_20:3)_8.2	alkenyl-acyl	(P-16:3_20:3)	(P-36:6)	719.489	8.2047	C41 H70 N1 O7 P1	0.223556	0.411998	DAP(O-11:0_O-5:0)_3.81	dialkyl	(O-11:0_O-5:0)	(O-16:0)	390.277
PE(P-16:3_20:3)_8.36	alkenyl-acyl	(P-16:3_20:3)	(P-36:6)	719.489	8.3598	C41 H70 N1 O7 P1	-0.390747	0.223025	LBPA(16:1_16:0)_3.56	Monoacylglycerophosphomonoradylglycerols?	(16:1_16:0)	(32:1)	720.494	3.5575	C38 H73 O10 P1	0.0427375	0.456567	PG(14:0_16:1)_3.81	diacyl	(14:0_16:1)	(30:1)	692.463	3.812	C36 H69 O10 P1	0.306831	0.335892	PE(P-16:3_20:3)_8.36	alkenyl-acyl	(P-16:3_20:3)	(P-36:6)	719.489	8.3598	C41 H70 N1 O7 P1	0.251304	0.234214	PE(P-16:3_20:3)_8.36	alkenyl-acyl	(P-16:3_20:3)	(P-36:6)	719.489	8.3598	C41 H70 N1 O7 P1	-0.00805172	0.470566	DGDG(18:0_18:1)_5.09	Digalactosyldiacylglycerol	(18:0_18:1)	(36:1)	946.659
PE(P-16:3_20:3)_8.77	alkenyl-acyl	(P-16:3_20:3)	(P-36:6)	719.489	8.7681	C41 H70 N1 O7 P1	0.447035	0.204928	PI(O-16:0_16:0)_3.92	alkyl-acyl	(O-16:0_16:0)	(O-32:0)	796.547	3.9192	C41 H81 O12 P1	-0.0401293	0.456568	MGDG(18:0_18:1)_5.33	Monogalactosyldiacylglycerol	(18:0_18:1)	(36:1)	784.606	5.3266	C45 H84 O10	0.306667	0.335892	PE(P-16:3_20:3)_8.77	alkenyl-acyl	(P-16:3_20:3)	(P-36:6)	719.489	8.7681	C41 H70 N1 O7 P1	0.460399	0.223575	PE(P-16:3_20:3)_8.77	alkenyl-acyl	(P-16:3_20:3)	(P-36:6)	719.489	8.7681	C41 H70 N1 O7 P1	-0.0617917	0.454081	PA(P-16:3_22:4)_3.44	alkenyl-acyl	(P-16:3_22:4)	(P-38:7)	702.462
PG(32:1)_4.04	diacyl	(32:1)	(32:1)	720.494	4.0378	C38 H73 O10 P1	0.331317	0.204928	BisMePA(16:1_18:1)_5.14	diacyl	(16:1_18:1)	(34:2)	700.504	5.1414	C39 H73 O8 P1	-0.0397455	0.456575	PEt(18:3_16:0)_4.28	diacyl	(18:3_16:0)	(34:3)	698.489	4.2789	C39 H71 O8 P1	0.305555	0.335894	PG(32:1)_4.04	diacyl	(32:1)	(32:1)	720.494	4.0378	C38 H73 O10 P1	0.413113	0.223791	PG(32:1)_4.04	diacyl	(32:1)	(32:1)	720.494	4.0378	C38 H73 O10 P1	0.192485	0.412362	PE(P-18:1_16:0)_5.37	alkenyl-acyl	(P-18:1_16:0)	(P-34:1)	701.536
PG(16:0_16:1)_4.14	diacyl	(16:0_16:1)	(32:1)	720.494	4.1394	C38 H73 O10 P1	0.395608	0.204928	PE(O-16:1_14:0)_5.3	alkyl-acyl	(O-16:1_14:0)	(O-30:1)	647.489	5.2951	C35 H70 N1 O7 P1	-0.0397069	0.456576	LBPA(14:0_16:1)_3.79	Monoacylglycerophosphomonoradylglycerols?	(14:0_16:1)	(30:1)	692.463	3.7903	C36 H69 O10 P1	0.305037	0.335896	PG(16:0_16:1)_4.14	diacyl	(16:0_16:1)	(32:1)	720.494	4.1394	C38 H73 O10 P1	0.432849	0.223711	PG(16:0_16:1)_4.14	diacyl	(16:0_16:1)	(32:1)	720.494	4.1394	C38 H73 O10 P1	0.277341	0.412007	SPH(d16:1)_1.17	Sphingosine	(d16:1)	(d16:1)	271.251
PG(18:1_14:0)_4.26	diacyl	(18:1_14:0)	(32:1)	720.494	4.2627	C38 H73 O10 P1	0.536508	0.204928	FA(16:0)_3.2	Straight chain fatty acids	(16:0)	(16:0)	256.24	3.1993	C16 H32 O2	0.186742	0.456584	PE(O-16:2_16:1)_4.76	alkyl-acyl	(O-16:2_16:1)	(O-32:3)	671.489	4.7588	C37 H70 N1 O7 P1	0.304618	0.335896	PG(18:1_14:0)_4.26	diacyl	(18:1_14:0)	(32:1)	720.494	4.2627	C38 H73 O10 P1	0.338746	0.223838	PG(18:1_14:0)_4.26	diacyl	(18:1_14:0)	(32:1)	720.494	4.2627	C38 H73 O10 P1	0.21718	0.411992	CL(20:0_16:0_16:0_18:1)_6.7	diacyl-diacyl	(20:0_16:0_16:0_18:1)	(70:1)	1435.05
TG(18:0_18:1_18:1)_7.15	triacyl	(18:0_18:1_18:1)	(54:2)	886.799	7.1455	C57 H106 O6	0.105667	0.271435	SPH(d17:0)_1.68	Sphinganine	(d17:0)	(d17:0)	287.282	1.6835	C17 H37 N1 O2	-0.177742	0.456589	PI(17:1_16:0)_4.21	diacyl	(17:1_16:0)	(33:1)	822.526	4.2074	C42 H79 O13 P1	0.304346	0.335897	TG(18:0_18:1_18:1)_7.15	triacyl	(18:0_18:1_18:1)	(54:2)	886.799	7.1455	C57 H106 O6	0.00131717	0.32862	TG(18:0_18:1_18:1)_7.15	triacyl	(18:0_18:1_18:1)	(54:2)	886.799	7.1455	C57 H106 O6	-1.20406	0.397342	LPE(19:1)_2.65	monoacyl	(19:1)	(19:1)	493.317
PE(14:0_15:0)_4.58	diacyl	(14:0_15:0)	(29:0)	649.468	4.5778	C34 H68 N1 O8 P1	-0.220967	0.205643	PI(O-13:1_21:2)_4.92	alkyl-acyl	(O-13:1_21:2)	(O-34:3)	818.531	4.9216	C43 H79 O12 P1	0.187993	0.456595	LPG(16:0)_1.39	monoacyl	(16:0)	(16:0)	484.28	1.3863	C22 H45 O9 P1	0.3025	0.335901	PE(14:0_15:0)_4.58	diacyl	(14:0_15:0)	(29:0)	649.468	4.5778	C34 H68 N1 O8 P1	-0.105599	0.249348	PE(14:0_15:0)_4.58	diacyl	(14:0_15:0)	(29:0)	649.468	4.5778	C34 H68 N1 O8 P1	-0.0655309	0.438288	MGDG(16:0_18:0)_5.31	Monogalactosyldiacylglycerol	(16:0_18:0)	(34:0)	758.591
PE(14:0_15:0)_4.64	diacyl	(14:0_15:0)	(29:0)	649.468	4.6377	C34 H68 N1 O8 P1	-0.631324	0.204928	LBPA(16:0_18:1)_4.96	Monoacylglycerophosphomonoradylglycerols?	(16:0_18:1)	(34:1)	748.525	4.9575	C40 H77 O10 P1	-0.0382189	0.456603	AcHexChE(14:0)_5.16	acylHexSterolEsters	(14:0)	(14:0)	758.606	5.1637	C47 H82 O7	0.301832	0.335902	PE(14:0_15:0)_4.64	diacyl	(14:0_15:0)	(29:0)	649.468	4.6377	C34 H68 N1 O8 P1	-0.546665	0.223807	PE(14:0_15:0)_4.64	diacyl	(14:0_15:0)	(29:0)	649.468	4.6377	C34 H68 N1 O8 P1	-0.359158	0.411777	PE(O-16:1_16:0)_5.38	alkyl-acyl	(O-16:1_16:0)	(O-32:1)	675.52
PE(15:0_14:0)_4.86	diacyl	(15:0_14:0)	(29:0)	649.468	4.855	C34 H68 N1 O8 P1	-0.906087	0.204928	PI(19:2_16:0)_4.23	diacyl	(19:2_16:0)	(35:2)	848.542	4.2304	C44 H81 O13 P1	-0.0375607	0.456616	PG(16:1_16:1)_3.83	diacyl	(16:1_16:1)	(32:2)	718.479	3.8298	C38 H71 O10 P1	0.301282	0.335903	PE(15:0_14:0)_4.86	diacyl	(15:0_14:0)	(29:0)	649.468	4.855	C34 H68 N1 O8 P1	-0.586448	0.223827	PE(15:0_14:0)_4.86	diacyl	(15:0_14:0)	(29:0)	649.468	4.855	C34 H68 N1 O8 P1	-0.788516	0.409874	SPH(d17:0)_1.09	Sphinganine	(d17:0)	(d17:0)	287.282
SPH(d16:0)_0.76	Sphinganine	(d16:0)	(d16:0)	273.267	0.7597	C16 H35 N1 O2	-0.499945	0.204928	PE(16:0_16:0)_5.36	diacyl	(16:0_16:0)	(32:0)	691.515	5.3644	C37 H74 N1 O8 P1	-0.0526107	0.456619	LPG(O-16:1)_1.04	monoalkyl	(O-16:1)	(O-16:1)	468.285	1.04	C22 H45 O8 P1	0.300857	0.335904	SPH(d16:0)_0.76	Sphinganine	(d16:0)	(d16:0)	273.267	0.7597	C16 H35 N1 O2	-0.423728	0.223872	SPH(d16:0)_0.76	Sphinganine	(d16:0)	(d16:0)	273.267	0.7597	C16 H35 N1 O2	-0.137931	0.425458	SPH(d18:0)_2.48	Sphinganine	(d18:0)	(d18:0)	301.298
PE(15:2_18:1)_4.9	diacyl	(15:2_18:1)	(33:3)	699.484	4.9048	C38 H70 N1 O8 P1	-0.451157	0.204928	WE(O-31:6)_3.81	Wax monoesters	(O-31:6)	(O-31:6)	454.381	3.8104	C31 H50 O2	0.192225	0.456623	PI(21:2_16:0)_4.5	diacyl	(21:2_16:0)	(37:2)	876.573	4.5037	C46 H85 O13 P1	0.298324	0.335909	PE(15:2_18:1)_4.9	diacyl	(15:2_18:1)	(33:3)	699.484	4.9048	C38 H70 N1 O8 P1	-0.388024	0.223908	PE(15:2_18:1)_4.9	diacyl	(15:2_18:1)	(33:3)	699.484	4.9048	C38 H70 N1 O8 P1	-0.169635	0.412434	PI(O-13:1_21:2)_4.92	alkyl-acyl	(O-13:1_21:2)	(O-34:3)	818.531
TG(41:11_11:0)_3.53	triacyl	(41:11_11:0)	(52:11)	840.627	3.5294	C55 H84 O6	-0.181429	0.218589	PA(20:2_16:0)_5.14	diacyl	(20:2_16:0)	(36:2)	700.504	5.1356	C39 H73 O8 P1	-0.0371062	0.456625	DGDG(16:0_16:1)_4.53	Digalactosyldiacylglycerol	(16:0_16:1)	(32:1)	890.597	4.5325	C47 H86 O15	0.320779	0.335912	TG(41:11_11:0)_3.53	triacyl	(41:11_11:0)	(52:11)	840.627	3.5294	C55 H84 O6	-0.38852	0.223607	TG(41:11_11:0)_3.53	triacyl	(41:11_11:0)	(52:11)	840.627	3.5294	C55 H84 O6	-0.453278	0.409015	PI(O-13:1_23:2)_5.25	alkyl-acyl	(O-13:1_23:2)	(O-36:3)	846.562
PE(P-16:0_16:1)_5.03	alkenyl-acyl	(P-16:0_16:1)	(P-32:1)	673.505	5.0318	C37 H72 N1 O7 P1	0.245037	0.204928	PE(16:0_19:1)_5.25	diacyl	(16:0_19:1)	(35:1)	731.547	5.2538	C40 H78 N1 O8 P1	-0.645942	0.456633	PG(14:0_16:0)_4.09	diacyl	(14:0_16:0)	(30:0)	694.479	4.0907	C36 H71 O10 P1	0.296499	0.335913	PE(P-16:0_16:1)_5.03	alkenyl-acyl	(P-16:0_16:1)	(P-32:1)	673.505	5.0318	C37 H72 N1 O7 P1	0.263083	0.223912	PE(P-16:0_16:1)_5.03	alkenyl-acyl	(P-16:0_16:1)	(P-32:1)	673.505	5.0318	C37 H72 N1 O7 P1	0.757427	0.410023	PC(17:1_19:1)_5.71	diacyl	(17:1_19:1)	(36:2)	785.593
PE(P-16:0_16:1)_5.18	alkenyl-acyl	(P-16:0_16:1)	(P-32:1)	673.505	5.1848	C37 H72 N1 O7 P1	0.139313	0.209453	DG(23:6_15:0)_4.09	diacyl	(23:6_15:0)	(38:6)	640.507	4.0897	C41 H68 O5	0.146732	0.456637	DAP(O-13:0_O-5:0)_3.86	dialkyl	(O-13:0_O-5:0)	(O-18:0)	418.308	3.8595	C26 H42 O4	0.360801	0.335913	PE(P-16:0_16:1)_5.18	alkenyl-acyl	(P-16:0_16:1)	(P-32:1)	673.505	5.1848	C37 H72 N1 O7 P1	0.149573	0.225447	PE(P-16:0_16:1)_5.18	alkenyl-acyl	(P-16:0_16:1)	(P-32:1)	673.505	5.1848	C37 H72 N1 O7 P1	1.54453	0.408753	PC(17:1_19:1)_5.54	diacyl	(17:1_19:1)	(36:2)	785.593
PE(17:3_15:0)_4.73	diacyl	(17:3_15:0)	(32:3)	685.468	4.7302	C37 H68 N1 O8 P1	-0.483044	0.204928	PEt(18:2_16:0)_4.61	diacyl	(18:2_16:0)	(34:2)	700.504	4.6071	C39 H73 O8 P1	-0.0363425	0.45664	TG(O-13:0_27:5_3:0)_5.08	alkyl-acyl	(O-13:0_27:5_3:0)	(O-43:5)	712.601	5.0768	C46 H80 O5	0.296324	0.335913	PE(17:3_15:0)_4.73	diacyl	(17:3_15:0)	(32:3)	685.468	4.7302	C37 H68 N1 O8 P1	-0.223706	0.225421	PE(17:3_15:0)_4.73	diacyl	(17:3_15:0)	(32:3)	685.468	4.7302	C37 H68 N1 O8 P1	-0.268037	0.412154	DG(16:0_26:8)_4.56	diacyl	(16:0_26:8)	(42:8)	692.538
PE(18:3_14:0)_4.87	diacyl	(18:3_14:0)	(32:3)	685.468	4.8731	C37 H68 N1 O8 P1	-0.872421	0.204928	PG(P-16:3_16:0)_4.25	alkenyl-acyl	(P-16:3_16:0)	(P-32:3)	700.468	4.2491	C38 H69 O9 P1	-0.0357762	0.456651	DG(16:0_27:5)_5.06	diacyl	(16:0_27:5)	(43:5)	712.601	5.0551	C46 H80 O5	0.296115	0.335914	PE(18:3_14:0)_4.87	diacyl	(18:3_14:0)	(32:3)	685.468	4.8731	C37 H68 N1 O8 P1	-0.246624	0.224378	PE(18:3_14:0)_4.87	diacyl	(18:3_14:0)	(32:3)	685.468	4.8731	C37 H68 N1 O8 P1	-0.774731	0.409898	PG(O-16:1_16:0)_4.31	alkyl-acyl	(O-16:1_16:0)	(O-32:1)	706.515
PE(32:3)_5.11	diacyl	(32:3)	(32:3)	685.468	5.1079	C37 H68 N1 O8 P1	-1.50213	0.204928	PE(15:0_15:0)_4.78	diacyl	(15:0_15:0)	(30:0)	663.484	4.7781	C35 H70 N1 O8 P1	-0.0752759	0.456653	MGDG(18:1_18:1)_5.27	Monogalactosyldiacylglycerol	(18:1_18:1)	(36:2)	782.591	5.2672	C45 H82 O10	0.295075	0.335916	PE(32:3)_5.11	diacyl	(32:3)	(32:3)	685.468	5.1079	C37 H68 N1 O8 P1	-0.842116	0.223444	PE(32:3)_5.11	diacyl	(32:3)	(32:3)	685.468	5.1079	C37 H68 N1 O8 P1	-1.4886	0.407443	PI(O-18:0_16:0)_4.22	alkyl-acyl	(O-18:0_16:0)	(O-34:0)	824.578
TG(O-13:0_17:2_3:0)_5.38	alkyl-acyl	(O-13:0_17:2_3:0)	(O-33:2)	578.491	5.3819	C36 H66 O5	-0.0569457	0.27608	Cer(d18:0_17:1)_3.91	acylsphingosines	(d18:0_17:1)	(d35:1)	551.528	3.9109	C35 H69 N1 O3	0.137365	0.456655	PE(36:4)_4.65	diacyl	(36:4)	(36:4)	739.515	4.6503	C41 H74 N1 O8 P1	-0.884906	0.335917	TG(O-13:0_17:2_3:0)_5.38	alkyl-acyl	(O-13:0_17:2_3:0)	(O-33:2)	578.491	5.3819	C36 H66 O5	-1.43046	0.223777	TG(O-13:0_17:2_3:0)_5.38	alkyl-acyl	(O-13:0_17:2_3:0)	(O-33:2)	578.491	5.3819	C36 H66 O5	-1.07004	0.409274	LBPA(16:0_19:1)_4.62	Monoacylglycerophosphomonoradylglycerols?	(16:0_19:1)	(35:1)	762.541
PI(19:2_16:0)_4.23	diacyl	(19:2_16:0)	(35:2)	848.542	4.2304	C44 H81 O13 P1	0.211303	0.205529	MGDG(20:0_19:1)_5.29	Monogalactosyldiacylglycerol	(20:0_19:1)	(39:1)	826.653	5.2913	C48 H90 O10	-0.0354286	0.456658	PG(O-18:1_18:1)_4.85	alkyl-acyl	(O-18:1_18:1)	(O-36:2)	760.562	4.8527	C42 H81 O9 P1	0.294238	0.335918	PI(19:2_16:0)_4.23	diacyl	(19:2_16:0)	(35:2)	848.542	4.2304	C44 H81 O13 P1	0.226863	0.22428	PI(19:2_16:0)_4.23	diacyl	(19:2_16:0)	(35:2)	848.542	4.2304	C44 H81 O13 P1	0.145449	0.412249	WE(O-6:0_12:0)_2.05	Wax monoesters	(O-6:0_12:0)	(O-18:0)	284.272
PG(O-16:2_18:0)_4.38	alkyl-acyl	(O-16:2_18:0)	(O-34:2)	732.53	4.38	C40 H77 O9 P1	0.287629	0.204928	PC(P-13:1_16:1)_4.85	alkenyl-acyl	(P-13:1_16:1)	(P-29:2)	671.489	4.8503	C37 H70 N1 O7 P1	-0.035241	0.456662	PG(O-14:1_14:0)_3.92	alkyl-acyl	(O-14:1_14:0)	(O-28:1)	650.452	3.9166	C34 H67 O9 P1	0.29318	0.33592	PG(O-16:2_18:0)_4.38	alkyl-acyl	(O-16:2_18:0)	(O-34:2)	732.53	4.38	C40 H77 O9 P1	0.308811	0.223865	PG(O-16:2_18:0)_4.38	alkyl-acyl	(O-16:2_18:0)	(O-34:2)	732.53	4.38	C40 H77 O9 P1	0.197988	0.412052	DGDG(16:0_19:1)_4.99	Digalactosyldiacylglycerol	(16:0_19:1)	(35:1)	932.644
PE(37:4)_5.35	diacyl	(37:4)	(37:4)	753.531	5.3458	C42 H76 N1 O8 P1	0.306294	0.204928	MGDG(12:0_16:1)_4.06	Monogalactosyldiacylglycerol	(12:0_16:1)	(28:1)	672.481	4.0637	C37 H68 O10	-0.0349255	0.456668	PC(14:0_15:1)_4.79	diacyl	(14:0_15:1)	(29:1)	689.5	4.7927	C37 H72 N1 O8 P1	0.291496	0.335923	PE(37:4)_5.35	diacyl	(37:4)	(37:4)	753.531	5.3458	C42 H76 N1 O8 P1	0.32885	0.223847	PE(37:4)_5.35	diacyl	(37:4)	(37:4)	753.531	5.3458	C42 H76 N1 O8 P1	0.210836	0.412011	Cer(d18:3_46:2)_6.98	acylceramides	(d18:3_46:2)	(d64:5)	963.898
PE(37:4)_5.54	diacyl	(37:4)	(37:4)	753.531	5.5441	C42 H76 N1 O8 P1	0.156491	0.208491	DG(21:4_21:1)_6.06	diacyl	(21:4_21:1)	(42:5)	698.585	6.0631	C45 H78 O5	-1.09637	0.456673	LPE(16:1)_1.18	monoacyl	(16:1)	(16:1)	451.27	1.1774	C21 H42 N1 O7 P1	0.290825	0.335925	PE(37:4)_5.54	diacyl	(37:4)	(37:4)	753.531	5.5441	C42 H76 N1 O8 P1	0.168016	0.225158	PE(37:4)_5.54	diacyl	(37:4)	(37:4)	753.531	5.5441	C42 H76 N1 O8 P1	0.10772	0.41242	SQDG(16:1_16:1)_4.56	Sulfoquinovosyldiacylglycerol	(16:1_16:1)	(32:2)	790.49
PI(O-33:1)_4.08	alkyl-acyl	(O-33:1)	(O-33:1)	808.547	4.0847	C42 H81 O12 P1	-0.652578	0.204928	WE(O-38:8)_4.38	Wax monoesters	(O-38:8)	(O-38:8)	548.459	4.3822	C38 H60 O2	-0.0930243	0.456677	PG(O-18:1_16:0)_4.83	alkyl-acyl	(O-18:1_16:0)	(O-34:1)	734.546	4.8295	C40 H79 O9 P1	0.290706	0.335925	PI(O-33:1)_4.08	alkyl-acyl	(O-33:1)	(O-33:1)	808.547	4.0847	C42 H81 O12 P1	-0.296558	0.224334	PI(O-33:1)_4.08	alkyl-acyl	(O-33:1)	(O-33:1)	808.547	4.0847	C42 H81 O12 P1	-0.287502	0.411613	LBPA(16:1_18:1)_4.19	Monoacylglycerophosphomonoradylglycerols?	(16:1_18:1)	(34:2)	746.51
PI(O-18:0_16:0)_4.22	alkyl-acyl	(O-18:0_16:0)	(O-34:0)	824.578	4.2223	C43 H85 O12 P1	0.249323	0.204928	PI(3:0_16:0)_4.24	diacyl	(3:0_16:0)	(19:0)	628.322	4.2372	C28 H53 O13 P1	-0.034034	0.456686	LPE(16:1)_0.98	monoacyl	(16:1)	(16:1)	451.27	0.9815	C21 H42 N1 O7 P1	0.289078	0.335928	PI(O-18:0_16:0)_4.22	alkyl-acyl	(O-18:0_16:0)	(O-34:0)	824.578	4.2223	C43 H85 O12 P1	0.158093	0.225313	PI(O-18:0_16:0)_4.22	alkyl-acyl	(O-18:0_16:0)	(O-34:0)	824.578	4.2223	C43 H85 O12 P1	0.101358	0.41245	PG(16:0_18:1)_5.2	diacyl	(16:0_18:1)	(34:1)	748.525
PG(16:1_18:1)_4.2	diacyl	(16:1_18:1)	(34:2)	746.51	4.1985	C40 H75 O10 P1	0.322651	0.204928	WE(O-49:9)_5.35	Wax monoesters	(O-49:9)	(O-49:9)	700.616	5.3455	C49 H80 O2	-0.100631	0.456692	PE(O-16:1_16:0)_5.23	alkyl-acyl	(O-16:1_16:0)	(O-32:1)	675.52	5.2307	C37 H74 N1 O7 P1	0.288269	0.33593	PG(16:1_18:1)_4.2	diacyl	(16:1_18:1)	(34:2)	746.51	4.1985	C40 H75 O10 P1	0.674814	0.22206	PG(16:1_18:1)_4.2	diacyl	(16:1_18:1)	(34:2)	746.51	4.1985	C40 H75 O10 P1	1.1963	0.360472	PG(O-30:4)_3.9	alkyl-acyl	(O-30:4)	(O-30:4)	672.437
PG(18:2_16:0)_4.41	diacyl	(18:2_16:0)	(34:2)	746.51	4.4052	C40 H75 O10 P1	0.287821	0.204928	LBPA(14:0_16:0)_4.62	Monoacylglycerophosphomonoradylglycerols?	(14:0_16:0)	(30:0)	694.479	4.6225	C36 H71 O10 P1	-1.65687	0.456698	PE(P-16:3_23:1)_4.55	alkenyl-acyl	(P-16:3_23:1)	(P-39:4)	765.567	4.5481	C44 H80 N1 O7 P1	0.287557	0.335932	PG(18:2_16:0)_4.41	diacyl	(18:2_16:0)	(34:2)	746.51	4.4052	C40 H75 O10 P1	0.620615	0.222271	PG(18:2_16:0)_4.41	diacyl	(18:2_16:0)	(34:2)	746.51	4.4052	C40 H75 O10 P1	1.75592	0.360472	LPE(19:1)_2.32	monoacyl	(19:1)	(19:1)	493.317
PI(O-31:1)_3.74	alkyl-acyl	(O-31:1)	(O-31:1)	780.515	3.7358	C40 H77 O12 P1	-1.59519	0.204928	MGDG(16:0_17:1)_5.16	Monogalactosyldiacylglycerol	(16:0_17:1)	(33:1)	742.559	5.1639	C42 H78 O10	-0.0334042	0.456699	PG(12:0_16:0)_3.69	diacyl	(12:0_16:0)	(28:0)	666.447	3.6941	C34 H67 O10 P1	0.286264	0.335935	PI(O-31:1)_3.74	alkyl-acyl	(O-31:1)	(O-31:1)	780.515	3.7358	C40 H77 O12 P1	-1.57746	0.223626	PI(O-31:1)_3.74	alkyl-acyl	(O-31:1)	(O-31:1)	780.515	3.7358	C40 H77 O12 P1	-1.70209	0.406909	PE(P-18:1_16:0)_5.55	alkenyl-acyl	(P-18:1_16:0)	(P-34:1)	701.536
PE(34:4)_4.36	diacyl	(34:4)	(34:4)	711.484	4.3568	C39 H70 N1 O8 P1	0.160869	0.209673	DG(26:8_24:4)_3.53	diacyl	(26:8_24:4)	(50:12)	796.601	3.5275	C53 H80 O5	-0.255197	0.456699	LBPA(12:0_16:0)_3.72	Monoacylglycerophosphomonoradylglycerols?	(12:0_16:0)	(28:0)	666.447	3.7209	C34 H67 O10 P1	0.286255	0.335935	PE(34:4)_4.36	diacyl	(34:4)	(34:4)	711.484	4.3568	C39 H70 N1 O8 P1	0.0192197	0.319136	PE(34:4)_4.36	diacyl	(34:4)	(34:4)	711.484	4.3568	C39 H70 N1 O8 P1	-1.14289	0.405441	PE(O-45:14)_4.66	alkyl-acyl	(O-45:14)	(O-45:14)	831.52
PG(18:1_18:1)_4.57	diacyl	(18:1_18:1)	(36:2)	774.541	4.5665	C42 H79 O10 P1	0.133313	0.209859	PG(16:1_18:1)_4.2	diacyl	(16:1_18:1)	(34:2)	746.51	4.1985	C40 H75 O10 P1	0.268103	0.456715	LPE(19:1)_2.14	monoacyl	(19:1)	(19:1)	493.317	2.1447	C24 H48 N1 O7 P1	0.284694	0.335938	PG(18:1_18:1)_4.57	diacyl	(18:1_18:1)	(36:2)	774.541	4.5665	C42 H79 O10 P1	0.143131	0.225549	PG(18:1_18:1)_4.57	diacyl	(18:1_18:1)	(36:2)	774.541	4.5665	C42 H79 O10 P1	0.0917747	0.413415	TG(O-8:0_12:0_24:5)_5.42	alkyl-acyl	(O-8:0_12:0_24:5)	(O-44:5)	726.616
PE(17:1_17:1)_4.93	diacyl	(17:1_17:1)	(34:2)	715.515	4.9301	C39 H74 N1 O8 P1	0.148592	0.208933	DG(P-16:3_16:0)_4.06	alkenyl-acyl	(P-16:3_16:0)	(P-32:3)	546.465	4.0577	C35 H62 O4	-0.0323196	0.456722	PG(16:1_18:1)_4.2	diacyl	(16:1_18:1)	(34:2)	746.51	4.1985	C40 H75 O10 P1	0.28426	0.335939	PE(17:1_17:1)_4.93	diacyl	(17:1_17:1)	(34:2)	715.515	4.9301	C39 H74 N1 O8 P1	0.159535	0.22529	PE(17:1_17:1)_4.93	diacyl	(17:1_17:1)	(34:2)	715.515	4.9301	C39 H74 N1 O8 P1	1.51564	0.406752	PE(16:0_16:1)_5.03	diacyl	(16:0_16:1)	(32:1)	689.5
PE(16:1_18:1)_5.13	diacyl	(16:1_18:1)	(34:2)	715.515	5.1301	C39 H74 N1 O8 P1	0.352325	0.204928	PA(P-16:3_22:4)_3.44	alkenyl-acyl	(P-16:3_22:4)	(P-38:7)	702.462	3.4434	C41 H67 O7 P1	-0.0745369	0.456726	PE(O-16:1_14:0)_5.03	alkyl-acyl	(O-16:1_14:0)	(O-30:1)	647.489	5.0272	C35 H70 N1 O7 P1	0.28185	0.335944	PE(16:1_18:1)_5.13	diacyl	(16:1_18:1)	(34:2)	715.515	5.1301	C39 H74 N1 O8 P1	0.378271	0.223807	PE(16:1_18:1)_5.13	diacyl	(16:1_18:1)	(34:2)	715.515	5.1301	C39 H74 N1 O8 P1	0.813992	0.377739	CL(16:0_18:0_16:1_18:1)_7.19	diacyl-diacyl	(16:0_18:0_16:1_18:1)	(68:2)	1405
PI(O-32:1)_3.91	alkyl-acyl	(O-32:1)	(O-32:1)	794.531	3.9096	C41 H79 O12 P1	-0.352175	0.204928	TG(P-25:8_18:0_3:0)_3.23	alkenyl-acyl	(P-25:8_18:0_3:0)	(P-46:8)	746.585	3.2308	C49 H78 O5	-1.50952	0.456728	LBPA(16:0_16:1)_3.73	Monoacylglycerophosphomonoradylglycerols?	(16:0_16:1)	(32:1)	720.494	3.7304	C38 H73 O10 P1	0.281649	0.335945	PI(O-32:1)_3.91	alkyl-acyl	(O-32:1)	(O-32:1)	794.531	3.9096	C41 H79 O12 P1	-0.253365	0.22444	PI(O-32:1)_3.91	alkyl-acyl	(O-32:1)	(O-32:1)	794.531	3.9096	C41 H79 O12 P1	-0.29072	0.410991	LBPA(18:0_18:1)_4.3	Monoacylglycerophosphomonoradylglycerols?	(18:0_18:1)	(36:1)	776.557
PI(O-35:4)_4.08	alkyl-acyl	(O-35:4)	(O-35:4)	830.531	4.0842	C44 H79 O12 P1	-0.403623	0.204928	LBPA(14:0_15:0)_3.92	Monoacylglycerophosphomonoradylglycerols?	(14:0_15:0)	(29:0)	680.463	3.9173	C35 H69 O10 P1	-0.0319861	0.456729	LPE(30:1)_4.9	monoacyl	(30:1)	(30:1)	647.489	4.9002	C35 H70 N1 O7 P1	0.281034	0.335946	PI(O-35:4)_4.08	alkyl-acyl	(O-35:4)	(O-35:4)	830.531	4.0842	C44 H79 O12 P1	-0.36294	0.224242	PI(O-35:4)_4.08	alkyl-acyl	(O-35:4)	(O-35:4)	830.531	4.0842	C44 H79 O12 P1	-0.230165	0.412145	Cer(d19:0_17:1)_3.81	acylsphingosines	(d19:0_17:1)	(d36:1)	565.543
PI(17:1_16:0)_4.21	diacyl	(17:1_16:0)	(33:1)	822.526	4.2074	C42 H79 O13 P1	0.345449	0.204928	PG(18:2_16:0)_4.41	diacyl	(18:2_16:0)	(34:2)	746.51	4.4052	C40 H75 O10 P1	0.23047	0.456729	PC(O-14:1_14:0)_4.97	alkyl-acyl	(O-14:1_14:0)	(O-28:1)	661.505	4.9748	C36 H72 N1 O7 P1	0.279784	0.335949	PI(17:1_16:0)_4.21	diacyl	(17:1_16:0)	(33:1)	822.526	4.2074	C42 H79 O13 P1	0.370889	0.223813	PI(17:1_16:0)_4.21	diacyl	(17:1_16:0)	(33:1)	822.526	4.2074	C42 H79 O13 P1	0.237788	0.411935	Cer(d20:0_20:0)_6.34	acylsphinganines	(d20:0_20:0)	(d40:0)	623.622
PG(O-16:1_16:0)_4.31	alkyl-acyl	(O-16:1_16:0)	(O-32:1)	706.515	4.3068	C38 H75 O9 P1	0.147287	0.209006	PE(35:4)_5.36	diacyl	(35:4)	(35:4)	725.5	5.361	C40 H72 N1 O8 P1	-0.031935	0.45673	PG(O-36:7)_4.63	alkyl-acyl	(O-36:7)	(O-36:7)	750.484	4.6304	C42 H71 O9 P1	0.279116	0.33595	PG(O-16:1_16:0)_4.31	alkyl-acyl	(O-16:1_16:0)	(O-32:1)	706.515	4.3068	C38 H75 O9 P1	0.158134	0.225312	PG(O-16:1_16:0)_4.31	alkyl-acyl	(O-16:1_16:0)	(O-32:1)	706.515	4.3068	C38 H75 O9 P1	0.101385	0.41245	PE(16:0_19:1)_6.05	diacyl	(16:0_19:1)	(35:1)	731.547
PI(19:1_16:0)_4.49	diacyl	(19:1_16:0)	(35:1)	850.557	4.4921	C44 H83 O13 P1	0.357669	0.204928	PG(13:0_16:0)_3.9	diacyl	(13:0_16:0)	(29:0)	680.463	3.899	C35 H69 O10 P1	-0.0319021	0.45673	PG(18:1_14:0)_4.26	diacyl	(18:1_14:0)	(32:1)	720.494	4.2627	C38 H73 O10 P1	0.277969	0.335953	PI(19:1_16:0)_4.49	diacyl	(19:1_16:0)	(35:1)	850.557	4.4921	C44 H83 O13 P1	0.642176	0.223691	PI(19:1_16:0)_4.49	diacyl	(19:1_16:0)	(35:1)	850.557	4.4921	C44 H83 O13 P1	0.5595	0.407753	CL(16:0_16:0_18:1_18:1)_7.06	diacyl-diacyl	(16:0_16:0_18:1_18:1)	(68:2)	1405
PI(21:2_16:0)_4.5	diacyl	(21:2_16:0)	(37:2)	876.573	4.5037	C46 H85 O13 P1	0.338615	0.204928	DGDG(29:0)_4.55	Digalactosyldiacylglycerol	(29:0)	(29:0)	850.565	4.5522	C44 H82 O15	-0.0318775	0.456731	MGDG(16:0_18:1)_5.06	Monogalactosyldiacylglycerol	(16:0_18:1)	(34:1)	756.575	5.0591	C43 H80 O10	0.276395	0.335957	PI(21:2_16:0)_4.5	diacyl	(21:2_16:0)	(37:2)	876.573	4.5037	C46 H85 O13 P1	0.363551	0.223818	PI(21:2_16:0)_4.5	diacyl	(21:2_16:0)	(37:2)	876.573	4.5037	C46 H85 O13 P1	0.233084	0.411948	PE(O-47:14)_4.94	alkyl-acyl	(O-47:14)	(O-47:14)	859.552
PE(18:1_19:1)_5.3	diacyl	(18:1_19:1)	(37:2)	757.562	5.3027	C42 H80 N1 O8 P1	0.226425	0.204928	BisMePA(20:1_12:0)_5.2	diacyl	(20:1_12:0)	(32:1)	674.489	5.1974	C37 H71 O8 P1	-0.065786	0.456732	DGDG(19:0_16:1)_5.18	Digalactosyldiacylglycerol	(19:0_16:1)	(35:1)	932.644	5.1798	C50 H92 O15	0.274683	0.33596	PE(18:1_19:1)_5.3	diacyl	(18:1_19:1)	(37:2)	757.562	5.3027	C42 H80 N1 O8 P1	0.2431	0.224057	PE(18:1_19:1)_5.3	diacyl	(18:1_19:1)	(37:2)	757.562	5.3027	C42 H80 N1 O8 P1	0.155859	0.412206	PG(18:0_18:1)_4.71	diacyl	(18:0_18:1)	(36:1)	776.557
PE(O-16:2_16:1)_4.76	alkyl-acyl	(O-16:2_16:1)	(O-32:3)	671.489	4.7588	C37 H70 N1 O7 P1	0.345758	0.204928	PG(19:4_16:0)_4.34	diacyl	(19:4_16:0)	(35:4)	756.494	4.3358	C41 H73 O10 P1	-0.0314443	0.45674	PG(16:0_18:0)_4.94	diacyl	(16:0_18:0)	(34:0)	750.541	4.9378	C40 H79 O10 P1	0.274441	0.335961	PE(O-16:2_16:1)_4.76	alkyl-acyl	(O-16:2_16:1)	(O-32:3)	671.489	4.7588	C37 H70 N1 O7 P1	0.37122	0.223812	PE(O-16:2_16:1)_4.76	alkyl-acyl	(O-16:2_16:1)	(O-32:3)	671.489	4.7588	C37 H70 N1 O7 P1	0.238001	0.411935	LPE(16:0)_5	monoacyl	(16:0)	(16:0)	453.286
PE(O-18:2_16:0)_5.35	alkyl-acyl	(O-18:2_16:0)	(O-34:2)	701.536	5.3527	C39 H76 N1 O7 P1	0.389408	0.204928	LPE(O-29:0)_4.43	monoalkyl	(O-29:0)	(O-29:0)	621.51	4.4272	C34 H72 N1 O6 P1	-0.0823808	0.456742	PE(O-41:11)_4.3	alkyl-acyl	(O-41:11)	(O-41:11)	781.505	4.2961	C46 H72 N1 O7 P1	0.274435	0.335961	PE(O-18:2_16:0)_5.35	alkyl-acyl	(O-18:2_16:0)	(O-34:2)	701.536	5.3527	C39 H76 N1 O7 P1	0.418085	0.22378	PE(O-18:2_16:0)_5.35	alkyl-acyl	(O-18:2_16:0)	(O-34:2)	701.536	5.3527	C39 H76 N1 O7 P1	0.268047	0.411863	PE(16:0_16:1)_4.8	diacyl	(16:0_16:1)	(32:1)	689.5
PI(3:0_16:0)_4.24	diacyl	(3:0_16:0)	(19:0)	628.322	4.2372	C28 H53 O13 P1	0.191462	0.206572	Hex2Cer(d20:1_17:0)_4.76	Ceramide disaccharides	(d20:1_17:0)	(d37:1)	903.665	4.7559	C49 H93 N1 O13	-0.0311807	0.456746	LBPA(16:0_18:0)_5.22	Monoacylglycerophosphomonoradylglycerols?	(16:0_18:0)	(34:0)	750.541	5.2229	C40 H79 O10 P1	0.27415	0.335962	PI(3:0_16:0)_4.24	diacyl	(3:0_16:0)	(19:0)	628.322	4.2372	C28 H53 O13 P1	0.205562	0.224586	PI(3:0_16:0)_4.24	diacyl	(3:0_16:0)	(19:0)	628.322	4.2372	C28 H53 O13 P1	0.131792	0.412308	PG(16:0_18:1)_4.61	diacyl	(16:0_18:1)	(34:1)	748.525
PI(3:0_16:0)_4.49	diacyl	(3:0_16:0)	(19:0)	628.322	4.4852	C28 H53 O13 P1	0.175198	0.207455	PI(3:0_16:0)_4.49	diacyl	(3:0_16:0)	(19:0)	628.322	4.4852	C28 H53 O13 P1	-0.0311429	0.456747	PE(P-16:3_20:3)_5.51	alkenyl-acyl	(P-16:3_20:3)	(P-36:6)	719.489	5.51	C41 H70 N1 O7 P1	0.235533	0.335964	PI(3:0_16:0)_4.49	diacyl	(3:0_16:0)	(19:0)	628.322	4.4852	C28 H53 O13 P1	0.1881	0.224848	PI(3:0_16:0)_4.49	diacyl	(3:0_16:0)	(19:0)	628.322	4.4852	C28 H53 O13 P1	0.120597	0.412359	LPE(16:0)_4.8	monoacyl	(16:0)	(16:0)	453.286
PI(14:0_16:0)_3.99	diacyl	(14:0_16:0)	(30:0)	782.495	3.9903	C39 H75 O13 P1	0.279951	0.204928	CL(14:0_16:0_16:0_18:1)_6.64	diacyl-diacyl	(14:0_16:0_16:0_18:1)	(64:1)	1350.96	6.6448	C73 H140 O17 P2	-0.0310128	0.456749	PE(37:4)_5.35	diacyl	(37:4)	(37:4)	753.531	5.3458	C42 H76 N1 O8 P1	0.269849	0.335972	PI(14:0_16:0)_3.99	diacyl	(14:0_16:0)	(30:0)	782.495	3.9903	C39 H75 O13 P1	0.300568	0.223873	PI(14:0_16:0)_3.99	diacyl	(14:0_16:0)	(30:0)	782.495	3.9903	C39 H75 O13 P1	0.386767	0.409851	PG(16:0_18:1)_4.7	diacyl	(16:0_18:1)	(34:1)	748.525
PG(16:0_18:1)_4.61	diacyl	(16:0_18:1)	(34:1)	748.525	4.6087	C40 H77 O10 P1	0.136185	0.209628	MGDG(14:0_16:0)_4.31	Monogalactosyldiacylglycerol	(14:0_16:0)	(30:0)	702.528	4.3062	C39 H74 O10	0.720591	0.456751	PG(16:0_19:1)_4.61	diacyl	(16:0_19:1)	(35:1)	762.541	4.6134	C41 H79 O10 P1	0.268705	0.335974	PG(16:0_18:1)_4.61	diacyl	(16:0_18:1)	(34:1)	748.525	4.6087	C40 H77 O10 P1	0.146214	0.2255	PG(16:0_18:1)_4.61	diacyl	(16:0_18:1)	(34:1)	748.525	4.6087	C40 H77 O10 P1	0.0937484	0.412488	WE(O-32:4)_3.91	Wax monoesters	(O-32:4)	(O-32:4)	472.428
PG(16:0_18:1)_4.7	diacyl	(16:0_18:1)	(34:1)	748.525	4.7025	C40 H77 O10 P1	0.135575	0.209662	DAP(O-13:0_O-5:0)_3.79	dialkyl	(O-13:0_O-5:0)	(O-18:0)	418.308	3.7899	C26 H42 O4	0.129404	0.456752	LBPA(16:0_19:1)_4.11	Monoacylglycerophosphomonoradylglycerols?	(16:0_19:1)	(35:1)	762.541	4.1119	C41 H79 O10 P1	0.268209	0.335975	PG(16:0_18:1)_4.7	diacyl	(16:0_18:1)	(34:1)	748.525	4.7025	C40 H77 O10 P1	0.145559	0.22551	PG(16:0_18:1)_4.7	diacyl	(16:0_18:1)	(34:1)	748.525	4.7025	C40 H77 O10 P1	0.0933283	0.41249	LBPA(17:0_15:0)_4.92	Monoacylglycerophosphomonoradylglycerols?	(17:0_15:0)	(32:0)	722.51
PG(16:0_18:1)_5.2	diacyl	(16:0_18:1)	(34:1)	748.525	5.2034	C40 H77 O10 P1	0.144509	0.209162	PG(O-17:2_23:6)_4.51	alkyl-acyl	(O-17:2_23:6)	(O-40:8)	804.53	4.51	C46 H77 O9 P1	-0.0307902	0.456754	DG(P-17:3_15:2)_5.12	alkenyl-acyl	(P-17:3_15:2)	(P-32:5)	542.433	5.124	C35 H58 O4	0.336713	0.335976	PG(16:0_18:1)_5.2	diacyl	(16:0_18:1)	(34:1)	748.525	5.2034	C40 H77 O10 P1	0.155151	0.225359	PG(16:0_18:1)_5.2	diacyl	(16:0_18:1)	(34:1)	748.525	5.2034	C40 H77 O10 P1	0.0994719	0.41246	PE(36:4)_4.65	diacyl	(36:4)	(36:4)	739.515
PG(16:0_18:1)_5.39	diacyl	(16:0_18:1)	(34:1)	748.525	5.3881	C40 H77 O10 P1	0.239404	0.204928	PE(16:0_17:1)_5.4	diacyl	(16:0_17:1)	(33:1)	703.515	5.4037	C38 H74 N1 O8 P1	-0.030601	0.456758	BisMePA(37:5)_5.36	diacyl	(37:5)	(37:5)	736.504	5.3553	C42 H73 O8 P1	0.267447	0.335977	PG(16:0_18:1)_5.39	diacyl	(16:0_18:1)	(34:1)	748.525	5.3881	C40 H77 O10 P1	0.257034	0.223919	PG(16:0_18:1)_5.39	diacyl	(16:0_18:1)	(34:1)	748.525	5.3881	C40 H77 O10 P1	0.164792	0.41217	PG(16:0_16:0)_4.9	diacyl	(16:0_16:0)	(32:0)	722.51
PE(P-18:1_16:0)_5.37	alkenyl-acyl	(P-18:1_16:0)	(P-34:1)	701.536	5.3723	C39 H76 N1 O7 P1	0.152596	0.208709	TG(16:0_16:0_18:1)_6.99	triacyl	(16:0_16:0_18:1)	(50:1)	832.752	6.9864	C53 H100 O6	0.0942	0.456759	TG(18:1_18:1_18:2)_6.87	triacyl	(18:1_18:1_18:2)	(54:4)	882.768	6.8721	C57 H102 O6	0.300226	0.335986	PE(P-18:1_16:0)_5.37	alkenyl-acyl	(P-18:1_16:0)	(P-34:1)	701.536	5.3723	C39 H76 N1 O7 P1	0.163834	0.225223	PE(P-18:1_16:0)_5.37	alkenyl-acyl	(P-18:1_16:0)	(P-34:1)	701.536	5.3723	C39 H76 N1 O7 P1	0.105039	0.412432	DG(O-30:6)_4.73	alkyl-acyl	(O-30:6)	(O-30:6)	514.402
PE(P-18:1_16:0)_5.55	alkenyl-acyl	(P-18:1_16:0)	(P-34:1)	701.536	5.552	C39 H76 N1 O7 P1	0.143713	0.209207	MGDG(12:0_16:0)_4.43	Monogalactosyldiacylglycerol	(12:0_16:0)	(28:0)	674.497	4.4345	C37 H70 O10	-0.0304823	0.456761	MG(O-21:1)_3.27	monoalkyl	(O-21:1)	(O-21:1)	384.36	3.2711	C24 H48 O3	-0.228583	0.335987	PE(P-18:1_16:0)_5.55	alkenyl-acyl	(P-18:1_16:0)	(P-34:1)	701.536	5.552	C39 H76 N1 O7 P1	0.154296	0.225373	PE(P-18:1_16:0)_5.55	alkenyl-acyl	(P-18:1_16:0)	(P-34:1)	701.536	5.552	C39 H76 N1 O7 P1	0.0989239	0.412462	WE(O-6:0_12:0)_2.43	Wax monoesters	(O-6:0_12:0)	(O-18:0)	284.272
PE(O-47:15)_4.68	alkyl-acyl	(O-47:15)	(O-47:15)	857.536	4.6762	C52 H76 N1 O7 P1	-0.0136188	0.302117	PC(19:3_15:1)_5.36	diacyl	(19:3_15:1)	(34:4)	753.531	5.3553	C42 H76 N1 O8 P1	-0.0304062	0.456762	PG(16:0_17:1)_4.32	diacyl	(16:0_17:1)	(33:1)	734.51	4.3218	C39 H75 O10 P1	0.262604	0.335989	PE(O-47:15)_4.68	alkyl-acyl	(O-47:15)	(O-47:15)	857.536	4.6762	C52 H76 N1 O7 P1	-0.128053	0.25119	PE(O-47:15)_4.68	alkyl-acyl	(O-47:15)	(O-47:15)	857.536	4.6762	C52 H76 N1 O7 P1	-0.199218	0.411903	TG(16:0_18:1_18:2)_6.86	triacyl	(16:0_18:1_18:2)	(52:3)	856.752
PG(16:0_17:1)_4.32	diacyl	(16:0_17:1)	(33:1)	734.51	4.3218	C39 H75 O10 P1	0.298069	0.204928	SPH(d14:0)_0.89	Sphinganine	(d14:0)	(d14:0)	245.236	0.8886	C14 H31 N1 O2	-0.0762484	0.456766	LBPA(16:0_17:1)_4.33	Monoacylglycerophosphomonoradylglycerols?	(16:0_17:1)	(33:1)	734.51	4.3254	C39 H75 O10 P1	0.262045	0.33599	PG(16:0_17:1)_4.32	diacyl	(16:0_17:1)	(33:1)	734.51	4.3218	C39 H75 O10 P1	0.32002	0.223855	PG(16:0_17:1)_4.32	diacyl	(16:0_17:1)	(33:1)	734.51	4.3218	C39 H75 O10 P1	0.205175	0.412029	PE(O-16:1_16:1)_5.02	alkyl-acyl	(O-16:1_16:1)	(O-32:2)	673.505
PG(O-19:2_16:0)_4.75	alkyl-acyl	(O-19:2_16:0)	(O-35:2)	746.546	4.7469	C41 H79 O9 P1	0.354992	0.204928	PC(O-17:1_14:0)_4.95	alkyl-acyl	(O-17:1_14:0)	(O-31:1)	703.552	4.9505	C39 H78 N1 O7 P1	-0.0301823	0.456767	CL(O-18:1_42:1)_6.88	monoalkyl-diacyl	(O-18:1_42:1)	(O-60:2)	1264.92	6.881	C69 H134 O15 P2	0.25984	0.335996	PG(O-19:2_16:0)_4.75	alkyl-acyl	(O-19:2_16:0)	(O-35:2)	746.546	4.7469	C41 H79 O9 P1	0.381135	0.223805	PG(O-19:2_16:0)_4.75	alkyl-acyl	(O-19:2_16:0)	(O-35:2)	746.546	4.7469	C41 H79 O9 P1	0.244357	0.411918	PC(12:0_14:0)_4.44	diacyl	(12:0_14:0)	(26:0)	649.468
DG(P-16:3_18:4)_3.3	alkenyl-acyl	(P-16:3_18:4)	(P-34:7)	566.433	3.2998	C37 H58 O4	0.132644	0.214317	LPE(17:1)_1.69	monoacyl	(17:1)	(17:1)	465.286	1.6864	C22 H44 N1 O7 P1	-0.0297903	0.456776	PE(17:1_19:1)_5.51	diacyl	(17:1_19:1)	(36:2)	743.547	5.5119	C41 H78 N1 O8 P1	0.259679	0.335996	DG(P-16:3_18:4)_3.3	alkenyl-acyl	(P-16:3_18:4)	(P-34:7)	566.433	3.2998	C37 H58 O4	0.10353	0.251898	DG(P-16:3_18:4)_3.3	alkenyl-acyl	(P-16:3_18:4)	(P-34:7)	566.433	3.2998	C37 H58 O4	0.180075	0.411937	PA(P-16:3_22:4)_8.17	alkenyl-acyl	(P-16:3_22:4)	(P-38:7)	702.462
DG(P-16:3_18:4)_4.49	alkenyl-acyl	(P-16:3_18:4)	(P-34:7)	566.433	4.4869	C37 H58 O4	0.0642172	0.259239	MGDG(14:0_18:1)_4.76	Monogalactosyldiacylglycerol	(14:0_18:1)	(32:1)	728.544	4.7636	C41 H76 O10	0.609129	0.456781	PE(16:0_16:1)_4.8	diacyl	(16:0_16:1)	(32:1)	689.5	4.7956	C37 H72 N1 O8 P1	0.25864	0.335999	DG(P-16:3_18:4)_4.49	alkenyl-acyl	(P-16:3_18:4)	(P-34:7)	566.433	4.4869	C37 H58 O4	0.0209146	0.312728	DG(P-16:3_18:4)_4.49	alkenyl-acyl	(P-16:3_18:4)	(P-34:7)	566.433	4.4869	C37 H58 O4	0.0523727	0.440828	DG(O-21:1_18:0)_6.22	alkyl-acyl	(O-21:1_18:0)	(O-39:1)	650.621
PE(O-22:6_16:0)_4.75	alkyl-acyl	(O-22:6_16:0)	(O-38:6)	749.536	4.7545	C43 H76 N1 O7 P1	0.354586	0.204928	MGDG(18:0_19:1)_5.94	Monogalactosyldiacylglycerol	(18:0_19:1)	(37:1)	798.622	5.9443	C46 H86 O10	-0.0293718	0.456785	LPE(17:1)_1.43	monoacyl	(17:1)	(17:1)	465.286	1.4305	C22 H44 N1 O7 P1	0.258262	0.335999	PE(O-22:6_16:0)_4.75	alkyl-acyl	(O-22:6_16:0)	(O-38:6)	749.536	4.7545	C43 H76 N1 O7 P1	0.380699	0.223805	PE(O-22:6_16:0)_4.75	alkyl-acyl	(O-22:6_16:0)	(O-38:6)	749.536	4.7545	C43 H76 N1 O7 P1	0.244077	0.411919	PE(P-16:3_20:3)_8.2	alkenyl-acyl	(P-16:3_20:3)	(P-36:6)	719.489
PE(O-45:14)_4.66	alkyl-acyl	(O-45:14)	(O-45:14)	831.52	4.6593	C50 H74 N1 O7 P1	0.143374	0.209226	PG(P-16:3_23:3)_7.19	alkenyl-acyl	(P-16:3_23:3)	(P-39:6)	792.53	7.187	C45 H77 O9 P1	0.82308	0.456786	PE(17:1_19:1)_5.18	diacyl	(17:1_19:1)	(36:2)	743.547	5.1777	C41 H78 N1 O8 P1	0.257534	0.336001	PE(O-45:14)_4.66	alkyl-acyl	(O-45:14)	(O-45:14)	831.52	4.6593	C50 H74 N1 O7 P1	0.153933	0.225378	PE(O-45:14)_4.66	alkyl-acyl	(O-45:14)	(O-45:14)	831.52	4.6593	C50 H74 N1 O7 P1	0.098691	0.412463	SPH(d18:0)_2.69	Sphinganine	(d18:0)	(d18:0)	301.298
PG(16:0_19:1)_4.61	diacyl	(16:0_19:1)	(35:1)	762.541	4.6134	C41 H79 O10 P1	0.304995	0.204928	PE(18:1_16:0)_5.42	diacyl	(18:1_16:0)	(34:1)	717.531	5.4153	C39 H76 N1 O8 P1	-0.029292	0.456787	SPH(d16:1)_1.24	Sphingosine	(d16:1)	(d16:1)	271.251	1.2428	C16 H33 N1 O2	-0.198717	0.336003	PG(16:0_19:1)_4.61	diacyl	(16:0_19:1)	(35:1)	762.541	4.6134	C41 H79 O10 P1	0.327456	0.223848	PG(16:0_19:1)_4.61	diacyl	(16:0_19:1)	(35:1)	762.541	4.6134	C41 H79 O10 P1	0.209942	0.412014	SPH(d17:0)_2.26	deoxySphinganine	(d17:0)	(d17:0)	271.288
PI(16:0_18:1)_4.35	diacyl	(16:0_18:1)	(34:1)	836.542	4.3525	C43 H81 O13 P1	0.353366	0.204928	DGDG(19:4_16:1)_4.92	Digalactosyldiacylglycerol	(19:4_16:1)	(35:5)	924.581	4.9195	C50 H84 O15	-0.0292355	0.456788	PI(15:1_16:0)_4.32	diacyl	(15:1_16:0)	(31:1)	794.495	4.323	C40 H75 O13 P1	0.256403	0.336004	PI(16:0_18:1)_4.35	diacyl	(16:0_18:1)	(34:1)	836.542	4.3525	C43 H81 O13 P1	0.379389	0.223806	PI(16:0_18:1)_4.35	diacyl	(16:0_18:1)	(34:1)	836.542	4.3525	C43 H81 O13 P1	0.243238	0.411921	TG(P-23:6_21:1)_6.06	alkenyl-acyl	(P-23:6_21:1)	(P-44:7)	720.569
PI(O-16:0_16:0)_3.92	alkyl-acyl	(O-16:0_16:0)	(O-32:0)	796.547	3.9192	C41 H81 O12 P1	0.225752	0.204928	PC(15:0_15:0)_5.35	diacyl	(15:0_15:0)	(30:0)	705.531	5.3489	C38 H76 N1 O8 P1	-0.0787103	0.45679	LPE(17:1)_1.32	monoacyl	(17:1)	(17:1)	465.286	1.3237	C22 H44 N1 O7 P1	0.255744	0.336006	PI(O-16:0_16:0)_3.92	alkyl-acyl	(O-16:0_16:0)	(O-32:0)	796.547	3.9192	C41 H81 O12 P1	0.39887	0.223273	PI(O-16:0_16:0)_3.92	alkyl-acyl	(O-16:0_16:0)	(O-32:0)	796.547	3.9192	C41 H81 O12 P1	0.155396	0.412208	DAP(O-11:0_O-5:0)_8.59	dialkyl	(O-11:0_O-5:0)	(O-16:0)	390.277
PE(O-20:6_16:0)_4.44	alkyl-acyl	(O-20:6_16:0)	(O-36:6)	721.505	4.4359	C41 H72 N1 O7 P1	0.371925	0.204928	LPE(19:1)_2.43	monoacyl	(19:1)	(19:1)	493.317	2.4273	C24 H48 N1 O7 P1	-0.0289233	0.456795	TG(18:0_18:1_18:1)_7.15	triacyl	(18:0_18:1_18:1)	(54:2)	886.799	7.1455	C57 H106 O6	0.256602	0.336006	PE(O-20:6_16:0)_4.44	alkyl-acyl	(O-20:6_16:0)	(O-36:6)	721.505	4.4359	C41 H72 N1 O7 P1	0.399315	0.223792	PE(O-20:6_16:0)_4.44	alkyl-acyl	(O-20:6_16:0)	(O-36:6)	721.505	4.4359	C41 H72 N1 O7 P1	0.256013	0.41189	PG(O-18:2_16:1)_4.35	alkyl-acyl	(O-18:2_16:1)	(O-34:3)	730.515
PI(12:0_16:0)_3.86	diacyl	(12:0_16:0)	(28:0)	754.463	3.8642	C37 H71 O13 P1	0.854164	0.204928	MGDG(18:0_18:0)_5.59	Monogalactosyldiacylglycerol	(18:0_18:0)	(36:0)	786.622	5.5868	C45 H86 O10	-0.0289222	0.456795	CL(22:0_16:0_18:1_18:1)_6.53	diacyl-diacyl	(22:0_16:0_18:1_18:1)	(74:2)	1489.1	6.5293	C83 H158 O17 P2	-0.411761	0.336009	PI(12:0_16:0)_3.86	diacyl	(12:0_16:0)	(28:0)	754.463	3.8642	C37 H71 O13 P1	0.388693	0.2238	PI(12:0_16:0)_3.86	diacyl	(12:0_16:0)	(28:0)	754.463	3.8642	C37 H71 O13 P1	0.249203	0.411906	Cer(m23:1)_4.28	1-deoxyceramides	(m23:1)	(m23:1)	367.345
PI(18:0_18:1)_4.45	diacyl	(18:0_18:1)	(36:1)	864.573	4.4493	C45 H85 O13 P1	0.276701	0.204928	PG(16:0_17:0)_4.62	diacyl	(16:0_17:0)	(33:0)	736.525	4.6162	C39 H77 O10 P1	-1.34319	0.456796	PE(P-16:3_20:3)_4.44	alkenyl-acyl	(P-16:3_20:3)	(P-36:6)	719.489	4.4426	C41 H70 N1 O7 P1	0.299678	0.336009	PI(18:0_18:1)_4.45	diacyl	(18:0_18:1)	(36:1)	864.573	4.4493	C45 H85 O13 P1	0.297078	0.223876	PI(18:0_18:1)_4.45	diacyl	(18:0_18:1)	(36:1)	864.573	4.4493	C45 H85 O13 P1	0.190466	0.412077	SPH(d17:0)_1.68	Sphinganine	(d17:0)	(d17:0)	287.282
DG(O-12:0_18:2)_4.69	alkyl-acyl	(O-12:0_18:2)	(O-30:2)	522.465	4.6874	C33 H62 O4	-1.67656	0.204928	PE(O-49:15)_4.98	alkyl-acyl	(O-49:15)	(O-49:15)	885.567	4.9777	C54 H80 N1 O7 P1	-0.0287546	0.456799	PG(18:2_16:0)_4.41	diacyl	(18:2_16:0)	(34:2)	746.51	4.4052	C40 H75 O10 P1	0.253574	0.336011	DG(O-12:0_18:2)_4.69	alkyl-acyl	(O-12:0_18:2)	(O-30:2)	522.465	4.6874	C33 H62 O4	-0.0854344	0.264206	DG(O-12:0_18:2)_4.69	alkyl-acyl	(O-12:0_18:2)	(O-30:2)	522.465	4.6874	C33 H62 O4	-1.54118	0.409138	PE(P-20:6_16:0)_4.93	alkenyl-acyl	(P-20:6_16:0)	(P-36:6)	719.489
DG(O-12:0_18:2)_4.94	alkyl-acyl	(O-12:0_18:2)	(O-30:2)	522.465	4.9449	C33 H62 O4	-1.02266	0.204928	Cer(d17:0_17:1)_4.36	acylsphingosines	(d17:0_17:1)	(d34:1)	537.512	4.3602	C34 H67 N1 O3	-0.0432238	0.4568	PG(O-16:2_18:0)_4.38	alkyl-acyl	(O-16:2_18:0)	(O-34:2)	732.53	4.38	C40 H77 O9 P1	0.253406	0.336012	DG(O-12:0_18:2)_4.94	alkyl-acyl	(O-12:0_18:2)	(O-30:2)	522.465	4.9449	C33 H62 O4	-0.123785	0.25684	DG(O-12:0_18:2)_4.94	alkyl-acyl	(O-12:0_18:2)	(O-30:2)	522.465	4.9449	C33 H62 O4	-0.648967	0.410835	WE(O-38:7)_4.73	Wax monoesters	(O-38:7)	(O-38:7)	550.475
DG(3:0_28:0)_3.32	diacyl	(3:0_28:0)	(31:0)	554.491	3.3207	C34 H66 O5	-0.186382	0.246392	SQDG(14:1_16:1)_4.27	Sulfoquinovosyldiacylglycerol	(14:1_16:1)	(30:2)	762.459	4.2662	C39 H70 O12 S1	-0.0286869	0.4568	DGDG(19:0_16:1)_4.8	Digalactosyldiacylglycerol	(19:0_16:1)	(35:1)	932.644	4.7998	C50 H92 O15	0.252574	0.336014	DG(3:0_28:0)_3.32	diacyl	(3:0_28:0)	(31:0)	554.491	3.3207	C34 H66 O5	0.0261799	0.320887	DG(3:0_28:0)_3.32	diacyl	(3:0_28:0)	(31:0)	554.491	3.3207	C34 H66 O5	-0.0675458	0.449211	PE(P-16:3_20:2)_8.8	alkenyl-acyl	(P-16:3_20:2)	(P-36:5)	721.505
PI(O-34:4)_3.91	alkyl-acyl	(O-34:4)	(O-34:4)	816.515	3.9096	C43 H77 O12 P1	-1.35277	0.204928	PE(P-19:1_16:0)_5.56	alkenyl-acyl	(P-19:1_16:0)	(P-35:1)	715.552	5.5622	C40 H78 N1 O7 P1	-0.0286372	0.456801	PE(17:1_19:1)_5.26	diacyl	(17:1_19:1)	(36:2)	743.547	5.2556	C41 H78 N1 O8 P1	0.252224	0.336015	PI(O-34:4)_3.91	alkyl-acyl	(O-34:4)	(O-34:4)	816.515	3.9096	C43 H77 O12 P1	-1.3186	0.223664	PI(O-34:4)_3.91	alkyl-acyl	(O-34:4)	(O-34:4)	816.515	3.9096	C43 H77 O12 P1	-1.35926	0.40821	DGDG(16:1_19:1)_4.27	Digalactosyldiacylglycerol	(16:1_19:1)	(35:2)	930.628
PI(O-13:1_23:2)_5.25	alkyl-acyl	(O-13:1_23:2)	(O-36:3)	846.562	5.249	C45 H83 O12 P1	0.147781	0.208979	PE(35:4)_5.46	diacyl	(35:4)	(35:4)	725.5	5.4624	C40 H72 N1 O8 P1	-0.0285448	0.456803	PI(14:0_18:1)_4.35	diacyl	(14:0_18:1)	(32:1)	808.51	4.3503	C41 H77 O13 P1	0.252122	0.336015	PI(O-13:1_23:2)_5.25	alkyl-acyl	(O-13:1_23:2)	(O-36:3)	846.562	5.249	C45 H83 O12 P1	0.158664	0.225304	PI(O-13:1_23:2)_5.25	alkyl-acyl	(O-13:1_23:2)	(O-36:3)	846.562	5.249	C45 H83 O12 P1	0.101724	0.412449	PE(O-25:6_16:0)_5.05	alkyl-acyl	(O-25:6_16:0)	(O-41:6)	791.583
PG(18:0_18:1)_4.71	diacyl	(18:0_18:1)	(36:1)	776.557	4.7061	C42 H81 O10 P1	0.137204	0.209571	PG(20:4_16:0)_4.43	diacyl	(20:4_16:0)	(36:4)	770.51	4.4251	C42 H75 O10 P1	-0.0284452	0.456805	PI(14:0_16:0)_3.99	diacyl	(14:0_16:0)	(30:0)	782.495	3.9903	C39 H75 O13 P1	0.246641	0.336029	PG(18:0_18:1)_4.71	diacyl	(18:0_18:1)	(36:1)	776.557	4.7061	C42 H81 O10 P1	0.147308	0.225483	PG(18:0_18:1)_4.71	diacyl	(18:0_18:1)	(36:1)	776.557	4.7061	C42 H81 O10 P1	0.094445	0.412484	PE(P-16:3_20:3)_5.24	alkenyl-acyl	(P-16:3_20:3)	(P-36:6)	719.489
PG(18:0_18:1)_5.2	diacyl	(18:0_18:1)	(36:1)	776.557	5.2041	C42 H81 O10 P1	0.141241	0.209345	SPH(d18:0)_1.53	Sphinganine	(d18:0)	(d18:0)	301.298	1.5307	C18 H39 N1 O2	-0.21781	0.456812	PC(15:0_18:1)_5.29	diacyl	(15:0_18:1)	(33:1)	745.562	5.2934	C41 H80 N1 O8 P1	0.244129	0.336036	PG(18:0_18:1)_5.2	diacyl	(18:0_18:1)	(36:1)	776.557	5.2041	C42 H81 O10 P1	0.151642	0.225414	PG(18:0_18:1)_5.2	diacyl	(18:0_18:1)	(36:1)	776.557	5.2041	C42 H81 O10 P1	0.0972227	0.412471	Hex1Cer(d18:0_21:3)_4.97	Ceramide monosaccharides	(d18:0_21:3)	(d39:3)	765.612
PI(O-13:1_21:2)_4.92	alkyl-acyl	(O-13:1_21:2)	(O-34:3)	818.531	4.9216	C43 H79 O12 P1	0.148449	0.208941	PE(32:3)_5.11	diacyl	(32:3)	(32:3)	685.468	5.1079	C37 H68 N1 O8 P1	-0.0454153	0.456814	PI(18:0_18:1)_4.45	diacyl	(18:0_18:1)	(36:1)	864.573	4.4493	C45 H85 O13 P1	0.243777	0.336036	PI(O-13:1_21:2)_4.92	alkyl-acyl	(O-13:1_21:2)	(O-34:3)	818.531	4.9216	C43 H79 O12 P1	0.262286	0.223741	PI(O-13:1_21:2)_4.92	alkyl-acyl	(O-13:1_21:2)	(O-34:3)	818.531	4.9216	C43 H79 O12 P1	0.102184	0.412446	Cer(d20:0_18:0)_6.09	acylsphinganines	(d20:0_18:0)	(d38:0)	595.59
PE(19:1_19:1)_5.56	diacyl	(19:1_19:1)	(38:2)	771.578	5.5586	C43 H82 N1 O8 P1	0.264892	0.204928	DAP(O-13:0_O-5:0)_3.86	dialkyl	(O-13:0_O-5:0)	(O-18:0)	418.308	3.8595	C26 H42 O4	0.121894	0.456815	LBPA(10:0_16:0)_3.28	Monoacylglycerophosphomonoradylglycerols?	(10:0_16:0)	(26:0)	638.416	3.2753	C32 H63 O10 P1	0.243395	0.336037	PE(19:1_19:1)_5.56	diacyl	(19:1_19:1)	(38:2)	771.578	5.5586	C43 H82 N1 O8 P1	0.284399	0.223889	PE(19:1_19:1)_5.56	diacyl	(19:1_19:1)	(38:2)	771.578	5.5586	C43 H82 N1 O8 P1	0.182337	0.412105	WE(O-6:0_12:0)_1.9	Wax monoesters	(O-6:0_12:0)	(O-18:0)	284.272
PI(15:1_16:0)_4.32	diacyl	(15:1_16:0)	(31:1)	794.495	4.323	C40 H75 O13 P1	0.492777	0.204928	SPH(d17:0)_1.32	Sphinganine	(d17:0)	(d17:0)	287.282	1.3195	C17 H37 N1 O2	0.0342381	0.456818	LPG(18:0)_1.39	monoacyl	(18:0)	(18:0)	512.311	1.387	C24 H49 O9 P1	0.242929	0.336039	PI(15:1_16:0)_4.32	diacyl	(15:1_16:0)	(31:1)	794.495	4.323	C40 H75 O13 P1	0.312464	0.223862	PI(15:1_16:0)_4.32	diacyl	(15:1_16:0)	(31:1)	794.495	4.323	C40 H75 O13 P1	0.20033	0.412044	SPH(d16:0)_0.87	Sphinganine	(d16:0)	(d16:0)	273.267
DG(P-17:3_15:2)_5.12	alkenyl-acyl	(P-17:3_15:2)	(P-32:5)	542.433	5.124	C35 H58 O4	0.441227	0.204928	DGDG(15:0_16:0)_4.6	Digalactosyldiacylglycerol	(15:0_16:0)	(31:0)	878.597	4.5952	C46 H86 O15	-0.0278406	0.456819	PG(12:0_14:0)_3.24	diacyl	(12:0_14:0)	(26:0)	638.416	3.2415	C32 H63 O10 P1	0.241218	0.336043	DG(P-17:3_15:2)_5.12	alkenyl-acyl	(P-17:3_15:2)	(P-32:5)	542.433	5.124	C35 H58 O4	0.549508	0.223711	DG(P-17:3_15:2)_5.12	alkenyl-acyl	(P-17:3_15:2)	(P-32:5)	542.433	5.124	C35 H58 O4	0.399895	0.411338	TG(16:0_16:0_18:1)_6.99	triacyl	(16:0_16:0_18:1)	(50:1)	832.752
PI(O-33:4)_3.76	alkyl-acyl	(O-33:4)	(O-33:4)	802.5	3.7576	C42 H75 O12 P1	-0.623364	0.204928	PE(37:4)_5.54	diacyl	(37:4)	(37:4)	753.531	5.5441	C42 H76 N1 O8 P1	-0.0278176	0.456819	DGDG(18:2_18:2)_4.64	Digalactosyldiacylglycerol	(18:2_18:2)	(36:4)	940.612	4.6414	C51 H88 O15	0.238541	0.33605	PI(O-33:4)_3.76	alkyl-acyl	(O-33:4)	(O-33:4)	802.5	3.7576	C42 H75 O12 P1	-0.555871	0.223658	PI(O-33:4)_3.76	alkyl-acyl	(O-33:4)	(O-33:4)	802.5	3.7576	C42 H75 O12 P1	-0.569291	0.408929	MGDG(15:0_16:0)_4.83	Monogalactosyldiacylglycerol	(15:0_16:0)	(31:0)	716.544
PI(14:0_18:1)_4.35	diacyl	(14:0_18:1)	(32:1)	808.51	4.3503	C41 H77 O13 P1	0.286172	0.204928	PC(16:2_19:0)_4.33	diacyl	(16:2_19:0)	(35:2)	771.578	4.3299	C43 H82 N1 O8 P1	-0.0277022	0.456822	LBPA(18:1_14:0)_3.86	Monoacylglycerophosphomonoradylglycerols?	(18:1_14:0)	(32:1)	720.494	3.8561	C38 H73 O10 P1	0.238206	0.336051	PI(14:0_18:1)_4.35	diacyl	(14:0_18:1)	(32:1)	808.51	4.3503	C41 H77 O13 P1	0.307247	0.223867	PI(14:0_18:1)_4.35	diacyl	(14:0_18:1)	(32:1)	808.51	4.3503	C41 H77 O13 P1	0.196985	0.412055	PE(15:0_16:0)_5.29	diacyl	(15:0_16:0)	(31:0)	677.5
PE(13:0_15:0)_4.4	diacyl	(13:0_15:0)	(28:0)	635.453	4.4041	C33 H66 N1 O8 P1	-0.62049	0.204928	SPH(d14:0)_1.13	deoxySphinganine	(d14:0)	(d14:0)	229.241	1.1307	C14 H31 N1 O1	-0.218103	0.456823	SPH(d17:0)_1.68	Sphinganine	(d17:0)	(d17:0)	287.282	1.6835	C17 H37 N1 O2	-0.190011	0.336052	PE(13:0_15:0)_4.4	diacyl	(13:0_15:0)	(28:0)	635.453	4.4041	C33 H66 N1 O8 P1	-0.520072	0.223841	PE(13:0_15:0)_4.4	diacyl	(13:0_15:0)	(28:0)	635.453	4.4041	C33 H66 N1 O8 P1	-0.297586	0.41208	CL(22:0_16:0_18:1_18:1)_6.53	diacyl-diacyl	(22:0_16:0_18:1_18:1)	(74:2)	1489.1
PE(13:0_15:0)_4.56	diacyl	(13:0_15:0)	(28:0)	635.453	4.5626	C33 H66 N1 O8 P1	-0.306727	0.211651	PC(14:0_16:0)_5.09	diacyl	(14:0_16:0)	(30:0)	705.531	5.09	C38 H76 N1 O8 P1	-0.0704019	0.456823	PE(15:0_16:0)_5.12	diacyl	(15:0_16:0)	(31:0)	677.5	5.1205	C36 H72 N1 O8 P1	-0.549777	0.336061	PE(13:0_15:0)_4.56	diacyl	(13:0_15:0)	(28:0)	635.453	4.5626	C33 H66 N1 O8 P1	-0.123242	0.29098	PE(13:0_15:0)_4.56	diacyl	(13:0_15:0)	(28:0)	635.453	4.5626	C33 H66 N1 O8 P1	-0.190429	0.412403	PI(O-35:4)_4.08	alkyl-acyl	(O-35:4)	(O-35:4)	830.531
PE(13:0_15:0)_4.76	diacyl	(13:0_15:0)	(28:0)	635.453	4.7626	C33 H66 N1 O8 P1	-1.15544	0.204928	DG(P-35:8)_4.59	alkenyl-acyl	(P-35:8)	(P-35:8)	578.433	4.5861	C38 H58 O4	-0.132274	0.456824	PG(O-18:1_15:0)_4.63	alkyl-acyl	(O-18:1_15:0)	(O-33:1)	720.53	4.6282	C39 H77 O9 P1	0.234496	0.336061	PE(13:0_15:0)_4.76	diacyl	(13:0_15:0)	(28:0)	635.453	4.7626	C33 H66 N1 O8 P1	-1.06545	0.22379	PE(13:0_15:0)_4.76	diacyl	(13:0_15:0)	(28:0)	635.453	4.7626	C33 H66 N1 O8 P1	-1.12988	0.409097	SPH(d17:0)_2.66	deoxySphinganine	(d17:0)	(d17:0)	271.288
PE(O-49:15)_4.98	alkyl-acyl	(O-49:15)	(O-49:15)	885.567	4.9777	C54 H80 N1 O7 P1	0.161762	0.208198	PE(P-18:1_16:0)_5.37	alkenyl-acyl	(P-18:1_16:0)	(P-34:1)	701.536	5.3723	C39 H76 N1 O7 P1	-0.0271253	0.456835	PG(18:1_19:1)_5.14	diacyl	(18:1_19:1)	(37:2)	788.557	5.1412	C43 H81 O10 P1	0.233621	0.336064	PE(O-49:15)_4.98	alkyl-acyl	(O-49:15)	(O-49:15)	885.567	4.9777	C54 H80 N1 O7 P1	0.173675	0.22507	PE(O-49:15)_4.98	alkyl-acyl	(O-49:15)	(O-49:15)	885.567	4.9777	C54 H80 N1 O7 P1	0.111348	0.412402	PC(14:0_15:0)_4.9	diacyl	(14:0_15:0)	(29:0)	691.515
DG(O-35:7)_5.21	alkyl-acyl	(O-35:7)	(O-35:7)	582.465	5.2099	C38 H62 O4	0.593518	0.204928	Cer(d15:0_31:3)_6.18	acylceramides	(d15:0_31:3)	(d46:3)	715.648	6.1773	C46 H85 N1 O4	0.283772	0.456836	PE(19:1_19:1)_5.56	diacyl	(19:1_19:1)	(38:2)	771.578	5.5586	C43 H82 N1 O8 P1	0.233373	0.336064	DG(O-35:7)_5.21	alkyl-acyl	(O-35:7)	(O-35:7)	582.465	5.2099	C38 H62 O4	0.578176	0.223769	DG(O-35:7)_5.21	alkyl-acyl	(O-35:7)	(O-35:7)	582.465	5.2099	C38 H62 O4	0.466387	0.410647	SPH(d16:0)_1.2	Sphinganine	(d16:0)	(d16:0)	273.267
DG(P-35:8)_4.59	alkenyl-acyl	(P-35:8)	(P-35:8)	578.433	4.5861	C38 H58 O4	0.325702	0.204928	PC(14:0_15:1)_4.79	diacyl	(14:0_15:1)	(29:1)	689.5	4.7927	C37 H72 N1 O8 P1	0.188917	0.456839	CL(22:0_16:0_16:0_18:1)_6.63	diacyl-diacyl	(22:0_16:0_16:0_18:1)	(72:1)	1463.08	6.6258	C81 H156 O17 P2	0.232415	0.336067	DG(P-35:8)_4.59	alkenyl-acyl	(P-35:8)	(P-35:8)	578.433	4.5861	C38 H58 O4	0.427454	0.22389	DG(P-35:8)_4.59	alkenyl-acyl	(P-35:8)	(P-35:8)	578.433	4.5861	C38 H58 O4	0.378378	0.411078	SPH(d16:0)_1.72	Sphinganine	(d16:0)	(d16:0)	273.267
PC(15:2_14:1)_4.74	diacyl	(15:2_14:1)	(29:3)	685.468	4.7405	C37 H68 N1 O8 P1	-0.415553	0.204928	PG(O-19:2_16:1)_4.46	alkyl-acyl	(O-19:2_16:1)	(O-35:3)	744.53	4.4624	C41 H77 O9 P1	-0.446576	0.45684	PG(P-16:3_23:3)_1.2	alkenyl-acyl	(P-16:3_23:3)	(P-39:6)	792.53	1.1983	C45 H77 O9 P1	1.61823	0.336072	PC(15:2_14:1)_4.74	diacyl	(15:2_14:1)	(29:3)	685.468	4.7405	C37 H68 N1 O8 P1	-0.317776	0.224471	PC(15:2_14:1)_4.74	diacyl	(15:2_14:1)	(29:3)	685.468	4.7405	C37 H68 N1 O8 P1	0.0741031	0.447881	PG(O-17:2_17:2)_4.54	alkyl-acyl	(O-17:2_17:2)	(O-34:4)	728.499
PE(16:1_16:1)_4.56	diacyl	(16:1_16:1)	(32:2)	687.484	4.5551	C37 H70 N1 O8 P1	0.364345	0.204928	PC(14:0_19:1)_5.61	diacyl	(14:0_19:1)	(33:1)	745.562	5.6086	C41 H80 N1 O8 P1	0.130163	0.456842	LPG(30:1)_4.26	monoacyl	(30:1)	(30:1)	678.484	4.2552	C36 H71 O9 P1	0.229589	0.336075	PE(16:1_16:1)_4.56	diacyl	(16:1_16:1)	(32:2)	687.484	4.5551	C37 H70 N1 O8 P1	0.391176	0.223798	PE(16:1_16:1)_4.56	diacyl	(16:1_16:1)	(32:2)	687.484	4.5551	C37 H70 N1 O8 P1	0.250795	0.411903	PE(P-16:3_20:3)_7.74	alkenyl-acyl	(P-16:3_20:3)	(P-36:6)	719.489
PG(P-16:3_23:3)_1.2	alkenyl-acyl	(P-16:3_23:3)	(P-39:6)	792.53	1.1983	C45 H77 O9 P1	2.82189	0.204928	DG(O-22:5_15:0)_4.31	alkyl-acyl	(O-22:5_15:0)	(O-37:5)	614.527	4.3113	C40 H70 O4	-0.121703	0.456843	BisMePA(16:1_14:0)_5.05	diacyl	(16:1_14:0)	(30:1)	646.457	5.0494	C35 H67 O8 P1	-0.484912	0.336075	PG(P-16:3_23:3)_1.2	alkenyl-acyl	(P-16:3_23:3)	(P-39:6)	792.53	1.1983	C45 H77 O9 P1	1.20398	0.238713	PG(P-16:3_23:3)_1.2	alkenyl-acyl	(P-16:3_23:3)	(P-39:6)	792.53	1.1983	C45 H77 O9 P1	2.81374	0.407435	PG(O-18:3_16:0)_4.59	alkyl-acyl	(O-18:3_16:0)	(O-34:3)	730.515
SPH(d16:0)_0.87	Sphinganine	(d16:0)	(d16:0)	273.267	0.8671	C16 H35 N1 O2	-0.737905	0.204928	CL(20:0_16:0_16:0_18:1)_6.7	diacyl-diacyl	(20:0_16:0_16:0_18:1)	(70:1)	1435.05	6.7008	C79 H152 O17 P2	-0.026709	0.456844	LBPA(20:2_16:0)_4.45	Monoacylglycerophosphomonoradylglycerols?	(20:2_16:0)	(36:2)	774.541	4.4459	C42 H79 O10 P1	0.229173	0.336076	SPH(d16:0)_0.87	Sphinganine	(d16:0)	(d16:0)	273.267	0.8671	C16 H35 N1 O2	-0.676961	0.223598	SPH(d16:0)_0.87	Sphinganine	(d16:0)	(d16:0)	273.267	0.8671	C16 H35 N1 O2	-0.806687	0.406449	SPH(d16:0)_1.8	Sphinganine	(d16:0)	(d16:0)	273.267
PG(P-16:3_23:3)_3.16	alkenyl-acyl	(P-16:3_23:3)	(P-39:6)	792.53	3.1589	C45 H77 O9 P1	1.28527	0.208578	TG(16:0_18:0_18:1)_7.15	triacyl	(16:0_18:0_18:1)	(52:1)	860.783	7.1502	C55 H104 O6	-0.177817	0.456846	PG(16:3_18:3)_4.08	diacyl	(16:3_18:3)	(34:6)	738.447	4.0802	C40 H67 O10 P1	0.226084	0.336085	PG(P-16:3_23:3)_3.16	alkenyl-acyl	(P-16:3_23:3)	(P-39:6)	792.53	3.1589	C45 H77 O9 P1	1.61735	0.22389	PG(P-16:3_23:3)_3.16	alkenyl-acyl	(P-16:3_23:3)	(P-39:6)	792.53	3.1589	C45 H77 O9 P1	2.0249	0.408555	PG(P-16:3_23:3)_7.19	alkenyl-acyl	(P-16:3_23:3)	(P-39:6)	792.53
PG(P-16:3_23:3)_5.82	alkenyl-acyl	(P-16:3_23:3)	(P-39:6)	792.53	5.8153	C45 H77 O9 P1	-0.0783101	0.278594	LPE(19:1)_2.65	monoacyl	(19:1)	(19:1)	493.317	2.649	C24 H48 N1 O7 P1	-0.0266442	0.456846	PG(16:3_18:3)_4.22	diacyl	(16:3_18:3)	(34:6)	738.447	4.221	C40 H67 O10 P1	0.226084	0.336085	PG(P-16:3_23:3)_5.82	alkenyl-acyl	(P-16:3_23:3)	(P-39:6)	792.53	5.8153	C45 H77 O9 P1	-0.0322792	0.315225	PG(P-16:3_23:3)_5.82	alkenyl-acyl	(P-16:3_23:3)	(P-39:6)	792.53	5.8153	C45 H77 O9 P1	-0.0485737	0.459972	PEt(17:2_16:0)_3.87	diacyl	(17:2_16:0)	(33:2)	686.489
PG(P-16:3_23:3)_7.19	alkenyl-acyl	(P-16:3_23:3)	(P-39:6)	792.53	7.187	C45 H77 O9 P1	0.506835	0.208936	MGDG(16:0_18:0)_5.31	Monogalactosyldiacylglycerol	(16:0_18:0)	(34:0)	758.591	5.3141	C43 H82 O10	-0.0266437	0.456846	SPH(d18:0)_2.09	Sphinganine	(d18:0)	(d18:0)	301.298	2.0931	C18 H39 N1 O2	-0.32324	0.336086	PG(P-16:3_23:3)_7.19	alkenyl-acyl	(P-16:3_23:3)	(P-39:6)	792.53	7.187	C45 H77 O9 P1	1.09959	0.223598	PG(P-16:3_23:3)_7.19	alkenyl-acyl	(P-16:3_23:3)	(P-39:6)	792.53	7.187	C45 H77 O9 P1	-0.508076	0.412144	TG(O-16:0_24:8)_3.88	alkyl-acyl	(O-16:0_24:8)	(O-40:8)	664.507
PG(P-16:3_23:3)_8.4	alkenyl-acyl	(P-16:3_23:3)	(P-39:6)	792.53	8.3963	C45 H77 O9 P1	-0.27025	0.276638	PE(O-16:1_16:0)_5.38	alkyl-acyl	(O-16:1_16:0)	(O-32:1)	675.52	5.3797	C37 H74 N1 O7 P1	-0.0266357	0.456846	PG(O-18:2_18:1)_4.59	alkyl-acyl	(O-18:2_18:1)	(O-36:3)	758.546	4.5864	C42 H79 O9 P1	0.221593	0.336098	PG(P-16:3_23:3)_8.4	alkenyl-acyl	(P-16:3_23:3)	(P-39:6)	792.53	8.3963	C45 H77 O9 P1	0.691311	0.223863	PG(P-16:3_23:3)_8.4	alkenyl-acyl	(P-16:3_23:3)	(P-39:6)	792.53	8.3963	C45 H77 O9 P1	-1.44492	0.41005	Cer(d19:0_21:1)_6.38	acylsphingosines	(d19:0_21:1)	(d40:1)	621.606
MGDG(14:0_18:1)_4.76	Monogalactosyldiacylglycerol	(14:0_18:1)	(32:1)	728.544	4.7636	C41 H76 O10	0.357669	0.224487	PG(16:0_16:0)_4.39	diacyl	(16:0_16:0)	(32:0)	722.51	4.3929	C38 H75 O10 P1	0.0500397	0.456846	TG(41:11_11:0)_3.53	triacyl	(41:11_11:0)	(52:11)	840.627	3.5294	C55 H84 O6	-0.249493	0.3361	MGDG(14:0_18:1)_4.76	Monogalactosyldiacylglycerol	(14:0_18:1)	(32:1)	728.544	4.7636	C41 H76 O10	-0.302754	0.239278	MGDG(14:0_18:1)_4.76	Monogalactosyldiacylglycerol	(14:0_18:1)	(32:1)	728.544	4.7636	C41 H76 O10	1.27571	0.399182	SPH(d14:0)_1.13	deoxySphinganine	(d14:0)	(d14:0)	229.241
PC(13:0_15:0)_4.71	diacyl	(13:0_15:0)	(28:0)	677.5	4.7063	C36 H72 N1 O8 P1	-0.277887	0.204928	PE(P-16:3_20:3)_3.06	alkenyl-acyl	(P-16:3_20:3)	(P-36:6)	719.489	3.0648	C41 H70 N1 O7 P1	-0.0835145	0.456847	LPG(16:0)_1.56	monoacyl	(16:0)	(16:0)	484.28	1.5608	C22 H45 O9 P1	0.218917	0.336105	PC(13:0_15:0)_4.71	diacyl	(13:0_15:0)	(28:0)	677.5	4.7063	C36 H72 N1 O8 P1	-0.0682257	0.27715	PC(13:0_15:0)_4.71	diacyl	(13:0_15:0)	(28:0)	677.5	4.7063	C36 H72 N1 O8 P1	-0.284452	0.411998	DGDG(16:1_18:1)_4.25	Digalactosyldiacylglycerol	(16:1_18:1)	(34:2)	916.612
PC(13:0_15:0)_4.78	diacyl	(13:0_15:0)	(28:0)	677.5	4.7821	C36 H72 N1 O8 P1	-0.267004	0.204928	PE(15:0_16:0)_5.12	diacyl	(15:0_16:0)	(31:0)	677.5	5.1205	C36 H72 N1 O8 P1	0.0547351	0.456848	CL(16:0_16:0_16:1_18:1)_6.76	diacyl-diacyl	(16:0_16:0_16:1_18:1)	(66:2)	1376.97	6.7594	C75 H142 O17 P2	0.217847	0.336108	PC(13:0_15:0)_4.78	diacyl	(13:0_15:0)	(28:0)	677.5	4.7821	C36 H72 N1 O8 P1	-0.0681414	0.277203	PC(13:0_15:0)_4.78	diacyl	(13:0_15:0)	(28:0)	677.5	4.7821	C36 H72 N1 O8 P1	-0.284101	0.411998	TG(O-13:0_17:2_3:0)_5.38	alkyl-acyl	(O-13:0_17:2_3:0)	(O-33:2)	578.491
PC(13:0_15:0)_4.97	diacyl	(13:0_15:0)	(28:0)	677.5	4.9699	C36 H72 N1 O8 P1	-0.244797	0.204928	LBPA(18:0_18:1)_4.84	Monoacylglycerophosphomonoradylglycerols?	(18:0_18:1)	(36:1)	776.557	4.8428	C42 H81 O10 P1	-0.0264648	0.45685	PG(32:1)_4.04	diacyl	(32:1)	(32:1)	720.494	4.0378	C38 H73 O10 P1	0.275278	0.336111	PC(13:0_15:0)_4.97	diacyl	(13:0_15:0)	(28:0)	677.5	4.9699	C36 H72 N1 O8 P1	-0.204046	0.224151	PC(13:0_15:0)_4.97	diacyl	(13:0_15:0)	(28:0)	677.5	4.9699	C36 H72 N1 O8 P1	-0.575845	0.411069	TG(16:0_18:0_18:1)_7.15	triacyl	(16:0_18:0_18:1)	(52:1)	860.783
PE(P-23:7_16:0)_5.16	alkenyl-acyl	(P-23:7_16:0)	(P-39:7)	759.52	5.1628	C44 H74 N1 O7 P1	0.486	0.204928	PE(17:1_17:1)_4.93	diacyl	(17:1_17:1)	(34:2)	715.515	4.9301	C39 H74 N1 O8 P1	-0.026413	0.456851	PC(12:0_13:0)_4.24	diacyl	(12:0_13:0)	(25:0)	635.453	4.2392	C33 H66 N1 O8 P1	0.422857	0.336113	PE(P-23:7_16:0)_5.16	alkenyl-acyl	(P-23:7_16:0)	(P-39:7)	759.52	5.1628	C44 H74 N1 O7 P1	0.473667	0.222989	PE(P-23:7_16:0)_5.16	alkenyl-acyl	(P-23:7_16:0)	(P-39:7)	759.52	5.1628	C44 H74 N1 O7 P1	0.402233	0.409176	SPH(d17:0)_1.32	Sphinganine	(d17:0)	(d17:0)	287.282
PE(P-16:0_16:0)_5.4	alkenyl-acyl	(P-16:0_16:0)	(P-32:0)	675.52	5.3975	C37 H74 N1 O7 P1	0.379293	0.204928	PI(O-13:1_23:2)_5.25	alkyl-acyl	(O-13:1_23:2)	(O-36:3)	846.562	5.249	C45 H83 O12 P1	-0.0262693	0.456854	PE(P-16:0_16:1)_5.03	alkenyl-acyl	(P-16:0_16:1)	(P-32:1)	673.505	5.0318	C37 H72 N1 O7 P1	0.215881	0.336114	PE(P-16:0_16:0)_5.4	alkenyl-acyl	(P-16:0_16:0)	(P-32:0)	675.52	5.3975	C37 H74 N1 O7 P1	0.407225	0.223787	PE(P-16:0_16:0)_5.4	alkenyl-acyl	(P-16:0_16:0)	(P-32:0)	675.52	5.3975	C37 H74 N1 O7 P1	0.261084	0.411878	PE(15:0_16:0)_6.12	diacyl	(15:0_16:0)	(31:0)	677.5
PE(P-16:3_23:1)_4.55	alkenyl-acyl	(P-16:3_23:1)	(P-39:4)	765.567	4.5481	C44 H80 N1 O7 P1	0.326393	0.204928	DG(16:0_26:8)_4.56	diacyl	(16:0_26:8)	(42:8)	692.538	4.5563	C45 H72 O5	-0.0261826	0.456856	DG(23:6_15:0)_4.09	diacyl	(23:6_15:0)	(38:6)	640.507	4.0897	C41 H68 O5	-0.307283	0.336114	PE(P-16:3_23:1)_4.55	alkenyl-acyl	(P-16:3_23:1)	(P-39:4)	765.567	4.5481	C44 H80 N1 O7 P1	0.35043	0.223828	PE(P-16:3_23:1)_4.55	alkenyl-acyl	(P-16:3_23:1)	(P-39:4)	765.567	4.5481	C44 H80 N1 O7 P1	0.224671	0.411971	PG(29:7_16:0)_4.15	diacyl	(29:7_16:0)	(45:7)	890.604
PG(16:0_18:0)_4.94	diacyl	(16:0_18:0)	(34:0)	750.541	4.9378	C40 H79 O10 P1	0.311506	0.204928	PG(O-16:1_16:0)_4.31	alkyl-acyl	(O-16:1_16:0)	(O-32:1)	706.515	4.3068	C38 H75 O9 P1	-0.0261813	0.456856	CL(16:0_18:0_16:1_18:1)_6.91	diacyl-diacyl	(16:0_18:0_16:1_18:1)	(68:2)	1405	6.9058	C77 H146 O17 P2	0.214868	0.336117	PG(16:0_18:0)_4.94	diacyl	(16:0_18:0)	(34:0)	750.541	4.9378	C40 H79 O10 P1	0.334446	0.223842	PG(16:0_18:0)_4.94	diacyl	(16:0_18:0)	(34:0)	750.541	4.9378	C40 H79 O10 P1	0.214424	0.412	SPH(d18:1)_2.95	deoxySphingosine	(d18:1)	(d18:1)	283.288
PE(O-29:5_16:0)_4.71	alkyl-acyl	(O-29:5_16:0)	(O-45:5)	849.661	4.7109	C50 H92 N1 O7 P1	0.399928	0.204928	PI(O-18:0_16:0)_4.22	alkyl-acyl	(O-18:0_16:0)	(O-34:0)	824.578	4.2223	C43 H85 O12 P1	-0.0261743	0.456856	DGDG(16:0_16:0)_4.71	Digalactosyldiacylglycerol	(16:0_16:0)	(32:0)	892.612	4.71	C47 H88 O15	0.214236	0.336119	PE(O-29:5_16:0)_4.71	alkyl-acyl	(O-29:5_16:0)	(O-45:5)	849.661	4.7109	C50 H92 N1 O7 P1	0.429379	0.223774	PE(O-29:5_16:0)_4.71	alkyl-acyl	(O-29:5_16:0)	(O-45:5)	849.661	4.7109	C50 H92 N1 O7 P1	0.275288	0.411847	DG(16:0_17:2)_5.34	diacyl	(16:0_17:2)	(33:2)	578.491
PE(O-16:1_16:0)_5.23	alkyl-acyl	(O-16:1_16:0)	(O-32:1)	675.52	5.2307	C37 H74 N1 O7 P1	0.327201	0.204928	LBPA(16:0_19:1)_4.62	Monoacylglycerophosphomonoradylglycerols?	(16:0_19:1)	(35:1)	762.541	4.6176	C41 H79 O10 P1	-0.0261741	0.456856	FA(18:2)_0.14	Unsaturated fatty acids	(18:2)	(18:2)	280.24	0.1401	C18 H32 O2	-0.639465	0.336122	PE(O-16:1_16:0)_5.23	alkyl-acyl	(O-16:1_16:0)	(O-32:1)	675.52	5.2307	C37 H74 N1 O7 P1	0.654003	0.223689	PE(O-16:1_16:0)_5.23	alkyl-acyl	(O-16:1_16:0)	(O-32:1)	675.52	5.2307	C37 H74 N1 O7 P1	0.225227	0.411969	DGDG(14:0_19:1)_4.53	Digalactosyldiacylglycerol	(14:0_19:1)	(33:1)	904.612
PE(O-16:1_16:0)_5.38	alkyl-acyl	(O-16:1_16:0)	(O-32:1)	675.52	5.3797	C37 H74 N1 O7 P1	0.14984	0.208863	DGDG(16:0_19:1)_4.99	Digalactosyldiacylglycerol	(16:0_19:1)	(35:1)	932.644	4.9927	C50 H92 O15	-0.0260785	0.456858	PE(P-16:1_14:0)_4.7	alkenyl-acyl	(P-16:1_14:0)	(P-30:1)	645.473	4.6989	C35 H68 N1 O7 P1	0.213113	0.336122	PE(O-16:1_16:0)_5.38	alkyl-acyl	(O-16:1_16:0)	(O-32:1)	675.52	5.3797	C37 H74 N1 O7 P1	1.54052	0.223618	PE(O-16:1_16:0)_5.38	alkyl-acyl	(O-16:1_16:0)	(O-32:1)	675.52	5.3797	C37 H74 N1 O7 P1	0.103142	0.412442	TG(16:0_16:0_16:0)_7.01	triacyl	(16:0_16:0_16:0)	(48:0)	806.736
PG(18:1_19:1)_5.14	diacyl	(18:1_19:1)	(37:2)	788.557	5.1412	C43 H81 O10 P1	0.265173	0.204928	DG(20:1_16:0)_6.86	diacyl	(20:1_16:0)	(36:1)	622.554	6.8579	C39 H74 O5	-0.892251	0.456861	PG(16:0_18:1)_5.39	diacyl	(16:0_18:1)	(34:1)	748.525	5.3881	C40 H77 O10 P1	0.210918	0.336129	PG(18:1_19:1)_5.14	diacyl	(18:1_19:1)	(37:2)	788.557	5.1412	C43 H81 O10 P1	0.284701	0.223889	PG(18:1_19:1)_5.14	diacyl	(18:1_19:1)	(37:2)	788.557	5.1412	C43 H81 O10 P1	0.918481	0.404485	Cer(d18:0_17:1)_4.52	acylsphingosines	(d18:0_17:1)	(d35:1)	551.528
PG(O-16:1_15:0)_4.36	alkyl-acyl	(O-16:1_15:0)	(O-31:1)	692.499	4.3632	C37 H73 O9 P1	0.793574	0.204928	SQDG(16:1_16:1)_4.56	Sulfoquinovosyldiacylglycerol	(16:1_16:1)	(32:2)	790.49	4.5634	C41 H74 O12 S1	-0.0258473	0.456864	CL(48:7_16:0_18:1)_7.04	diacyl-diacyl	(48:7_16:0_18:1)	(82:8)	1589.13	7.0386	C91 H162 O17 P2	0.210458	0.33613	PG(O-16:1_15:0)_4.36	alkyl-acyl	(O-16:1_15:0)	(O-31:1)	692.499	4.3632	C37 H73 O9 P1	0.820049	0.222596	PG(O-16:1_15:0)_4.36	alkyl-acyl	(O-16:1_15:0)	(O-31:1)	692.499	4.3632	C37 H73 O9 P1	0.507996	0.409819	WE(O-38:9)_4.1	Wax monoesters	(O-38:9)	(O-38:9)	546.444
PC(14:0_16:0)_5.09	diacyl	(14:0_16:0)	(30:0)	705.531	5.09	C38 H76 N1 O8 P1	-0.421971	0.204928	DGDG(16:0_18:0)_5.08	Digalactosyldiacylglycerol	(16:0_18:0)	(34:0)	920.644	5.0761	C49 H92 O15	-0.0257987	0.456865	PE(16:0_16:1)_5.03	diacyl	(16:0_16:1)	(32:1)	689.5	5.0294	C37 H72 N1 O8 P1	0.210188	0.336131	PC(14:0_16:0)_5.09	diacyl	(14:0_16:0)	(30:0)	705.531	5.09	C38 H76 N1 O8 P1	-0.378947	0.223904	PC(14:0_16:0)_5.09	diacyl	(14:0_16:0)	(30:0)	705.531	5.09	C38 H76 N1 O8 P1	-0.286907	0.411753	SPH(d16:0)_0.76	Sphinganine	(d16:0)	(d16:0)	273.267
PC(15:0_15:0)_5.35	diacyl	(15:0_15:0)	(30:0)	705.531	5.3489	C38 H76 N1 O8 P1	-0.759451	0.204928	LBPA(16:1_18:1)_4.19	Monoacylglycerophosphomonoradylglycerols?	(16:1_18:1)	(34:2)	746.51	4.1872	C40 H75 O10 P1	-0.02579	0.456865	PE(P-16:3_20:3)_8.36	alkenyl-acyl	(P-16:3_20:3)	(P-36:6)	719.489	8.3598	C41 H70 N1 O7 P1	-0.54665	0.336133	PC(15:0_15:0)_5.35	diacyl	(15:0_15:0)	(30:0)	705.531	5.3489	C38 H76 N1 O8 P1	-0.721668	0.223805	PC(15:0_15:0)_5.35	diacyl	(15:0_15:0)	(30:0)	705.531	5.3489	C38 H76 N1 O8 P1	-0.603199	0.410982	TG(24:7_16:2)_7.76	triacyl	(24:7_16:2)	(40:9)	676.47
PE(P-19:1_16:0)_5.56	alkenyl-acyl	(P-19:1_16:0)	(P-35:1)	715.552	5.5622	C40 H78 N1 O7 P1	0.161102	0.208234	PI(O-32:1)_3.91	alkyl-acyl	(O-32:1)	(O-32:1)	794.531	3.9096	C41 H79 O12 P1	-0.0504036	0.456866	LBPA(18:0_19:1)_5.42	Monoacylglycerophosphomonoradylglycerols?	(18:0_19:1)	(37:1)	790.572	5.4169	C43 H83 O10 P1	0.208782	0.336136	PE(P-19:1_16:0)_5.56	alkenyl-acyl	(P-19:1_16:0)	(P-35:1)	715.552	5.5622	C40 H78 N1 O7 P1	0.172966	0.225081	PE(P-19:1_16:0)_5.56	alkenyl-acyl	(P-19:1_16:0)	(P-35:1)	715.552	5.5622	C40 H78 N1 O7 P1	0.110894	0.412404	PA(O-27:7_16:0)_5.04	alkyl-acyl	(O-27:7_16:0)	(O-43:7)	774.556
PC(15:1_17:1)_4.45	diacyl	(15:1_17:1)	(32:2)	729.531	4.4508	C40 H76 N1 O8 P1	0.382363	0.204928	PG(16:0_18:1)_5.2	diacyl	(16:0_18:1)	(34:1)	748.525	5.2034	C40 H77 O10 P1	-0.0256876	0.456867	LPE(17:1)_1.59	monoacyl	(17:1)	(17:1)	465.286	1.5863	C22 H44 N1 O7 P1	0.208674	0.336136	PC(15:1_17:1)_4.45	diacyl	(15:1_17:1)	(32:2)	729.531	4.4508	C40 H76 N1 O8 P1	0.410522	0.223785	PC(15:1_17:1)_4.45	diacyl	(15:1_17:1)	(32:2)	729.531	4.4508	C40 H76 N1 O8 P1	0.263198	0.411874	DG(P-6:0_17:0)_4.26	alkenyl-acyl	(P-6:0_17:0)	(P-23:0)	426.371
PE(P-16:1_14:0)_4.7	alkenyl-acyl	(P-16:1_14:0)	(P-30:1)	645.473	4.6989	C35 H68 N1 O7 P1	0.241895	0.204928	SPH(d19:1)_2.97	Sphingosine	(d19:1)	(d19:1)	313.298	2.9733	C19 H39 N1 O2	-0.0510104	0.456869	PE(36:1)_5.06	diacyl	(36:1)	(36:1)	745.562	5.0629	C41 H80 N1 O8 P1	0.208563	0.336136	PE(P-16:1_14:0)_4.7	alkenyl-acyl	(P-16:1_14:0)	(P-30:1)	645.473	4.6989	C35 H68 N1 O7 P1	0.259709	0.223916	PE(P-16:1_14:0)_4.7	alkenyl-acyl	(P-16:1_14:0)	(P-30:1)	645.473	4.6989	C35 H68 N1 O7 P1	0.166507	0.412164	TG(O-12:0_16:0_4:0)_5.43	alkyl-acyl	(O-12:0_16:0_4:0)	(O-32:0)	568.507
PC(P-25:8_17:1)_4.2	alkenyl-acyl	(P-25:8_17:1)	(P-42:9)	839.583	4.2025	C50 H82 N1 O7 P1	-0.803605	0.208473	LPE(19:1)_2.32	monoacyl	(19:1)	(19:1)	493.317	2.3177	C24 H48 N1 O7 P1	-0.0255786	0.45687	PC(15:0_15:0)_5.35	diacyl	(15:0_15:0)	(30:0)	705.531	5.3489	C38 H76 N1 O8 P1	-0.503781	0.336138	PC(P-25:8_17:1)_4.2	alkenyl-acyl	(P-25:8_17:1)	(P-42:9)	839.583	4.2025	C50 H82 N1 O7 P1	-0.633638	0.242711	PC(P-25:8_17:1)_4.2	alkenyl-acyl	(P-25:8_17:1)	(P-42:9)	839.583	4.2025	C50 H82 N1 O7 P1	-1.99669	0.392096	PG(O-36:5)_4.94	alkyl-acyl	(O-36:5)	(O-36:5)	754.515
MGDG(16:0_18:1)_5.06	Monogalactosyldiacylglycerol	(16:0_18:1)	(34:1)	756.575	5.0591	C43 H80 O10	0.313723	0.204928	PE(P-18:1_16:0)_5.55	alkenyl-acyl	(P-18:1_16:0)	(P-34:1)	701.536	5.552	C39 H76 N1 O7 P1	-0.0255461	0.456871	TG(24:7_16:2)_2.43	triacyl	(24:7_16:2)	(40:9)	676.47	2.433	C43 H64 O6	0.178326	0.336145	MGDG(16:0_18:1)_5.06	Monogalactosyldiacylglycerol	(16:0_18:1)	(34:1)	756.575	5.0591	C43 H80 O10	0.336827	0.22384	MGDG(16:0_18:1)_5.06	Monogalactosyldiacylglycerol	(16:0_18:1)	(34:1)	756.575	5.0591	C43 H80 O10	0.21595	0.411996	SPH(d16:1)_1.37	Sphingosine	(d16:1)	(d16:1)	271.251
PC(15:0_15:1)_4.98	diacyl	(15:0_15:1)	(30:1)	703.515	4.9839	C38 H74 N1 O8 P1	0.19001	0.20665	PE(O-45:14)_4.66	alkyl-acyl	(O-45:14)	(O-45:14)	831.52	4.6593	C50 H74 N1 O7 P1	-0.025486	0.456872	PG(O-17:2_16:0)_4.44	alkyl-acyl	(O-17:2_16:0)	(O-33:2)	718.515	4.4441	C39 H75 O9 P1	0.200393	0.336161	PC(15:0_15:1)_4.98	diacyl	(15:0_15:1)	(30:1)	703.515	4.9839	C38 H74 N1 O8 P1	0.204003	0.224609	PC(15:0_15:1)_4.98	diacyl	(15:0_15:1)	(30:1)	703.515	4.9839	C38 H74 N1 O8 P1	1.01787	0.405858	SPH(d17:0)_1.61	Sphinganine	(d17:0)	(d17:0)	287.282
PC(15:0_15:1)_5.1	diacyl	(15:0_15:1)	(30:1)	703.515	5.1031	C38 H74 N1 O8 P1	0.173876	0.207527	TG(24:7_16:2)_1.06	triacyl	(24:7_16:2)	(40:9)	676.47	1.0573	C43 H64 O6	0.077231	0.456872	LBPA(16:1_16:0)_3.56	Monoacylglycerophosphomonoradylglycerols?	(16:1_16:0)	(32:1)	720.494	3.5575	C38 H73 O10 P1	0.188126	0.336162	PC(15:0_15:1)_5.1	diacyl	(15:0_15:1)	(30:1)	703.515	5.1031	C38 H74 N1 O8 P1	0.18668	0.22487	PC(15:0_15:1)_5.1	diacyl	(15:0_15:1)	(30:1)	703.515	5.1031	C38 H74 N1 O8 P1	1.12883	0.40618	LBPA(16:1_16:0)_3.56	Monoacylglycerophosphomonoradylglycerols?	(16:1_16:0)	(32:1)	720.494
PC(17:1_19:1)_5.54	diacyl	(17:1_19:1)	(36:2)	785.593	5.5387	C44 H84 N1 O8 P1	0.107698	0.262887	PE(15:0_15:0)_4.89	diacyl	(15:0_15:0)	(30:0)	663.484	4.8883	C35 H70 N1 O8 P1	-0.0517554	0.456873	PE(18:1_19:1)_5.3	diacyl	(18:1_19:1)	(37:2)	757.562	5.3027	C42 H80 N1 O8 P1	0.199484	0.336164	PC(17:1_19:1)_5.54	diacyl	(17:1_19:1)	(36:2)	785.593	5.5387	C44 H84 N1 O8 P1	0.13355	0.27218	PC(17:1_19:1)_5.54	diacyl	(17:1_19:1)	(36:2)	785.593	5.5387	C44 H84 N1 O8 P1	-0.00170651	0.473946	DG(O-35:7)_5.21	alkyl-acyl	(O-35:7)	(O-35:7)	582.465
PC(17:1_19:1)_5.71	diacyl	(17:1_19:1)	(36:2)	785.593	5.7134	C44 H84 N1 O8 P1	0.11163	0.262427	LBPA(17:1_19:1)_4.94	Monoacylglycerophosphomonoradylglycerols?	(17:1_19:1)	(36:2)	774.541	4.9383	C42 H79 O10 P1	-0.0253515	0.456875	PI(O-16:0_16:0)_3.92	alkyl-acyl	(O-16:0_16:0)	(O-32:0)	796.547	3.9192	C41 H81 O12 P1	0.198891	0.336166	PC(17:1_19:1)_5.71	diacyl	(17:1_19:1)	(36:2)	785.593	5.7134	C44 H84 N1 O8 P1	0.138426	0.271659	PC(17:1_19:1)_5.71	diacyl	(17:1_19:1)	(36:2)	785.593	5.7134	C44 H84 N1 O8 P1	-0.00176882	0.473938	LBPA(17:1_19:1)_4.94	Monoacylglycerophosphomonoradylglycerols?	(17:1_19:1)	(36:2)	774.541
PE(O-13:0_23:7)_6.02	alkyl-acyl	(O-13:0_23:7)	(O-36:7)	719.489	6.0213	C41 H70 N1 O7 P1	0.492693	0.204928	BisMePA(33:2)_5.71	diacyl	(33:2)	(33:2)	686.489	5.7111	C38 H71 O8 P1	-0.0253498	0.456875	PC(14:0_19:1)_5.61	diacyl	(14:0_19:1)	(33:1)	745.562	5.6086	C41 H80 N1 O8 P1	0.198516	0.336167	PE(O-13:0_23:7)_6.02	alkyl-acyl	(O-13:0_23:7)	(O-36:7)	719.489	6.0213	C41 H70 N1 O7 P1	0.509755	0.22344	PE(O-13:0_23:7)_6.02	alkyl-acyl	(O-13:0_23:7)	(O-36:7)	719.489	6.0213	C41 H70 N1 O7 P1	0.443032	0.410717	FA(16:1)_2.35	Unsaturated fatty acids	(16:1)	(16:1)	254.225
PC(O-14:1_14:0)_4.97	alkyl-acyl	(O-14:1_14:0)	(O-28:1)	661.505	4.9748	C36 H72 N1 O7 P1	0.31757	0.204928	PC(15:0_18:1)_5.29	diacyl	(15:0_18:1)	(33:1)	745.562	5.2934	C41 H80 N1 O8 P1	0.14283	0.456875	PE(16:0_19:1)_5.5	diacyl	(16:0_19:1)	(35:1)	731.547	5.5031	C40 H78 N1 O8 P1	0.197962	0.336169	PC(O-14:1_14:0)_4.97	alkyl-acyl	(O-14:1_14:0)	(O-28:1)	661.505	4.9748	C36 H72 N1 O7 P1	0.340957	0.223836	PC(O-14:1_14:0)_4.97	alkyl-acyl	(O-14:1_14:0)	(O-28:1)	661.505	4.9748	C36 H72 N1 O7 P1	0.218598	0.411988	Hex2Cer(d20:1_17:0)_4.76	Ceramide disaccharides	(d20:1_17:0)	(d37:1)	903.665
PC(P-13:1_16:1)_4.85	alkenyl-acyl	(P-13:1_16:1)	(P-29:2)	671.489	4.8503	C37 H70 N1 O7 P1	0.198253	0.20621	DG(O-14:1_16:0)_4.51	alkyl-acyl	(O-14:1_16:0)	(O-30:1)	524.481	4.5124	C33 H64 O4	-0.0609775	0.456879	PE(O-16:1_14:0)_5.3	alkyl-acyl	(O-16:1_14:0)	(O-30:1)	647.489	5.2951	C35 H70 N1 O7 P1	0.196798	0.336173	PC(P-13:1_16:1)_4.85	alkenyl-acyl	(P-13:1_16:1)	(P-29:2)	671.489	4.8503	C37 H70 N1 O7 P1	0.212853	0.22448	PC(P-13:1_16:1)_4.85	alkenyl-acyl	(P-13:1_16:1)	(P-29:2)	671.489	4.8503	C37 H70 N1 O7 P1	0.136466	0.412287	DGDG(16:0_18:0)_5.08	Digalactosyldiacylglycerol	(16:0_18:0)	(34:0)	920.644
PE(36:1)_5.06	diacyl	(36:1)	(36:1)	745.562	5.0629	C41 H80 N1 O8 P1	0.236731	0.204928	PE(16:0_19:1)_5.5	diacyl	(16:0_19:1)	(35:1)	731.547	5.5031	C40 H78 N1 O8 P1	0.11582	0.45688	WE(O-38:7)_5.05	Wax monoesters	(O-38:7)	(O-38:7)	550.475	5.0502	C38 H62 O2	0.207063	0.336176	PE(36:1)_5.06	diacyl	(36:1)	(36:1)	745.562	5.0629	C41 H80 N1 O8 P1	0.254164	0.223922	PE(36:1)_5.06	diacyl	(36:1)	(36:1)	745.562	5.0629	C41 H80 N1 O8 P1	0.162952	0.412178	PA(O-13:1_21:2)_5.35	alkyl-acyl	(O-13:1_21:2)	(O-34:3)	656.478
PE(20:0_20:1)_5.99	diacyl	(20:0_20:1)	(40:1)	801.625	5.9885	C45 H88 N1 O8 P1	0.481432	0.204928	PG(P-16:3_23:3)_3.16	alkenyl-acyl	(P-16:3_23:3)	(P-39:6)	792.53	3.1589	C45 H77 O9 P1	1.31276	0.45688	SPH(d14:0)_1.43	deoxySphinganine	(d14:0)	(d14:0)	229.241	1.4306	C14 H31 N1 O1	-0.197012	0.336183	PE(20:0_20:1)_5.99	diacyl	(20:0_20:1)	(40:1)	801.625	5.9885	C45 H88 N1 O8 P1	0.516886	0.22373	PE(20:0_20:1)_5.99	diacyl	(20:0_20:1)	(40:1)	801.625	5.9885	C45 H88 N1 O8 P1	0.331391	0.411748	PG(13:0_16:0)_3.9	diacyl	(13:0_16:0)	(29:0)	680.463
PE(20:0_21:1)_6.21	diacyl	(20:0_21:1)	(41:1)	815.64	6.2126	C46 H90 N1 O8 P1	0.447186	0.204928	PG(18:0_18:1)_5.2	diacyl	(18:0_18:1)	(36:1)	776.557	5.2041	C42 H81 O10 P1	-0.0251067	0.456881	LBPA(16:0_18:1)_4.96	Monoacylglycerophosphomonoradylglycerols?	(16:0_18:1)	(34:1)	748.525	4.9575	C40 H77 O10 P1	0.189423	0.336196	PE(20:0_21:1)_6.21	diacyl	(20:0_21:1)	(41:1)	815.64	6.2126	C46 H90 N1 O8 P1	0.480118	0.223746	PE(20:0_21:1)_6.21	diacyl	(20:0_21:1)	(41:1)	815.64	6.2126	C46 H90 N1 O8 P1	0.307818	0.411786	LBPA(14:0_15:0)_3.92	Monoacylglycerophosphomonoradylglycerols?	(14:0_15:0)	(29:0)	680.463
PE(O-47:14)_4.94	alkyl-acyl	(O-47:14)	(O-47:14)	859.552	4.9447	C52 H78 N1 O7 P1	0.137838	0.209536	CL(16:0_18:0_16:1_18:1)_7.19	diacyl-diacyl	(16:0_18:0_16:1_18:1)	(68:2)	1405	7.1897	C77 H146 O17 P2	-0.025005	0.456883	DG(O-12:0_18:2)_4.94	alkyl-acyl	(O-12:0_18:2)	(O-30:2)	522.465	4.9449	C33 H62 O4	-0.498775	0.336202	PE(O-47:14)_4.94	alkyl-acyl	(O-47:14)	(O-47:14)	859.552	4.9447	C52 H78 N1 O7 P1	0.14799	0.225472	PE(O-47:14)_4.94	alkyl-acyl	(O-47:14)	(O-47:14)	859.552	4.9447	C52 H78 N1 O7 P1	0.094898	0.412482	PA(P-16:3_22:4)_5.91	alkenyl-acyl	(P-16:3_22:4)	(P-38:7)	702.462
PE(O-41:11)_4.3	alkyl-acyl	(O-41:11)	(O-41:11)	781.505	4.2961	C46 H72 N1 O7 P1	0.311499	0.204928	PE(16:0_17:1)_5.75	diacyl	(16:0_17:1)	(33:1)	703.515	5.75	C38 H74 N1 O8 P1	-0.0249371	0.456884	SPH(d16:0)_0.76	Sphinganine	(d16:0)	(d16:0)	273.267	0.7597	C16 H35 N1 O2	-0.287805	0.336204	PE(O-41:11)_4.3	alkyl-acyl	(O-41:11)	(O-41:11)	781.505	4.2961	C46 H72 N1 O7 P1	0.334438	0.223842	PE(O-41:11)_4.3	alkyl-acyl	(O-41:11)	(O-41:11)	781.505	4.2961	C46 H72 N1 O7 P1	0.214418	0.412	PE(P-16:0_16:1)_5.18	alkenyl-acyl	(P-16:0_16:1)	(P-32:1)	673.505
PC(14:0_17:1)_5.01	diacyl	(14:0_17:1)	(31:1)	717.531	5.0146	C39 H76 N1 O8 P1	0.217403	0.205217	FA(18:2)_2.4	Unsaturated fatty acids	(18:2)	(18:2)	280.24	2.4045	C18 H32 O2	-0.112122	0.456884	PI(19:2_16:0)_4.23	diacyl	(19:2_16:0)	(35:2)	848.542	4.2304	C44 H81 O13 P1	0.186161	0.336207	PC(14:0_17:1)_5.01	diacyl	(14:0_17:1)	(31:1)	717.531	5.0146	C39 H76 N1 O8 P1	1.48847	0.201652	PC(14:0_17:1)_5.01	diacyl	(14:0_17:1)	(31:1)	717.531	5.0146	C39 H76 N1 O8 P1	1.90823	0.360472	DGDG(18:0_20:1)_5.29	Digalactosyldiacylglycerol	(18:0_20:1)	(38:1)	974.691
PC(14:0_17:1)_5.24	diacyl	(14:0_17:1)	(31:1)	717.531	5.2435	C39 H76 N1 O8 P1	0.129483	0.210964	PE(16:0_19:1)_5.63	diacyl	(16:0_19:1)	(35:1)	731.547	5.6286	C40 H78 N1 O8 P1	0.096885	0.456885	SPH(d18:0)_1.93	Sphinganine	(d18:0)	(d18:0)	301.298	1.9336	C18 H39 N1 O2	-0.275374	0.336214	PC(14:0_17:1)_5.24	diacyl	(14:0_17:1)	(31:1)	717.531	5.2435	C39 H76 N1 O8 P1	2.98948	0.217514	PC(14:0_17:1)_5.24	diacyl	(14:0_17:1)	(31:1)	717.531	5.2435	C39 H76 N1 O8 P1	3.36594	0.360472	FA(20:0)_4.26	Straight chain fatty acids	(20:0)	(20:0)	312.303
PC(14:0_17:1)_5.51	diacyl	(14:0_17:1)	(31:1)	717.531	5.5148	C39 H76 N1 O8 P1	0.137603	0.209549	FA(18:2)_2.49	Unsaturated fatty acids	(18:2)	(18:2)	280.24	2.4916	C18 H32 O2	-0.113607	0.456886	PEt(P-16:3_24:1)_5.16	alkenyl-acyl	(P-16:3_24:1)	(P-40:4)	764.572	5.159	C45 H81 O7 P1	0.21704	0.336214	PC(14:0_17:1)_5.51	diacyl	(14:0_17:1)	(31:1)	717.531	5.5148	C39 H76 N1 O8 P1	0.880551	0.221725	PC(14:0_17:1)_5.51	diacyl	(14:0_17:1)	(31:1)	717.531	5.5148	C39 H76 N1 O8 P1	3.03256	0.360472	DAP(O-12:0_O-4:0)_3.74	dialkyl	(O-12:0_O-4:0)	(O-16:0)	390.277
MGDG(14:0_16:0)_4.31	Monogalactosyldiacylglycerol	(14:0_16:0)	(30:0)	702.528	4.3062	C39 H74 O10	0.17992	0.265134	PE(16:0_19:1)_6.05	diacyl	(16:0_19:1)	(35:1)	731.547	6.0453	C40 H78 N1 O8 P1	-0.0247911	0.456888	PE(P-16:3_20:3)_5.71	alkenyl-acyl	(P-16:3_20:3)	(P-36:6)	719.489	5.7082	C41 H70 N1 O7 P1	0.19699	0.336218	MGDG(14:0_16:0)_4.31	Monogalactosyldiacylglycerol	(14:0_16:0)	(30:0)	702.528	4.3062	C39 H74 O10	0.0904704	0.304681	MGDG(14:0_16:0)_4.31	Monogalactosyldiacylglycerol	(14:0_16:0)	(30:0)	702.528	4.3062	C39 H74 O10	0.71272	0.411171	DG(O-19:1_18:0)_5.96	alkyl-acyl	(O-19:1_18:0)	(O-37:1)	622.59
MGDG(14:0_16:0)_4.73	Monogalactosyldiacylglycerol	(14:0_16:0)	(30:0)	702.528	4.728	C39 H74 O10	1.36979	0.204928	PE(P-16:0_16:1)_5.18	alkenyl-acyl	(P-16:0_16:1)	(P-32:1)	673.505	5.1848	C37 H72 N1 O7 P1	-0.0247641	0.456888	TG(24:7_16:2)_1.06	triacyl	(24:7_16:2)	(40:9)	676.47	1.0573	C43 H64 O6	-0.151198	0.336218	MGDG(14:0_16:0)_4.73	Monogalactosyldiacylglycerol	(14:0_16:0)	(30:0)	702.528	4.728	C39 H74 O10	1.71699	0.126794	MGDG(14:0_16:0)_4.73	Monogalactosyldiacylglycerol	(14:0_16:0)	(30:0)	702.528	4.728	C39 H74 O10	0.628085	0.410699	Cer(d20:1_18:0)_6.12	acylsphingosines	(d20:1_18:0)	(d38:1)	593.575
PC(15:0_18:1)_5.29	diacyl	(15:0_18:1)	(33:1)	745.562	5.2934	C41 H80 N1 O8 P1	0.2771	0.204928	CL(16:0_16:0_18:1_18:1)_7.06	diacyl-diacyl	(16:0_16:0_18:1_18:1)	(68:2)	1405	7.0605	C77 H146 O17 P2	-0.0247279	0.456889	PEt(18:2_16:0)_4.61	diacyl	(18:2_16:0)	(34:2)	700.504	4.6071	C39 H73 O8 P1	0.180123	0.336227	PC(15:0_18:1)_5.29	diacyl	(15:0_18:1)	(33:1)	745.562	5.2934	C41 H80 N1 O8 P1	0.297506	0.223876	PC(15:0_18:1)_5.29	diacyl	(15:0_18:1)	(33:1)	745.562	5.2934	C41 H80 N1 O8 P1	0.19074	0.412076	BisMePA(19:2_16:0)_5.04	diacyl	(19:2_16:0)	(35:2)	714.52
PC(14:0_19:1)_5.61	diacyl	(14:0_19:1)	(33:1)	745.562	5.6086	C41 H80 N1 O8 P1	0.225327	0.204928	PC(14:0_19:1)_5.71	diacyl	(14:0_19:1)	(33:1)	745.562	5.7112	C41 H80 N1 O8 P1	0.0843293	0.456891	PG(P-16:3_16:0)_4.25	alkenyl-acyl	(P-16:3_16:0)	(P-32:3)	700.468	4.2491	C38 H69 O9 P1	0.177316	0.336236	PC(14:0_19:1)_5.61	diacyl	(14:0_19:1)	(33:1)	745.562	5.6086	C41 H80 N1 O8 P1	0.24192	0.224073	PC(14:0_19:1)_5.61	diacyl	(14:0_19:1)	(33:1)	745.562	5.6086	C41 H80 N1 O8 P1	0.155102	0.412209	PE(P-23:7_16:0)_5.16	alkenyl-acyl	(P-23:7_16:0)	(P-39:7)	759.52
PC(14:0_19:1)_5.71	diacyl	(14:0_19:1)	(33:1)	745.562	5.7112	C41 H80 N1 O8 P1	0.163604	0.208095	Cer(d19:0_17:1)_4.68	acylsphingosines	(d19:0_17:1)	(d36:1)	565.543	4.681	C36 H71 N1 O3	-0.0705207	0.456892	MGDG(20:0_19:1)_5.29	Monogalactosyldiacylglycerol	(20:0_19:1)	(39:1)	826.653	5.2913	C48 H90 O10	0.175593	0.336242	PC(14:0_19:1)_5.71	diacyl	(14:0_19:1)	(33:1)	745.562	5.7112	C41 H80 N1 O8 P1	0.175652	0.225039	PC(14:0_19:1)_5.71	diacyl	(14:0_19:1)	(33:1)	745.562	5.7112	C41 H80 N1 O8 P1	0.112616	0.412396	PC(O-16:3_22:7)_4.07	alkyl-acyl	(O-16:3_22:7)	(O-38:10)	783.52
PG(16:0_16:0)_4.26	diacyl	(16:0_16:0)	(32:0)	722.51	4.2567	C38 H75 O10 P1	-0.503217	0.204928	PE(O-47:14)_4.94	alkyl-acyl	(O-47:14)	(O-47:14)	859.552	4.9447	C52 H78 N1 O7 P1	-0.024495	0.456894	SPH(d16:1)_1.79	Sphingosine	(d16:1)	(d16:1)	271.251	1.7946	C16 H33 N1 O2	-0.159616	0.336244	PG(16:0_16:0)_4.26	diacyl	(16:0_16:0)	(32:0)	722.51	4.2567	C38 H75 O10 P1	-0.589158	0.223317	PG(16:0_16:0)_4.26	diacyl	(16:0_16:0)	(32:0)	722.51	4.2567	C38 H75 O10 P1	-0.295308	0.411785	SPH(d20:0)_3.25	Sphinganine	(d20:0)	(d20:0)	329.329
PG(16:0_16:0)_4.39	diacyl	(16:0_16:0)	(32:0)	722.51	4.3929	C38 H75 O10 P1	-1.45076	0.204928	WE(O-46:12)_5.54	Wax monoesters	(O-46:12)	(O-46:12)	652.522	5.5415	C46 H68 O2	-0.0664107	0.456896	PC(P-13:1_16:1)_4.85	alkenyl-acyl	(P-13:1_16:1)	(P-29:2)	671.489	4.8503	C37 H70 N1 O7 P1	0.174664	0.336245	PG(16:0_16:0)_4.39	diacyl	(16:0_16:0)	(32:0)	722.51	4.3929	C38 H75 O10 P1	-1.43587	0.223631	PG(16:0_16:0)_4.39	diacyl	(16:0_16:0)	(32:0)	722.51	4.3929	C38 H75 O10 P1	-1.27287	0.40977	PE(P-16:3_20:3)_8.77	alkenyl-acyl	(P-16:3_20:3)	(P-36:6)	719.489
PG(16:0_16:0)_4.9	diacyl	(16:0_16:0)	(32:0)	722.51	4.8983	C38 H75 O10 P1	0.133992	0.209751	PG(16:0_18:1)_4.61	diacyl	(16:0_18:1)	(34:1)	748.525	4.6087	C40 H77 O10 P1	-0.0242058	0.456901	PC(14:0_15:0)_4.9	diacyl	(14:0_15:0)	(29:0)	691.515	4.9024	C37 H74 N1 O8 P1	-0.368288	0.336247	PG(16:0_16:0)_4.9	diacyl	(16:0_16:0)	(32:0)	722.51	4.8983	C38 H75 O10 P1	0.14386	0.225537	PG(16:0_16:0)_4.9	diacyl	(16:0_16:0)	(32:0)	722.51	4.8983	C38 H75 O10 P1	0.0922355	0.413141	TG(18:0_18:1_18:2)_7	triacyl	(18:0_18:1_18:2)	(54:3)	884.783
MGDG(12:0_16:0)_4.43	Monogalactosyldiacylglycerol	(12:0_16:0)	(28:0)	674.497	4.4345	C37 H70 O10	0.171482	0.207659	PG(16:0_18:1)_4.7	diacyl	(16:0_18:1)	(34:1)	748.525	4.7025	C40 H77 O10 P1	-0.0240973	0.456904	MGDG(12:0_16:1)_4.06	Monogalactosyldiacylglycerol	(12:0_16:1)	(28:1)	672.481	4.0637	C37 H68 O10	0.1731	0.336251	MGDG(12:0_16:0)_4.43	Monogalactosyldiacylglycerol	(12:0_16:0)	(28:0)	674.497	4.4345	C37 H70 O10	0.18411	0.224909	MGDG(12:0_16:0)_4.43	Monogalactosyldiacylglycerol	(12:0_16:0)	(28:0)	674.497	4.4345	C37 H70 O10	0.118039	0.412371	PG(16:0_16:0)_4.39	diacyl	(16:0_16:0)	(32:0)	722.51
MGDG(16:0_17:1)_5.16	Monogalactosyldiacylglycerol	(16:0_17:1)	(33:1)	742.559	5.1639	C42 H78 O10	0.18792	0.206762	WE(O-43:8)_5.19	Wax monoesters	(O-43:8)	(O-43:8)	618.538	5.1923	C43 H70 O2	-0.11008	0.456905	Cer(d16:0_18:0)_5.54	acylsphinganines	(d16:0_18:0)	(d34:0)	539.528	5.5415	C34 H69 N1 O3	-0.17448	0.336254	MGDG(16:0_17:1)_5.16	Monogalactosyldiacylglycerol	(16:0_17:1)	(33:1)	742.559	5.1639	C42 H78 O10	0.201759	0.224643	MGDG(16:0_17:1)_5.16	Monogalactosyldiacylglycerol	(16:0_17:1)	(33:1)	742.559	5.1639	C42 H78 O10	0.129354	0.412319	DG(P-35:8)_4.59	alkenyl-acyl	(P-35:8)	(P-35:8)	578.433
PC(16:2_19:0)_4.33	diacyl	(16:2_19:0)	(35:2)	771.578	4.3299	C43 H82 N1 O8 P1	0.155842	0.208528	PA(O-13:1_21:2)_5.35	alkyl-acyl	(O-13:1_21:2)	(O-34:3)	656.478	5.3494	C37 H69 O7 P1	-0.0239799	0.456906	MGDG(15:0_16:0)_4.83	Monogalactosyldiacylglycerol	(15:0_16:0)	(31:0)	716.544	4.8326	C40 H76 O10	-0.347088	0.336255	PC(16:2_19:0)_4.33	diacyl	(16:2_19:0)	(35:2)	771.578	4.3299	C43 H82 N1 O8 P1	0.167318	0.225168	PC(16:2_19:0)_4.33	diacyl	(16:2_19:0)	(35:2)	771.578	4.3299	C43 H82 N1 O8 P1	0.107273	0.412422	SPH(d18:0)_1.79	Sphinganine	(d18:0)	(d18:0)	301.298
PG(O-18:1_18:1)_4.85	alkyl-acyl	(O-18:1_18:1)	(O-36:2)	760.562	4.8527	C42 H81 O9 P1	0.333976	0.204928	LBPA(17:0_15:0)_4.92	Monoacylglycerophosphomonoradylglycerols?	(17:0_15:0)	(32:0)	722.51	4.9249	C38 H75 O10 P1	-0.023959	0.456907	PEt(14:2_17:1)_7.85	diacyl	(14:2_17:1)	(31:3)	656.442	7.8523	C36 H65 O8 P1	0.269964	0.336259	PG(O-18:1_18:1)_4.85	alkyl-acyl	(O-18:1_18:1)	(O-36:2)	760.562	4.8527	C42 H81 O9 P1	0.358571	0.223822	PG(O-18:1_18:1)_4.85	alkyl-acyl	(O-18:1_18:1)	(O-36:2)	760.562	4.8527	C42 H81 O9 P1	0.229891	0.411956	LPE(O-29:0)_4.43	monoalkyl	(O-29:0)	(O-29:0)	621.51
PC(O-16:2_16:0)_5.1	alkyl-acyl	(O-16:2_16:0)	(O-32:2)	715.552	5.1039	C40 H78 N1 O7 P1	0.384018	0.204928	d5-DG(15:0_15:0)_4.41	D5labeledDG	(15:0_15:0)	(30:0)	545.507	4.4063	C33 H59 D5 O5	-0.793357	0.456909	Cer(d20:0_16:0)_5.83	acylsphinganines	(d20:0_16:0)	(d36:0)	567.559	5.8321	C36 H73 N1 O3	-0.181964	0.336261	PC(O-16:2_16:0)_5.1	alkyl-acyl	(O-16:2_16:0)	(O-32:2)	715.552	5.1039	C40 H78 N1 O7 P1	0.412298	0.223784	PC(O-16:2_16:0)_5.1	alkyl-acyl	(O-16:2_16:0)	(O-32:2)	715.552	5.1039	C40 H78 N1 O7 P1	0.264337	0.411871	Cer(d17:0_17:1)_3.46	acylsphingosines	(d17:0_17:1)	(d34:1)	537.512
PG(O-18:1_21:1)_5.42	alkyl-acyl	(O-18:1_21:1)	(O-39:2)	802.609	5.419	C45 H87 O9 P1	0.376007	0.204928	PE(16:0_17:1)_5.59	diacyl	(16:0_17:1)	(33:1)	703.515	5.5949	C38 H74 N1 O8 P1	-0.0238174	0.45691	PI(3:0_16:0)_4.24	diacyl	(3:0_16:0)	(19:0)	628.322	4.2372	C28 H53 O13 P1	0.168681	0.336266	PG(O-18:1_21:1)_5.42	alkyl-acyl	(O-18:1_21:1)	(O-39:2)	802.609	5.419	C45 H87 O9 P1	0.403697	0.22379	PG(O-18:1_21:1)_5.42	alkyl-acyl	(O-18:1_21:1)	(O-39:2)	802.609	5.419	C45 H87 O9 P1	0.258823	0.411884	DG(O-12:0_18:2)_4.94	alkyl-acyl	(O-12:0_18:2)	(O-30:2)	522.465
PC(19:3_15:1)_5.36	diacyl	(19:3_15:1)	(34:4)	753.531	5.3553	C42 H76 N1 O8 P1	0.171054	0.207683	PG(16:0_16:0)_4.9	diacyl	(16:0_16:0)	(32:0)	722.51	4.8983	C38 H75 O10 P1	-0.0238172	0.45691	WE(O-38:8)_4.38	Wax monoesters	(O-38:8)	(O-38:8)	548.459	4.3822	C38 H60 O2	0.192328	0.336266	PC(19:3_15:1)_5.36	diacyl	(19:3_15:1)	(34:4)	753.531	5.3553	C42 H76 N1 O8 P1	0.183651	0.224916	PC(19:3_15:1)_5.36	diacyl	(19:3_15:1)	(34:4)	753.531	5.3553	C42 H76 N1 O8 P1	0.117744	0.412372	PG(16:0_16:0)_4.26	diacyl	(16:0_16:0)	(32:0)	722.51
PC(O-16:3_22:7)_4.07	alkyl-acyl	(O-16:3_22:7)	(O-38:10)	783.52	4.0675	C46 H74 N1 O7 P1	0.245823	0.235183	PI(O-35:4)_4.08	alkyl-acyl	(O-35:4)	(O-35:4)	830.531	4.0842	C44 H79 O12 P1	0.138693	0.456911	PC(15:0_15:1)_4.98	diacyl	(15:0_15:1)	(30:1)	703.515	4.9839	C38 H74 N1 O8 P1	0.167401	0.33627	PC(O-16:3_22:7)_4.07	alkyl-acyl	(O-16:3_22:7)	(O-38:10)	783.52	4.0675	C46 H74 N1 O7 P1	0.502956	0.224149	PC(O-16:3_22:7)_4.07	alkyl-acyl	(O-16:3_22:7)	(O-38:10)	783.52	4.0675	C46 H74 N1 O7 P1	-0.488964	0.411326	PG(P-16:3_23:3)_1.2	alkenyl-acyl	(P-16:3_23:3)	(P-39:6)	792.53
MGDG(16:0_16:0)_5.04	Monogalactosyldiacylglycerol	(16:0_16:0)	(32:0)	730.559	5.0391	C41 H78 O10	0.57291	0.204928	PG(18:1_18:1)_4.57	diacyl	(18:1_18:1)	(36:2)	774.541	4.5665	C42 H79 O10 P1	-0.023694	0.456913	Cer(d18:3_46:2)_6.98	acylceramides	(d18:3_46:2)	(d64:5)	963.898	6.982	C64 H117 N1 O4	-0.266119	0.336276	MGDG(16:0_16:0)_5.04	Monogalactosyldiacylglycerol	(16:0_16:0)	(32:0)	730.559	5.0391	C41 H78 O10	0.34978	0.223829	MGDG(16:0_16:0)_5.04	Monogalactosyldiacylglycerol	(16:0_16:0)	(32:0)	730.559	5.0391	C41 H78 O10	0.224255	0.411972	Cer(m14:0_19:0)_4.67	1-deoxyceramides	(m14:0_19:0)	(m33:0)	509.517
PC(14:0_15:0)_4.9	diacyl	(14:0_15:0)	(29:0)	691.515	4.9024	C37 H74 N1 O8 P1	-0.410776	0.204928	PE(16:0_17:1)_5.82	diacyl	(16:0_17:1)	(33:1)	703.515	5.8231	C38 H74 N1 O8 P1	-0.023587	0.456931	PE(16:0_19:1)_5.63	diacyl	(16:0_19:1)	(35:1)	731.547	5.6286	C40 H78 N1 O8 P1	0.165598	0.336276	PC(14:0_15:0)_4.9	diacyl	(14:0_15:0)	(29:0)	691.515	4.9024	C37 H74 N1 O8 P1	-0.202481	0.225169	PC(14:0_15:0)_4.9	diacyl	(14:0_15:0)	(29:0)	691.515	4.9024	C37 H74 N1 O8 P1	-0.438831	0.411368	PE(P-16:3_20:3)_7.98	alkenyl-acyl	(P-16:3_20:3)	(P-36:6)	719.489
PG(O-18:1_16:0)_4.83	alkyl-acyl	(O-18:1_16:0)	(O-34:1)	734.546	4.8295	C40 H79 O9 P1	0.329967	0.204928	PEt(14:2_17:1)_7.85	diacyl	(14:2_17:1)	(31:3)	656.442	7.8523	C36 H65 O8 P1	-0.115804	0.457294	MGDG(16:0_17:1)_5.16	Monogalactosyldiacylglycerol	(16:0_17:1)	(33:1)	742.559	5.1639	C42 H78 O10	0.16556	0.336277	PG(O-18:1_16:0)_4.83	alkyl-acyl	(O-18:1_16:0)	(O-34:1)	734.546	4.8295	C40 H79 O9 P1	0.354267	0.223825	PG(O-18:1_16:0)_4.83	alkyl-acyl	(O-18:1_16:0)	(O-34:1)	734.546	4.8295	C40 H79 O9 P1	0.227131	0.411964	AcCa(24:6)_8.22	Fatty acyl carnitines	(24:6)	(24:6)	499.366
PC(14:0_15:1)_4.79	diacyl	(14:0_15:1)	(29:1)	689.5	4.7927	C37 H72 N1 O8 P1	0.330864	0.204928	PA(P-16:3_22:4)_5.91	alkenyl-acyl	(P-16:3_22:4)	(P-38:7)	702.462	5.9131	C41 H67 O7 P1	0.0643962	0.458883	TG(16:0_18:1_18:2)_6.86	triacyl	(16:0_18:1_18:2)	(52:3)	856.752	6.8597	C55 H100 O6	0.172122	0.33628	PC(14:0_15:1)_4.79	diacyl	(14:0_15:1)	(29:1)	689.5	4.7927	C37 H72 N1 O8 P1	0.35523	0.223825	PC(14:0_15:1)_4.79	diacyl	(14:0_15:1)	(29:1)	689.5	4.7927	C37 H72 N1 O8 P1	0.227749	0.411962	Cer(d18:1_16:0)_4.67	acylsphingosines	(d18:1_16:0)	(d34:1)	537.512
PG(15:0_16:0)_4.17	diacyl	(15:0_16:0)	(31:0)	708.494	4.1749	C37 H73 O10 P1	-0.0937477	0.29944	WE(O-47:13)_5.42	Wax monoesters	(O-47:13)	(O-47:13)	664.522	5.4203	C47 H68 O2	0.0582369	0.459985	PA(P-11:0_21:2)_5.02	alkenyl-acyl	(P-11:0_21:2)	(P-32:2)	628.447	5.0239	C35 H65 O7 P1	0.164379	0.336281	PG(15:0_16:0)_4.17	diacyl	(15:0_16:0)	(31:0)	708.494	4.1749	C37 H73 O10 P1	-0.097057	0.317572	PG(15:0_16:0)_4.17	diacyl	(15:0_16:0)	(31:0)	708.494	4.1749	C37 H73 O10 P1	0.0203293	0.471877	DG(O-15:0_17:1)_4.84	alkyl-acyl	(O-15:0_17:1)	(O-32:1)	552.512
PC(12:0_13:0)_4.24	diacyl	(12:0_13:0)	(25:0)	635.453	4.2392	C33 H66 N1 O8 P1	-0.310689	0.207359	PC(14:0_15:0)_4.9	diacyl	(14:0_15:0)	(29:0)	691.515	4.9024	C37 H74 N1 O8 P1	-0.055117	0.460982	PE(15:0_15:0)_5.05	diacyl	(15:0_15:0)	(30:0)	663.484	5.0494	C35 H70 N1 O8 P1	-0.413788	0.336282	PC(12:0_13:0)_4.24	diacyl	(12:0_13:0)	(25:0)	635.453	4.2392	C33 H66 N1 O8 P1	-0.138001	0.275762	PC(12:0_13:0)_4.24	diacyl	(12:0_13:0)	(25:0)	635.453	4.2392	C33 H66 N1 O8 P1	0.260569	0.412178	PE(18:3_17:1)_5.03	diacyl	(18:3_17:1)	(35:4)	725.5
MGDG(18:0_18:1)_5.33	Monogalactosyldiacylglycerol	(18:0_18:1)	(36:1)	784.606	5.3266	C45 H84 O10	0.348084	0.204928	TG(P-23:6_21:1)_6.06	alkenyl-acyl	(P-23:6_21:1)	(P-44:7)	720.569	6.06	C47 H76 O5	-0.0539861	0.461878	DG(O-22:5_15:0)_4.31	alkyl-acyl	(O-22:5_15:0)	(O-37:5)	614.527	4.3113	C40 H70 O4	-0.284297	0.336285	MGDG(18:0_18:1)_5.33	Monogalactosyldiacylglycerol	(18:0_18:1)	(36:1)	784.606	5.3266	C45 H84 O10	0.373718	0.22381	MGDG(18:0_18:1)_5.33	Monogalactosyldiacylglycerol	(18:0_18:1)	(36:1)	784.606	5.3266	C45 H84 O10	0.239602	0.41193	PE(18:3_17:1)_5.12	diacyl	(18:3_17:1)	(35:4)	725.5
PG(16:3_18:3)_4.08	diacyl	(16:3_18:3)	(34:6)	738.447	4.0802	C40 H67 O10 P1	0.256618	0.204928	DG(O-31:2)_5.02	alkyl-acyl	(O-31:2)	(O-31:2)	536.481	5.0163	C34 H64 O4	-0.0498399	0.465597	DG(O-22:5_15:0)_4.2	alkyl-acyl	(O-22:5_15:0)	(O-37:5)	614.527	4.1977	C40 H70 O4	-0.283877	0.336285	PG(16:3_18:3)_4.08	diacyl	(16:3_18:3)	(34:6)	738.447	4.0802	C40 H67 O10 P1	0.275516	0.223899	PG(16:3_18:3)_4.08	diacyl	(16:3_18:3)	(34:6)	738.447	4.0802	C40 H67 O10 P1	0.176642	0.412126	PI(O-31:1)_3.74	alkyl-acyl	(O-31:1)	(O-31:1)	780.515
PG(16:3_18:3)_4.22	diacyl	(16:3_18:3)	(34:6)	738.447	4.221	C40 H67 O10 P1	0.256618	0.204928	PE(P-16:3_20:3)_5.24	alkenyl-acyl	(P-16:3_20:3)	(P-36:6)	719.489	5.2365	C41 H70 N1 O7 P1	-0.0343511	0.466011	LBPA(20:3_16:0)_5.17	Monoacylglycerophosphomonoradylglycerols?	(20:3_16:0)	(36:3)	772.525	5.1741	C42 H77 O10 P1	0.29116	0.336295	PG(16:3_18:3)_4.22	diacyl	(16:3_18:3)	(34:6)	738.447	4.221	C40 H67 O10 P1	0.275516	0.223899	PG(16:3_18:3)_4.22	diacyl	(16:3_18:3)	(34:6)	738.447	4.221	C40 H67 O10 P1	0.176642	0.412126	SPH(d19:1)_3.11	Sphingosine	(d19:1)	(d19:1)	313.298
MGDG(18:0_19:1)_5.94	Monogalactosyldiacylglycerol	(18:0_19:1)	(37:1)	798.622	5.9443	C46 H86 O10	1.40753	0.204928	BisMePA(16:1_14:0)_4.78	diacyl	(16:1_14:0)	(30:1)	646.457	4.7783	C35 H67 O8 P1	-0.0459014	0.46612	SPH(d18:0)_1.79	Sphinganine	(d18:0)	(d18:0)	301.298	1.7941	C18 H39 N1 O2	-0.294578	0.336295	MGDG(18:0_19:1)_5.94	Monogalactosyldiacylglycerol	(18:0_19:1)	(37:1)	798.622	5.9443	C46 H86 O10	0.177403	0.225012	MGDG(18:0_19:1)_5.94	Monogalactosyldiacylglycerol	(18:0_19:1)	(37:1)	798.622	5.9443	C46 H86 O10	1.60853	0.408795	FA(20:0)_4.05	Straight chain fatty acids	(20:0)	(20:0)	312.303
PC(12:0_14:0)_4.44	diacyl	(12:0_14:0)	(26:0)	649.468	4.4433	C34 H68 N1 O8 P1	-0.600188	0.204928	BisMePE(14:0_14:0)_4.85	diacyl	(14:0_14:0)	(28:0)	663.484	4.8462	C35 H70 N1 O8 P1	-0.0463941	0.467916	DG(P-16:3_16:0)_4.06	alkenyl-acyl	(P-16:3_16:0)	(P-32:3)	546.465	4.0577	C35 H62 O4	0.160184	0.336295	PC(12:0_14:0)_4.44	diacyl	(12:0_14:0)	(26:0)	649.468	4.4433	C34 H68 N1 O8 P1	-0.500016	0.223866	PC(12:0_14:0)_4.44	diacyl	(12:0_14:0)	(26:0)	649.468	4.4433	C34 H68 N1 O8 P1	-0.24736	0.412284	SPH(d16:0)_0.93	Sphinganine	(d16:0)	(d16:0)	273.267
PC(O-17:1_14:0)_4.95	alkyl-acyl	(O-17:1_14:0)	(O-31:1)	703.552	4.9505	C39 H78 N1 O7 P1	0.169794	0.207752	TG(16:0_18:1_18:2)_6.86	triacyl	(16:0_18:1_18:2)	(52:3)	856.752	6.8597	C55 H100 O6	-0.161176	0.471411	DGDG(29:0)_4.55	Digalactosyldiacylglycerol	(29:0)	(29:0)	850.565	4.5522	C44 H82 O15	0.157993	0.336303	PC(O-17:1_14:0)_4.95	alkyl-acyl	(O-17:1_14:0)	(O-31:1)	703.552	4.9505	C39 H78 N1 O7 P1	0.182298	0.224937	PC(O-17:1_14:0)_4.95	alkyl-acyl	(O-17:1_14:0)	(O-31:1)	703.552	4.9505	C39 H78 N1 O7 P1	0.116877	0.412376	PG(15:0_16:0)_4.17	diacyl	(15:0_16:0)	(31:0)	708.494
PG(29:7_16:0)_4.15	diacyl	(29:7_16:0)	(45:7)	890.604	4.1513	C51 H87 O10 P1	-0.79723	0.204928	Cer(d18:0_17:1)_4.52	acylsphingosines	(d18:0_17:1)	(d35:1)	551.528	4.5199	C35 H69 N1 O3	-0.026918	0.47199	TG(18:0_18:1_18:2)_7	triacyl	(18:0_18:1_18:2)	(54:3)	884.783	7.0041	C57 H104 O6	0.193499	0.336311	PG(29:7_16:0)_4.15	diacyl	(29:7_16:0)	(45:7)	890.604	4.1513	C51 H87 O10 P1	-0.781916	0.223896	PG(29:7_16:0)_4.15	diacyl	(29:7_16:0)	(45:7)	890.604	4.1513	C51 H87 O10 P1	0.14189	0.448411	DAP(O-13:0_O-5:0)_3.79	dialkyl	(O-13:0_O-5:0)	(O-18:0)	418.308
MGDG(12:0_14:0)_4.55	Monogalactosyldiacylglycerol	(12:0_14:0)	(26:0)	646.466	4.5477	C35 H66 O10	-0.636569	0.207524	CerPE(d16:0_21:2)_4.71	Ceramide phosphoethanolamines	(d16:0_21:2)	(d37:2)	700.552	4.7063	C39 H77 N2 O6 P1	-0.113019	0.47269	PI(3:0_16:0)_4.49	diacyl	(3:0_16:0)	(19:0)	628.322	4.4852	C28 H53 O13 P1	0.154352	0.336316	MGDG(12:0_14:0)_4.55	Monogalactosyldiacylglycerol	(12:0_14:0)	(26:0)	646.466	4.5477	C35 H66 O10	-0.202802	0.225556	MGDG(12:0_14:0)_4.55	Monogalactosyldiacylglycerol	(12:0_14:0)	(26:0)	646.466	4.5477	C35 H66 O10	-0.733125	0.410523	TG(21:1)_0.91	triacyl	(21:1)	(21:1)	426.298
PG(O-14:1_12:0)_3.49	alkyl-acyl	(O-14:1_12:0)	(O-26:1)	622.421	3.4869	C32 H63 O9 P1	0.383385	0.204928	DAP(O-12:0_O-4:0)_3.74	dialkyl	(O-12:0_O-4:0)	(O-16:0)	390.277	3.7403	C24 H38 O4	0.0708496	0.473459	CL(14:0_16:0_16:0_18:1)_6.64	diacyl-diacyl	(14:0_16:0_16:0_18:1)	(64:1)	1350.96	6.6448	C73 H140 O17 P2	0.153707	0.336318	PG(O-14:1_12:0)_3.49	alkyl-acyl	(O-14:1_12:0)	(O-26:1)	622.421	3.4869	C32 H63 O9 P1	0.411618	0.223784	PG(O-14:1_12:0)_3.49	alkyl-acyl	(O-14:1_12:0)	(O-26:1)	622.421	3.4869	C32 H63 O9 P1	0.263901	0.411872	LBPA(15:0_16:0)_4.17	Monoacylglycerophosphomonoradylglycerols?	(15:0_16:0)	(31:0)	708.494
PE(P-16:3_20:2)_8.8	alkenyl-acyl	(P-16:3_20:2)	(P-36:5)	721.505	8.8042	C41 H72 N1 O7 P1	-1.33166	0.205278	PE(15:0_15:0)_5.62	diacyl	(15:0_15:0)	(30:0)	663.484	5.6212	C35 H70 N1 O8 P1	-0.0290414	0.473562	PC(15:0_15:1)_5.1	diacyl	(15:0_15:1)	(30:1)	703.515	5.1031	C38 H74 N1 O8 P1	0.153187	0.33632	PE(P-16:3_20:2)_8.8	alkenyl-acyl	(P-16:3_20:2)	(P-36:5)	721.505	8.8042	C41 H72 N1 O7 P1	-4.29027	0.1016	PE(P-16:3_20:2)_8.8	alkenyl-acyl	(P-16:3_20:2)	(P-36:5)	721.505	8.8042	C41 H72 N1 O7 P1	-2.06497	0.405937	SPH(d18:1)_2.26	Sphingosine	(d18:1)	(d18:1)	299.282
PG(O-16:1_13:0)_4.06	alkyl-acyl	(O-16:1_13:0)	(O-29:1)	664.468	4.0616	C35 H69 O9 P1	0.35193	0.204928	WE(O-43:10)_4.6	Wax monoesters	(O-43:10)	(O-43:10)	614.506	4.6013	C43 H66 O2	-0.141383	0.474044	DG(3:0_25:4)_3.4	diacyl	(3:0_25:4)	(28:4)	504.382	3.4003	C31 H52 O5	-0.247186	0.336327	PG(O-16:1_13:0)_4.06	alkyl-acyl	(O-16:1_13:0)	(O-29:1)	664.468	4.0616	C35 H69 O9 P1	0.377847	0.223807	PG(O-16:1_13:0)_4.06	alkyl-acyl	(O-16:1_13:0)	(O-29:1)	664.468	4.0616	C35 H69 O9 P1	0.242249	0.411924	DAP(O-13:0_O-5:0)_3.86	dialkyl	(O-13:0_O-5:0)	(O-18:0)	418.308
PG(O-16:2_14:0)_3.97	alkyl-acyl	(O-16:2_14:0)	(O-30:2)	676.468	3.9742	C36 H69 O9 P1	0.352182	0.204928	SPH(d17:0)_2.26	deoxySphinganine	(d17:0)	(d17:0)	271.288	2.2607	C17 H37 N1 O1	0.0586524	0.474471	MGDG(12:0_16:0)_4.43	Monogalactosyldiacylglycerol	(12:0_16:0)	(28:0)	674.497	4.4345	C37 H70 O10	0.151078	0.336328	PG(O-16:2_14:0)_3.97	alkyl-acyl	(O-16:2_14:0)	(O-30:2)	676.468	3.9742	C36 H69 O9 P1	0.378118	0.223807	PG(O-16:2_14:0)_3.97	alkyl-acyl	(O-16:2_14:0)	(O-30:2)	676.468	3.9742	C36 H69 O9 P1	0.242423	0.411923	PE(35:4)_5.46	diacyl	(35:4)	(35:4)	725.5
PG(O-17:2_14:0)_4.13	alkyl-acyl	(O-17:2_14:0)	(O-31:2)	690.484	4.128	C37 H71 O9 P1	0.396756	0.204928	PG(P-16:3_23:3)_8.4	alkenyl-acyl	(P-16:3_23:3)	(P-39:6)	792.53	8.3963	C45 H77 O9 P1	-1.09366	0.474705	PC(19:3_15:1)_5.36	diacyl	(19:3_15:1)	(34:4)	753.531	5.3553	C42 H76 N1 O8 P1	0.150701	0.336329	PG(O-17:2_14:0)_4.13	alkyl-acyl	(O-17:2_14:0)	(O-31:2)	690.484	4.128	C37 H71 O9 P1	0.425974	0.223776	PG(O-17:2_14:0)_4.13	alkyl-acyl	(O-17:2_14:0)	(O-31:2)	690.484	4.128	C37 H71 O9 P1	0.273105	0.411852	TG(24:7_16:2)_2.43	triacyl	(24:7_16:2)	(40:9)	676.47
PG(O-17:2_16:0)_4.44	alkyl-acyl	(O-17:2_16:0)	(O-33:2)	718.515	4.4441	C39 H75 O9 P1	0.227457	0.204928	PE(P-16:3_20:3)_5.51	alkenyl-acyl	(P-16:3_20:3)	(P-36:6)	719.489	5.51	C41 H70 N1 O7 P1	0.0570676	0.474825	PC(O-17:1_14:0)_4.95	alkyl-acyl	(O-17:1_14:0)	(O-31:1)	703.552	4.9505	C39 H78 N1 O7 P1	0.149591	0.336333	PG(O-17:2_16:0)_4.44	alkyl-acyl	(O-17:2_16:0)	(O-33:2)	718.515	4.4441	C39 H75 O9 P1	0.244207	0.224043	PG(O-17:2_16:0)_4.44	alkyl-acyl	(O-17:2_16:0)	(O-33:2)	718.515	4.4441	C39 H75 O9 P1	0.156569	0.412203	PG(O-19:2_16:1)_4.46	alkyl-acyl	(O-19:2_16:1)	(O-35:3)	744.53
PG(O-17:2_17:2)_4.54	alkyl-acyl	(O-17:2_17:2)	(O-34:4)	728.499	4.5412	C40 H73 O9 P1	-0.402682	0.207767	Cer(d18:3_46:2)_6.98	acylceramides	(d18:3_46:2)	(d64:5)	963.898	6.982	C64 H117 N1 O4	0.254659	0.475908	LPE(17:1)_1.69	monoacyl	(17:1)	(17:1)	465.286	1.6864	C22 H44 N1 O7 P1	0.147648	0.33634	PG(O-17:2_17:2)_4.54	alkyl-acyl	(O-17:2_17:2)	(O-34:4)	728.499	4.5412	C40 H73 O9 P1	0.528806	0.242235	PG(O-17:2_17:2)_4.54	alkyl-acyl	(O-17:2_17:2)	(O-34:4)	728.499	4.5412	C40 H73 O9 P1	0.427684	0.41228	LBPA(16:1_19:1)_4.35	Monoacylglycerophosphomonoradylglycerols?	(16:1_19:1)	(35:2)	760.525
PE(36:4)_4.65	diacyl	(36:4)	(36:4)	739.515	4.6503	C41 H74 N1 O8 P1	-0.86371	0.207871	FA(20:0)_4.26	Straight chain fatty acids	(20:0)	(20:0)	312.303	4.2609	C20 H40 O2	0.304479	0.476182	PE(17:3_15:0)_4.73	diacyl	(17:3_15:0)	(32:3)	685.468	4.7302	C37 H68 N1 O8 P1	-0.299159	0.336342	PE(36:4)_4.65	diacyl	(36:4)	(36:4)	739.515	4.6503	C41 H74 N1 O8 P1	-0.938047	0.224331	PE(36:4)_4.65	diacyl	(36:4)	(36:4)	739.515	4.6503	C41 H74 N1 O8 P1	-0.779805	0.411591	TG(20:1_10:0)_4.47	triacyl	(20:1_10:0)	(30:1)	552.439
PG(O-18:2_18:1)_4.59	alkyl-acyl	(O-18:2_18:1)	(O-36:3)	758.546	4.5864	C42 H79 O9 P1	0.25152	0.204928	Cer(d14:0_16:0)_4.86	acylsphinganines	(d14:0_16:0)	(d30:0)	483.465	4.856	C30 H61 N1 O3	0.0926529	0.480164	CL(16:0_18:0_18:1_18:1)_7.38	diacyl-diacyl	(16:0_18:0_18:1_18:1)	(70:2)	1433.03	7.3771	C79 H150 O17 P2	0.146109	0.336346	PG(O-18:2_18:1)_4.59	alkyl-acyl	(O-18:2_18:1)	(O-36:3)	758.546	4.5864	C42 H79 O9 P1	0.270043	0.223904	PG(O-18:2_18:1)_4.59	alkyl-acyl	(O-18:2_18:1)	(O-36:3)	758.546	4.5864	C42 H79 O9 P1	0.173133	0.412139	PE(32:3)_5.11	diacyl	(32:3)	(32:3)	685.468
LBPA(20:2_16:0)_4.45	Monoacylglycerophosphomonoradylglycerols?	(20:2_16:0)	(36:2)	774.541	4.4459	C42 H79 O10 P1	0.260124	0.204928	Cer(m14:0_18:0)_4.52	1-deoxyceramides	(m14:0_18:0)	(m32:0)	495.502	4.5188	C32 H65 N1 O2	-0.054604	0.480729	MGDG(18:0_19:1)_5.94	Monogalactosyldiacylglycerol	(18:0_19:1)	(37:1)	798.622	5.9443	C46 H86 O10	0.145574	0.336348	LBPA(20:2_16:0)_4.45	Monoacylglycerophosphomonoradylglycerols?	(20:2_16:0)	(36:2)	774.541	4.4459	C42 H79 O10 P1	0.27928	0.223895	LBPA(20:2_16:0)_4.45	Monoacylglycerophosphomonoradylglycerols?	(20:2_16:0)	(36:2)	774.541	4.4459	C42 H79 O10 P1	0.179055	0.412117	PE(P-16:0_16:1)_5.03	alkenyl-acyl	(P-16:0_16:1)	(P-32:1)	673.505
LBPA(17:1_19:1)_4.94	Monoacylglycerophosphomonoradylglycerols?	(17:1_19:1)	(36:2)	774.541	4.9383	C42 H79 O10 P1	0.14266	0.209266	SPH(d17:0)_1.09	Sphinganine	(d17:0)	(d17:0)	287.282	1.0874	C17 H37 N1 O2	-0.121674	0.48182	DGDG(18:0_20:1)_5.29	Digalactosyldiacylglycerol	(18:0_20:1)	(38:1)	974.691	5.2855	C53 H98 O15	0.145445	0.336348	LBPA(17:1_19:1)_4.94	Monoacylglycerophosphomonoradylglycerols?	(17:1_19:1)	(36:2)	774.541	4.9383	C42 H79 O10 P1	0.153167	0.22539	LBPA(17:1_19:1)_4.94	Monoacylglycerophosphomonoradylglycerols?	(17:1_19:1)	(36:2)	774.541	4.9383	C42 H79 O10 P1	0.0982203	0.412466	SPH(d16:1)_1.79	Sphingosine	(d16:1)	(d16:1)	271.251
PE(O-25:6_16:0)_5.05	alkyl-acyl	(O-25:6_16:0)	(O-41:6)	791.583	5.0471	C46 H82 N1 O7 P1	-0.190323	0.248162	DG(O-21:1_18:0)_6.22	alkyl-acyl	(O-21:1_18:0)	(O-39:1)	650.621	6.216	C42 H82 O4	-0.0535218	0.482394	DGDG(19:4_16:1)_4.92	Digalactosyldiacylglycerol	(19:4_16:1)	(35:5)	924.581	4.9195	C50 H84 O15	0.144899	0.33635	PE(O-25:6_16:0)_5.05	alkyl-acyl	(O-25:6_16:0)	(O-41:6)	791.583	5.0471	C46 H82 N1 O7 P1	0.096708	0.297539	PE(O-25:6_16:0)_5.05	alkyl-acyl	(O-25:6_16:0)	(O-41:6)	791.583	5.0471	C46 H82 N1 O7 P1	-0.295446	0.412048	MGDG(10:0_14:0)_3.32	Monogalactosyldiacylglycerol	(10:0_14:0)	(24:0)	618.434
MGDG(14:0_16:1)_4.69	Monogalactosyldiacylglycerol	(14:0_16:1)	(30:1)	700.513	4.6924	C39 H72 O10	0.334078	0.204928	SPH(d16:1)_1.55	Sphingosine	(d16:1)	(d16:1)	271.251	1.5536	C16 H33 N1 O2	-0.129613	0.488668	PC(14:0_19:1)_5.71	diacyl	(14:0_19:1)	(33:1)	745.562	5.7112	C41 H80 N1 O8 P1	0.144137	0.336353	MGDG(14:0_16:1)_4.69	Monogalactosyldiacylglycerol	(14:0_16:1)	(30:1)	700.513	4.6924	C39 H72 O10	0.182749	0.225492	MGDG(14:0_16:1)_4.69	Monogalactosyldiacylglycerol	(14:0_16:1)	(30:1)	700.513	4.6924	C39 H72 O10	0.512696	0.404932	TG(18:0_18:1_18:1)_7.15	triacyl	(18:0_18:1_18:1)	(54:2)	886.799
PE(O-43:11)_4.29	alkyl-acyl	(O-43:11)	(O-43:11)	809.536	4.286	C48 H76 N1 O7 P1	-0.879707	0.204928	PE(17:3_15:0)_4.73	diacyl	(17:3_15:0)	(32:3)	685.468	4.7302	C37 H68 N1 O8 P1	-0.0423411	0.490644	PE(O-47:15)_4.68	alkyl-acyl	(O-47:15)	(O-47:15)	857.536	4.6762	C52 H76 N1 O7 P1	-0.163631	0.336355	PE(O-43:11)_4.29	alkyl-acyl	(O-43:11)	(O-43:11)	809.536	4.286	C48 H76 N1 O7 P1	0.655687	0.248585	PE(O-43:11)_4.29	alkyl-acyl	(O-43:11)	(O-43:11)	809.536	4.286	C48 H76 N1 O7 P1	0.560766	0.412279	WE(O-43:9)_4.9	Wax monoesters	(O-43:9)	(O-43:9)	616.522
MGDG(16:0_18:0)_5.31	Monogalactosyldiacylglycerol	(16:0_18:0)	(34:0)	758.591	5.3141	C43 H82 O10	0.149887	0.208861	PEt(17:2_16:0)_3.87	diacyl	(17:2_16:0)	(33:2)	686.489	3.8725	C38 H71 O8 P1	0.53838	0.490803	LPE(19:1)_2.43	monoacyl	(19:1)	(19:1)	493.317	2.4273	C24 H48 N1 O7 P1	0.143351	0.336356	MGDG(16:0_18:0)_5.31	Monogalactosyldiacylglycerol	(16:0_18:0)	(34:0)	758.591	5.3141	C43 H82 O10	0.160926	0.225268	MGDG(16:0_18:0)_5.31	Monogalactosyldiacylglycerol	(16:0_18:0)	(34:0)	758.591	5.3141	C43 H82 O10	0.103174	0.412442	DG(O-15:1_18:0)_4.95	alkyl-acyl	(O-15:1_18:0)	(O-33:1)	566.527
MGDG(16:0_19:1)_5.42	Monogalactosyldiacylglycerol	(16:0_19:1)	(35:1)	770.591	5.4173	C44 H82 O10	0.386183	0.204928	DG(O-15:1_18:0)_4.95	alkyl-acyl	(O-15:1_18:0)	(O-33:1)	566.527	4.9509	C36 H70 O4	-0.0509015	0.491544	MGDG(18:0_18:0)_5.59	Monogalactosyldiacylglycerol	(18:0_18:0)	(36:0)	786.622	5.5868	C45 H86 O10	0.143346	0.336356	MGDG(16:0_19:1)_5.42	Monogalactosyldiacylglycerol	(16:0_19:1)	(35:1)	770.591	5.4173	C44 H82 O10	0.414622	0.223783	MGDG(16:0_19:1)_5.42	Monogalactosyldiacylglycerol	(16:0_19:1)	(35:1)	770.591	5.4173	C44 H82 O10	0.265827	0.411868	SPH(d16:0)_1.06	Sphinganine	(d16:0)	(d16:0)	273.267
LBPA(16:1_18:1)_4.19	Monoacylglycerophosphomonoradylglycerols?	(16:1_18:1)	(34:2)	746.51	4.1872	C40 H75 O10 P1	0.145084	0.20913	WE(O-51:12)_2.93	Wax monoesters	(O-51:12)	(O-51:12)	722.6	2.9279	C51 H78 O2	-0.19982	0.49376	PE(O-49:15)_4.98	alkyl-acyl	(O-49:15)	(O-49:15)	885.567	4.9777	C54 H80 N1 O7 P1	0.142515	0.336359	LBPA(16:1_18:1)_4.19	Monoacylglycerophosphomonoradylglycerols?	(16:1_18:1)	(34:2)	746.51	4.1872	C40 H75 O10 P1	0.155769	0.225349	LBPA(16:1_18:1)_4.19	Monoacylglycerophosphomonoradylglycerols?	(16:1_18:1)	(34:2)	746.51	4.1872	C40 H75 O10 P1	0.0998682	0.412458	Cer(m14:0_20:0)_5.3	1-deoxyceramides	(m14:0_20:0)	(m34:0)	523.533
LBPA(14:0_17:1)_4.02	Monoacylglycerophosphomonoradylglycerols?	(14:0_17:1)	(31:1)	706.479	4.0176	C37 H71 O10 P1	0.362754	0.204928	TG(O-16:0_24:8)_3.88	alkyl-acyl	(O-16:0_24:8)	(O-40:8)	664.507	3.8782	C43 H68 O5	0.464911	0.494091	PE(15:0_15:0)_5.43	diacyl	(15:0_15:0)	(30:0)	663.484	5.4307	C35 H70 N1 O8 P1	-0.664152	0.33636	LBPA(14:0_17:1)_4.02	Monoacylglycerophosphomonoradylglycerols?	(14:0_17:1)	(31:1)	706.479	4.0176	C37 H71 O10 P1	0.389468	0.223799	LBPA(14:0_17:1)_4.02	Monoacylglycerophosphomonoradylglycerols?	(14:0_17:1)	(31:1)	706.479	4.0176	C37 H71 O10 P1	0.2497	0.411905	PE(P-16:3_20:3)_3.06	alkenyl-acyl	(P-16:3_20:3)	(P-36:6)	719.489
LBPA(14:0_16:0)_4.62	Monoacylglycerophosphomonoradylglycerols?	(14:0_16:0)	(30:0)	694.479	4.6225	C36 H71 O10 P1	-3.10435	0.204928	PG(O-16:1_15:0)_4.36	alkyl-acyl	(O-16:1_15:0)	(O-31:1)	692.499	4.3632	C37 H73 O9 P1	0.258673	0.496111	SQDG(14:1_16:1)_4.27	Sulfoquinovosyldiacylglycerol	(14:1_16:1)	(30:2)	762.459	4.2662	C39 H70 O12 S1	0.142179	0.33636	LBPA(14:0_16:0)_4.62	Monoacylglycerophosphomonoradylglycerols?	(14:0_16:0)	(30:0)	694.479	4.6225	C36 H71 O10 P1	-3.0945	0.220696	LBPA(14:0_16:0)_4.62	Monoacylglycerophosphomonoradylglycerols?	(14:0_16:0)	(30:0)	694.479	4.6225	C36 H71 O10 P1	-3.14605	0.383319	Cer(d20:0_16:0)_5.83	acylsphinganines	(d20:0_16:0)	(d36:0)	567.559
PE(31:3)_4.59	diacyl	(31:3)	(31:3)	671.453	4.5927	C36 H66 N1 O8 P1	-0.374132	0.204928	SPH(d18:0)_2.69	Sphinganine	(d18:0)	(d18:0)	301.298	2.6927	C18 H39 N1 O2	-0.0473446	0.496476	PE(P-19:1_16:0)_5.56	alkenyl-acyl	(P-19:1_16:0)	(P-35:1)	715.552	5.5622	C40 H78 N1 O7 P1	0.141933	0.336361	PE(31:3)_4.59	diacyl	(31:3)	(31:3)	671.453	4.5927	C36 H66 N1 O8 P1	-0.298405	0.224642	PE(31:3)_4.59	diacyl	(31:3)	(31:3)	671.453	4.5927	C36 H66 N1 O8 P1	0.124827	0.428291	SPH(t20:1)_1.72	phyto-SPH	(t20:1)	(t20:1)	343.309
MGDG(10:0_14:0)_3.32	Monogalactosyldiacylglycerol	(10:0_14:0)	(24:0)	618.434	3.3191	C33 H62 O10	-1.26332	0.204928	DG(O-14:0_17:1)_4.65	alkyl-acyl	(O-14:0_17:1)	(O-31:1)	538.496	4.6498	C34 H66 O4	0.0511819	0.499498	PG(20:4_16:0)_4.43	diacyl	(20:4_16:0)	(36:4)	770.51	4.4251	C42 H75 O10 P1	0.140982	0.336365	MGDG(10:0_14:0)_3.32	Monogalactosyldiacylglycerol	(10:0_14:0)	(24:0)	618.434	3.3191	C33 H62 O10	-1.26975	0.223887	MGDG(10:0_14:0)_3.32	Monogalactosyldiacylglycerol	(10:0_14:0)	(24:0)	618.434	3.3191	C33 H62 O10	-1.2165	0.410713	MGDG(16:0_16:0)_5.04	Monogalactosyldiacylglycerol	(16:0_16:0)	(32:0)	730.559
PE(30:3)_4.38	diacyl	(30:3)	(30:3)	657.437	4.3775	C35 H64 N1 O8 P1	-0.573677	0.204928	WE(O-49:13)_5.7	Wax monoesters	(O-49:13)	(O-49:13)	692.553	5.6991	C49 H72 O2	-0.0880898	0.500573	TG(O-16:0_24:8)_3.88	alkyl-acyl	(O-16:0_24:8)	(O-40:8)	664.507	3.8782	C43 H68 O5	-0.227516	0.336371	PE(30:3)_4.38	diacyl	(30:3)	(30:3)	657.437	4.3775	C35 H64 N1 O8 P1	-0.309374	0.22444	PE(30:3)_4.38	diacyl	(30:3)	(30:3)	657.437	4.3775	C35 H64 N1 O8 P1	0.194518	0.412394	DGDG(20:4_19:2)_5.17	Digalactosyldiacylglycerol	(20:4_19:2)	(39:6)	978.628
LBPA(16:0_18:0)_5.22	Monoacylglycerophosphomonoradylglycerols?	(16:0_18:0)	(34:0)	750.541	5.2229	C40 H79 O10 P1	0.311176	0.204928	TG(16:0_18:2_18:2)_6.73	triacyl	(16:0_18:2_18:2)	(52:4)	854.736	6.7272	C55 H98 O6	-0.0655449	0.502298	PC(O-16:3_22:7)_4.07	alkyl-acyl	(O-16:3_22:7)	(O-38:10)	783.52	4.0675	C46 H74 N1 O7 P1	0.277916	0.336375	LBPA(16:0_18:0)_5.22	Monoacylglycerophosphomonoradylglycerols?	(16:0_18:0)	(34:0)	750.541	5.2229	C40 H79 O10 P1	0.334092	0.223842	LBPA(16:0_18:0)_5.22	Monoacylglycerophosphomonoradylglycerols?	(16:0_18:0)	(34:0)	750.541	5.2229	C40 H79 O10 P1	0.214196	0.412001	PE(P-16:3_20:3)_4.21	alkenyl-acyl	(P-16:3_20:3)	(P-36:6)	719.489
SPH(d16:0)_0.93	Sphinganine	(d16:0)	(d16:0)	273.267	0.9337	C16 H35 N1 O2	-0.588741	0.204928	SPH(d18:0)_1.66	Sphinganine	(d18:0)	(d18:0)	301.298	1.6582	C18 H39 N1 O2	-0.186651	0.504449	DGDG(15:0_16:0)_4.6	Digalactosyldiacylglycerol	(15:0_16:0)	(31:0)	878.597	4.5952	C46 H86 O15	0.137985	0.336376	SPH(d16:0)_0.93	Sphinganine	(d16:0)	(d16:0)	273.267	0.9337	C16 H35 N1 O2	-0.715371	0.223504	SPH(d16:0)_0.93	Sphinganine	(d16:0)	(d16:0)	273.267	0.9337	C16 H35 N1 O2	-0.809554	0.406359	PG(18:2_16:0)_4.41	diacyl	(18:2_16:0)	(34:2)	746.51
MGDG(12:0_16:1)_4.06	Monogalactosyldiacylglycerol	(12:0_16:1)	(28:1)	672.481	4.0637	C37 H68 O10	0.196478	0.206304	FA(17:0)_3.36	Straight chain fatty acids	(17:0)	(17:0)	270.256	3.3649	C17 H34 O2	0.37369	0.504451	PE(37:4)_5.54	diacyl	(37:4)	(37:4)	753.531	5.5441	C42 H76 N1 O8 P1	0.137871	0.336376	MGDG(12:0_16:1)_4.06	Monogalactosyldiacylglycerol	(12:0_16:1)	(28:1)	672.481	4.0637	C37 H68 O10	0.210947	0.224507	MGDG(12:0_16:1)_4.06	Monogalactosyldiacylglycerol	(12:0_16:1)	(28:1)	672.481	4.0637	C37 H68 O10	0.135244	0.412293	PG(21:0_6:0)_4.09	diacyl	(21:0_6:0)	(27:0)	652.432
MGDG(16:1_18:1)_5	Monogalactosyldiacylglycerol	(16:1_18:1)	(34:2)	754.559	5.0025	C43 H78 O10	3.05462	0.204928	PE(P-16:3_20:2)_8.8	alkenyl-acyl	(P-16:3_20:2)	(P-36:5)	721.505	8.8042	C41 H72 N1 O7 P1	-0.203129	0.504788	DGDG(16:1_19:1)_4.27	Digalactosyldiacylglycerol	(16:1_19:1)	(35:2)	930.628	4.2732	C50 H90 O15	-0.269809	0.336377	MGDG(16:1_18:1)_5	Monogalactosyldiacylglycerol	(16:1_18:1)	(34:2)	754.559	5.0025	C43 H78 O10	2.98088	0.216006	MGDG(16:1_18:1)_5	Monogalactosyldiacylglycerol	(16:1_18:1)	(34:2)	754.559	5.0025	C43 H78 O10	0.111067	0.412404	PE(16:0_19:1)_5.25	diacyl	(16:0_19:1)	(35:1)	731.547
DGDG(14:0_16:0)_4.47	Digalactosyldiacylglycerol	(14:0_16:0)	(30:0)	864.581	4.4728	C45 H84 O15	-1.19479	0.204928	SPH(d17:0)_2.66	deoxySphinganine	(d17:0)	(d17:0)	271.288	2.6577	C17 H37 N1 O1	0.0413194	0.506339	PC(16:2_19:0)_4.33	diacyl	(16:2_19:0)	(35:2)	771.578	4.3299	C43 H82 N1 O8 P1	0.137299	0.336378	DGDG(14:0_16:0)_4.47	Digalactosyldiacylglycerol	(14:0_16:0)	(30:0)	864.581	4.4728	C45 H84 O15	0.0533163	0.322388	DGDG(14:0_16:0)_4.47	Digalactosyldiacylglycerol	(14:0_16:0)	(30:0)	864.581	4.4728	C45 H84 O15	-1.24314	0.408104	PG(16:1_18:1)_4.2	diacyl	(16:1_18:1)	(34:2)	746.51
MGDG(18:0_18:0)_5.59	Monogalactosyldiacylglycerol	(18:0_18:0)	(36:0)	786.622	5.5868	C45 H86 O10	0.162706	0.208145	PE(P-16:3_20:3)_8.77	alkenyl-acyl	(P-16:3_20:3)	(P-36:6)	719.489	8.7681	C41 H70 N1 O7 P1	-0.125178	0.506792	DG(P-16:3_18:4)_4.49	alkenyl-acyl	(P-16:3_18:4)	(P-34:7)	566.433	4.4869	C37 H58 O4	0.127708	0.336387	MGDG(18:0_18:0)_5.59	Monogalactosyldiacylglycerol	(18:0_18:0)	(36:0)	786.622	5.5868	C45 H86 O10	0.174688	0.225054	MGDG(18:0_18:0)_5.59	Monogalactosyldiacylglycerol	(18:0_18:0)	(36:0)	786.622	5.5868	C45 H86 O10	0.111998	0.412399	SPH(d14:0)_0.69	Sphinganine	(d14:0)	(d14:0)	245.236
LBPA(16:0_19:1)_4.11	Monoacylglycerophosphomonoradylglycerols?	(16:0_19:1)	(35:1)	762.541	4.1119	C41 H79 O10 P1	0.304433	0.204928	PI(O-31:1)_3.74	alkyl-acyl	(O-31:1)	(O-31:1)	780.515	3.7358	C40 H77 O12 P1	-0.0222427	0.507619	PE(P-18:1_16:0)_5.37	alkenyl-acyl	(P-18:1_16:0)	(P-34:1)	701.536	5.3723	C39 H76 N1 O7 P1	0.13444	0.336389	LBPA(16:0_19:1)_4.11	Monoacylglycerophosphomonoradylglycerols?	(16:0_19:1)	(35:1)	762.541	4.1119	C41 H79 O10 P1	0.326852	0.223848	LBPA(16:0_19:1)_4.11	Monoacylglycerophosphomonoradylglycerols?	(16:0_19:1)	(35:1)	762.541	4.1119	C41 H79 O10 P1	0.209555	0.412015	LPE(O-30:0)_4.57	monoalkyl	(O-30:0)	(O-30:0)	635.525
LBPA(16:0_19:1)_4.62	Monoacylglycerophosphomonoradylglycerols?	(16:0_19:1)	(35:1)	762.541	4.6176	C41 H79 O10 P1	0.147251	0.209008	DG(O-19:1_18:0)_5.96	alkyl-acyl	(O-19:1_18:0)	(O-37:1)	622.59	5.9582	C40 H78 O4	-0.0634463	0.508555	CL(20:0_16:0_16:0_18:1)_6.7	diacyl-diacyl	(20:0_16:0_16:0_18:1)	(70:1)	1435.05	6.7008	C79 H152 O17 P2	0.132383	0.336396	LBPA(16:0_19:1)_4.62	Monoacylglycerophosphomonoradylglycerols?	(16:0_19:1)	(35:1)	762.541	4.6176	C41 H79 O10 P1	0.158095	0.225313	LBPA(16:0_19:1)_4.62	Monoacylglycerophosphomonoradylglycerols?	(16:0_19:1)	(35:1)	762.541	4.6176	C41 H79 O10 P1	0.101363	0.41245	Cer(d18:0_17:1)_3.62	acylsphingosines	(d18:0_17:1)	(d35:1)	551.528
MGDG(16:2_27:8)_4.41	Monogalactosyldiacylglycerol	(16:2_27:8)	(43:10)	864.575	4.4073	C52 H80 O10	0.349321	0.204928	DG(O-15:0_17:1)_4.84	alkyl-acyl	(O-15:0_17:1)	(O-32:1)	552.512	4.8434	C35 H68 O4	-0.021702	0.508867	LPE(19:1)_2.65	monoacyl	(19:1)	(19:1)	493.317	2.649	C24 H48 N1 O7 P1	0.132056	0.336398	MGDG(16:2_27:8)_4.41	Monogalactosyldiacylglycerol	(16:2_27:8)	(43:10)	864.575	4.4073	C52 H80 O10	0.375046	0.223809	MGDG(16:2_27:8)_4.41	Monogalactosyldiacylglycerol	(16:2_27:8)	(43:10)	864.575	4.4073	C52 H80 O10	0.240454	0.411928	TG(P-25:8_18:0_3:0)_3.23	alkenyl-acyl	(P-25:8_18:0_3:0)	(P-46:8)	746.585
MGDG(20:0_19:1)_5.29	Monogalactosyldiacylglycerol	(20:0_19:1)	(39:1)	826.653	5.2913	C48 H90 O10	0.199308	0.206154	PE(P-16:3_20:3)_7.22	alkenyl-acyl	(P-16:3_20:3)	(P-36:6)	719.489	7.2152	C41 H70 N1 O7 P1	0.0459578	0.509209	PE(O-16:1_16:0)_5.38	alkyl-acyl	(O-16:1_16:0)	(O-32:1)	675.52	5.3797	C37 H74 N1 O7 P1	0.132011	0.336398	MGDG(20:0_19:1)_5.29	Monogalactosyldiacylglycerol	(20:0_19:1)	(39:1)	826.653	5.2913	C48 H90 O10	0.213986	0.224463	MGDG(20:0_19:1)_5.29	Monogalactosyldiacylglycerol	(20:0_19:1)	(39:1)	826.653	5.2913	C48 H90 O10	0.137193	0.412284	PEt(20:3_16:0)_4.07	diacyl	(20:3_16:0)	(36:3)	726.52
DGDG(16:0_18:1)_4.81	Digalactosyldiacylglycerol	(16:0_18:1)	(34:1)	918.628	4.8066	C49 H90 O15	0.214455	0.205367	DGDG(16:1_18:1)_4.47	Digalactosyldiacylglycerol	(16:1_18:1)	(34:2)	916.612	4.4717	C49 H88 O15	0.280841	0.509684	LBPA(18:0_18:1)_4.84	Monoacylglycerophosphomonoradylglycerols?	(18:0_18:1)	(36:1)	776.557	4.8428	C42 H81 O10 P1	0.131167	0.336401	DGDG(16:0_18:1)_4.81	Digalactosyldiacylglycerol	(16:0_18:1)	(34:1)	918.628	4.8066	C49 H90 O15	1.00518	0.222852	DGDG(16:0_18:1)_4.81	Digalactosyldiacylglycerol	(16:0_18:1)	(34:1)	918.628	4.8066	C49 H90 O15	1.01948	0.405408	LBPA(20:3_16:0)_5.17	Monoacylglycerophosphomonoradylglycerols?	(20:3_16:0)	(36:3)	772.525
DAP(O-12:0_O-4:0)_3.74	dialkyl	(O-12:0_O-4:0)	(O-16:0)	390.277	3.7403	C24 H38 O4	0.698662	0.204928	BisMePA(28:1)_4.4	diacyl	(28:1)	(28:1)	618.426	4.4045	C33 H63 O8 P1	-0.0503647	0.510608	DG(3:0_28:0)_3.32	diacyl	(3:0_28:0)	(31:0)	554.491	3.3207	C34 H66 O5	-0.250209	0.336402	DAP(O-12:0_O-4:0)_3.74	dialkyl	(O-12:0_O-4:0)	(O-16:0)	390.277	3.7403	C24 H38 O4	0.567179	0.223538	DAP(O-12:0_O-4:0)_3.74	dialkyl	(O-12:0_O-4:0)	(O-16:0)	390.277	3.7403	C24 H38 O4	0.410712	0.41076	TG(24:7_16:2)_4.63	triacyl	(24:7_16:2)	(40:9)	676.47
PG(22:2_16:0)_4.81	diacyl	(22:2_16:0)	(38:2)	802.572	4.8057	C44 H83 O10 P1	0.363144	0.204928	DG(P-7:0_18:4)_8.46	alkenyl-acyl	(P-7:0_18:4)	(P-25:4)	446.34	8.4623	C28 H46 O4	-0.0414556	0.513054	PI(O-13:1_21:2)_4.92	alkyl-acyl	(O-13:1_21:2)	(O-34:3)	818.531	4.9216	C43 H79 O12 P1	0.130785	0.336402	PG(22:2_16:0)_4.81	diacyl	(22:2_16:0)	(38:2)	802.572	4.8057	C44 H83 O10 P1	0.389887	0.223799	PG(22:2_16:0)_4.81	diacyl	(22:2_16:0)	(38:2)	802.572	4.8057	C44 H83 O10 P1	0.249969	0.411905	LPE(18:1)_1.58	monoacyl	(18:1)	(18:1)	479.301
DGDG(19:0_16:1)_4.8	Digalactosyldiacylglycerol	(19:0_16:1)	(35:1)	932.644	4.7998	C50 H92 O15	0.286685	0.204928	Cer(d16:0_18:0)_5.54	acylsphinganines	(d16:0_18:0)	(d34:0)	539.528	5.5415	C34 H69 N1 O3	0.0730018	0.514645	PI(O-13:1_23:2)_5.25	alkyl-acyl	(O-13:1_23:2)	(O-36:3)	846.562	5.249	C45 H83 O12 P1	0.130197	0.336405	DGDG(19:0_16:1)_4.8	Digalactosyldiacylglycerol	(19:0_16:1)	(35:1)	932.644	4.7998	C50 H92 O15	0.307797	0.223866	DGDG(19:0_16:1)_4.8	Digalactosyldiacylglycerol	(19:0_16:1)	(35:1)	932.644	4.7998	C50 H92 O15	0.197338	0.412054	DGDG(16:1_18:1)_4.47	Digalactosyldiacylglycerol	(16:1_18:1)	(34:2)	916.612
DGDG(16:0_19:1)_4.99	Digalactosyldiacylglycerol	(16:0_19:1)	(35:1)	932.644	4.9927	C50 H92 O15	0.146707	0.209039	MGDG(10:0_14:0)_3.32	Monogalactosyldiacylglycerol	(10:0_14:0)	(24:0)	618.434	3.3191	C33 H62 O10	-0.622081	0.514683	DG(16:0_26:8)_4.56	diacyl	(16:0_26:8)	(42:8)	692.538	4.5563	C45 H72 O5	0.129768	0.336406	DGDG(16:0_19:1)_4.99	Digalactosyldiacylglycerol	(16:0_19:1)	(35:1)	932.644	4.9927	C50 H92 O15	0.157511	0.225322	DGDG(16:0_19:1)_4.99	Digalactosyldiacylglycerol	(16:0_19:1)	(35:1)	932.644	4.9927	C50 H92 O15	0.100985	0.412452	PE(P-16:3_20:3)_2.77	alkenyl-acyl	(P-16:3_20:3)	(P-36:6)	719.489
DAP(O-11:0_O-5:0)_3.81	dialkyl	(O-11:0_O-5:0)	(O-16:0)	390.277	3.808	C24 H38 O4	0.775363	0.204928	FA(20:0)_4.05	Straight chain fatty acids	(20:0)	(20:0)	312.303	4.0466	C20 H40 O2	0.224402	0.515335	PG(O-16:1_16:0)_4.31	alkyl-acyl	(O-16:1_16:0)	(O-32:1)	706.515	4.3068	C38 H75 O9 P1	0.129762	0.336406	DAP(O-11:0_O-5:0)_3.81	dialkyl	(O-11:0_O-5:0)	(O-16:0)	390.277	3.808	C24 H38 O4	0.557424	0.223585	DAP(O-11:0_O-5:0)_3.81	dialkyl	(O-11:0_O-5:0)	(O-16:0)	390.277	3.808	C24 H38 O4	0.41235	0.410754	MGDG(14:0_16:0)_4.31	Monogalactosyldiacylglycerol	(14:0_16:0)	(30:0)	702.528
DGDG(19:0_16:1)_5.18	Digalactosyldiacylglycerol	(19:0_16:1)	(35:1)	932.644	5.1798	C50 H92 O15	0.311781	0.204928	SPH(d16:0)_1.54	Sphinganine	(d16:0)	(d16:0)	273.267	1.5445	C16 H35 N1 O2	0.0563371	0.515644	LBPA(16:0_19:1)_4.62	Monoacylglycerophosphomonoradylglycerols?	(16:0_19:1)	(35:1)	762.541	4.6176	C41 H79 O10 P1	0.129732	0.336406	DGDG(19:0_16:1)_5.18	Digalactosyldiacylglycerol	(19:0_16:1)	(35:1)	932.644	5.1798	C50 H92 O15	0.334741	0.223842	DGDG(19:0_16:1)_5.18	Digalactosyldiacylglycerol	(19:0_16:1)	(35:1)	932.644	5.1798	C50 H92 O15	0.214613	0.412	PI(12:0_16:0)_3.86	diacyl	(12:0_16:0)	(28:0)	754.463
LBPA(15:0_16:0)_4.17	Monoacylglycerophosphomonoradylglycerols?	(15:0_16:0)	(31:0)	708.494	4.1687	C37 H73 O10 P1	-0.100939	0.297464	TG(18:0_18:1_18:2)_7	triacyl	(18:0_18:1_18:2)	(54:3)	884.783	7.0041	C57 H104 O6	-0.143808	0.515677	PI(O-18:0_16:0)_4.22	alkyl-acyl	(O-18:0_16:0)	(O-34:0)	824.578	4.2223	C43 H85 O12 P1	0.129729	0.336406	LBPA(15:0_16:0)_4.17	Monoacylglycerophosphomonoradylglycerols?	(15:0_16:0)	(31:0)	708.494	4.1687	C37 H73 O10 P1	-0.105111	0.315338	LBPA(15:0_16:0)_4.17	Monoacylglycerophosphomonoradylglycerols?	(15:0_16:0)	(31:0)	708.494	4.1687	C37 H73 O10 P1	0.0252795	0.47089	PE(O-43:11)_4.29	alkyl-acyl	(O-43:11)	(O-43:11)	809.536
LBPA(15:0_16:0)_4.73	Monoacylglycerophosphomonoradylglycerols?	(15:0_16:0)	(31:0)	708.494	4.7261	C37 H73 O10 P1	-1.6755	0.204928	FA(20:0)_3.94	Straight chain fatty acids	(20:0)	(20:0)	312.303	3.9382	C20 H40 O2	0.222233	0.516275	TG(16:0_18:0_18:1)_7.15	triacyl	(16:0_18:0_18:1)	(52:1)	860.783	7.1502	C55 H104 O6	-0.204496	0.336408	LBPA(15:0_16:0)_4.73	Monoacylglycerophosphomonoradylglycerols?	(15:0_16:0)	(31:0)	708.494	4.7261	C37 H73 O10 P1	-2.51599	0.221641	LBPA(15:0_16:0)_4.73	Monoacylglycerophosphomonoradylglycerols?	(15:0_16:0)	(31:0)	708.494	4.7261	C37 H73 O10 P1	-2.6762	0.388358	TG(O-41:12_24:8)_2.72	alkyl-acyl	(O-41:12_24:8)	(O-65:20)	990.71
MGDG(15:0_16:0)_4.83	Monogalactosyldiacylglycerol	(15:0_16:0)	(31:0)	716.544	4.8326	C40 H76 O10	-0.312322	0.214779	LPE(O-30:0)_4.57	monoalkyl	(O-30:0)	(O-30:0)	635.525	4.5678	C35 H74 N1 O6 P1	-0.023921	0.516532	SQDG(16:1_16:1)_4.56	Sulfoquinovosyldiacylglycerol	(16:1_16:1)	(32:2)	790.49	4.5634	C41 H74 O12 S1	0.128109	0.336412	MGDG(15:0_16:0)_4.83	Monogalactosyldiacylglycerol	(15:0_16:0)	(31:0)	716.544	4.8326	C40 H76 O10	-0.290805	0.242217	MGDG(15:0_16:0)_4.83	Monogalactosyldiacylglycerol	(15:0_16:0)	(31:0)	716.544	4.8326	C40 H76 O10	0.793416	0.410469	PE(35:4)_5.36	diacyl	(35:4)	(35:4)	725.5
PG(20:4_16:0)_4.43	diacyl	(20:4_16:0)	(36:4)	770.51	4.4251	C42 H75 O10 P1	0.160022	0.208295	Cer(d19:0_21:1)_6.38	acylsphingosines	(d19:0_21:1)	(d40:1)	621.606	6.3779	C40 H79 N1 O3	-0.0570161	0.516988	DGDG(16:0_18:0)_5.08	Digalactosyldiacylglycerol	(16:0_18:0)	(34:0)	920.644	5.0761	C49 H92 O15	0.127866	0.336413	PG(20:4_16:0)_4.43	diacyl	(20:4_16:0)	(36:4)	770.51	4.4251	C42 H75 O10 P1	0.171806	0.225099	PG(20:4_16:0)_4.43	diacyl	(20:4_16:0)	(36:4)	770.51	4.4251	C42 H75 O10 P1	0.11015	0.412408	PI(O-32:1)_3.91	alkyl-acyl	(O-32:1)	(O-32:1)	794.531
PG(O-45:14)_4.19	alkyl-acyl	(O-45:14)	(O-45:14)	862.515	4.1872	C51 H75 O9 P1	0.367437	0.204928	SPH(d18:1)_2.26	Sphingosine	(d18:1)	(d18:1)	299.282	2.2583	C18 H37 N1 O2	-0.060607	0.517358	LBPA(16:1_18:1)_4.19	Monoacylglycerophosphomonoradylglycerols?	(16:1_18:1)	(34:2)	746.51	4.1872	C40 H75 O10 P1	0.127822	0.336413	PG(O-45:14)_4.19	alkyl-acyl	(O-45:14)	(O-45:14)	862.515	4.1872	C51 H75 O9 P1	0.394495	0.223796	PG(O-45:14)_4.19	alkyl-acyl	(O-45:14)	(O-45:14)	862.515	4.1872	C51 H75 O9 P1	0.252923	0.411897	PE(P-16:3_20:3)_7.55	alkenyl-acyl	(P-16:3_20:3)	(P-36:6)	719.489
MGDG(18:0_20:1)_5.24	Monogalactosyldiacylglycerol	(18:0_20:1)	(38:1)	812.638	5.2434	C47 H88 O10	0.587032	0.207591	Cer(m14:0_20:0)_5.3	1-deoxyceramides	(m14:0_20:0)	(m34:0)	523.533	5.2965	C34 H69 N1 O2	-0.0407919	0.517925	PG(16:0_18:1)_5.2	diacyl	(16:0_18:1)	(34:1)	748.525	5.2034	C40 H77 O10 P1	0.127314	0.336415	MGDG(18:0_20:1)_5.24	Monogalactosyldiacylglycerol	(18:0_20:1)	(38:1)	812.638	5.2434	C47 H88 O10	0.394806	0.231064	MGDG(18:0_20:1)_5.24	Monogalactosyldiacylglycerol	(18:0_20:1)	(38:1)	812.638	5.2434	C47 H88 O10	0.656189	0.41051	SPH(d14:0)_0.98	deoxySphinganine	(d14:0)	(d14:0)	229.241
PG(O-19:2_16:1)_4.46	alkyl-acyl	(O-19:2_16:1)	(O-35:3)	744.53	4.4624	C41 H77 O9 P1	0.126609	0.243998	FA(14:0)_2.04	Straight chain fatty acids	(14:0)	(14:0)	228.209	2.0385	C14 H28 O2	-0.0767767	0.518332	LPE(19:1)_2.32	monoacyl	(19:1)	(19:1)	493.317	2.3177	C24 H48 N1 O7 P1	0.126774	0.336417	PG(O-19:2_16:1)_4.46	alkyl-acyl	(O-19:2_16:1)	(O-35:3)	744.53	4.4624	C41 H77 O9 P1	-0.694697	0.223344	PG(O-19:2_16:1)_4.46	alkyl-acyl	(O-19:2_16:1)	(O-35:3)	744.53	4.4624	C41 H77 O9 P1	-0.406438	0.411784	DG(18:1_18:0)_6.97	diacyl	(18:1_18:0)	(36:1)	622.554
DGDG(16:0_16:0)_4.71	Digalactosyldiacylglycerol	(16:0_16:0)	(32:0)	892.612	4.71	C47 H88 O15	0.24317	0.204928	TG(16:0_18:1_18:1)_7	triacyl	(16:0_18:1_18:1)	(52:2)	858.768	6.9957	C55 H102 O6	0.13026	0.518914	PE(14:0_15:0)_4.64	diacyl	(14:0_15:0)	(29:0)	649.468	4.6377	C34 H68 N1 O8 P1	-0.290642	0.336418	DGDG(16:0_16:0)_4.71	Digalactosyldiacylglycerol	(16:0_16:0)	(32:0)	892.612	4.71	C47 H88 O15	0.83912	0.223657	DGDG(16:0_16:0)_4.71	Digalactosyldiacylglycerol	(16:0_16:0)	(32:0)	892.612	4.71	C47 H88 O15	0.167385	0.41216	PG(O-16:1_15:0)_4.36	alkyl-acyl	(O-16:1_15:0)	(O-31:1)	692.499
PG(P-16:3_16:0)_4.25	alkenyl-acyl	(P-16:3_16:0)	(P-32:3)	700.468	4.2491	C38 H69 O9 P1	0.201263	0.206051	PE(13:0_15:0)_4.4	diacyl	(13:0_15:0)	(28:0)	635.453	4.4041	C33 H66 N1 O8 P1	-0.0409037	0.51905	PE(P-18:1_16:0)_5.55	alkenyl-acyl	(P-18:1_16:0)	(P-34:1)	701.536	5.552	C39 H76 N1 O7 P1	0.126613	0.336418	PG(P-16:3_16:0)_4.25	alkenyl-acyl	(P-16:3_16:0)	(P-32:3)	700.468	4.2491	C38 H69 O9 P1	0.216085	0.224433	PG(P-16:3_16:0)_4.25	alkenyl-acyl	(P-16:3_16:0)	(P-32:3)	700.468	4.2491	C38 H69 O9 P1	0.138539	0.412278	Cer(d16:0_16:0)_5.23	acylsphinganines	(d16:0_16:0)	(d32:0)	511.496
PG(O-18:2_16:1)_4.35	alkyl-acyl	(O-18:2_16:1)	(O-34:3)	730.515	4.3528	C40 H75 O9 P1	-0.279267	0.204928	SPH(d19:1)_3.11	Sphingosine	(d19:1)	(d19:1)	313.298	3.1141	C19 H39 N1 O2	-0.0288061	0.519957	WE(O-31:6)_3.81	Wax monoesters	(O-31:6)	(O-31:6)	454.381	3.8104	C31 H50 O2	0.161138	0.336419	PG(O-18:2_16:1)_4.35	alkyl-acyl	(O-18:2_16:1)	(O-34:3)	730.515	4.3528	C40 H75 O9 P1	-0.451076	0.223914	PG(O-18:2_16:1)_4.35	alkyl-acyl	(O-18:2_16:1)	(O-34:3)	730.515	4.3528	C40 H75 O9 P1	-0.478217	0.411048	DG(O-5:0_14:1)_3.77	alkyl-acyl	(O-5:0_14:1)	(O-19:1)	370.308
PG(O-18:3_16:0)_4.59	alkyl-acyl	(O-18:3_16:0)	(O-34:3)	730.515	4.586	C40 H75 O9 P1	0.0051364	0.306385	PE(P-16:3_20:3)_4.44	alkenyl-acyl	(P-16:3_20:3)	(P-36:6)	719.489	4.4426	C41 H70 N1 O7 P1	0.04908	0.520317	PE(O-45:14)_4.66	alkyl-acyl	(O-45:14)	(O-45:14)	831.52	4.6593	C50 H74 N1 O7 P1	0.126315	0.336419	PG(O-18:3_16:0)_4.59	alkyl-acyl	(O-18:3_16:0)	(O-34:3)	730.515	4.586	C40 H75 O9 P1	-0.125492	0.265471	PG(O-18:3_16:0)_4.59	alkyl-acyl	(O-18:3_16:0)	(O-34:3)	730.515	4.586	C40 H75 O9 P1	-0.00762973	0.471695	PI(19:1_16:0)_4.49	diacyl	(19:1_16:0)	(35:1)	850.557
MGDG(18:1_18:1)_5.27	Monogalactosyldiacylglycerol	(18:1_18:1)	(36:2)	782.591	5.2672	C45 H82 O10	0.334926	0.204928	PG(O-4:0_19:4)_4.04	alkyl-acyl	(O-4:0_19:4)	(O-23:4)	574.327	4.0419	C29 H51 O9 P1	0.10862	0.521505	SPH(d18:0)_2.26	Sphinganine	(d18:0)	(d18:0)	301.298	2.2581	C18 H39 N1 O2	-0.184995	0.33642	MGDG(18:1_18:1)_5.27	Monogalactosyldiacylglycerol	(18:1_18:1)	(36:2)	782.591	5.2672	C45 H82 O10	0.359591	0.223821	MGDG(18:1_18:1)_5.27	Monogalactosyldiacylglycerol	(18:1_18:1)	(36:2)	782.591	5.2672	C45 H82 O10	0.230545	0.411954	PG(P-16:3_23:3)_3.16	alkenyl-acyl	(P-16:3_23:3)	(P-39:6)	792.53
PEt(18:3_16:0)_4.28	diacyl	(18:3_16:0)	(34:3)	698.489	4.2789	C39 H71 O8 P1	0.346822	0.204928	DG(O-22:5_15:0)_4.2	alkyl-acyl	(O-22:5_15:0)	(O-37:5)	614.527	4.1977	C40 H70 O4	-0.0444389	0.521609	FA(20:0)_4.26	Straight chain fatty acids	(20:0)	(20:0)	312.303	4.2609	C20 H40 O2	0.24423	0.33642	PEt(18:3_16:0)_4.28	diacyl	(18:3_16:0)	(34:3)	698.489	4.2789	C39 H71 O8 P1	0.372363	0.223811	PEt(18:3_16:0)_4.28	diacyl	(18:3_16:0)	(34:3)	698.489	4.2789	C39 H71 O8 P1	0.238733	0.411933	PI(O-34:4)_3.91	alkyl-acyl	(O-34:4)	(O-34:4)	816.515
PEt(17:2_16:0)_3.87	diacyl	(17:2_16:0)	(33:2)	686.489	3.8725	C38 H71 O8 P1	-0.350826	0.207266	PE(P-20:6_16:0)_4.93	alkenyl-acyl	(P-20:6_16:0)	(P-36:6)	719.489	4.934	C41 H70 N1 O7 P1	-0.0346967	0.52347	LBPA(17:1_19:1)_4.94	Monoacylglycerophosphomonoradylglycerols?	(17:1_19:1)	(36:2)	774.541	4.9383	C42 H79 O10 P1	0.125695	0.336421	PEt(17:2_16:0)_3.87	diacyl	(17:2_16:0)	(33:2)	686.489	3.8725	C38 H71 O8 P1	-0.338854	0.225041	PEt(17:2_16:0)_3.87	diacyl	(17:2_16:0)	(33:2)	686.489	3.8725	C38 H71 O8 P1	0.292272	0.412213	WE(O-49:13)_5.7	Wax monoesters	(O-49:13)	(O-49:13)	692.553
PG(12:0_14:0)_3.24	diacyl	(12:0_14:0)	(26:0)	638.416	3.2415	C32 H63 O10 P1	0.273796	0.204928	DG(16:0_18:0)_5.7	diacyl	(16:0_18:0)	(34:0)	596.538	5.7047	C37 H72 O5	0.0938464	0.524676	BisMePA(33:2)_5.71	diacyl	(33:2)	(33:2)	686.489	5.7111	C38 H71 O8 P1	0.12564	0.336422	PG(12:0_14:0)_3.24	diacyl	(12:0_14:0)	(26:0)	638.416	3.2415	C32 H63 O10 P1	0.293959	0.223879	PG(12:0_14:0)_3.24	diacyl	(12:0_14:0)	(26:0)	638.416	3.2415	C32 H63 O10 P1	0.188466	0.412084	SPH(d16:0)_1.25	Sphinganine	(d16:0)	(d16:0)	273.267
PG(29:6_18:2)_4.22	diacyl	(29:6_18:2)	(47:8)	916.619	4.2236	C53 H89 O10 P1	1.11945	0.204928	SPH(d18:1)_2.95	deoxySphingosine	(d18:1)	(d18:1)	283.288	2.9537	C18 H37 N1 O1	0.0781488	0.525053	PG(18:0_18:1)_5.2	diacyl	(18:0_18:1)	(36:1)	776.557	5.2041	C42 H81 O10 P1	0.124435	0.336426	PG(29:6_18:2)_4.22	diacyl	(29:6_18:2)	(47:8)	916.619	4.2236	C53 H89 O10 P1	1.97848	0.220563	PG(29:6_18:2)_4.22	diacyl	(29:6_18:2)	(47:8)	916.619	4.2236	C53 H89 O10 P1	1.89406	0.391332	WE(O-19:0_16:0)_5.44	Wax monoesters	(O-19:0_16:0)	(O-35:0)	522.538
PEt(20:3_16:0)_4.07	diacyl	(20:3_16:0)	(36:3)	726.52	4.0714	C41 H75 O8 P1	0.135899	0.296413	DG(O-17:1_18:0)_5.7	alkyl-acyl	(O-17:1_18:0)	(O-35:1)	594.559	5.7005	C38 H74 O4	-0.0448307	0.525163	CL(16:0_18:0_16:1_18:1)_7.19	diacyl-diacyl	(16:0_18:0_16:1_18:1)	(68:2)	1405	7.1897	C77 H146 O17 P2	0.123933	0.336428	PEt(20:3_16:0)_4.07	diacyl	(20:3_16:0)	(36:3)	726.52	4.0714	C41 H75 O8 P1	0.16301	0.312264	PEt(20:3_16:0)_4.07	diacyl	(20:3_16:0)	(36:3)	726.52	4.0714	C41 H75 O8 P1	0.0817037	0.464622	FA(20:0)_3.94	Straight chain fatty acids	(20:0)	(20:0)	312.303
LBPA(16:1_19:1)_4.35	Monoacylglycerophosphomonoradylglycerols?	(16:1_19:1)	(35:2)	760.525	4.3532	C41 H77 O10 P1	0.366937	0.204928	DG(O-35:7)_5.21	alkyl-acyl	(O-35:7)	(O-35:7)	582.465	5.2099	C38 H62 O4	-0.0582701	0.527863	LBPA(18:0_18:1)_4.3	Monoacylglycerophosphomonoradylglycerols?	(18:0_18:1)	(36:1)	776.557	4.2985	C42 H81 O10 P1	0.123569	0.336429	LBPA(16:1_19:1)_4.35	Monoacylglycerophosphomonoradylglycerols?	(16:1_19:1)	(35:2)	760.525	4.3532	C41 H77 O10 P1	1.06629	0.16243	LBPA(16:1_19:1)_4.35	Monoacylglycerophosphomonoradylglycerols?	(16:1_19:1)	(35:2)	760.525	4.3532	C41 H77 O10 P1	0.571024	0.407664	DGDG(16:0_16:1)_4.53	Digalactosyldiacylglycerol	(16:0_16:1)	(32:1)	890.597
PG(O-36:5)_4.94	alkyl-acyl	(O-36:5)	(O-36:5)	754.515	4.9366	C42 H75 O9 P1	-1.3877	0.204928	WE(O-6:0_12:0)_2.43	Wax monoesters	(O-6:0_12:0)	(O-18:0)	284.272	2.4331	C18 H36 O2	-0.0283664	0.528688	PE(16:0_19:1)_6.05	diacyl	(16:0_19:1)	(35:1)	731.547	6.0453	C40 H78 N1 O8 P1	0.122874	0.336432	PG(O-36:5)_4.94	alkyl-acyl	(O-36:5)	(O-36:5)	754.515	4.9366	C42 H75 O9 P1	0.13583	0.315414	PG(O-36:5)_4.94	alkyl-acyl	(O-36:5)	(O-36:5)	754.515	4.9366	C42 H75 O9 P1	-1.43337	0.409022	MGDG(18:0_20:1)_5.24	Monogalactosyldiacylglycerol	(18:0_20:1)	(38:1)	812.638
PEt(14:2_17:1)_7.85	diacyl	(14:2_17:1)	(31:3)	656.442	7.8523	C36 H65 O8 P1	0.507414	0.204928	PE(15:0_15:0)_5.43	diacyl	(15:0_15:0)	(30:0)	663.484	5.4307	C35 H70 N1 O8 P1	-0.110406	0.528932	PE(P-16:0_16:1)_5.18	alkenyl-acyl	(P-16:0_16:1)	(P-32:1)	673.505	5.1848	C37 H72 N1 O7 P1	0.122737	0.336432	PEt(14:2_17:1)_7.85	diacyl	(14:2_17:1)	(31:3)	656.442	7.8523	C36 H65 O8 P1	0.41411	0.223912	PEt(14:2_17:1)_7.85	diacyl	(14:2_17:1)	(31:3)	656.442	7.8523	C36 H65 O8 P1	0.415494	0.411207	SPH(d19:0)_3.65	deoxySphinganine	(d19:0)	(d19:0)	299.319
DGDG(16:0_16:1)_4.53	Digalactosyldiacylglycerol	(16:0_16:1)	(32:1)	890.597	4.5325	C47 H86 O15	0.0267366	0.298938	LBPA(15:0_16:0)_4.73	Monoacylglycerophosphomonoradylglycerols?	(15:0_16:0)	(31:0)	708.494	4.7261	C37 H73 O10 P1	-0.572564	0.530997	CL(16:0_16:0_18:1_18:1)_7.06	diacyl-diacyl	(16:0_16:0_18:1_18:1)	(68:2)	1405	7.0605	C77 H146 O17 P2	0.122563	0.336433	DGDG(16:0_16:1)_4.53	Digalactosyldiacylglycerol	(16:0_16:1)	(32:1)	890.597	4.5325	C47 H86 O15	0.563732	0.223745	DGDG(16:0_16:1)_4.53	Digalactosyldiacylglycerol	(16:0_16:1)	(32:1)	890.597	4.5325	C47 H86 O15	0.213343	0.412128	PE(P-16:3_20:3)_7.22	alkenyl-acyl	(P-16:3_20:3)	(P-36:6)	719.489
PG(O-4:0_19:4)_4.04	alkyl-acyl	(O-4:0_19:4)	(O-23:4)	574.327	4.0419	C29 H51 O9 P1	0.509829	0.205106	AcCa(24:6)_8.22	Fatty acyl carnitines	(24:6)	(24:6)	499.366	8.2222	C31 H49 N1 O4	0.653772	0.531725	PE(O-47:14)_4.94	alkyl-acyl	(O-47:14)	(O-47:14)	859.552	4.9447	C52 H78 N1 O7 P1	0.121445	0.336437	PG(O-4:0_19:4)_4.04	alkyl-acyl	(O-4:0_19:4)	(O-23:4)	574.327	4.0419	C29 H51 O9 P1	0.616111	0.223795	PG(O-4:0_19:4)_4.04	alkyl-acyl	(O-4:0_19:4)	(O-23:4)	574.327	4.0419	C29 H51 O9 P1	0.620734	0.409499	FA(28:8)_4.11	Unsaturated fatty acids	(28:8)	(28:8)	408.303
PG(13:0_16:0)_3.9	diacyl	(13:0_16:0)	(29:0)	680.463	3.899	C35 H69 O10 P1	0.17947	0.207221	DG(P-16:3_18:4)_3.3	alkenyl-acyl	(P-16:3_18:4)	(P-34:7)	566.433	3.2998	C37 H58 O4	-0.0405407	0.531889	SPH(d16:1)_1.55	Sphingosine	(d16:1)	(d16:1)	271.251	1.5536	C16 H33 N1 O2	-0.118654	0.336439	PG(13:0_16:0)_3.9	diacyl	(13:0_16:0)	(29:0)	680.463	3.899	C35 H69 O10 P1	0.317095	0.223564	PG(13:0_16:0)_3.9	diacyl	(13:0_16:0)	(29:0)	680.463	3.899	C35 H69 O10 P1	0.123537	0.412345	PE(P-16:3_20:3)_4.44	alkenyl-acyl	(P-16:3_20:3)	(P-36:6)	719.489
DGDG(14:0_16:1)_4.24	Digalactosyldiacylglycerol	(14:0_16:1)	(30:1)	862.565	4.2365	C45 H82 O15	-1.44088	0.204928	Cer(d18:0_17:1)_3.62	acylsphingosines	(d18:0_17:1)	(d35:1)	551.528	3.621	C35 H69 N1 O3	-0.0183079	0.532442	PG(18:0_18:1)_4.71	diacyl	(18:0_18:1)	(36:1)	776.557	4.7061	C42 H81 O10 P1	0.120879	0.336439	DGDG(14:0_16:1)_4.24	Digalactosyldiacylglycerol	(14:0_16:1)	(30:1)	862.565	4.2365	C45 H82 O15	-1.43077	0.223738	DGDG(14:0_16:1)_4.24	Digalactosyldiacylglycerol	(14:0_16:1)	(30:1)	862.565	4.2365	C45 H82 O15	-1.48365	0.408918	PG(20:3_15:0)_4.7	diacyl	(20:3_15:0)	(35:3)	758.51
LBPA(18:0_18:1)_4.3	Monoacylglycerophosphomonoradylglycerols?	(18:0_18:1)	(36:1)	776.557	4.2985	C42 H81 O10 P1	0.140257	0.2094	SPH(d20:1)_3.78	deoxySphingosine	(d20:1)	(d20:1)	311.319	3.7833	C20 H41 N1 O1	0.0586416	0.533258	PG(16:0_18:1)_4.61	diacyl	(16:0_18:1)	(34:1)	748.525	4.6087	C40 H77 O10 P1	0.119983	0.336443	LBPA(18:0_18:1)_4.3	Monoacylglycerophosphomonoradylglycerols?	(18:0_18:1)	(36:1)	776.557	4.2985	C42 H81 O10 P1	0.150586	0.225431	LBPA(18:0_18:1)_4.3	Monoacylglycerophosphomonoradylglycerols?	(18:0_18:1)	(36:1)	776.557	4.2985	C42 H81 O10 P1	0.0965453	0.412474	SPH(d14:0)_1.43	deoxySphinganine	(d14:0)	(d14:0)	229.241
LBPA(18:0_18:1)_4.84	Monoacylglycerophosphomonoradylglycerols?	(18:0_18:1)	(36:1)	776.557	4.8428	C42 H81 O10 P1	0.148881	0.208917	PE(O-25:6_16:0)_5.05	alkyl-acyl	(O-25:6_16:0)	(O-41:6)	791.583	5.0471	C46 H82 N1 O7 P1	-0.203585	0.534012	PG(16:0_18:1)_4.7	diacyl	(16:0_18:1)	(34:1)	748.525	4.7025	C40 H77 O10 P1	0.119446	0.336445	LBPA(18:0_18:1)_4.84	Monoacylglycerophosphomonoradylglycerols?	(18:0_18:1)	(36:1)	776.557	4.8428	C42 H81 O10 P1	0.159845	0.225285	LBPA(18:0_18:1)_4.84	Monoacylglycerophosphomonoradylglycerols?	(18:0_18:1)	(36:1)	776.557	4.8428	C42 H81 O10 P1	0.102482	0.412445	SPH(d16:1)_1.55	Sphingosine	(d16:1)	(d16:1)	271.251
DGDG(16:0_18:0)_5.08	Digalactosyldiacylglycerol	(16:0_18:0)	(34:0)	920.644	5.0761	C49 H92 O15	0.145135	0.209127	PG(O-17:2_17:2)_4.54	alkyl-acyl	(O-17:2_17:2)	(O-34:4)	728.499	4.5412	C40 H73 O9 P1	0.350049	0.534217	PG(O-18:3_16:0)_4.59	alkyl-acyl	(O-18:3_16:0)	(O-34:3)	730.515	4.586	C40 H75 O9 P1	-0.161328	0.336446	DGDG(16:0_18:0)_5.08	Digalactosyldiacylglycerol	(16:0_18:0)	(34:0)	920.644	5.0761	C49 H92 O15	0.155823	0.225349	DGDG(16:0_18:0)_5.08	Digalactosyldiacylglycerol	(16:0_18:0)	(34:0)	920.644	5.0761	C49 H92 O15	1.18127	0.406639	PEt(14:2_17:1)_7.85	diacyl	(14:2_17:1)	(31:3)	656.442
PG(O-34:5)_4.26	alkyl-acyl	(O-34:5)	(O-34:5)	726.484	4.2629	C40 H71 O9 P1	0.185941	0.206869	MGDG(12:0_14:0)_4.55	Monogalactosyldiacylglycerol	(12:0_14:0)	(26:0)	646.466	4.5477	C35 H66 O10	0.0460044	0.535163	PA(O-13:1_21:2)_5.35	alkyl-acyl	(O-13:1_21:2)	(O-34:3)	656.478	5.3494	C37 H69 O7 P1	0.118871	0.336447	PG(O-34:5)_4.26	alkyl-acyl	(O-34:5)	(O-34:5)	726.484	4.2629	C40 H71 O9 P1	1.17268	0.223111	PG(O-34:5)_4.26	alkyl-acyl	(O-34:5)	(O-34:5)	726.484	4.2629	C40 H71 O9 P1	2.03878	0.360472	TG(16:0_18:1_18:1)_7	triacyl	(16:0_18:1_18:1)	(52:2)	858.768
PG(O-49:15)_4.45	alkyl-acyl	(O-49:15)	(O-49:15)	916.562	4.4469	C55 H81 O9 P1	0.358473	0.204928	SPH(d20:0)_3.12	Sphinganine	(d20:0)	(d20:0)	329.329	3.1221	C20 H43 N1 O2	0.087962	0.535811	LBPA(17:0_15:0)_4.92	Monoacylglycerophosphomonoradylglycerols?	(17:0_15:0)	(32:0)	722.51	4.9249	C38 H75 O10 P1	0.118753	0.336447	PG(O-49:15)_4.45	alkyl-acyl	(O-49:15)	(O-49:15)	916.562	4.4469	C55 H81 O9 P1	0.384871	0.223802	PG(O-49:15)_4.45	alkyl-acyl	(O-49:15)	(O-49:15)	916.562	4.4469	C55 H81 O9 P1	0.246753	0.411912	PG(32:1)_4.04	diacyl	(32:1)	(32:1)	720.494
LBPA(16:0_17:1)_4.33	Monoacylglycerophosphomonoradylglycerols?	(16:0_17:1)	(33:1)	734.51	4.3254	C39 H75 O10 P1	0.297435	0.204928	SPH(d20:0)_3.25	Sphinganine	(d20:0)	(d20:0)	329.329	3.2467	C20 H43 N1 O2	-0.080051	0.537831	PG(16:0_16:0)_4.9	diacyl	(16:0_16:0)	(32:0)	722.51	4.8983	C38 H75 O10 P1	0.11805	0.33645	LBPA(16:0_17:1)_4.33	Monoacylglycerophosphomonoradylglycerols?	(16:0_17:1)	(33:1)	734.51	4.3254	C39 H75 O10 P1	0.319339	0.223855	LBPA(16:0_17:1)_4.33	Monoacylglycerophosphomonoradylglycerols?	(16:0_17:1)	(33:1)	734.51	4.3254	C39 H75 O10 P1	0.204738	0.41203	TG(24:7_16:2)_5.3	triacyl	(24:7_16:2)	(40:9)	676.47
LBPA(18:0_19:1)_5.42	Monoacylglycerophosphomonoradylglycerols?	(18:0_19:1)	(37:1)	790.572	5.4169	C43 H83 O10 P1	0.236979	0.204928	PI(O-34:4)_3.91	alkyl-acyl	(O-34:4)	(O-34:4)	816.515	3.9096	C43 H77 O12 P1	-0.0179247	0.538369	PE(16:0_19:1)_5.25	diacyl	(16:0_19:1)	(35:1)	731.547	5.2538	C40 H78 N1 O8 P1	-0.35027	0.336452	LBPA(18:0_19:1)_5.42	Monoacylglycerophosphomonoradylglycerols?	(18:0_19:1)	(37:1)	790.572	5.4169	C43 H83 O10 P1	0.254431	0.223922	LBPA(18:0_19:1)_5.42	Monoacylglycerophosphomonoradylglycerols?	(18:0_19:1)	(37:1)	790.572	5.4169	C43 H83 O10 P1	0.163123	0.412177	Cer(d16:0_18:0)_5.54	acylsphinganines	(d16:0_18:0)	(d34:0)	539.528
PEt(18:2_16:0)_4.61	diacyl	(18:2_16:0)	(34:2)	700.504	4.6071	C39 H73 O8 P1	0.204449	0.205884	WE(O-43:9)_4.9	Wax monoesters	(O-43:9)	(O-43:9)	616.522	4.8958	C43 H68 O2	-0.0432826	0.538529	PG(18:1_18:1)_4.57	diacyl	(18:1_18:1)	(36:2)	774.541	4.5665	C42 H79 O10 P1	0.117455	0.336452	PEt(18:2_16:0)_4.61	diacyl	(18:2_16:0)	(34:2)	700.504	4.6071	C39 H73 O8 P1	0.219506	0.224384	PEt(18:2_16:0)_4.61	diacyl	(18:2_16:0)	(34:2)	700.504	4.6071	C39 H73 O8 P1	0.140732	0.412269	WE(O-50:13)_5.34	Wax monoesters	(O-50:13)	(O-50:13)	706.569
PG(21:3_13:1)_4.15	diacyl	(21:3_13:1)	(34:4)	742.479	4.1517	C40 H71 O10 P1	0.394129	0.204928	PG(P-16:3_23:3)_5.82	alkenyl-acyl	(P-16:3_23:3)	(P-39:6)	792.53	5.8153	C45 H77 O9 P1	-0.175897	0.538812	PE(P-16:3_20:3)_7.98	alkenyl-acyl	(P-16:3_20:3)	(P-36:6)	719.489	7.9795	C41 H70 N1 O7 P1	-0.458332	0.336574	PG(21:3_13:1)_4.15	diacyl	(21:3_13:1)	(34:4)	742.479	4.1517	C40 H71 O10 P1	0.423153	0.223777	PG(21:3_13:1)_4.15	diacyl	(21:3_13:1)	(34:4)	742.479	4.1517	C40 H71 O10 P1	0.271296	0.411856	SPH(d16:0)_1.54	Sphinganine	(d16:0)	(d16:0)	273.267
PG(O-47:14)_4.49	alkyl-acyl	(O-47:14)	(O-47:14)	890.546	4.4939	C53 H79 O9 P1	0.399542	0.204928	BisMePA(31:4)_4.57	diacyl	(31:4)	(31:4)	654.426	4.5704	C36 H63 O8 P1	0.0417069	0.539186	PE(P-16:3_20:3)_5.12	alkenyl-acyl	(P-16:3_20:3)	(P-36:6)	719.489	5.1216	C41 H70 N1 O7 P1	0.119944	0.339138	PG(O-47:14)_4.49	alkyl-acyl	(O-47:14)	(O-47:14)	890.546	4.4939	C53 H79 O9 P1	0.428965	0.223774	PG(O-47:14)_4.49	alkyl-acyl	(O-47:14)	(O-47:14)	890.546	4.4939	C53 H79 O9 P1	0.275023	0.411848	Cer(d14:0_16:0)_4.86	acylsphinganines	(d14:0_16:0)	(d30:0)	483.465
LBPA(14:0_15:0)_3.92	Monoacylglycerophosphomonoradylglycerols?	(14:0_15:0)	(29:0)	680.463	3.9173	C35 H69 O10 P1	0.179942	0.207195	SPH(d16:1)_1.37	Sphingosine	(d16:1)	(d16:1)	271.251	1.3671	C16 H33 N1 O2	0.0978024	0.5393	LBPA(15:0_16:0)_4.73	Monoacylglycerophosphomonoradylglycerols?	(15:0_16:0)	(31:0)	708.494	4.7261	C37 H73 O10 P1	-0.569899	0.340089	LBPA(14:0_15:0)_3.92	Monoacylglycerophosphomonoradylglycerols?	(14:0_15:0)	(29:0)	680.463	3.9173	C35 H69 O10 P1	0.31793	0.223561	LBPA(14:0_15:0)_3.92	Monoacylglycerophosphomonoradylglycerols?	(14:0_15:0)	(29:0)	680.463	3.9173	C35 H69 O10 P1	0.123862	0.412344	SPH(d18:0)_1.93	Sphinganine	(d18:0)	(d18:0)	301.298
PG(O-47:15)_4.23	alkyl-acyl	(O-47:15)	(O-47:15)	888.53	4.2305	C53 H77 O9 P1	0.718202	0.204928	TG(16:0_16:0_16:0)_7.01	triacyl	(16:0_16:0_16:0)	(48:0)	806.736	7.0127	C51 H98 O6	0.0417434	0.539958	TG(O-8:0_12:0_24:5)_5.42	alkyl-acyl	(O-8:0_12:0_24:5)	(O-44:5)	726.616	5.4176	C47 H82 O5	0.285745	0.341764	PG(O-47:15)_4.23	alkyl-acyl	(O-47:15)	(O-47:15)	888.53	4.2305	C53 H77 O9 P1	0.409127	0.223786	PG(O-47:15)_4.23	alkyl-acyl	(O-47:15)	(O-47:15)	888.53	4.2305	C53 H77 O9 P1	0.262304	0.411876	PI(O-33:4)_3.76	alkyl-acyl	(O-33:4)	(O-33:4)	802.5
PG(O-30:4)_3.9	alkyl-acyl	(O-30:4)	(O-30:4)	672.437	3.9003	C36 H65 O9 P1	0.0675971	0.270619	Cer(d20:1_18:0)_6.12	acylsphingosines	(d20:1_18:0)	(d38:1)	593.575	6.1223	C38 H75 N1 O3	-0.0433402	0.540362	BisMePA(32:4)_4.72	diacyl	(32:4)	(32:4)	668.442	4.7242	C37 H65 O8 P1	-0.255149	0.342604	PG(O-30:4)_3.9	alkyl-acyl	(O-30:4)	(O-30:4)	672.437	3.9003	C36 H65 O9 P1	0.083823	0.28107	PG(O-30:4)_3.9	alkyl-acyl	(O-30:4)	(O-30:4)	672.437	3.9003	C36 H65 O9 P1	-0.00107107	0.474074	DG(P-16:3_18:4)_3.3	alkenyl-acyl	(P-16:3_18:4)	(P-34:7)	566.433
DGDG(18:0_18:1)_5.09	Digalactosyldiacylglycerol	(18:0_18:1)	(36:1)	946.659	5.0916	C51 H94 O15	1.32025	0.204928	TG(18:1_18:2_18:2)_6.74	triacyl	(18:1_18:2_18:2)	(54:5)	880.752	6.7387	C57 H100 O6	-0.0292635	0.540962	PE(13:0_15:0)_4.4	diacyl	(13:0_15:0)	(28:0)	635.453	4.4041	C33 H66 N1 O8 P1	-0.255543	0.343519	DGDG(18:0_18:1)_5.09	Digalactosyldiacylglycerol	(18:0_18:1)	(36:1)	946.659	5.0916	C51 H94 O15	0.0461882	0.298698	DGDG(18:0_18:1)_5.09	Digalactosyldiacylglycerol	(18:0_18:1)	(36:1)	946.659	5.0916	C51 H94 O15	0.93003	0.403	DGDG(14:0_16:0)_4.47	Digalactosyldiacylglycerol	(14:0_16:0)	(30:0)	864.581
PG(O-18:1_15:0)_4.63	alkyl-acyl	(O-18:1_15:0)	(O-33:1)	720.53	4.6282	C39 H77 O9 P1	0.266166	0.204928	Cer(d20:0_16:0)_5.83	acylsphinganines	(d20:0_16:0)	(d36:0)	567.559	5.8321	C36 H73 N1 O3	0.0577041	0.542653	PE(O-25:6_16:0)_5.05	alkyl-acyl	(O-25:6_16:0)	(O-41:6)	791.583	5.0471	C46 H82 N1 O7 P1	-0.230458	0.343553	PG(O-18:1_15:0)_4.63	alkyl-acyl	(O-18:1_15:0)	(O-33:1)	720.53	4.6282	C39 H77 O9 P1	0.285767	0.223888	PG(O-18:1_15:0)_4.63	alkyl-acyl	(O-18:1_15:0)	(O-33:1)	720.53	4.6282	C39 H77 O9 P1	0.183214	0.412102	MGDG(14:0_16:0)_4.73	Monogalactosyldiacylglycerol	(14:0_16:0)	(30:0)	702.528
LBPA(14:0_16:1)_3.79	Monoacylglycerophosphomonoradylglycerols?	(14:0_16:1)	(30:1)	692.463	3.7903	C36 H69 O10 P1	0.346234	0.204928	TG(16:0_16:1_18:1)_6.86	triacyl	(16:0_16:1_18:1)	(50:2)	830.736	6.8585	C53 H98 O6	-0.0408165	0.54268	DGDG(20:4_19:2)_5.17	Digalactosyldiacylglycerol	(20:4_19:2)	(39:6)	978.628	5.1713	C54 H90 O15	0.160794	0.343557	LBPA(14:0_16:1)_3.79	Monoacylglycerophosphomonoradylglycerols?	(14:0_16:1)	(30:1)	692.463	3.7903	C36 H69 O10 P1	0.371731	0.223812	LBPA(14:0_16:1)_3.79	Monoacylglycerophosphomonoradylglycerols?	(14:0_16:1)	(30:1)	692.463	3.7903	C36 H69 O10 P1	0.238328	0.411934	DG(24:7_20:3)_4.43	diacyl	(24:7_20:3)	(44:10)	716.538
PEt(O-16:2_16:1)_4.1	alkyl-acyl	(O-16:2_16:1)	(O-32:3)	656.478	4.104	C37 H69 O7 P1	-0.767826	0.204928	SPH(d14:0)_0.98	deoxySphinganine	(d14:0)	(d14:0)	229.241	0.9826	C14 H31 N1 O1	-0.0405338	0.543195	DG(O-31:2)_5.02	alkyl-acyl	(O-31:2)	(O-31:2)	536.481	5.0163	C34 H64 O4	-0.14918	0.343594	PEt(O-16:2_16:1)_4.1	alkyl-acyl	(O-16:2_16:1)	(O-32:3)	656.478	4.104	C37 H69 O7 P1	-0.701272	0.223748	PEt(O-16:2_16:1)_4.1	alkyl-acyl	(O-16:2_16:1)	(O-32:3)	656.478	4.104	C37 H69 O7 P1	-0.691996	0.409671	PI(19:2_16:0)_4.23	diacyl	(19:2_16:0)	(35:2)	848.542
DGDG(15:0_16:0)_4.6	Digalactosyldiacylglycerol	(15:0_16:0)	(31:0)	878.597	4.5952	C46 H86 O15	0.763476	0.204928	MG(O-21:1)_3.27	monoalkyl	(O-21:1)	(O-21:1)	384.36	3.2711	C24 H48 O3	-0.036235	0.543679	BisMePA(31:1)_4.92	diacyl	(31:1)	(31:1)	660.473	4.9234	C36 H69 O8 P1	0.16274	0.343627	DGDG(15:0_16:0)_4.6	Digalactosyldiacylglycerol	(15:0_16:0)	(31:0)	878.597	4.5952	C46 H86 O15	0.168155	0.225155	DGDG(15:0_16:0)_4.6	Digalactosyldiacylglycerol	(15:0_16:0)	(31:0)	878.597	4.5952	C46 H86 O15	0.107809	0.412419	DGDG(15:0_16:0)_4.6	Digalactosyldiacylglycerol	(15:0_16:0)	(31:0)	878.597
LBPA(10:0_16:0)_3.28	Monoacylglycerophosphomonoradylglycerols?	(10:0_16:0)	(26:0)	638.416	3.2753	C32 H63 O10 P1	0.276267	0.204928	PE(15:0_16:0)_6.12	diacyl	(15:0_16:0)	(31:0)	677.5	6.123	C36 H72 N1 O8 P1	0.430432	0.543684	BisMePE(14:0_14:0)_4.85	diacyl	(14:0_14:0)	(28:0)	663.484	4.8462	C35 H70 N1 O8 P1	-0.22254	0.346032	LBPA(10:0_16:0)_3.28	Monoacylglycerophosphomonoradylglycerols?	(10:0_16:0)	(26:0)	638.416	3.2753	C32 H63 O10 P1	0.296612	0.223877	LBPA(10:0_16:0)_3.28	Monoacylglycerophosphomonoradylglycerols?	(10:0_16:0)	(26:0)	638.416	3.2753	C32 H63 O10 P1	0.190167	0.412078	WE(O-53:12)_3.55	Wax monoesters	(O-53:12)	(O-53:12)	750.631
PG(O-17:2_23:6)_4.51	alkyl-acyl	(O-17:2_23:6)	(O-40:8)	804.53	4.51	C46 H77 O9 P1	1.62528	0.204928	PE(P-16:3_20:3)_4.21	alkenyl-acyl	(P-16:3_20:3)	(P-36:6)	719.489	4.2105	C41 H70 N1 O7 P1	-0.0367104	0.544564	PC(P-25:8_17:1)_4.2	alkenyl-acyl	(P-25:8_17:1)	(P-42:9)	839.583	4.2025	C50 H82 N1 O7 P1	0.446567	0.347938	PG(O-17:2_23:6)_4.51	alkyl-acyl	(O-17:2_23:6)	(O-40:8)	804.53	4.51	C46 H77 O9 P1	1.58877	0.223617	PG(O-17:2_23:6)_4.51	alkyl-acyl	(O-17:2_23:6)	(O-40:8)	804.53	4.51	C46 H77 O9 P1	1.54176	0.406457	FA(18:2)_2.49	Unsaturated fatty acids	(18:2)	(18:2)	280.24
PG(19:4_16:0)_4.34	diacyl	(19:4_16:0)	(35:4)	756.494	4.3358	C41 H73 O10 P1	1.39241	0.204928	Cer(d19:0_17:1)_3.81	acylsphingosines	(d19:0_17:1)	(d36:1)	565.543	3.8117	C36 H71 N1 O3	-0.020263	0.545518	BisMePA(16:1_14:0)_4.78	diacyl	(16:1_14:0)	(30:1)	646.457	4.7783	C35 H67 O8 P1	-0.216052	0.348728	PG(19:4_16:0)_4.34	diacyl	(19:4_16:0)	(35:4)	756.494	4.3358	C41 H73 O10 P1	1.11133	0.223121	PG(19:4_16:0)_4.34	diacyl	(19:4_16:0)	(35:4)	756.494	4.3358	C41 H73 O10 P1	0.121764	0.412353	TG(41:11_11:0)_3.53	triacyl	(41:11_11:0)	(52:11)	840.627
DGDG(16:1_18:1)_4.25	Digalactosyldiacylglycerol	(16:1_18:1)	(34:2)	916.612	4.2475	C49 H88 O15	-0.0150961	0.300443	PE(15:0_15:0)_5.05	diacyl	(15:0_15:0)	(30:0)	663.484	5.0494	C35 H70 N1 O8 P1	0.031593	0.546742	PG(P-16:3_23:3)_5.82	alkenyl-acyl	(P-16:3_23:3)	(P-39:6)	792.53	5.8153	C45 H77 O9 P1	0.183053	0.352905	DGDG(16:1_18:1)_4.25	Digalactosyldiacylglycerol	(16:1_18:1)	(34:2)	916.612	4.2475	C49 H88 O15	0.0594753	0.292727	DGDG(16:1_18:1)_4.25	Digalactosyldiacylglycerol	(16:1_18:1)	(34:2)	916.612	4.2475	C49 H88 O15	0.290794	0.410434	DG(3:0_28:0)_3.32	diacyl	(3:0_28:0)	(31:0)	554.491
DGDG(16:1_18:1)_4.47	Digalactosyldiacylglycerol	(16:1_18:1)	(34:2)	916.612	4.4717	C49 H88 O15	0.302072	0.212797	SPH(d17:0)_1.61	Sphinganine	(d17:0)	(d17:0)	287.282	1.6102	C17 H37 N1 O2	-0.0259994	0.548564	Cer(d20:0_20:0)_6.34	acylsphinganines	(d20:0_20:0)	(d40:0)	623.622	6.3389	C40 H81 N1 O3	-0.103352	0.353004	DGDG(16:1_18:1)_4.47	Digalactosyldiacylglycerol	(16:1_18:1)	(34:2)	916.612	4.4717	C49 H88 O15	-0.130025	0.267046	DGDG(16:1_18:1)_4.47	Digalactosyldiacylglycerol	(16:1_18:1)	(34:2)	916.612	4.4717	C49 H88 O15	0.182566	0.412045	PE(O-13:0_23:7)_6.02	alkyl-acyl	(O-13:0_23:7)	(O-36:7)	719.489
LBPA(16:0_18:1)_4.96	Monoacylglycerophosphomonoradylglycerols?	(16:0_18:1)	(34:1)	748.525	4.9575	C40 H77 O10 P1	0.215005	0.205339	PE(14:0_15:0)_4.64	diacyl	(14:0_15:0)	(29:0)	649.468	4.6377	C34 H68 N1 O8 P1	-0.0246299	0.549965	PI(O-35:4)_4.08	alkyl-acyl	(O-35:4)	(O-35:4)	830.531	4.0842	C44 H79 O12 P1	-0.181163	0.353868	LBPA(16:0_18:1)_4.96	Monoacylglycerophosphomonoradylglycerols?	(16:0_18:1)	(34:1)	748.525	4.9575	C40 H77 O10 P1	0.230839	0.224225	LBPA(16:0_18:1)_4.96	Monoacylglycerophosphomonoradylglycerols?	(16:0_18:1)	(34:1)	748.525	4.9575	C40 H77 O10 P1	0.147998	0.412238	PG(18:1_18:1)_4.57	diacyl	(18:1_18:1)	(36:2)	774.541
LBPA(17:0)_0.94	Monoacylglycerophosphomonoradylglycerols?	(17:0)	(17:0)	512.275	0.9447	C23 H45 O10 P1	0.362581	0.204928	PC(12:0_14:0)_4.44	diacyl	(12:0_14:0)	(26:0)	649.468	4.4433	C34 H68 N1 O8 P1	-0.025622	0.550609	DGDG(14:0_16:0)_4.47	Digalactosyldiacylglycerol	(14:0_16:0)	(30:0)	864.581	4.4728	C45 H84 O15	-0.421447	0.357187	LBPA(17:0)_0.94	Monoacylglycerophosphomonoradylglycerols?	(17:0)	(17:0)	512.275	0.9447	C23 H45 O10 P1	0.389282	0.223799	LBPA(17:0)_0.94	Monoacylglycerophosphomonoradylglycerols?	(17:0)	(17:0)	512.275	0.9447	C23 H45 O10 P1	0.249581	0.411905	WE(O-31:6)_3.81	Wax monoesters	(O-31:6)	(O-31:6)	454.381
DGDG(18:0_20:1)_5.29	Digalactosyldiacylglycerol	(18:0_20:1)	(38:1)	974.691	5.2855	C53 H98 O15	0.165089	0.208013	PC(15:2_14:1)_4.74	diacyl	(15:2_14:1)	(29:3)	685.468	4.7405	C37 H68 N1 O8 P1	-0.0327566	0.550845	PE(30:3)_4.38	diacyl	(30:3)	(30:3)	657.437	4.3775	C35 H64 N1 O8 P1	0.189233	0.357979	DGDG(18:0_20:1)_5.29	Digalactosyldiacylglycerol	(18:0_20:1)	(38:1)	974.691	5.2855	C53 H98 O15	0.512377	0.222986	DGDG(18:0_20:1)_5.29	Digalactosyldiacylglycerol	(18:0_20:1)	(38:1)	974.691	5.2855	C53 H98 O15	0.113638	0.412391	TG(P-19:3_20:6)_5.04	alkenyl-acyl	(P-19:3_20:6)	(P-39:9)	646.46
PEt(P-16:3_24:1)_5.16	alkenyl-acyl	(P-16:3_24:1)	(P-40:4)	764.572	5.159	C45 H81 O7 P1	0.343019	0.204928	TG(24:7_15:2)_0.84	triacyl	(24:7_15:2)	(39:9)	662.455	0.8381	C42 H62 O6	0.0199946	0.551822	SPH(d18:1)_2.95	deoxySphingosine	(d18:1)	(d18:1)	283.288	2.9537	C18 H37 N1 O1	-0.110448	0.362698	PEt(P-16:3_24:1)_5.16	alkenyl-acyl	(P-16:3_24:1)	(P-40:4)	764.572	5.159	C45 H81 O7 P1	0.406061	0.22353	PEt(P-16:3_24:1)_5.16	alkenyl-acyl	(P-16:3_24:1)	(P-40:4)	764.572	5.159	C45 H81 O7 P1	0.343866	0.410361	DG(3:0_25:4)_3.4	diacyl	(3:0_25:4)	(28:4)	504.382
SQDG(14:1_16:1)_4.27	Sulfoquinovosyldiacylglycerol	(14:1_16:1)	(30:2)	762.459	4.2662	C39 H70 O12 S1	0.161382	0.208219	PC(O-16:3_22:7)_4.07	alkyl-acyl	(O-16:3_22:7)	(O-38:10)	783.52	4.0675	C46 H74 N1 O7 P1	-0.194371	0.55245	PC(13:0_15:0)_4.71	diacyl	(13:0_15:0)	(28:0)	677.5	4.7063	C36 H72 N1 O8 P1	-0.149141	0.368782	SQDG(14:1_16:1)_4.27	Sulfoquinovosyldiacylglycerol	(14:1_16:1)	(30:2)	762.459	4.2662	C39 H70 O12 S1	0.173266	0.225076	SQDG(14:1_16:1)_4.27	Sulfoquinovosyldiacylglycerol	(14:1_16:1)	(30:2)	762.459	4.2662	C39 H70 O12 S1	0.111086	0.412404	Cer(d19:0_17:1)_4.68	acylsphingosines	(d19:0_17:1)	(d36:1)	565.543
SQDG(16:1_18:2)_4.56	Sulfoquinovosyldiacylglycerol	(16:1_18:2)	(34:3)	816.506	4.5611	C43 H76 O12 S1	0.39616	0.204928	Cer(m14:0_19:0)_4.67	1-deoxyceramides	(m14:0_19:0)	(m33:0)	509.517	4.6742	C33 H67 N1 O2	-0.0236544	0.552618	PC(13:0_15:0)_4.78	diacyl	(13:0_15:0)	(28:0)	677.5	4.7821	C36 H72 N1 O8 P1	-0.148957	0.368799	SQDG(16:1_18:2)_4.56	Sulfoquinovosyldiacylglycerol	(16:1_18:2)	(34:3)	816.506	4.5611	C43 H76 O12 S1	0.425335	0.223776	SQDG(16:1_18:2)_4.56	Sulfoquinovosyldiacylglycerol	(16:1_18:2)	(34:3)	816.506	4.5611	C43 H76 O12 S1	0.272695	0.411853	WE(O-32:6)_4.22	Wax monoesters	(O-32:6)	(O-32:6)	468.397
PG(27:0_17:3)_3.49	diacyl	(27:0_17:3)	(44:3)	884.651	3.4866	C50 H93 O10 P1	-0.0646668	0.282841	PE(15:0_16:0)_5.29	diacyl	(15:0_16:0)	(31:0)	677.5	5.2868	C36 H72 N1 O8 P1	-0.0212563	0.55345	MGDG(14:0_16:0)_4.31	Monogalactosyldiacylglycerol	(14:0_16:0)	(30:0)	702.528	4.3062	C39 H74 O10	-0.211616	0.373857	PG(27:0_17:3)_3.49	diacyl	(27:0_17:3)	(44:3)	884.651	3.4866	C50 H93 O10 P1	-0.0447419	0.309214	PG(27:0_17:3)_3.49	diacyl	(27:0_17:3)	(44:3)	884.651	3.4866	C50 H93 O10 P1	-0.0805204	0.432203	FA(18:2)_2.4	Unsaturated fatty acids	(18:2)	(18:2)	280.24
DGDG(20:4_19:2)_5.17	Digalactosyldiacylglycerol	(20:4_19:2)	(39:6)	978.628	5.1713	C54 H90 O15	0.311013	0.204928	TG(24:7_16:2)_2.43	triacyl	(24:7_16:2)	(40:9)	676.47	2.433	C43 H64 O6	0.0190481	0.554337	PE(15:0_15:0)_4.78	diacyl	(15:0_15:0)	(30:0)	663.484	4.7781	C35 H70 N1 O8 P1	-0.136741	0.374302	DGDG(20:4_19:2)_5.17	Digalactosyldiacylglycerol	(20:4_19:2)	(39:6)	978.628	5.1713	C54 H90 O15	0.289221	0.223836	DGDG(20:4_19:2)_5.17	Digalactosyldiacylglycerol	(20:4_19:2)	(39:6)	978.628	5.1713	C54 H90 O15	0.358666	0.410784	PG(27:0_17:3)_3.49	diacyl	(27:0_17:3)	(44:3)	884.651
SQDG(16:1_16:1)_4.56	Sulfoquinovosyldiacylglycerol	(16:1_16:1)	(32:2)	790.49	4.5634	C41 H74 O12 S1	0.145411	0.209111	PE(O-13:0_23:7)_6.02	alkyl-acyl	(O-13:0_23:7)	(O-36:7)	719.489	6.0213	C41 H70 N1 O7 P1	0.0421122	0.555127	PE(15:0_15:0)_4.89	diacyl	(15:0_15:0)	(30:0)	663.484	4.8883	C35 H70 N1 O8 P1	-0.136464	0.374326	SQDG(16:1_16:1)_4.56	Sulfoquinovosyldiacylglycerol	(16:1_16:1)	(32:2)	790.49	4.5634	C41 H74 O12 S1	0.156119	0.225344	SQDG(16:1_16:1)_4.56	Sulfoquinovosyldiacylglycerol	(16:1_16:1)	(32:2)	790.49	4.5634	C41 H74 O12 S1	0.100093	0.412456	SPH(d20:0)_3.12	Sphinganine	(d20:0)	(d20:0)	329.329
LBPA(20:3_16:0)_5.17	Monoacylglycerophosphomonoradylglycerols?	(20:3_16:0)	(36:3)	772.525	5.1741	C42 H77 O10 P1	0.65669	0.204928	SPH(t20:1)_1.72	phyto-SPH	(t20:1)	(t20:1)	343.309	1.7246	C20 H41 N1 O3	-0.0424176	0.557021	PG(P-16:3_23:3)_8.4	alkenyl-acyl	(P-16:3_23:3)	(P-39:6)	792.53	8.3963	C45 H77 O9 P1	0.209437	0.37469	LBPA(20:3_16:0)_5.17	Monoacylglycerophosphomonoradylglycerols?	(20:3_16:0)	(36:3)	772.525	5.1741	C42 H77 O10 P1	0.724455	0.223026	LBPA(20:3_16:0)_5.17	Monoacylglycerophosphomonoradylglycerols?	(20:3_16:0)	(36:3)	772.525	5.1741	C42 H77 O10 P1	0.720552	0.405642	FA(17:0)_3.36	Straight chain fatty acids	(17:0)	(17:0)	270.256
DGDG(14:0_19:1)_4.53	Digalactosyldiacylglycerol	(14:0_19:1)	(33:1)	904.612	4.5324	C48 H88 O15	0.188978	0.288936	Cer(d20:0_18:0)_6.09	acylsphinganines	(d20:0_18:0)	(d38:0)	595.59	6.0912	C38 H77 N1 O3	-0.0364242	0.55981	PC(15:2_14:1)_4.74	diacyl	(15:2_14:1)	(29:3)	685.468	4.7405	C37 H68 N1 O8 P1	0.150181	0.374853	DGDG(14:0_19:1)_4.53	Digalactosyldiacylglycerol	(14:0_19:1)	(33:1)	904.612	4.5324	C48 H88 O15	-1.02325	0.223824	DGDG(14:0_19:1)_4.53	Digalactosyldiacylglycerol	(14:0_19:1)	(33:1)	904.612	4.5324	C48 H88 O15	0.127974	0.455293	DG(23:6_15:0)_4.09	diacyl	(23:6_15:0)	(38:6)	640.507
DGDG(19:4_16:1)_4.92	Digalactosyldiacylglycerol	(19:4_16:1)	(35:5)	924.581	4.9195	C50 H84 O15	1.61183	0.204928	FA(18:2)_0.14	Unsaturated fatty acids	(18:2)	(18:2)	280.24	0.1401	C18 H32 O2	-0.232114	0.55994	Hex1Cer(d18:0_21:3)_4.97	Ceramide monosaccharides	(d18:0_21:3)	(d39:3)	765.612	4.9725	C45 H83 N1 O8	0.409515	0.374986	DGDG(19:4_16:1)_4.92	Digalactosyldiacylglycerol	(19:4_16:1)	(35:5)	924.581	4.9195	C50 H84 O15	0.17658	0.225025	DGDG(19:4_16:1)_4.92	Digalactosyldiacylglycerol	(19:4_16:1)	(35:5)	924.581	4.9195	C50 H84 O15	1.80367	0.408696	LBPA(18:0_18:1)_4.84	Monoacylglycerophosphomonoradylglycerols?	(18:0_18:1)	(36:1)	776.557
DGDG(18:2_18:2)_4.64	Digalactosyldiacylglycerol	(18:2_18:2)	(36:4)	940.612	4.6414	C51 H88 O15	0.270758	0.204928	PE(P-16:3_20:3)_2.77	alkenyl-acyl	(P-16:3_20:3)	(P-36:6)	719.489	2.7691	C41 H70 N1 O7 P1	-0.033103	0.560091	DG(16:0_18:0)_5.7	diacyl	(16:0_18:0)	(34:0)	596.538	5.7047	C37 H72 O5	0.0800054	0.376514	DGDG(18:2_18:2)_4.64	Digalactosyldiacylglycerol	(18:2_18:2)	(36:4)	940.612	4.6414	C51 H88 O15	0.290697	0.223883	DGDG(18:2_18:2)_4.64	Digalactosyldiacylglycerol	(18:2_18:2)	(36:4)	940.612	4.6414	C51 H88 O15	0.186375	0.412091	PG(18:0_18:1)_5.2	diacyl	(18:0_18:1)	(36:1)	776.557
PG(20:3_15:0)_4.7	diacyl	(20:3_15:0)	(35:3)	758.51	4.7034	C41 H75 O10 P1	0.160803	0.208277	PE(13:0_15:0)_4.76	diacyl	(13:0_15:0)	(28:0)	635.453	4.7626	C33 H66 N1 O8 P1	0.0262627	0.561645	FA(16:0)_3.01	Straight chain fatty acids	(16:0)	(16:0)	256.24	3.0128	C16 H32 O2	0.0756992	0.378279	PG(20:3_15:0)_4.7	diacyl	(20:3_15:0)	(35:3)	758.51	4.7034	C41 H75 O10 P1	-0.00664393	0.324439	PG(20:3_15:0)_4.7	diacyl	(20:3_15:0)	(35:3)	758.51	4.7034	C41 H75 O10 P1	-1.59325	0.409349	Cer(d15:0_31:3)_6.18	acylceramides	(d15:0_31:3)	(d46:3)	715.648
DGDG(19:0_18:1)_5.14	Digalactosyldiacylglycerol	(19:0_18:1)	(37:1)	960.675	5.1411	C52 H96 O15	0.378476	0.204928	PE(15:0_14:0)_4.86	diacyl	(15:0_14:0)	(29:0)	649.468	4.855	C34 H68 N1 O8 P1	-0.0200007	0.562095	TG(24:7_16:2)_5.3	triacyl	(24:7_16:2)	(40:9)	676.47	5.2995	C43 H64 O6	0.0821823	0.379219	DGDG(19:0_18:1)_5.14	Digalactosyldiacylglycerol	(19:0_18:1)	(37:1)	960.675	5.1411	C52 H96 O15	0.66871	0.223685	DGDG(19:0_18:1)_5.14	Digalactosyldiacylglycerol	(19:0_18:1)	(37:1)	960.675	5.1411	C52 H96 O15	0.260522	0.41188	FA(18:2)_0.14	Unsaturated fatty acids	(18:2)	(18:2)	280.24
PG(20:3_20:4)_5.17	diacyl	(20:3_20:4)	(40:7)	820.525	5.1669	C46 H77 O10 P1	0.412162	0.204928	WE(O-50:13)_5.34	Wax monoesters	(O-50:13)	(O-50:13)	706.569	5.3436	C50 H74 O2	0.033283	0.562734	TG(16:0_18:0_18:0)_7.29	triacyl	(16:0_18:0_18:0)	(52:0)	862.799	7.2904	C55 H106 O6	0.101963	0.380024	PG(20:3_20:4)_5.17	diacyl	(20:3_20:4)	(40:7)	820.525	5.1669	C46 H77 O10 P1	0.442515	0.223766	PG(20:3_20:4)_5.17	diacyl	(20:3_20:4)	(40:7)	820.525	5.1669	C46 H77 O10 P1	0.28371	0.41183	SPH(d14:0)_0.75	Sphinganine	(d14:0)	(d14:0)	245.236
SPH(d16:0)_1.06	Sphinganine	(d16:0)	(d16:0)	273.267	1.0597	C16 H35 N1 O2	-0.606558	0.204928	SPH(d16:0)_0.76	Sphinganine	(d16:0)	(d16:0)	273.267	0.7597	C16 H35 N1 O2	-0.0616116	0.56298	PE(15:2_18:1)_4.9	diacyl	(15:2_18:1)	(33:3)	699.484	4.9048	C38 H70 N1 O8 P1	-0.120564	0.382103	SPH(d16:0)_1.06	Sphinganine	(d16:0)	(d16:0)	273.267	1.0597	C16 H35 N1 O2	-0.698237	0.223545	SPH(d16:0)_1.06	Sphinganine	(d16:0)	(d16:0)	273.267	1.0597	C16 H35 N1 O2	-0.642127	0.409543	DG(O-14:0_17:1)_4.65	alkyl-acyl	(O-14:0_17:1)	(O-31:1)	538.496
DAP(O-11:0_O-5:0)_8.59	dialkyl	(O-11:0_O-5:0)	(O-16:0)	390.277	8.5878	C24 H38 O4	0.56937	0.204928	PE(14:0_15:0)_4.58	diacyl	(14:0_15:0)	(29:0)	649.468	4.5778	C34 H68 N1 O8 P1	-0.011836	0.563372	FA(20:0)_4.05	Straight chain fatty acids	(20:0)	(20:0)	312.303	4.0466	C20 H40 O2	0.121333	0.383337	DAP(O-11:0_O-5:0)_8.59	dialkyl	(O-11:0_O-5:0)	(O-16:0)	390.277	8.5878	C24 H38 O4	0.446867	0.223916	DAP(O-11:0_O-5:0)_8.59	dialkyl	(O-11:0_O-5:0)	(O-16:0)	390.277	8.5878	C24 H38 O4	0.427285	0.411425	PEt(O-16:2_16:1)_4.1	alkyl-acyl	(O-16:2_16:1)	(O-32:3)	656.478
DGDG(16:1_19:1)_4.27	Digalactosyldiacylglycerol	(16:1_19:1)	(35:2)	930.628	4.2732	C50 H90 O15	0.259826	0.23347	TG(18:1_18:1_18:2)_6.87	triacyl	(18:1_18:1_18:2)	(54:4)	882.768	6.8721	C57 H102 O6	-0.0340141	0.565089	Cer(m18:0_16:0)_5.53	1-deoxyceramides	(m18:0_16:0)	(m34:0)	523.533	5.5339	C34 H69 N1 O2	-0.131331	0.383435	DGDG(16:1_19:1)_4.27	Digalactosyldiacylglycerol	(16:1_19:1)	(35:2)	930.628	4.2732	C50 H90 O15	-0.212137	0.257119	DGDG(16:1_19:1)_4.27	Digalactosyldiacylglycerol	(16:1_19:1)	(35:2)	930.628	4.2732	C50 H90 O15	-0.327494	0.411838	TG(24:7_15:2)_0.84	triacyl	(24:7_15:2)	(39:9)	662.455
PG(16:0_17:0)_4.62	diacyl	(16:0_17:0)	(33:0)	736.525	4.6162	C39 H77 O10 P1	-2.61304	0.204928	PE(15:2_18:1)_4.9	diacyl	(15:2_18:1)	(33:3)	699.484	4.9048	C38 H70 N1 O8 P1	0.0169901	0.565264	PE(P-16:3_20:3)_8.2	alkenyl-acyl	(P-16:3_20:3)	(P-36:6)	719.489	8.2047	C41 H70 N1 O7 P1	-0.0973385	0.385746	PG(16:0_17:0)_4.62	diacyl	(16:0_17:0)	(33:0)	736.525	4.6162	C39 H77 O10 P1	0.132099	0.31386	PG(16:0_17:0)_4.62	diacyl	(16:0_17:0)	(33:0)	736.525	4.6162	C39 H77 O10 P1	0.313081	0.431473	WE(O-44:12)_5.22	Wax monoesters	(O-44:12)	(O-44:12)	624.491
PG(O-36:7)_4.63	alkyl-acyl	(O-36:7)	(O-36:7)	750.484	4.6304	C42 H71 O9 P1	0.316812	0.204928	DGDG(16:1_18:1)_4.25	Digalactosyldiacylglycerol	(16:1_18:1)	(34:2)	916.612	4.2475	C49 H88 O15	0.0404529	0.565585	PG(16:0_16:0)_4.26	diacyl	(16:0_16:0)	(32:0)	722.51	4.2567	C38 H75 O10 P1	0.136771	0.385834	PG(O-36:7)_4.63	alkyl-acyl	(O-36:7)	(O-36:7)	750.484	4.6304	C42 H71 O9 P1	0.701979	0.223678	PG(O-36:7)_4.63	alkyl-acyl	(O-36:7)	(O-36:7)	750.484	4.6304	C42 H71 O9 P1	0.218076	0.41199	DG(O-15:0_17:1)_4.99	alkyl-acyl	(O-15:0_17:1)	(O-32:1)	552.512
PG(O-16:2_12:0)_3.57	alkyl-acyl	(O-16:2_12:0)	(O-28:2)	648.437	3.574	C34 H65 O9 P1	0.434495	0.204928	Cer(d16:0_16:0)_5.23	acylsphinganines	(d16:0_16:0)	(d32:0)	511.496	5.2321	C32 H65 N1 O3	0.0331343	0.566303	PC(12:0_14:0)_4.44	diacyl	(12:0_14:0)	(26:0)	649.468	4.4433	C34 H68 N1 O8 P1	-0.135979	0.386661	PG(O-16:2_12:0)_3.57	alkyl-acyl	(O-16:2_12:0)	(O-28:2)	648.437	3.574	C34 H65 O9 P1	0.466492	0.223753	PG(O-16:2_12:0)_3.57	alkyl-acyl	(O-16:2_12:0)	(O-28:2)	648.437	3.574	C34 H65 O9 P1	0.299082	0.411801	PE(P-16:3_20:3)_5.51	alkenyl-acyl	(P-16:3_20:3)	(P-36:6)	719.489
PG(18:3_16:0)_4.41	diacyl	(18:3_16:0)	(34:3)	744.494	4.4113	C40 H73 O10 P1	0.442543	0.204928	Cer(d17:0_17:1)_3.46	acylsphingosines	(d17:0_17:1)	(d34:1)	537.512	3.4586	C34 H67 N1 O3	-0.00976233	0.566864	PA(P-16:3_22:4)_8.17	alkenyl-acyl	(P-16:3_22:4)	(P-38:7)	702.462	8.1748	C41 H67 O7 P1	-0.0938647	0.386724	PG(18:3_16:0)_4.41	diacyl	(18:3_16:0)	(34:3)	744.494	4.4113	C40 H73 O10 P1	0.475133	0.223749	PG(18:3_16:0)_4.41	diacyl	(18:3_16:0)	(34:3)	744.494	4.4113	C40 H73 O10 P1	0.304622	0.411791	SPH(d18:0)_2.09	Sphinganine	(d18:0)	(d18:0)	301.298
DGDG(18:1_19:1)_4.99	Digalactosyldiacylglycerol	(18:1_19:1)	(37:2)	958.659	4.9911	C52 H94 O15	0.456975	0.204928	PA(O-27:7_16:0)_5.04	alkyl-acyl	(O-27:7_16:0)	(O-43:7)	774.556	5.0402	C46 H79 O7 P1	-0.335735	0.567124	TG(21:1)_0.91	triacyl	(21:1)	(21:1)	426.298	0.9107	C24 H42 O6	0.0505651	0.386843	DGDG(18:1_19:1)_4.99	Digalactosyldiacylglycerol	(18:1_19:1)	(37:2)	958.659	4.9911	C52 H94 O15	0.490628	0.223741	DGDG(18:1_19:1)_4.99	Digalactosyldiacylglycerol	(18:1_19:1)	(37:2)	958.659	4.9911	C52 H94 O15	0.314557	0.411774	FA(14:0)_2.04	Straight chain fatty acids	(14:0)	(14:0)	228.209
PG(21:0_6:0)_4.09	diacyl	(21:0_6:0)	(27:0)	652.432	4.0881	C33 H65 O10 P1	-0.638092	0.204928	PC(12:0_13:0)_4.24	diacyl	(12:0_13:0)	(25:0)	635.453	4.2392	C33 H66 N1 O8 P1	0.0559176	0.567159	SPH(d18:1)_2.05	Sphingosine	(d18:1)	(d18:1)	299.282	2.0462	C18 H37 N1 O2	-0.0545295	0.387377	PG(21:0_6:0)_4.09	diacyl	(21:0_6:0)	(27:0)	652.432	4.0881	C33 H65 O10 P1	-0.476892	0.22388	PG(21:0_6:0)_4.09	diacyl	(21:0_6:0)	(27:0)	652.432	4.0881	C33 H65 O10 P1	-0.518131	0.410044	LBPA(15:0_16:0)_4.73	Monoacylglycerophosphomonoradylglycerols?	(15:0_16:0)	(31:0)	708.494
PG(24:0_16:0)_4.83	diacyl	(24:0_16:0)	(40:0)	834.635	4.8296	C46 H91 O10 P1	0.383186	0.204928	PG(21:0_6:0)_4.09	diacyl	(21:0_6:0)	(27:0)	652.432	4.0881	C33 H65 O10 P1	0.0324617	0.569396	PG(16:0_17:0)_4.62	diacyl	(16:0_17:0)	(33:0)	736.525	4.6162	C39 H77 O10 P1	0.288061	0.389595	PG(24:0_16:0)_4.83	diacyl	(24:0_16:0)	(40:0)	834.635	4.8296	C46 H91 O10 P1	0.411404	0.223785	PG(24:0_16:0)_4.83	diacyl	(24:0_16:0)	(40:0)	834.635	4.8296	C46 H91 O10 P1	0.263764	0.411872	DG(P-16:3_18:4)_4.49	alkenyl-acyl	(P-16:3_18:4)	(P-34:7)	566.433
DGDG(29:0)_4.55	Digalactosyldiacylglycerol	(29:0)	(29:0)	850.565	4.5522	C44 H82 O15	0.179331	0.207228	PE(31:3)_4.59	diacyl	(31:3)	(31:3)	671.453	4.5927	C36 H66 N1 O8 P1	0.0145407	0.570237	PE(31:3)_4.59	diacyl	(31:3)	(31:3)	671.453	4.5927	C36 H66 N1 O8 P1	0.100688	0.390986	DGDG(29:0)_4.55	Digalactosyldiacylglycerol	(29:0)	(29:0)	850.565	4.5522	C44 H82 O15	0.192537	0.224781	DGDG(29:0)_4.55	Digalactosyldiacylglycerol	(29:0)	(29:0)	850.565	4.5522	C44 H82 O15	0.123441	0.412346	SPH(d19:1)_2.97	Sphingosine	(d19:1)	(d19:1)	313.298
LBPA(16:1_16:0)_3.56	Monoacylglycerophosphomonoradylglycerols?	(16:1_16:0)	(32:1)	720.494	3.5575	C38 H73 O10 P1	0.339963	0.204928	PE(P-16:3_20:3)_5.71	alkenyl-acyl	(P-16:3_20:3)	(P-36:6)	719.489	5.7082	C41 H70 N1 O7 P1	0.0094776	0.572885	FA(20:0)_3.94	Straight chain fatty acids	(20:0)	(20:0)	312.303	3.9382	C20 H40 O2	0.0800282	0.392878	LBPA(16:1_16:0)_3.56	Monoacylglycerophosphomonoradylglycerols?	(16:1_16:0)	(32:1)	720.494	3.5575	C38 H73 O10 P1	0.174111	0.224328	LBPA(16:1_16:0)_3.56	Monoacylglycerophosphomonoradylglycerols?	(16:1_16:0)	(32:1)	720.494	3.5575	C38 H73 O10 P1	0.204419	0.411712	TG(18:0_18:0_18:0)_7.41	triacyl	(18:0_18:0_18:0)	(54:0)	890.83
LBPA(16:0_16:1)_3.73	Monoacylglycerophosphomonoradylglycerols?	(16:0_16:1)	(32:1)	720.494	3.7304	C38 H73 O10 P1	0.543631	0.204928	PG(O-18:3_16:0)_4.59	alkyl-acyl	(O-18:3_16:0)	(O-34:3)	730.515	4.586	C40 H75 O9 P1	0.0769366	0.573285	FA(18:0)_3.74	Straight chain fatty acids	(18:0)	(18:0)	284.272	3.7432	C18 H36 O2	0.0529641	0.392968	LBPA(16:0_16:1)_3.73	Monoacylglycerophosphomonoradylglycerols?	(16:0_16:1)	(32:1)	720.494	3.7304	C38 H73 O10 P1	0.34323	0.223834	LBPA(16:0_16:1)_3.73	Monoacylglycerophosphomonoradylglycerols?	(16:0_16:1)	(32:1)	720.494	3.7304	C38 H73 O10 P1	0.220055	0.411984	DG(26:8_24:4)_3.53	diacyl	(26:8_24:4)	(50:12)	796.601
LBPA(18:1_14:0)_3.86	Monoacylglycerophosphomonoradylglycerols?	(18:1_14:0)	(32:1)	720.494	3.8561	C38 H73 O10 P1	0.847511	0.204928	Cer(d20:0_20:0)_6.34	acylsphinganines	(d20:0_20:0)	(d40:0)	623.622	6.3389	C40 H81 N1 O3	-0.0273356	0.573752	PC(14:0_16:0)_5.09	diacyl	(14:0_16:0)	(30:0)	705.531	5.09	C38 H76 N1 O8 P1	-0.0901875	0.393889	LBPA(18:1_14:0)_3.86	Monoacylglycerophosphomonoradylglycerols?	(18:1_14:0)	(32:1)	720.494	3.8561	C38 H73 O10 P1	0.290288	0.223883	LBPA(18:1_14:0)_3.86	Monoacylglycerophosphomonoradylglycerols?	(18:1_14:0)	(32:1)	720.494	3.8561	C38 H73 O10 P1	0.186113	0.412092	FA(18:0)_3.74	Straight chain fatty acids	(18:0)	(18:0)	284.272
BisMePA(16:1_14:0)_4.78	diacyl	(16:1_14:0)	(30:1)	646.457	4.7783	C35 H67 O8 P1	-0.740274	0.204928	SPH(d16:0)_1.25	Sphinganine	(d16:0)	(d16:0)	273.267	1.2497	C16 H35 N1 O2	-0.0413049	0.575545	DG(P-16:3_18:4)_3.3	alkenyl-acyl	(P-16:3_18:4)	(P-34:7)	566.433	3.2998	C37 H58 O4	0.0487066	0.395558	BisMePA(16:1_14:0)_4.78	diacyl	(16:1_14:0)	(30:1)	646.457	4.7783	C35 H67 O8 P1	-0.112427	0.246414	BisMePA(16:1_14:0)_4.78	diacyl	(16:1_14:0)	(30:1)	646.457	4.7783	C35 H67 O8 P1	-0.111052	0.424048	Cer(d18:0_17:1)_3.91	acylsphingosines	(d18:0_17:1)	(d35:1)	551.528
BisMePA(16:1_14:0)_5.05	diacyl	(16:1_14:0)	(30:1)	646.457	5.0494	C35 H67 O8 P1	-0.946093	0.204928	TG(16:0_18:0_18:0)_7.29	triacyl	(16:0_18:0_18:0)	(52:0)	862.799	7.2904	C55 H106 O6	-0.0223794	0.575761	PE(13:0_15:0)_4.56	diacyl	(13:0_15:0)	(28:0)	635.453	4.5626	C33 H66 N1 O8 P1	-0.0951091	0.396038	BisMePA(16:1_14:0)_5.05	diacyl	(16:1_14:0)	(30:1)	646.457	5.0494	C35 H67 O8 P1	-0.0858394	0.262929	BisMePA(16:1_14:0)_5.05	diacyl	(16:1_14:0)	(30:1)	646.457	5.0494	C35 H67 O8 P1	-0.247788	0.411536	FA(16:0)_3.2	Straight chain fatty acids	(16:0)	(16:0)	256.24
BisMePA(20:1_12:0)_5.2	diacyl	(20:1_12:0)	(32:1)	674.489	5.1974	C37 H71 O8 P1	-1.10682	0.204928	BisMePA(32:4)_4.72	diacyl	(32:4)	(32:4)	668.442	4.7242	C37 H65 O8 P1	-0.0124939	0.576563	PC(17:1_19:1)_5.71	diacyl	(17:1_19:1)	(36:2)	785.593	5.7134	C44 H84 N1 O8 P1	0.0683359	0.398142	BisMePA(20:1_12:0)_5.2	diacyl	(20:1_12:0)	(32:1)	674.489	5.1974	C37 H71 O8 P1	-1.06477	0.223681	BisMePA(20:1_12:0)_5.2	diacyl	(20:1_12:0)	(32:1)	674.489	5.1974	C37 H71 O8 P1	-0.907867	0.410338	WE(O-39:0)_6.01	Wax monoesters	(O-39:0)	(O-39:0)	578.6
LBPA(17:0_15:0)_4.92	Monoacylglycerophosphomonoradylglycerols?	(17:0_15:0)	(32:0)	722.51	4.9249	C38 H75 O10 P1	0.13479	0.209706	SPH(d16:0)_0.93	Sphinganine	(d16:0)	(d16:0)	273.267	0.9337	C16 H35 N1 O2	0.0155464	0.577621	PC(17:1_19:1)_5.54	diacyl	(17:1_19:1)	(36:2)	785.593	5.5387	C44 H84 N1 O8 P1	0.0659289	0.398446	LBPA(17:0_15:0)_4.92	Monoacylglycerophosphomonoradylglycerols?	(17:0_15:0)	(32:0)	722.51	4.9249	C38 H75 O10 P1	0.144716	0.225524	LBPA(17:0_15:0)_4.92	Monoacylglycerophosphomonoradylglycerols?	(17:0_15:0)	(32:0)	722.51	4.9249	C38 H75 O10 P1	0.0927843	0.412814	MG(O-21:1)_3.27	monoalkyl	(O-21:1)	(O-21:1)	384.36
BisMePA(37:5)_5.36	diacyl	(37:5)	(37:5)	736.504	5.3553	C42 H73 O8 P1	0.303567	0.204928	PG(16:0_16:1)_4.14	diacyl	(16:0_16:1)	(32:1)	720.494	4.1394	C38 H73 O10 P1	0.0318149	0.577875	PE(P-20:6_16:0)_4.93	alkenyl-acyl	(P-20:6_16:0)	(P-36:6)	719.489	4.934	C41 H70 N1 O7 P1	0.0452619	0.39877	BisMePA(37:5)_5.36	diacyl	(37:5)	(37:5)	736.504	5.3553	C42 H73 O8 P1	0.325923	0.223849	BisMePA(37:5)_5.36	diacyl	(37:5)	(37:5)	736.504	5.3553	C42 H73 O8 P1	0.208959	0.412017	TG(24:7_16:2)_1.06	triacyl	(24:7_16:2)	(40:9)	676.47
LBPA(12:0_16:0)_3.72	Monoacylglycerophosphomonoradylglycerols?	(12:0_16:0)	(28:0)	666.447	3.7209	C34 H67 O10 P1	0.324915	0.204928	FA(18:0)_3.74	Straight chain fatty acids	(18:0)	(18:0)	284.272	3.7432	C18 H36 O2	-0.0297381	0.578798	SPH(d16:0)_1.54	Sphinganine	(d16:0)	(d16:0)	273.267	1.5445	C16 H35 N1 O2	-0.0637777	0.399016	LBPA(12:0_16:0)_3.72	Monoacylglycerophosphomonoradylglycerols?	(12:0_16:0)	(28:0)	666.447	3.7209	C34 H67 O10 P1	0.348842	0.22383	LBPA(12:0_16:0)_3.72	Monoacylglycerophosphomonoradylglycerols?	(12:0_16:0)	(28:0)	666.447	3.7209	C34 H67 O10 P1	0.223653	0.411974	PE(P-16:3_20:3)_5.12	alkenyl-acyl	(P-16:3_20:3)	(P-36:6)	719.489
d5-DG(15:0_15:0)_4.41	D5labeledDG	(15:0_15:0)	(30:0)	545.507	4.4063	C33 H59 D5 O5	-1.4251	0.204928	FA(28:7)_4.15	Unsaturated fatty acids	(28:7)	(28:7)	410.318	4.1498	C28 H42 O2	0.194679	0.580098	DG(O-5:0_14:1)_3.77	alkyl-acyl	(O-5:0_14:1)	(O-19:1)	370.308	3.768	C22 H42 O4	-0.073132	0.400535	d5-DG(15:0_15:0)_4.41	D5labeledDG	(15:0_15:0)	(30:0)	545.507	4.4063	C33 H59 D5 O5	-0.547588	0.229582	d5-DG(15:0_15:0)_4.41	D5labeledDG	(15:0_15:0)	(30:0)	545.507	4.4063	C33 H59 D5 O5	-0.80161	0.410596	PE(34:4)_4.36	diacyl	(34:4)	(34:4)	711.484
AcCa(24:6)_8.22	Fatty acyl carnitines	(24:6)	(24:6)	499.366	8.2222	C31 H49 N1 O4	0.518404	0.270193	PEt(O-16:2_16:1)_4.1	alkyl-acyl	(O-16:2_16:1)	(O-32:3)	656.478	4.104	C37 H69 O7 P1	-0.00925573	0.580576	DG(21:4_21:1)_6.06	diacyl	(21:4_21:1)	(42:5)	698.585	6.0631	C45 H78 O5	0.156713	0.403367	AcCa(24:6)_8.22	Fatty acyl carnitines	(24:6)	(24:6)	499.366	8.2222	C31 H49 N1 O4	-1.11781	0.240304	AcCa(24:6)_8.22	Fatty acyl carnitines	(24:6)	(24:6)	499.366	8.2222	C31 H49 N1 O4	-1.00513	0.412077	PG(16:0_16:1)_4.14	diacyl	(16:0_16:1)	(32:1)	720.494
BisMePA(16:1_18:1)_5.14	diacyl	(16:1_18:1)	(34:2)	700.504	5.1414	C39 H73 O8 P1	0.223593	0.204928	PG(O-16:1_14:0)_4.25	alkyl-acyl	(O-16:1_14:0)	(O-30:1)	678.484	4.2519	C36 H71 O9 P1	-0.0596031	0.581525	PG(O-30:4)_3.9	alkyl-acyl	(O-30:4)	(O-30:4)	672.437	3.9003	C36 H65 O9 P1	0.0413805	0.403443	BisMePA(16:1_18:1)_5.14	diacyl	(16:1_18:1)	(34:2)	700.504	5.1414	C39 H73 O8 P1	0.240059	0.224098	BisMePA(16:1_18:1)_5.14	diacyl	(16:1_18:1)	(34:2)	700.504	5.1414	C39 H73 O8 P1	1.82899	0.360472	WE(O-48:12)_1.62	Wax monoesters	(O-48:12)	(O-48:12)	680.553
CL(16:0_18:0_16:1_18:1)_6.91	diacyl-diacyl	(16:0_18:0_16:1_18:1)	(68:2)	1405	6.9058	C77 H146 O17 P2	0.243887	0.204928	TG(24:7_16:2)_5.3	triacyl	(24:7_16:2)	(40:9)	676.47	5.2995	C43 H64 O6	0.0124611	0.581811	DG(26:8_24:4)_3.53	diacyl	(26:8_24:4)	(50:12)	796.601	3.5275	C53 H80 O5	0.0403855	0.403573	CL(16:0_18:0_16:1_18:1)_6.91	diacyl-diacyl	(16:0_18:0_16:1_18:1)	(68:2)	1405	6.9058	C77 H146 O17 P2	0.261847	0.223913	CL(16:0_18:0_16:1_18:1)_6.91	diacyl-diacyl	(16:0_18:0_16:1_18:1)	(68:2)	1405	6.9058	C77 H146 O17 P2	0.167878	0.412158	PC(13:0_15:0)_4.97	diacyl	(13:0_15:0)	(28:0)	677.5
CL(16:0_16:0_18:1_18:1)_7.06	diacyl-diacyl	(16:0_16:0_18:1_18:1)	(68:2)	1405	7.0605	C77 H146 O17 P2	0.139115	0.209464	DG(O-12:0_18:2)_4.69	alkyl-acyl	(O-12:0_18:2)	(O-30:2)	522.465	4.6874	C33 H62 O4	-0.00695943	0.582204	WE(O-51:12)_2.93	Wax monoesters	(O-51:12)	(O-51:12)	722.6	2.9279	C51 H78 O2	-0.0474304	0.40468	CL(16:0_16:0_18:1_18:1)_7.06	diacyl-diacyl	(16:0_16:0_18:1_18:1)	(68:2)	1405	7.0605	C77 H146 O17 P2	0.14936	0.22545	CL(16:0_16:0_18:1_18:1)_7.06	diacyl-diacyl	(16:0_16:0_18:1_18:1)	(68:2)	1405	7.0605	C77 H146 O17 P2	0.0957612	0.412478	WE(O-20:3_18:4)_5.02	Wax monoesters	(O-20:3_18:4)	(O-38:7)	550.475
CL(16:0_18:0_16:1_18:1)_7.19	diacyl-diacyl	(16:0_18:0_16:1_18:1)	(68:2)	1405	7.1897	C77 H146 O17 P2	0.14067	0.209377	DG(15:2_15:0)_4.29	diacyl	(15:2_15:0)	(30:2)	536.444	4.2922	C33 H60 O5	-0.0209105	0.58274	PEt(17:2_16:0)_3.87	diacyl	(17:2_16:0)	(33:2)	686.489	3.8725	C38 H71 O8 P1	-0.058961	0.40561	CL(16:0_18:0_16:1_18:1)_7.19	diacyl-diacyl	(16:0_18:0_16:1_18:1)	(68:2)	1405	7.1897	C77 H146 O17 P2	0.15103	0.225424	CL(16:0_18:0_16:1_18:1)_7.19	diacyl-diacyl	(16:0_18:0_16:1_18:1)	(68:2)	1405	7.1897	C77 H146 O17 P2	0.0968313	0.412472	WE(O-38:7)_5.05	Wax monoesters	(O-38:7)	(O-38:7)	550.475
CL(20:0_16:0_16:0_18:1)_6.7	diacyl-diacyl	(20:0_16:0_16:0_18:1)	(70:1)	1435.05	6.7008	C79 H152 O17 P2	1.88313	0.204928	WE(O-43:7)_5.79	Wax monoesters	(O-43:7)	(O-43:7)	620.553	5.7852	C43 H72 O2	0.15239	0.583737	PG(27:0_17:3)_3.49	diacyl	(27:0_17:3)	(44:3)	884.651	3.4866	C50 H93 O10 P1	0.0420424	0.405743	CL(20:0_16:0_16:0_18:1)_6.7	diacyl-diacyl	(20:0_16:0_16:0_18:1)	(70:1)	1435.05	6.7008	C79 H152 O17 P2	0.161326	0.225262	CL(20:0_16:0_16:0_18:1)_6.7	diacyl-diacyl	(20:0_16:0_16:0_18:1)	(70:1)	1435.05	6.7008	C79 H152 O17 P2	3.56611	0.360472	FA(18:1)_3.16	Unsaturated fatty acids	(18:1)	(18:1)	282.256
BisMePA(17:2_16:0)_5.02	diacyl	(17:2_16:0)	(33:2)	686.489	5.0165	C38 H71 O8 P1	0.26491	0.204928	TG(18:0_18:0_18:0)_7.41	triacyl	(18:0_18:0_18:0)	(54:0)	890.83	7.4112	C57 H110 O6	0.0397451	0.58425	AcCa(24:6)_8.22	Fatty acyl carnitines	(24:6)	(24:6)	499.366	8.2222	C31 H49 N1 O4	0.225436	0.40685	BisMePA(17:2_16:0)_5.02	diacyl	(17:2_16:0)	(33:2)	686.489	5.0165	C38 H71 O8 P1	0.915043	0.187345	BisMePA(17:2_16:0)_5.02	diacyl	(17:2_16:0)	(33:2)	686.489	5.0165	C38 H71 O8 P1	1.3294	0.360472	PG(P-16:3_23:3)_5.82	alkenyl-acyl	(P-16:3_23:3)	(P-39:6)	792.53
BisMePA(33:2)_5.71	diacyl	(33:2)	(33:2)	686.489	5.7111	C38 H71 O8 P1	0.142608	0.209268	PC(P-25:8_17:1)_4.2	alkenyl-acyl	(P-25:8_17:1)	(P-42:9)	839.583	4.2025	C50 H82 N1 O7 P1	0.115004	0.588204	PE(P-16:3_20:3)_5.24	alkenyl-acyl	(P-16:3_20:3)	(P-36:6)	719.489	5.2365	C41 H70 N1 O7 P1	0.0263346	0.407131	BisMePA(33:2)_5.71	diacyl	(33:2)	(33:2)	686.489	5.7111	C38 H71 O8 P1	0.15311	0.225391	BisMePA(33:2)_5.71	diacyl	(33:2)	(33:2)	686.489	5.7111	C38 H71 O8 P1	1.64701	0.404941	FA(16:0)_3.01	Straight chain fatty acids	(16:0)	(16:0)	256.24
CL(14:0_16:0_16:0_18:1)_6.64	diacyl-diacyl	(14:0_16:0_16:0_18:1)	(64:1)	1350.96	6.6448	C73 H140 O17 P2	0.295407	0.204928	PI(O-33:1)_4.08	alkyl-acyl	(O-33:1)	(O-33:1)	808.547	4.0847	C42 H81 O12 P1	-0.00630781	0.589804	PE(15:0_16:0)_6.12	diacyl	(15:0_16:0)	(31:0)	677.5	6.123	C36 H72 N1 O8 P1	0.175627	0.40898	CL(14:0_16:0_16:0_18:1)_6.64	diacyl-diacyl	(14:0_16:0_16:0_18:1)	(64:1)	1350.96	6.6448	C73 H140 O17 P2	0.187314	0.22486	CL(14:0_16:0_16:0_18:1)_6.64	diacyl-diacyl	(14:0_16:0_16:0_18:1)	(64:1)	1350.96	6.6448	C73 H140 O17 P2	0.120093	0.412361	SPH(d18:0)_2.26	Sphinganine	(d18:0)	(d18:0)	301.298
AcHexChE(14:0)_5.16	acylHexSterolEsters	(14:0)	(14:0)	758.606	5.1637	C47 H82 O7	0.342596	0.204928	DG(22:3_15:0)_4.19	diacyl	(22:3_15:0)	(37:3)	632.538	4.189	C40 H72 O5	-0.00512167	0.592093	BisMePA(31:4)_4.57	diacyl	(31:4)	(31:4)	654.426	4.5704	C36 H63 O8 P1	-0.044797	0.409888	AcHexChE(14:0)_5.16	acylHexSterolEsters	(14:0)	(14:0)	758.606	5.1637	C47 H82 O7	0.367826	0.223815	AcHexChE(14:0)_5.16	acylHexSterolEsters	(14:0)	(14:0)	758.606	5.1637	C47 H82 O7	0.235824	0.41194	DG(20:1_16:0)_6.86	diacyl	(20:1_16:0)	(36:1)	622.554
CL(16:0_16:0_16:1_18:1)_6.76	diacyl-diacyl	(16:0_16:0_16:1_18:1)	(66:2)	1376.97	6.7594	C75 H142 O17 P2	0.247268	0.204928	TG(21:1)_0.91	triacyl	(21:1)	(21:1)	426.298	0.9107	C24 H42 O6	-0.00376247	0.592586	PG(P-16:3_23:3)_7.19	alkenyl-acyl	(P-16:3_23:3)	(P-39:6)	792.53	7.187	C45 H77 O9 P1	0.114775	0.410455	CL(16:0_16:0_16:1_18:1)_6.76	diacyl-diacyl	(16:0_16:0_16:1_18:1)	(66:2)	1376.97	6.7594	C75 H142 O17 P2	0.265478	0.223909	CL(16:0_16:0_16:1_18:1)_6.76	diacyl-diacyl	(16:0_16:0_16:1_18:1)	(66:2)	1376.97	6.7594	C75 H142 O17 P2	0.170206	0.41215	PEt(P-16:3_24:1)_5.16	alkenyl-acyl	(P-16:3_24:1)	(P-40:4)	764.572
AcHexChE(16:2)_5.18	acylHexSterolEsters	(16:2)	(16:2)	782.606	5.1834	C49 H82 O7	0.364723	0.204928	FA(16:0)_3.01	Straight chain fatty acids	(16:0)	(16:0)	256.24	3.0128	C16 H32 O2	0.0127363	0.592816	WE(O-47:13)_3.68	Wax monoesters	(O-47:13)	(O-47:13)	664.522	3.6789	C47 H68 O2	0.022756	0.410472	AcHexChE(16:2)_5.18	acylHexSterolEsters	(16:2)	(16:2)	782.606	5.1834	C49 H82 O7	0.391582	0.223798	AcHexChE(16:2)_5.18	acylHexSterolEsters	(16:2)	(16:2)	782.606	5.1834	C49 H82 O7	0.251055	0.411902	PG(P-16:3_23:3)_8.4	alkenyl-acyl	(P-16:3_23:3)	(P-39:6)	792.53
CL(16:0_18:0_18:1_18:1)_7.38	diacyl-diacyl	(16:0_18:0_18:1_18:1)	(70:2)	1433.03	7.3771	C79 H150 O17 P2	0.165842	0.207971	TG(18:0_18:1_18:1)_7.15	triacyl	(18:0_18:1_18:1)	(54:2)	886.799	7.1455	C57 H106 O6	0.0189122	0.593958	TG(24:7_16:2)_4.63	triacyl	(24:7_16:2)	(40:9)	676.47	4.6331	C43 H64 O6	-0.0246526	0.412116	CL(16:0_18:0_18:1_18:1)_7.38	diacyl-diacyl	(16:0_18:0_18:1_18:1)	(70:2)	1433.03	7.3771	C79 H150 O17 P2	0.178055	0.225002	CL(16:0_18:0_18:1_18:1)_7.38	diacyl-diacyl	(16:0_18:0_18:1_18:1)	(70:2)	1433.03	7.3771	C79 H150 O17 P2	0.114156	0.412389	DG(O-31:2)_5.02	alkyl-acyl	(O-31:2)	(O-31:2)	536.481
CL(48:7_16:0_18:1)_7.04	diacyl-diacyl	(48:7_16:0_18:1)	(82:8)	1589.13	7.0386	C91 H162 O17 P2	0.238882	0.204928	WE(O-38:9)_4.1	Wax monoesters	(O-38:9)	(O-38:9)	546.444	4.1024	C38 H58 O2	0.0067642	0.594021	PEt(20:3_16:0)_4.07	diacyl	(20:3_16:0)	(36:3)	726.52	4.0714	C41 H75 O8 P1	0.126249	0.412471	CL(48:7_16:0_18:1)_7.04	diacyl-diacyl	(48:7_16:0_18:1)	(82:8)	1589.13	7.0386	C91 H162 O17 P2	0.256473	0.223919	CL(48:7_16:0_18:1)_7.04	diacyl-diacyl	(48:7_16:0_18:1)	(82:8)	1589.13	7.0386	C91 H162 O17 P2	0.164433	0.412172	SPH(d18:0)_1.66	Sphinganine	(d18:0)	(d18:0)	301.298
CerPE(d16:0_21:2)_4.71	Ceramide phosphoethanolamines	(d16:0_21:2)	(d37:2)	700.552	4.7063	C39 H77 N2 O6 P1	-0.384926	0.204928	DGDG(14:0_16:0)_4.47	Digalactosyldiacylglycerol	(14:0_16:0)	(30:0)	864.581	4.4728	C45 H84 O15	-0.0774244	0.594128	Cer(d20:0_18:0)_6.09	acylsphinganines	(d20:0_18:0)	(d38:0)	595.59	6.0912	C38 H77 N1 O3	-0.0207577	0.412841	CerPE(d16:0_21:2)_4.71	Ceramide phosphoethanolamines	(d16:0_21:2)	(d37:2)	700.552	4.7063	C39 H77 N2 O6 P1	-0.363349	0.22385	CerPE(d16:0_21:2)_4.71	Ceramide phosphoethanolamines	(d16:0_21:2)	(d37:2)	700.552	4.7063	C39 H77 N2 O6 P1	-0.006277	0.472237	PG(16:0_17:0)_4.62	diacyl	(16:0_17:0)	(33:0)	736.525
Hex2Cer(d20:1_17:0)_4.76	Ceramide disaccharides	(d20:1_17:0)	(d37:1)	903.665	4.7559	C49 H93 N1 O13	0.175411	0.207443	WE(O-44:12)_5.22	Wax monoesters	(O-44:12)	(O-44:12)	624.491	5.2203	C44 H64 O2	-0.00806668	0.594868	SPH(d18:1)_2.26	Sphingosine	(d18:1)	(d18:1)	299.282	2.2583	C18 H37 N1 O2	0.023923	0.413438	Hex2Cer(d20:1_17:0)_4.76	Ceramide disaccharides	(d20:1_17:0)	(d37:1)	903.665	4.7559	C49 H93 N1 O13	0.188329	0.224844	Hex2Cer(d20:1_17:0)_4.76	Ceramide disaccharides	(d20:1_17:0)	(d37:1)	903.665	4.7559	C49 H93 N1 O13	0.120743	0.412358	SPH(d18:0)_1.53	Sphinganine	(d18:0)	(d18:0)	301.298
BisMePA(19:2_16:0)_5.04	diacyl	(19:2_16:0)	(35:2)	714.52	5.0408	C40 H75 O8 P1	0.249126	0.204928	TG(P-4:0_15:0_18:2)_4.19	alkenyl-acyl	(P-4:0_15:0_18:2)	(P-37:2)	632.538	4.1924	C40 H72 O5	-0.00351042	0.59548	MGDG(10:0_14:0)_3.32	Monogalactosyldiacylglycerol	(10:0_14:0)	(24:0)	618.434	3.3191	C33 H62 O10	0.0860183	0.41497	BisMePA(19:2_16:0)_5.04	diacyl	(19:2_16:0)	(35:2)	714.52	5.0408	C40 H75 O8 P1	-1.76179	0.223491	BisMePA(19:2_16:0)_5.04	diacyl	(19:2_16:0)	(35:2)	714.52	5.0408	C40 H75 O8 P1	0.219778	0.411554	SPH(d20:1)_3.78	deoxySphingosine	(d20:1)	(d20:1)	311.319
CL(O-18:1_42:1)_6.88	monoalkyl-diacyl	(O-18:1_42:1)	(O-60:2)	1264.92	6.881	C69 H134 O15 P2	0.294932	0.204928	PE(P-16:3_20:3)_5.12	alkenyl-acyl	(P-16:3_20:3)	(P-36:6)	719.489	5.1216	C41 H70 N1 O7 P1	0.00474329	0.595773	DGDG(14:0_16:1)_4.24	Digalactosyldiacylglycerol	(14:0_16:1)	(30:1)	862.565	4.2365	C45 H82 O15	0.109308	0.415068	CL(O-18:1_42:1)_6.88	monoalkyl-diacyl	(O-18:1_42:1)	(O-60:2)	1264.92	6.881	C69 H134 O15 P2	0.316652	0.223858	CL(O-18:1_42:1)_6.88	monoalkyl-diacyl	(O-18:1_42:1)	(O-60:2)	1264.92	6.881	C69 H134 O15 P2	0.203015	0.412036	SPH(d18:1)_2.52	Sphingosine	(d18:1)	(d18:1)	299.282
CL(22:0_16:0_16:0_18:1)_6.63	diacyl-diacyl	(22:0_16:0_16:0_18:1)	(72:1)	1463.08	6.6258	C81 H156 O17 P2	0.263804	0.204928	Hex1Cer(d18:0_21:3)_4.97	Ceramide monosaccharides	(d18:0_21:3)	(d39:3)	765.612	4.9725	C45 H83 N1 O8	0.0732254	0.595918	TG(O-13:0_17:2_3:0)_5.38	alkyl-acyl	(O-13:0_17:2_3:0)	(O-33:2)	578.491	5.3819	C36 H66 O5	0.0212655	0.415428	CL(22:0_16:0_16:0_18:1)_6.63	diacyl-diacyl	(22:0_16:0_16:0_18:1)	(72:1)	1463.08	6.6258	C81 H156 O17 P2	0.283232	0.22389	CL(22:0_16:0_16:0_18:1)_6.63	diacyl-diacyl	(22:0_16:0_16:0_18:1)	(72:1)	1463.08	6.6258	C81 H156 O17 P2	0.181588	0.412108	PG(O-4:0_19:4)_4.04	alkyl-acyl	(O-4:0_19:4)	(O-23:4)	574.327
CL(22:0_16:0_18:1_18:1)_6.53	diacyl-diacyl	(22:0_16:0_18:1_18:1)	(74:2)	1489.1	6.5293	C83 H158 O17 P2	-0.384082	0.208016	DG(18:1_18:0)_6.97	diacyl	(18:1_18:0)	(36:1)	622.554	6.9728	C39 H74 O5	-0.0446916	0.596701	WE(O-43:10)_4.6	Wax monoesters	(O-43:10)	(O-43:10)	614.506	4.6013	C43 H66 O2	0.0526965	0.415641	CL(22:0_16:0_18:1_18:1)_6.53	diacyl-diacyl	(22:0_16:0_18:1_18:1)	(74:2)	1489.1	6.5293	C83 H158 O17 P2	0.877268	0.224182	CL(22:0_16:0_18:1_18:1)_6.53	diacyl-diacyl	(22:0_16:0_18:1_18:1)	(74:2)	1489.1	6.5293	C83 H158 O17 P2	-0.456583	0.411168	DG(16:0_18:0)_5.7	diacyl	(16:0_18:0)	(34:0)	596.538
BisMePE(14:0_14:0)_4.85	diacyl	(14:0_14:0)	(28:0)	663.484	4.8462	C35 H70 N1 O8 P1	-0.743977	0.204928	DG(O-30:6)_4.73	alkyl-acyl	(O-30:6)	(O-30:6)	514.402	4.7342	C33 H54 O4	0.00247447	0.597301	DG(16:0_17:2)_5.34	diacyl	(16:0_17:2)	(33:2)	578.491	5.3373	C36 H66 O5	0.0193226	0.41565	BisMePE(14:0_14:0)_4.85	diacyl	(14:0_14:0)	(28:0)	663.484	4.8462	C35 H70 N1 O8 P1	-0.11672	0.243595	BisMePE(14:0_14:0)_4.85	diacyl	(14:0_14:0)	(28:0)	663.484	4.8462	C35 H70 N1 O8 P1	-0.115788	0.42168	WE(O-51:12)_2.93	Wax monoesters	(O-51:12)	(O-51:12)	722.6
BisMePA(32:4)_4.72	diacyl	(32:4)	(32:4)	668.442	4.7242	C37 H65 O8 P1	-0.54313	0.204928	WE(O-38:7)_4.73	Wax monoesters	(O-38:7)	(O-38:7)	550.475	4.7285	C38 H62 O2	0.00240142	0.597708	TG(P-25:8_18:0_3:0)_3.23	alkenyl-acyl	(P-25:8_18:0_3:0)	(P-46:8)	746.585	3.2308	C49 H78 O5	0.0958854	0.415709	BisMePA(32:4)_4.72	diacyl	(32:4)	(32:4)	668.442	4.7242	C37 H65 O8 P1	-0.303196	0.224174	BisMePA(32:4)_4.72	diacyl	(32:4)	(32:4)	668.442	4.7242	C37 H65 O8 P1	-0.385343	0.411561	FA(28:7)_4.15	Unsaturated fatty acids	(28:7)	(28:7)	410.318
MG(O-21:1)_3.27	monoalkyl	(O-21:1)	(O-21:1)	384.36	3.2711	C24 H48 O3	-0.407542	0.204928	PG(16:0_16:0)_4.26	diacyl	(16:0_16:0)	(32:0)	722.51	4.2567	C38 H75 O10 P1	-0.00675843	0.59861	DGDG(18:0_18:1)_5.09	Digalactosyldiacylglycerol	(18:0_18:1)	(36:1)	946.659	5.0916	C51 H94 O15	0.0159945	0.416815	MG(O-21:1)_3.27	monoalkyl	(O-21:1)	(O-21:1)	384.36	3.2711	C24 H48 O3	-0.278467	0.224844	MG(O-21:1)_3.27	monoalkyl	(O-21:1)	(O-21:1)	384.36	3.2711	C24 H48 O3	-0.470163	0.409491	WE(O-22:0)_3.6	Wax monoesters	(O-22:0)	(O-22:0)	340.334
PS(15:0_17:0)_4.17	diacyl	(15:0_17:0)	(32:0)	735.505	4.1665	C38 H74 N1 O10 P1	0.404016	0.204928	PG(O-36:5)_4.94	alkyl-acyl	(O-36:5)	(O-36:5)	754.515	4.9366	C42 H75 O9 P1	-0.0426373	0.599265	DGDG(16:1_18:1)_4.47	Digalactosyldiacylglycerol	(16:1_18:1)	(34:2)	916.612	4.4717	C49 H88 O15	0.0386343	0.421098	PS(15:0_17:0)_4.17	diacyl	(15:0_17:0)	(32:0)	735.505	4.1665	C38 H74 N1 O10 P1	0.433768	0.223771	PS(15:0_17:0)_4.17	diacyl	(15:0_17:0)	(32:0)	735.505	4.1665	C38 H74 N1 O10 P1	0.278102	0.411842	WE(O-47:13)_5.42	Wax monoesters	(O-47:13)	(O-47:13)	664.522
BisMePA(31:1)_4.92	diacyl	(31:1)	(31:1)	660.473	4.9234	C36 H69 O8 P1	-0.29543	0.204928	LPE(18:1)_1.58	monoacyl	(18:1)	(18:1)	479.301	1.5789	C23 H46 N1 O7 P1	-0.0437154	0.599587	d5-TG(34:4_18:1)_6.85	D5labeledTG	(34:4_18:1)	(52:5)	857.752	6.8478	C55 H91 D5 O6	-0.0109042	0.422185	BisMePA(31:1)_4.92	diacyl	(31:1)	(31:1)	660.473	4.9234	C36 H69 O8 P1	-0.190397	0.225228	BisMePA(31:1)_4.92	diacyl	(31:1)	(31:1)	660.473	4.9234	C36 H69 O8 P1	0.0949636	0.425596	WE(O-47:13)_3.68	Wax monoesters	(O-47:13)	(O-47:13)	664.522
Hex1Cer(d18:0_21:3)_4.97	Ceramide monosaccharides	(d18:0_21:3)	(d39:3)	765.612	4.9725	C45 H83 N1 O8	0.0971438	0.299564	DG(24:7_20:3)_4.43	diacyl	(24:7_20:3)	(44:10)	716.538	4.4301	C47 H72 O5	0.00228377	0.600627	LBPA(15:0_16:0)_4.17	Monoacylglycerophosphomonoradylglycerols?	(15:0_16:0)	(31:0)	708.494	4.1687	C37 H73 O10 P1	0.0343366	0.422277	Hex1Cer(d18:0_21:3)_4.97	Ceramide monosaccharides	(d18:0_21:3)	(d39:3)	765.612	4.9725	C45 H83 N1 O8	0.185772	0.308186	Hex1Cer(d18:0_21:3)_4.97	Ceramide monosaccharides	(d18:0_21:3)	(d39:3)	765.612	4.9725	C45 H83 N1 O8	0.375518	0.423886	DGDG(14:0_16:1)_4.24	Digalactosyldiacylglycerol	(14:0_16:1)	(30:1)	862.565
d5-TG(34:4_18:1)_6.85	D5labeledTG	(34:4_18:1)	(52:5)	857.752	6.8478	C55 H91 D5 O6	0.243338	0.204928	SPH(d14:0)_1.43	deoxySphinganine	(d14:0)	(d14:0)	229.241	1.4306	C14 H31 N1 O1	-0.0022648	0.600942	PG(15:0_16:0)_4.17	diacyl	(15:0_16:0)	(31:0)	708.494	4.1749	C37 H73 O10 P1	0.0317353	0.423031	d5-TG(34:4_18:1)_6.85	D5labeledTG	(34:4_18:1)	(52:5)	857.752	6.8478	C55 H91 D5 O6	0.207178	0.240874	d5-TG(34:4_18:1)_6.85	D5labeledTG	(34:4_18:1)	(52:5)	857.752	6.8478	C55 H91 D5 O6	-0.317971	0.410917	PC(P-25:8_17:1)_4.2	alkenyl-acyl	(P-25:8_17:1)	(P-42:9)	839.583
BisMePA(28:1)_4.4	diacyl	(28:1)	(28:1)	618.426	4.4045	C33 H63 O8 P1	0.203459	0.206949	TG(16:0_16:0_18:0)_7.14	triacyl	(16:0_16:0_18:0)	(50:0)	834.768	7.1358	C53 H102 O6	-0.000545149	0.602509	WE(O-53:12)_3.55	Wax monoesters	(O-53:12)	(O-53:12)	750.631	3.5471	C53 H82 O2	0.00640237	0.423959	BisMePA(28:1)_4.4	diacyl	(28:1)	(28:1)	618.426	4.4045	C33 H63 O8 P1	0.328214	0.223717	BisMePA(28:1)_4.4	diacyl	(28:1)	(28:1)	618.426	4.4045	C33 H63 O8 P1	0.670173	0.388698	DG(21:4_21:1)_6.06	diacyl	(21:4_21:1)	(42:5)	698.585
BisMePA(31:4)_4.57	diacyl	(31:4)	(31:4)	654.426	4.5704	C36 H63 O8 P1	-0.390042	0.204928	SPH(d18:1)_2.05	Sphingosine	(d18:1)	(d18:1)	299.282	2.0462	C18 H37 N1 O2	0.000127267	0.603021	CerPE(d16:0_21:2)_4.71	Ceramide phosphoethanolamines	(d16:0_21:2)	(d37:2)	700.552	4.7063	C39 H77 N2 O6 P1	0.00478091	0.425343	BisMePA(31:4)_4.57	diacyl	(31:4)	(31:4)	654.426	4.5704	C36 H63 O8 P1	-0.313881	0.224398	BisMePA(31:4)_4.57	diacyl	(31:4)	(31:4)	654.426	4.5704	C36 H63 O8 P1	0.031804	0.462912	WE(O-43:7)_5.79	Wax monoesters	(O-43:7)	(O-43:7)	620.553
[truncated: 13 more columns]

## Sheet: B.adol
IL1-β									TNF-α									S100A8									S100A9									S100A8 + S100A9									S100A8 + S100A9 + IL1-β
Label	SubClassKey	FAKey	FAGroupKey	CalcMass	BaseRt	MolFormula	logFC	qValue	Label	SubClassKey	FAKey	FAGroupKey	CalcMass	BaseRt	MolFormula	logFC	qValue	Label	SubClassKey	FAKey	FAGroupKey	CalcMass	BaseRt	MolFormula	logFC	qValue	Label	SubClassKey	FAKey	FAGroupKey	CalcMass	BaseRt	MolFormula	logFC	qValue	Label	SubClassKey	FAKey	FAGroupKey	CalcMass	BaseRt	MolFormula	logFC	qValue	Label	SubClassKey	FAKey	FAGroupKey	CalcMass
SPH(d16:1)_1.17	Sphingosine	(d16:1)	(d16:1)	271.251	1.1658	C16 H33 N1 O2	-0.0126575	1	SPH(d16:1)_1.17	Sphingosine	(d16:1)	(d16:1)	271.251	1.1658	C16 H33 N1 O2	-0.193544	0.430124	SPH(d16:1)_1.17	Sphingosine	(d16:1)	(d16:1)	271.251	1.1658	C16 H33 N1 O2	-0.16541	0.448454	SPH(d16:1)_1.17	Sphingosine	(d16:1)	(d16:1)	271.251	1.1658	C16 H33 N1 O2	-0.15998	1	SPH(d16:1)_1.17	Sphingosine	(d16:1)	(d16:1)	271.251	1.1658	C16 H33 N1 O2	0.128906	1	SPH(d16:1)_1.17	Sphingosine	(d16:1)	(d16:1)	271.251
SPH(d16:0)_1.2	Sphinganine	(d16:0)	(d16:0)	273.267	1.1974	C16 H35 N1 O2	0.429207	1	SPH(d16:0)_1.2	Sphinganine	(d16:0)	(d16:0)	273.267	1.1974	C16 H35 N1 O2	0.162253	0.430124	SPH(d16:0)_1.2	Sphinganine	(d16:0)	(d16:0)	273.267	1.1974	C16 H35 N1 O2	0.463276	0.448454	SPH(d16:0)_1.2	Sphinganine	(d16:0)	(d16:0)	273.267	1.1974	C16 H35 N1 O2	-0.0549627	1	SPH(d16:0)_1.2	Sphinganine	(d16:0)	(d16:0)	273.267	1.1974	C16 H35 N1 O2	0.144302	1	SPH(d16:0)_1.2	Sphinganine	(d16:0)	(d16:0)	273.267
WE(O-38:7)_4.73	Wax monoesters	(O-38:7)	(O-38:7)	550.475	4.7285	C38 H62 O2	0.0533782	1	WE(O-38:7)_4.73	Wax monoesters	(O-38:7)	(O-38:7)	550.475	4.7285	C38 H62 O2	0.203753	0.430124	WE(O-38:7)_4.73	Wax monoesters	(O-38:7)	(O-38:7)	550.475	4.7285	C38 H62 O2	0.175001	0.448454	WE(O-38:7)_4.73	Wax monoesters	(O-38:7)	(O-38:7)	550.475	4.7285	C38 H62 O2	-0.0354077	1	WE(O-38:7)_4.73	Wax monoesters	(O-38:7)	(O-38:7)	550.475	4.7285	C38 H62 O2	-0.0494759	1	WE(O-38:7)_4.73	Wax monoesters	(O-38:7)	(O-38:7)	550.475
WE(O-20:3_18:4)_5.02	Wax monoesters	(O-20:3_18:4)	(O-38:7)	550.475	5.0245	C38 H62 O2	0.147516	1	WE(O-20:3_18:4)_5.02	Wax monoesters	(O-20:3_18:4)	(O-38:7)	550.475	5.0245	C38 H62 O2	0.401541	0.430124	WE(O-20:3_18:4)_5.02	Wax monoesters	(O-20:3_18:4)	(O-38:7)	550.475	5.0245	C38 H62 O2	0.160567	0.448454	WE(O-20:3_18:4)_5.02	Wax monoesters	(O-20:3_18:4)	(O-38:7)	550.475	5.0245	C38 H62 O2	0.110777	1	WE(O-20:3_18:4)_5.02	Wax monoesters	(O-20:3_18:4)	(O-38:7)	550.475	5.0245	C38 H62 O2	0.085492	1	WE(O-20:3_18:4)_5.02	Wax monoesters	(O-20:3_18:4)	(O-38:7)	550.475
WE(O-38:7)_5.05	Wax monoesters	(O-38:7)	(O-38:7)	550.475	5.0502	C38 H62 O2	0.126714	1	WE(O-38:7)_5.05	Wax monoesters	(O-38:7)	(O-38:7)	550.475	5.0502	C38 H62 O2	0.3486	0.430124	WE(O-38:7)_5.05	Wax monoesters	(O-38:7)	(O-38:7)	550.475	5.0502	C38 H62 O2	0.155141	0.448454	WE(O-38:7)_5.05	Wax monoesters	(O-38:7)	(O-38:7)	550.475	5.0502	C38 H62 O2	0.103093	1	WE(O-38:7)_5.05	Wax monoesters	(O-38:7)	(O-38:7)	550.475	5.0502	C38 H62 O2	0.0110351	1	WE(O-38:7)_5.05	Wax monoesters	(O-38:7)	(O-38:7)	550.475
SPH(d18:0)_1.53	Sphinganine	(d18:0)	(d18:0)	301.298	1.5307	C18 H39 N1 O2	-0.0104729	1	SPH(d18:0)_1.53	Sphinganine	(d18:0)	(d18:0)	301.298	1.5307	C18 H39 N1 O2	-0.10189	0.430124	SPH(d18:0)_1.53	Sphinganine	(d18:0)	(d18:0)	301.298	1.5307	C18 H39 N1 O2	0.0612681	0.45204	SPH(d18:0)_1.53	Sphinganine	(d18:0)	(d18:0)	301.298	1.5307	C18 H39 N1 O2	-0.0156447	1	SPH(d18:0)_1.53	Sphinganine	(d18:0)	(d18:0)	301.298	1.5307	C18 H39 N1 O2	0.206899	1	SPH(d18:0)_1.53	Sphinganine	(d18:0)	(d18:0)	301.298
SPH(d18:0)_1.66	Sphinganine	(d18:0)	(d18:0)	301.298	1.6582	C18 H39 N1 O2	-0.184143	1	SPH(d18:0)_1.66	Sphinganine	(d18:0)	(d18:0)	301.298	1.6582	C18 H39 N1 O2	-0.200548	0.430124	SPH(d18:0)_1.66	Sphinganine	(d18:0)	(d18:0)	301.298	1.6582	C18 H39 N1 O2	-0.00126082	0.522347	SPH(d18:0)_1.66	Sphinganine	(d18:0)	(d18:0)	301.298	1.6582	C18 H39 N1 O2	-0.0556993	1	SPH(d18:0)_1.66	Sphinganine	(d18:0)	(d18:0)	301.298	1.6582	C18 H39 N1 O2	-0.0135648	1	SPH(d18:0)_1.66	Sphinganine	(d18:0)	(d18:0)	301.298
SPH(d18:0)_1.79	Sphinganine	(d18:0)	(d18:0)	301.298	1.7941	C18 H39 N1 O2	0.222969	1	SPH(d18:0)_1.79	Sphinganine	(d18:0)	(d18:0)	301.298	1.7941	C18 H39 N1 O2	0.255978	0.430124	SPH(d18:0)_1.79	Sphinganine	(d18:0)	(d18:0)	301.298	1.7941	C18 H39 N1 O2	0.0830703	0.448454	SPH(d18:0)_1.79	Sphinganine	(d18:0)	(d18:0)	301.298	1.7941	C18 H39 N1 O2	0.17447	1	SPH(d18:0)_1.79	Sphinganine	(d18:0)	(d18:0)	301.298	1.7941	C18 H39 N1 O2	0.506806	1	SPH(d18:0)_1.79	Sphinganine	(d18:0)	(d18:0)	301.298
SPH(d18:0)_1.93	Sphinganine	(d18:0)	(d18:0)	301.298	1.9336	C18 H39 N1 O2	-0.0241067	1	SPH(d18:0)_1.93	Sphinganine	(d18:0)	(d18:0)	301.298	1.9336	C18 H39 N1 O2	-0.130073	0.430124	SPH(d18:0)_1.93	Sphinganine	(d18:0)	(d18:0)	301.298	1.9336	C18 H39 N1 O2	0.13243	0.448454	SPH(d18:0)_1.93	Sphinganine	(d18:0)	(d18:0)	301.298	1.9336	C18 H39 N1 O2	0.192312	1	SPH(d18:0)_1.93	Sphinganine	(d18:0)	(d18:0)	301.298	1.9336	C18 H39 N1 O2	0.0918734	1	SPH(d18:0)_1.93	Sphinganine	(d18:0)	(d18:0)	301.298
SPH(d18:0)_2.09	Sphinganine	(d18:0)	(d18:0)	301.298	2.0931	C18 H39 N1 O2	0.411474	1	SPH(d18:0)_2.09	Sphinganine	(d18:0)	(d18:0)	301.298	2.0931	C18 H39 N1 O2	0.104528	0.433966	SPH(d18:0)_2.09	Sphinganine	(d18:0)	(d18:0)	301.298	2.0931	C18 H39 N1 O2	0.166935	0.448454	SPH(d18:0)_2.09	Sphinganine	(d18:0)	(d18:0)	301.298	2.0931	C18 H39 N1 O2	0.433612	1	SPH(d18:0)_2.09	Sphinganine	(d18:0)	(d18:0)	301.298	2.0931	C18 H39 N1 O2	0.227108	1	SPH(d18:0)_2.09	Sphinganine	(d18:0)	(d18:0)	301.298
SPH(d18:0)_2.26	Sphinganine	(d18:0)	(d18:0)	301.298	2.2581	C18 H39 N1 O2	0.414211	1	SPH(d18:0)_2.26	Sphinganine	(d18:0)	(d18:0)	301.298	2.2581	C18 H39 N1 O2	0.0778928	0.449341	SPH(d18:0)_2.26	Sphinganine	(d18:0)	(d18:0)	301.298	2.2581	C18 H39 N1 O2	0.287607	0.448454	SPH(d18:0)_2.26	Sphinganine	(d18:0)	(d18:0)	301.298	2.2581	C18 H39 N1 O2	0.417623	1	SPH(d18:0)_2.26	Sphinganine	(d18:0)	(d18:0)	301.298	2.2581	C18 H39 N1 O2	0.360808	1	SPH(d18:0)_2.26	Sphinganine	(d18:0)	(d18:0)	301.298
SPH(d16:0)_1.25	Sphinganine	(d16:0)	(d16:0)	273.267	1.2497	C16 H35 N1 O2	0.232849	1	SPH(d16:0)_1.25	Sphinganine	(d16:0)	(d16:0)	273.267	1.2497	C16 H35 N1 O2	0.0133614	0.493946	SPH(d16:0)_1.25	Sphinganine	(d16:0)	(d16:0)	273.267	1.2497	C16 H35 N1 O2	0.213088	0.448454	SPH(d16:0)_1.25	Sphinganine	(d16:0)	(d16:0)	273.267	1.2497	C16 H35 N1 O2	-0.0399832	1	SPH(d16:0)_1.25	Sphinganine	(d16:0)	(d16:0)	273.267	1.2497	C16 H35 N1 O2	0.0233276	1	SPH(d16:0)_1.25	Sphinganine	(d16:0)	(d16:0)	273.267
SPH(d18:0)_2.48	Sphinganine	(d18:0)	(d18:0)	301.298	2.4753	C18 H39 N1 O2	-0.404667	1	SPH(d18:0)_2.48	Sphinganine	(d18:0)	(d18:0)	301.298	2.4753	C18 H39 N1 O2	-0.043	0.470379	SPH(d18:0)_2.48	Sphinganine	(d18:0)	(d18:0)	301.298	2.4753	C18 H39 N1 O2	-0.109233	0.448454	SPH(d18:0)_2.48	Sphinganine	(d18:0)	(d18:0)	301.298	2.4753	C18 H39 N1 O2	0.016	1	SPH(d18:0)_2.48	Sphinganine	(d18:0)	(d18:0)	301.298	2.4753	C18 H39 N1 O2	0.163667	1	SPH(d18:0)_2.48	Sphinganine	(d18:0)	(d18:0)	301.298
SPH(d18:0)_2.69	Sphinganine	(d18:0)	(d18:0)	301.298	2.6927	C18 H39 N1 O2	-0.2459	1	SPH(d18:0)_2.69	Sphinganine	(d18:0)	(d18:0)	301.298	2.6927	C18 H39 N1 O2	-0.196692	0.430124	SPH(d18:0)_2.69	Sphinganine	(d18:0)	(d18:0)	301.298	2.6927	C18 H39 N1 O2	-0.126881	0.448454	SPH(d18:0)_2.69	Sphinganine	(d18:0)	(d18:0)	301.298	2.6927	C18 H39 N1 O2	-0.137727	1	SPH(d18:0)_2.69	Sphinganine	(d18:0)	(d18:0)	301.298	2.6927	C18 H39 N1 O2	0.0367878	1	SPH(d18:0)_2.69	Sphinganine	(d18:0)	(d18:0)	301.298
SPH(d16:0)_1.41	Sphinganine	(d16:0)	(d16:0)	273.267	1.4094	C16 H35 N1 O2	-0.0362358	1	SPH(d16:0)_1.41	Sphinganine	(d16:0)	(d16:0)	273.267	1.4094	C16 H35 N1 O2	-0.463995	0.430124	SPH(d16:0)_1.41	Sphinganine	(d16:0)	(d16:0)	273.267	1.4094	C16 H35 N1 O2	-0.0667603	0.448454	SPH(d16:0)_1.41	Sphinganine	(d16:0)	(d16:0)	273.267	1.4094	C16 H35 N1 O2	0.000297	1	SPH(d16:0)_1.41	Sphinganine	(d16:0)	(d16:0)	273.267	1.4094	C16 H35 N1 O2	0.0752632	1	SPH(d16:0)_1.41	Sphinganine	(d16:0)	(d16:0)	273.267
WE(O-47:13)_3.68	Wax monoesters	(O-47:13)	(O-47:13)	664.522	3.6789	C47 H68 O2	-0.334224	1	WE(O-47:13)_3.68	Wax monoesters	(O-47:13)	(O-47:13)	664.522	3.6789	C47 H68 O2	-2.34558	0.430124	WE(O-47:13)_3.68	Wax monoesters	(O-47:13)	(O-47:13)	664.522	3.6789	C47 H68 O2	-1.77032	0.448454	WE(O-47:13)_3.68	Wax monoesters	(O-47:13)	(O-47:13)	664.522	3.6789	C47 H68 O2	0.0104739	1	WE(O-47:13)_3.68	Wax monoesters	(O-47:13)	(O-47:13)	664.522	3.6789	C47 H68 O2	0.0755026	1	WE(O-47:13)_3.68	Wax monoesters	(O-47:13)	(O-47:13)	664.522
WE(O-47:13)_5.42	Wax monoesters	(O-47:13)	(O-47:13)	664.522	5.4203	C47 H68 O2	-0.0147061	1	WE(O-47:13)_5.42	Wax monoesters	(O-47:13)	(O-47:13)	664.522	5.4203	C47 H68 O2	0.053768	0.46681	WE(O-47:13)_5.42	Wax monoesters	(O-47:13)	(O-47:13)	664.522	5.4203	C47 H68 O2	0.00370305	0.520367	WE(O-47:13)_5.42	Wax monoesters	(O-47:13)	(O-47:13)	664.522	5.4203	C47 H68 O2	-0.180397	1	WE(O-47:13)_5.42	Wax monoesters	(O-47:13)	(O-47:13)	664.522	5.4203	C47 H68 O2	-0.163119	1	WE(O-47:13)_5.42	Wax monoesters	(O-47:13)	(O-47:13)	664.522
FA(16:0)_3.01	Straight chain fatty acids	(16:0)	(16:0)	256.24	3.0128	C16 H32 O2	-0.228542	1	FA(16:0)_3.01	Straight chain fatty acids	(16:0)	(16:0)	256.24	3.0128	C16 H32 O2	0.0140855	0.493083	FA(16:0)_3.01	Straight chain fatty acids	(16:0)	(16:0)	256.24	3.0128	C16 H32 O2	-0.117366	0.448454	FA(16:0)_3.01	Straight chain fatty acids	(16:0)	(16:0)	256.24	3.0128	C16 H32 O2	-0.032169	1	FA(16:0)_3.01	Straight chain fatty acids	(16:0)	(16:0)	256.24	3.0128	C16 H32 O2	0.00311079	1	FA(16:0)_3.01	Straight chain fatty acids	(16:0)	(16:0)	256.24
FA(16:0)_3.2	Straight chain fatty acids	(16:0)	(16:0)	256.24	3.1993	C16 H32 O2	0.329466	1	FA(16:0)_3.2	Straight chain fatty acids	(16:0)	(16:0)	256.24	3.1993	C16 H32 O2	0.310962	0.430124	FA(16:0)_3.2	Straight chain fatty acids	(16:0)	(16:0)	256.24	3.1993	C16 H32 O2	0.290727	0.448454	FA(16:0)_3.2	Straight chain fatty acids	(16:0)	(16:0)	256.24	3.1993	C16 H32 O2	-0.0463551	1	FA(16:0)_3.2	Straight chain fatty acids	(16:0)	(16:0)	256.24	3.1993	C16 H32 O2	0.234234	1	FA(16:0)_3.2	Straight chain fatty acids	(16:0)	(16:0)	256.24
SPH(d16:0)_1.54	Sphinganine	(d16:0)	(d16:0)	273.267	1.5445	C16 H35 N1 O2	-0.383599	1	SPH(d16:0)_1.54	Sphinganine	(d16:0)	(d16:0)	273.267	1.5445	C16 H35 N1 O2	-0.164463	0.430124	SPH(d16:0)_1.54	Sphinganine	(d16:0)	(d16:0)	273.267	1.5445	C16 H35 N1 O2	-0.119185	0.460136	SPH(d16:0)_1.54	Sphinganine	(d16:0)	(d16:0)	273.267	1.5445	C16 H35 N1 O2	-0.328801	1	SPH(d16:0)_1.54	Sphinganine	(d16:0)	(d16:0)	273.267	1.5445	C16 H35 N1 O2	0.257385	1	SPH(d16:0)_1.54	Sphinganine	(d16:0)	(d16:0)	273.267
WE(O-50:13)_5.34	Wax monoesters	(O-50:13)	(O-50:13)	706.569	5.3436	C50 H74 O2	-0.0290905	1	WE(O-50:13)_5.34	Wax monoesters	(O-50:13)	(O-50:13)	706.569	5.3436	C50 H74 O2	0.166957	0.430124	WE(O-50:13)_5.34	Wax monoesters	(O-50:13)	(O-50:13)	706.569	5.3436	C50 H74 O2	0.156971	0.448454	WE(O-50:13)_5.34	Wax monoesters	(O-50:13)	(O-50:13)	706.569	5.3436	C50 H74 O2	-0.072196	1	WE(O-50:13)_5.34	Wax monoesters	(O-50:13)	(O-50:13)	706.569	5.3436	C50 H74 O2	-0.0386931	1	WE(O-50:13)_5.34	Wax monoesters	(O-50:13)	(O-50:13)	706.569
SPH(d16:0)_1.72	Sphinganine	(d16:0)	(d16:0)	273.267	1.7193	C16 H35 N1 O2	-0.0931172	1	SPH(d16:0)_1.72	Sphinganine	(d16:0)	(d16:0)	273.267	1.7193	C16 H35 N1 O2	-0.316968	0.430124	SPH(d16:0)_1.72	Sphinganine	(d16:0)	(d16:0)	273.267	1.7193	C16 H35 N1 O2	-0.0546214	0.464174	SPH(d16:0)_1.72	Sphinganine	(d16:0)	(d16:0)	273.267	1.7193	C16 H35 N1 O2	0.00834428	1	SPH(d16:0)_1.72	Sphinganine	(d16:0)	(d16:0)	273.267	1.7193	C16 H35 N1 O2	0.0678994	1	SPH(d16:0)_1.72	Sphinganine	(d16:0)	(d16:0)	273.267
WE(O-44:12)_5.22	Wax monoesters	(O-44:12)	(O-44:12)	624.491	5.2203	C44 H64 O2	0.187585	1	WE(O-44:12)_5.22	Wax monoesters	(O-44:12)	(O-44:12)	624.491	5.2203	C44 H64 O2	0.264175	0.430124	WE(O-44:12)_5.22	Wax monoesters	(O-44:12)	(O-44:12)	624.491	5.2203	C44 H64 O2	0.135559	0.455329	WE(O-44:12)_5.22	Wax monoesters	(O-44:12)	(O-44:12)	624.491	5.2203	C44 H64 O2	0.0683321	1	WE(O-44:12)_5.22	Wax monoesters	(O-44:12)	(O-44:12)	624.491	5.2203	C44 H64 O2	0.0253503	1	WE(O-44:12)_5.22	Wax monoesters	(O-44:12)	(O-44:12)	624.491
DAP(O-13:0_O-5:0)_3.79	dialkyl	(O-13:0_O-5:0)	(O-18:0)	418.308	3.7899	C26 H42 O4	-0.128816	1	DAP(O-13:0_O-5:0)_3.79	dialkyl	(O-13:0_O-5:0)	(O-18:0)	418.308	3.7899	C26 H42 O4	-0.17745	0.430124	DAP(O-13:0_O-5:0)_3.79	dialkyl	(O-13:0_O-5:0)	(O-18:0)	418.308	3.7899	C26 H42 O4	-0.15055	0.452259	DAP(O-13:0_O-5:0)_3.79	dialkyl	(O-13:0_O-5:0)	(O-18:0)	418.308	3.7899	C26 H42 O4	-0.390843	1	DAP(O-13:0_O-5:0)_3.79	dialkyl	(O-13:0_O-5:0)	(O-18:0)	418.308	3.7899	C26 H42 O4	-0.120186	1	DAP(O-13:0_O-5:0)_3.79	dialkyl	(O-13:0_O-5:0)	(O-18:0)	418.308
DAP(O-13:0_O-5:0)_3.86	dialkyl	(O-13:0_O-5:0)	(O-18:0)	418.308	3.8595	C26 H42 O4	-0.114579	1	DAP(O-13:0_O-5:0)_3.86	dialkyl	(O-13:0_O-5:0)	(O-18:0)	418.308	3.8595	C26 H42 O4	-0.163219	0.430124	DAP(O-13:0_O-5:0)_3.86	dialkyl	(O-13:0_O-5:0)	(O-18:0)	418.308	3.8595	C26 H42 O4	-0.128257	0.461911	DAP(O-13:0_O-5:0)_3.86	dialkyl	(O-13:0_O-5:0)	(O-18:0)	418.308	3.8595	C26 H42 O4	-0.376639	1	DAP(O-13:0_O-5:0)_3.86	dialkyl	(O-13:0_O-5:0)	(O-18:0)	418.308	3.8595	C26 H42 O4	-0.105948	1	DAP(O-13:0_O-5:0)_3.86	dialkyl	(O-13:0_O-5:0)	(O-18:0)	418.308
SPH(d16:0)_1.8	Sphinganine	(d16:0)	(d16:0)	273.267	1.8019	C16 H35 N1 O2	-0.0885174	1	SPH(d16:0)_1.8	Sphinganine	(d16:0)	(d16:0)	273.267	1.8019	C16 H35 N1 O2	-0.309417	0.430124	SPH(d16:0)_1.8	Sphinganine	(d16:0)	(d16:0)	273.267	1.8019	C16 H35 N1 O2	-0.0474163	0.473711	SPH(d16:0)_1.8	Sphinganine	(d16:0)	(d16:0)	273.267	1.8019	C16 H35 N1 O2	0.0350992	1	SPH(d16:0)_1.8	Sphinganine	(d16:0)	(d16:0)	273.267	1.8019	C16 H35 N1 O2	0.0494215	1	SPH(d16:0)_1.8	Sphinganine	(d16:0)	(d16:0)	273.267
SPH(d20:0)_3.12	Sphinganine	(d20:0)	(d20:0)	329.329	3.1221	C20 H43 N1 O2	0.0423446	1	SPH(d20:0)_3.12	Sphinganine	(d20:0)	(d20:0)	329.329	3.1221	C20 H43 N1 O2	0.22558	0.430124	SPH(d20:0)_3.12	Sphinganine	(d20:0)	(d20:0)	329.329	3.1221	C20 H43 N1 O2	0.0807974	0.448454	SPH(d20:0)_3.12	Sphinganine	(d20:0)	(d20:0)	329.329	3.1221	C20 H43 N1 O2	-0.00787516	1	SPH(d20:0)_3.12	Sphinganine	(d20:0)	(d20:0)	329.329	3.1221	C20 H43 N1 O2	0.0609208	1	SPH(d20:0)_3.12	Sphinganine	(d20:0)	(d20:0)	329.329
SPH(d20:0)_3.25	Sphinganine	(d20:0)	(d20:0)	329.329	3.2467	C20 H43 N1 O2	0.0882313	1	SPH(d20:0)_3.25	Sphinganine	(d20:0)	(d20:0)	329.329	3.2467	C20 H43 N1 O2	0.21654	0.430124	SPH(d20:0)_3.25	Sphinganine	(d20:0)	(d20:0)	329.329	3.2467	C20 H43 N1 O2	0.112653	0.448454	SPH(d20:0)_3.25	Sphinganine	(d20:0)	(d20:0)	329.329	3.2467	C20 H43 N1 O2	-0.230271	1	SPH(d20:0)_3.25	Sphinganine	(d20:0)	(d20:0)	329.329	3.2467	C20 H43 N1 O2	0.0259894	1	SPH(d20:0)_3.25	Sphinganine	(d20:0)	(d20:0)	329.329
TG(16:0_16:0_16:0)_7.01	triacyl	(16:0_16:0_16:0)	(48:0)	806.736	7.0127	C51 H98 O6	0.113094	1	TG(16:0_16:0_16:0)_7.01	triacyl	(16:0_16:0_16:0)	(48:0)	806.736	7.0127	C51 H98 O6	0.21393	0.430124	TG(16:0_16:0_16:0)_7.01	triacyl	(16:0_16:0_16:0)	(48:0)	806.736	7.0127	C51 H98 O6	0.128582	0.448454	TG(16:0_16:0_16:0)_7.01	triacyl	(16:0_16:0_16:0)	(48:0)	806.736	7.0127	C51 H98 O6	0.0252573	1	TG(16:0_16:0_16:0)_7.01	triacyl	(16:0_16:0_16:0)	(48:0)	806.736	7.0127	C51 H98 O6	-0.187866	1	TG(16:0_16:0_16:0)_7.01	triacyl	(16:0_16:0_16:0)	(48:0)	806.736
FA(18:2)_0.14	Unsaturated fatty acids	(18:2)	(18:2)	280.24	0.1401	C18 H32 O2	0.252725	1	FA(18:2)_0.14	Unsaturated fatty acids	(18:2)	(18:2)	280.24	0.1401	C18 H32 O2	0.169567	0.469668	FA(18:2)_0.14	Unsaturated fatty acids	(18:2)	(18:2)	280.24	0.1401	C18 H32 O2	0.214644	0.480808	FA(18:2)_0.14	Unsaturated fatty acids	(18:2)	(18:2)	280.24	0.1401	C18 H32 O2	0.319024	1	FA(18:2)_0.14	Unsaturated fatty acids	(18:2)	(18:2)	280.24	0.1401	C18 H32 O2	-0.566528	1	FA(18:2)_0.14	Unsaturated fatty acids	(18:2)	(18:2)	280.24
FA(18:2)_2.4	Unsaturated fatty acids	(18:2)	(18:2)	280.24	2.4045	C18 H32 O2	-0.297311	1	FA(18:2)_2.4	Unsaturated fatty acids	(18:2)	(18:2)	280.24	2.4045	C18 H32 O2	-1.66246	0.430124	FA(18:2)_2.4	Unsaturated fatty acids	(18:2)	(18:2)	280.24	2.4045	C18 H32 O2	-0.0383306	0.476381	FA(18:2)_2.4	Unsaturated fatty acids	(18:2)	(18:2)	280.24	2.4045	C18 H32 O2	0.116781	1	FA(18:2)_2.4	Unsaturated fatty acids	(18:2)	(18:2)	280.24	2.4045	C18 H32 O2	0.111176	1	FA(18:2)_2.4	Unsaturated fatty acids	(18:2)	(18:2)	280.24
FA(18:2)_2.49	Unsaturated fatty acids	(18:2)	(18:2)	280.24	2.4916	C18 H32 O2	-0.337192	1	FA(18:2)_2.49	Unsaturated fatty acids	(18:2)	(18:2)	280.24	2.4916	C18 H32 O2	-1.42196	0.430124	FA(18:2)_2.49	Unsaturated fatty acids	(18:2)	(18:2)	280.24	2.4916	C18 H32 O2	-0.0697262	0.448763	FA(18:2)_2.49	Unsaturated fatty acids	(18:2)	(18:2)	280.24	2.4916	C18 H32 O2	0.109785	1	FA(18:2)_2.49	Unsaturated fatty acids	(18:2)	(18:2)	280.24	2.4916	C18 H32 O2	0.0778985	1	FA(18:2)_2.49	Unsaturated fatty acids	(18:2)	(18:2)	280.24
SPH(d16:1)_1.24	Sphingosine	(d16:1)	(d16:1)	271.251	1.2428	C16 H33 N1 O2	-0.0160065	1	SPH(d16:1)_1.24	Sphingosine	(d16:1)	(d16:1)	271.251	1.2428	C16 H33 N1 O2	-0.105689	0.430124	SPH(d16:1)_1.24	Sphingosine	(d16:1)	(d16:1)	271.251	1.2428	C16 H33 N1 O2	-0.150003	0.448454	SPH(d16:1)_1.24	Sphingosine	(d16:1)	(d16:1)	271.251	1.2428	C16 H33 N1 O2	-0.153976	1	SPH(d16:1)_1.24	Sphingosine	(d16:1)	(d16:1)	271.251	1.2428	C16 H33 N1 O2	0.108379	1	SPH(d16:1)_1.24	Sphingosine	(d16:1)	(d16:1)	271.251
SPH(d14:0)_0.69	Sphinganine	(d14:0)	(d14:0)	245.236	0.6859	C14 H31 N1 O2	0.0150689	1	SPH(d14:0)_0.69	Sphinganine	(d14:0)	(d14:0)	245.236	0.6859	C14 H31 N1 O2	0.109966	0.430124	SPH(d14:0)_0.69	Sphinganine	(d14:0)	(d14:0)	245.236	0.6859	C14 H31 N1 O2	0.391836	0.448454	SPH(d14:0)_0.69	Sphinganine	(d14:0)	(d14:0)	245.236	0.6859	C14 H31 N1 O2	0.305813	1	SPH(d14:0)_0.69	Sphinganine	(d14:0)	(d14:0)	245.236	0.6859	C14 H31 N1 O2	0.500735	1	SPH(d14:0)_0.69	Sphinganine	(d14:0)	(d14:0)	245.236
SPH(d14:0)_0.75	Sphinganine	(d14:0)	(d14:0)	245.236	0.7518	C14 H31 N1 O2	-0.192329	1	SPH(d14:0)_0.75	Sphinganine	(d14:0)	(d14:0)	245.236	0.7518	C14 H31 N1 O2	-0.235289	0.430124	SPH(d14:0)_0.75	Sphinganine	(d14:0)	(d14:0)	245.236	0.7518	C14 H31 N1 O2	0.0449441	0.452097	SPH(d14:0)_0.75	Sphinganine	(d14:0)	(d14:0)	245.236	0.7518	C14 H31 N1 O2	0.00906125	1	SPH(d14:0)_0.75	Sphinganine	(d14:0)	(d14:0)	245.236	0.7518	C14 H31 N1 O2	0.173289	1	SPH(d14:0)_0.75	Sphinganine	(d14:0)	(d14:0)	245.236
SPH(d14:0)_0.89	Sphinganine	(d14:0)	(d14:0)	245.236	0.8886	C14 H31 N1 O2	0.0591057	1	SPH(d14:0)_0.89	Sphinganine	(d14:0)	(d14:0)	245.236	0.8886	C14 H31 N1 O2	-0.0991533	0.430124	SPH(d14:0)_0.89	Sphinganine	(d14:0)	(d14:0)	245.236	0.8886	C14 H31 N1 O2	0.0164755	0.496716	SPH(d14:0)_0.89	Sphinganine	(d14:0)	(d14:0)	245.236	0.8886	C14 H31 N1 O2	-0.0712462	1	SPH(d14:0)_0.89	Sphinganine	(d14:0)	(d14:0)	245.236	0.8886	C14 H31 N1 O2	0.0378448	1	SPH(d14:0)_0.89	Sphinganine	(d14:0)	(d14:0)	245.236
SPH(d14:0)_0.98	deoxySphinganine	(d14:0)	(d14:0)	229.241	0.9826	C14 H31 N1 O1	0.154675	1	SPH(d14:0)_0.98	deoxySphinganine	(d14:0)	(d14:0)	229.241	0.9826	C14 H31 N1 O1	-0.0165573	0.480986	SPH(d14:0)_0.98	deoxySphinganine	(d14:0)	(d14:0)	229.241	0.9826	C14 H31 N1 O1	-0.444925	0.448454	SPH(d14:0)_0.98	deoxySphinganine	(d14:0)	(d14:0)	229.241	0.9826	C14 H31 N1 O1	0.0423491	1	SPH(d14:0)_0.98	deoxySphinganine	(d14:0)	(d14:0)	229.241	0.9826	C14 H31 N1 O1	0.0892405	1	SPH(d14:0)_0.98	deoxySphinganine	(d14:0)	(d14:0)	229.241
SPH(d14:0)_1.13	deoxySphinganine	(d14:0)	(d14:0)	229.241	1.1307	C14 H31 N1 O1	0.312811	1	SPH(d14:0)_1.13	deoxySphinganine	(d14:0)	(d14:0)	229.241	1.1307	C14 H31 N1 O1	0.00210502	0.501985	SPH(d14:0)_1.13	deoxySphinganine	(d14:0)	(d14:0)	229.241	1.1307	C14 H31 N1 O1	-0.222723	0.448454	SPH(d14:0)_1.13	deoxySphinganine	(d14:0)	(d14:0)	229.241	1.1307	C14 H31 N1 O1	0.0383153	1	SPH(d14:0)_1.13	deoxySphinganine	(d14:0)	(d14:0)	229.241	1.1307	C14 H31 N1 O1	0.164993	1	SPH(d14:0)_1.13	deoxySphinganine	(d14:0)	(d14:0)	229.241
SPH(d14:0)_1.2	deoxySphinganine	(d14:0)	(d14:0)	229.241	1.1968	C14 H31 N1 O1	0.22964	1	SPH(d14:0)_1.2	deoxySphinganine	(d14:0)	(d14:0)	229.241	1.1968	C14 H31 N1 O1	-0.0287337	0.475307	SPH(d14:0)_1.2	deoxySphinganine	(d14:0)	(d14:0)	229.241	1.1968	C14 H31 N1 O1	0.0632499	0.463036	SPH(d14:0)_1.2	deoxySphinganine	(d14:0)	(d14:0)	229.241	1.1968	C14 H31 N1 O1	0.177649	1	SPH(d14:0)_1.2	deoxySphinganine	(d14:0)	(d14:0)	229.241	1.1968	C14 H31 N1 O1	0.125294	1	SPH(d14:0)_1.2	deoxySphinganine	(d14:0)	(d14:0)	229.241
SPH(d14:0)_1.43	deoxySphinganine	(d14:0)	(d14:0)	229.241	1.4306	C14 H31 N1 O1	0.230319	1	SPH(d14:0)_1.43	deoxySphinganine	(d14:0)	(d14:0)	229.241	1.4306	C14 H31 N1 O1	-0.144331	0.430124	SPH(d14:0)_1.43	deoxySphinganine	(d14:0)	(d14:0)	229.241	1.4306	C14 H31 N1 O1	0.170778	0.448454	SPH(d14:0)_1.43	deoxySphinganine	(d14:0)	(d14:0)	229.241	1.4306	C14 H31 N1 O1	0.116515	1	SPH(d14:0)_1.43	deoxySphinganine	(d14:0)	(d14:0)	229.241	1.4306	C14 H31 N1 O1	0.0470957	1	SPH(d14:0)_1.43	deoxySphinganine	(d14:0)	(d14:0)	229.241
TG(16:0_16:0_18:0)_7.14	triacyl	(16:0_16:0_18:0)	(50:0)	834.768	7.1358	C53 H102 O6	0.117006	1	TG(16:0_16:0_18:0)_7.14	triacyl	(16:0_16:0_18:0)	(50:0)	834.768	7.1358	C53 H102 O6	0.201398	0.430124	TG(16:0_16:0_18:0)_7.14	triacyl	(16:0_16:0_18:0)	(50:0)	834.768	7.1358	C53 H102 O6	0.161759	0.448454	TG(16:0_16:0_18:0)_7.14	triacyl	(16:0_16:0_18:0)	(50:0)	834.768	7.1358	C53 H102 O6	-0.0308193	1	TG(16:0_16:0_18:0)_7.14	triacyl	(16:0_16:0_18:0)	(50:0)	834.768	7.1358	C53 H102 O6	-0.0352518	1	TG(16:0_16:0_18:0)_7.14	triacyl	(16:0_16:0_18:0)	(50:0)	834.768
SPH(d17:0)_1.09	Sphinganine	(d17:0)	(d17:0)	287.282	1.0874	C17 H37 N1 O2	-0.297537	1	SPH(d17:0)_1.09	Sphinganine	(d17:0)	(d17:0)	287.282	1.0874	C17 H37 N1 O2	-0.113242	0.430124	SPH(d17:0)_1.09	Sphinganine	(d17:0)	(d17:0)	287.282	1.0874	C17 H37 N1 O2	-0.00752614	0.514254	SPH(d17:0)_1.09	Sphinganine	(d17:0)	(d17:0)	287.282	1.0874	C17 H37 N1 O2	-0.0376086	1	SPH(d17:0)_1.09	Sphinganine	(d17:0)	(d17:0)	287.282	1.0874	C17 H37 N1 O2	0.138177	1	SPH(d17:0)_1.09	Sphinganine	(d17:0)	(d17:0)	287.282
SPH(d17:0)_1.32	Sphinganine	(d17:0)	(d17:0)	287.282	1.3195	C17 H37 N1 O2	-0.147965	1	SPH(d17:0)_1.32	Sphinganine	(d17:0)	(d17:0)	287.282	1.3195	C17 H37 N1 O2	-0.0430352	0.450975	SPH(d17:0)_1.32	Sphinganine	(d17:0)	(d17:0)	287.282	1.3195	C17 H37 N1 O2	-0.00462054	0.515996	SPH(d17:0)_1.32	Sphinganine	(d17:0)	(d17:0)	287.282	1.3195	C17 H37 N1 O2	0.0154577	1	SPH(d17:0)_1.32	Sphinganine	(d17:0)	(d17:0)	287.282	1.3195	C17 H37 N1 O2	0.0829516	1	SPH(d17:0)_1.32	Sphinganine	(d17:0)	(d17:0)	287.282
SPH(d17:0)_1.61	Sphinganine	(d17:0)	(d17:0)	287.282	1.6102	C17 H37 N1 O2	-0.212439	1	SPH(d17:0)_1.61	Sphinganine	(d17:0)	(d17:0)	287.282	1.6102	C17 H37 N1 O2	-0.066522	0.436566	SPH(d17:0)_1.61	Sphinganine	(d17:0)	(d17:0)	287.282	1.6102	C17 H37 N1 O2	-0.123077	0.448454	SPH(d17:0)_1.61	Sphinganine	(d17:0)	(d17:0)	287.282	1.6102	C17 H37 N1 O2	0.00544947	1	SPH(d17:0)_1.61	Sphinganine	(d17:0)	(d17:0)	287.282	1.6102	C17 H37 N1 O2	0.105754	1	SPH(d17:0)_1.61	Sphinganine	(d17:0)	(d17:0)	287.282
SPH(d17:0)_1.68	Sphinganine	(d17:0)	(d17:0)	287.282	1.6835	C17 H37 N1 O2	-0.202211	1	SPH(d17:0)_1.68	Sphinganine	(d17:0)	(d17:0)	287.282	1.6835	C17 H37 N1 O2	-0.0745382	0.430124	SPH(d17:0)_1.68	Sphinganine	(d17:0)	(d17:0)	287.282	1.6835	C17 H37 N1 O2	0.0235746	0.492281	SPH(d17:0)_1.68	Sphinganine	(d17:0)	(d17:0)	287.282	1.6835	C17 H37 N1 O2	0.0123416	1	SPH(d17:0)_1.68	Sphinganine	(d17:0)	(d17:0)	287.282	1.6835	C17 H37 N1 O2	0.0964143	1	SPH(d17:0)_1.68	Sphinganine	(d17:0)	(d17:0)	287.282
SPH(d17:0)_2.26	deoxySphinganine	(d17:0)	(d17:0)	271.288	2.2607	C17 H37 N1 O1	-0.138687	1	SPH(d17:0)_2.26	deoxySphinganine	(d17:0)	(d17:0)	271.288	2.2607	C17 H37 N1 O1	0.0362918	0.481595	SPH(d17:0)_2.26	deoxySphinganine	(d17:0)	(d17:0)	271.288	2.2607	C17 H37 N1 O1	-0.0232237	0.500409	SPH(d17:0)_2.26	deoxySphinganine	(d17:0)	(d17:0)	271.288	2.2607	C17 H37 N1 O1	-0.255222	1	SPH(d17:0)_2.26	deoxySphinganine	(d17:0)	(d17:0)	271.288	2.2607	C17 H37 N1 O1	-0.186164	1	SPH(d17:0)_2.26	deoxySphinganine	(d17:0)	(d17:0)	271.288
SPH(d17:0)_2.66	deoxySphinganine	(d17:0)	(d17:0)	271.288	2.6577	C17 H37 N1 O1	-0.0483287	1	SPH(d17:0)_2.66	deoxySphinganine	(d17:0)	(d17:0)	271.288	2.6577	C17 H37 N1 O1	0.229217	0.430124	SPH(d17:0)_2.66	deoxySphinganine	(d17:0)	(d17:0)	271.288	2.6577	C17 H37 N1 O1	0.257827	0.448454	SPH(d17:0)_2.66	deoxySphinganine	(d17:0)	(d17:0)	271.288	2.6577	C17 H37 N1 O1	0.0317709	1	SPH(d17:0)_2.66	deoxySphinganine	(d17:0)	(d17:0)	271.288	2.6577	C17 H37 N1 O1	-0.076961	1	SPH(d17:0)_2.66	deoxySphinganine	(d17:0)	(d17:0)	271.288
TG(16:0_18:0_18:0)_7.29	triacyl	(16:0_18:0_18:0)	(52:0)	862.799	7.2904	C55 H106 O6	0.118939	1	TG(16:0_18:0_18:0)_7.29	triacyl	(16:0_18:0_18:0)	(52:0)	862.799	7.2904	C55 H106 O6	0.294382	0.430124	TG(16:0_18:0_18:0)_7.29	triacyl	(16:0_18:0_18:0)	(52:0)	862.799	7.2904	C55 H106 O6	0.241628	0.448454	TG(16:0_18:0_18:0)_7.29	triacyl	(16:0_18:0_18:0)	(52:0)	862.799	7.2904	C55 H106 O6	0.0329627	1	TG(16:0_18:0_18:0)_7.29	triacyl	(16:0_18:0_18:0)	(52:0)	862.799	7.2904	C55 H106 O6	0.112319	1	TG(16:0_18:0_18:0)_7.29	triacyl	(16:0_18:0_18:0)	(52:0)	862.799
WE(O-19:0_16:0)_5.44	Wax monoesters	(O-19:0_16:0)	(O-35:0)	522.538	5.4367	C35 H70 O2	-0.352052	1	WE(O-19:0_16:0)_5.44	Wax monoesters	(O-19:0_16:0)	(O-35:0)	522.538	5.4367	C35 H70 O2	-0.206606	0.430124	WE(O-19:0_16:0)_5.44	Wax monoesters	(O-19:0_16:0)	(O-35:0)	522.538	5.4367	C35 H70 O2	0.388505	0.448454	WE(O-19:0_16:0)_5.44	Wax monoesters	(O-19:0_16:0)	(O-35:0)	522.538	5.4367	C35 H70 O2	-0.0198783	1	WE(O-19:0_16:0)_5.44	Wax monoesters	(O-19:0_16:0)	(O-35:0)	522.538	5.4367	C35 H70 O2	0.0289469	1	WE(O-19:0_16:0)_5.44	Wax monoesters	(O-19:0_16:0)	(O-35:0)	522.538
WE(O-39:0)_6.01	Wax monoesters	(O-39:0)	(O-39:0)	578.6	6.0137	C39 H78 O2	-0.504624	1	WE(O-39:0)_6.01	Wax monoesters	(O-39:0)	(O-39:0)	578.6	6.0137	C39 H78 O2	-0.226519	0.430124	WE(O-39:0)_6.01	Wax monoesters	(O-39:0)	(O-39:0)	578.6	6.0137	C39 H78 O2	-0.233785	0.448454	WE(O-39:0)_6.01	Wax monoesters	(O-39:0)	(O-39:0)	578.6	6.0137	C39 H78 O2	-0.14397	1	WE(O-39:0)_6.01	Wax monoesters	(O-39:0)	(O-39:0)	578.6	6.0137	C39 H78 O2	0.264136	1	WE(O-39:0)_6.01	Wax monoesters	(O-39:0)	(O-39:0)	578.6
FA(18:1)_3.16	Unsaturated fatty acids	(18:1)	(18:1)	282.256	3.1602	C18 H34 O2	-0.0728827	1	FA(18:1)_3.16	Unsaturated fatty acids	(18:1)	(18:1)	282.256	3.1602	C18 H34 O2	-0.0303777	0.479288	FA(18:1)_3.16	Unsaturated fatty acids	(18:1)	(18:1)	282.256	3.1602	C18 H34 O2	-0.0481064	0.471511	FA(18:1)_3.16	Unsaturated fatty acids	(18:1)	(18:1)	282.256	3.1602	C18 H34 O2	0.0931598	1	FA(18:1)_3.16	Unsaturated fatty acids	(18:1)	(18:1)	282.256	3.1602	C18 H34 O2	0.0823556	1	FA(18:1)_3.16	Unsaturated fatty acids	(18:1)	(18:1)	282.256
FA(20:0)_3.94	Straight chain fatty acids	(20:0)	(20:0)	312.303	3.9382	C20 H40 O2	-0.597999	1	FA(20:0)_3.94	Straight chain fatty acids	(20:0)	(20:0)	312.303	3.9382	C20 H40 O2	-0.185809	0.430124	FA(20:0)_3.94	Straight chain fatty acids	(20:0)	(20:0)	312.303	3.9382	C20 H40 O2	-0.520609	0.448454	FA(20:0)_3.94	Straight chain fatty acids	(20:0)	(20:0)	312.303	3.9382	C20 H40 O2	-0.364093	1	FA(20:0)_3.94	Straight chain fatty acids	(20:0)	(20:0)	312.303	3.9382	C20 H40 O2	-0.581154	1	FA(20:0)_3.94	Straight chain fatty acids	(20:0)	(20:0)	312.303
FA(20:0)_4.05	Straight chain fatty acids	(20:0)	(20:0)	312.303	4.0466	C20 H40 O2	-0.300104	1	FA(20:0)_4.05	Straight chain fatty acids	(20:0)	(20:0)	312.303	4.0466	C20 H40 O2	0.133723	0.449615	FA(20:0)_4.05	Straight chain fatty acids	(20:0)	(20:0)	312.303	4.0466	C20 H40 O2	-0.524188	0.448454	FA(20:0)_4.05	Straight chain fatty acids	(20:0)	(20:0)	312.303	4.0466	C20 H40 O2	-0.0563039	1	FA(20:0)_4.05	Straight chain fatty acids	(20:0)	(20:0)	312.303	4.0466	C20 H40 O2	-0.586114	1	FA(20:0)_4.05	Straight chain fatty acids	(20:0)	(20:0)	312.303
FA(20:0)_4.26	Straight chain fatty acids	(20:0)	(20:0)	312.303	4.2609	C20 H40 O2	-0.556678	1	FA(20:0)_4.26	Straight chain fatty acids	(20:0)	(20:0)	312.303	4.2609	C20 H40 O2	-0.0289992	0.492464	FA(20:0)_4.26	Straight chain fatty acids	(20:0)	(20:0)	312.303	4.2609	C20 H40 O2	-0.621027	0.448454	FA(20:0)_4.26	Straight chain fatty acids	(20:0)	(20:0)	312.303	4.2609	C20 H40 O2	-0.206816	1	FA(20:0)_4.26	Straight chain fatty acids	(20:0)	(20:0)	312.303	4.2609	C20 H40 O2	-0.701055	1	FA(20:0)_4.26	Straight chain fatty acids	(20:0)	(20:0)	312.303
FA(17:0)_3.36	Straight chain fatty acids	(17:0)	(17:0)	270.256	3.3649	C17 H34 O2	-0.122438	1	FA(17:0)_3.36	Straight chain fatty acids	(17:0)	(17:0)	270.256	3.3649	C17 H34 O2	-0.0146166	0.498982	FA(17:0)_3.36	Straight chain fatty acids	(17:0)	(17:0)	270.256	3.3649	C17 H34 O2	-0.508602	0.448454	FA(17:0)_3.36	Straight chain fatty acids	(17:0)	(17:0)	270.256	3.3649	C17 H34 O2	-0.333222	1	FA(17:0)_3.36	Straight chain fatty acids	(17:0)	(17:0)	270.256	3.3649	C17 H34 O2	-0.272464	1	FA(17:0)_3.36	Straight chain fatty acids	(17:0)	(17:0)	270.256
SPH(d20:1)_3.78	deoxySphingosine	(d20:1)	(d20:1)	311.319	3.7833	C20 H41 N1 O1	-0.0694999	1	SPH(d20:1)_3.78	deoxySphingosine	(d20:1)	(d20:1)	311.319	3.7833	C20 H41 N1 O1	0.150216	0.430124	SPH(d20:1)_3.78	deoxySphingosine	(d20:1)	(d20:1)	311.319	3.7833	C20 H41 N1 O1	0.206326	0.448454	SPH(d20:1)_3.78	deoxySphingosine	(d20:1)	(d20:1)	311.319	3.7833	C20 H41 N1 O1	-0.0375264	1	SPH(d20:1)_3.78	deoxySphingosine	(d20:1)	(d20:1)	311.319	3.7833	C20 H41 N1 O1	0.103211	1	SPH(d20:1)_3.78	deoxySphingosine	(d20:1)	(d20:1)	311.319
FA(28:7)_4.15	Unsaturated fatty acids	(28:7)	(28:7)	410.318	4.1498	C28 H42 O2	1.36707	1	FA(28:7)_4.15	Unsaturated fatty acids	(28:7)	(28:7)	410.318	4.1498	C28 H42 O2	1.39916	0.430124	FA(28:7)_4.15	Unsaturated fatty acids	(28:7)	(28:7)	410.318	4.1498	C28 H42 O2	1.26185	0.448454	FA(28:7)_4.15	Unsaturated fatty acids	(28:7)	(28:7)	410.318	4.1498	C28 H42 O2	1.08385	1	FA(28:7)_4.15	Unsaturated fatty acids	(28:7)	(28:7)	410.318	4.1498	C28 H42 O2	1.32837	1	FA(28:7)_4.15	Unsaturated fatty acids	(28:7)	(28:7)	410.318
SPH(d18:1)_2.05	Sphingosine	(d18:1)	(d18:1)	299.282	2.0462	C18 H37 N1 O2	0.0999948	1	SPH(d18:1)_2.05	Sphingosine	(d18:1)	(d18:1)	299.282	2.0462	C18 H37 N1 O2	0.155835	0.430124	SPH(d18:1)_2.05	Sphingosine	(d18:1)	(d18:1)	299.282	2.0462	C18 H37 N1 O2	0.0151708	0.50303	SPH(d18:1)_2.05	Sphingosine	(d18:1)	(d18:1)	299.282	2.0462	C18 H37 N1 O2	0.0126855	1	SPH(d18:1)_2.05	Sphingosine	(d18:1)	(d18:1)	299.282	2.0462	C18 H37 N1 O2	0.0653035	1	SPH(d18:1)_2.05	Sphingosine	(d18:1)	(d18:1)	299.282
SPH(d18:1)_2.26	Sphingosine	(d18:1)	(d18:1)	299.282	2.2583	C18 H37 N1 O2	0.0314102	1	SPH(d18:1)_2.26	Sphingosine	(d18:1)	(d18:1)	299.282	2.2583	C18 H37 N1 O2	0.113748	0.430124	SPH(d18:1)_2.26	Sphingosine	(d18:1)	(d18:1)	299.282	2.2583	C18 H37 N1 O2	-0.0481171	0.462934	SPH(d18:1)_2.26	Sphingosine	(d18:1)	(d18:1)	299.282	2.2583	C18 H37 N1 O2	-0.118585	1	SPH(d18:1)_2.26	Sphingosine	(d18:1)	(d18:1)	299.282	2.2583	C18 H37 N1 O2	0.02348	1	SPH(d18:1)_2.26	Sphingosine	(d18:1)	(d18:1)	299.282
SPH(d18:1)_2.52	Sphingosine	(d18:1)	(d18:1)	299.282	2.5172	C18 H37 N1 O2	0.0781034	1	SPH(d18:1)_2.52	Sphingosine	(d18:1)	(d18:1)	299.282	2.5172	C18 H37 N1 O2	0.337922	0.430124	SPH(d18:1)_2.52	Sphingosine	(d18:1)	(d18:1)	299.282	2.5172	C18 H37 N1 O2	0.167574	0.448454	SPH(d18:1)_2.52	Sphingosine	(d18:1)	(d18:1)	299.282	2.5172	C18 H37 N1 O2	-0.0311142	1	SPH(d18:1)_2.52	Sphingosine	(d18:1)	(d18:1)	299.282	2.5172	C18 H37 N1 O2	0.0936364	1	SPH(d18:1)_2.52	Sphingosine	(d18:1)	(d18:1)	299.282
SPH(d18:1)_2.95	deoxySphingosine	(d18:1)	(d18:1)	283.288	2.9537	C18 H37 N1 O1	-0.214316	1	SPH(d18:1)_2.95	deoxySphingosine	(d18:1)	(d18:1)	283.288	2.9537	C18 H37 N1 O1	-0.0851909	0.430124	SPH(d18:1)_2.95	deoxySphingosine	(d18:1)	(d18:1)	283.288	2.9537	C18 H37 N1 O1	-0.0345562	0.456644	SPH(d18:1)_2.95	deoxySphingosine	(d18:1)	(d18:1)	283.288	2.9537	C18 H37 N1 O1	-0.221798	1	SPH(d18:1)_2.95	deoxySphingosine	(d18:1)	(d18:1)	283.288	2.9537	C18 H37 N1 O1	0.117055	1	SPH(d18:1)_2.95	deoxySphingosine	(d18:1)	(d18:1)	283.288
WE(O-43:9)_4.9	Wax monoesters	(O-43:9)	(O-43:9)	616.522	4.8958	C43 H68 O2	0.144925	1	WE(O-43:9)_4.9	Wax monoesters	(O-43:9)	(O-43:9)	616.522	4.8958	C43 H68 O2	0.353461	0.430124	WE(O-43:9)_4.9	Wax monoesters	(O-43:9)	(O-43:9)	616.522	4.8958	C43 H68 O2	0.288756	0.448454	WE(O-43:9)_4.9	Wax monoesters	(O-43:9)	(O-43:9)	616.522	4.8958	C43 H68 O2	-0.0247196	1	WE(O-43:9)_4.9	Wax monoesters	(O-43:9)	(O-43:9)	616.522	4.8958	C43 H68 O2	0.0195789	1	WE(O-43:9)_4.9	Wax monoesters	(O-43:9)	(O-43:9)	616.522
WE(O-46:10)_4.33	Wax monoesters	(O-46:10)	(O-46:10)	656.553	4.3348	C46 H72 O2	0.007963	1	WE(O-46:10)_4.33	Wax monoesters	(O-46:10)	(O-46:10)	656.553	4.3348	C46 H72 O2	0.0609867	0.430124	WE(O-46:10)_4.33	Wax monoesters	(O-46:10)	(O-46:10)	656.553	4.3348	C46 H72 O2	0.053499	0.448454	WE(O-46:10)_4.33	Wax monoesters	(O-46:10)	(O-46:10)	656.553	4.3348	C46 H72 O2	-0.018157	1	WE(O-46:10)_4.33	Wax monoesters	(O-46:10)	(O-46:10)	656.553	4.3348	C46 H72 O2	0.00109033	1	WE(O-46:10)_4.33	Wax monoesters	(O-46:10)	(O-46:10)	656.553
WE(O-46:10)_4.46	Wax monoesters	(O-46:10)	(O-46:10)	656.553	4.4586	C46 H72 O2	0.00835967	1	WE(O-46:10)_4.46	Wax monoesters	(O-46:10)	(O-46:10)	656.553	4.4586	C46 H72 O2	0.0640263	0.430124	WE(O-46:10)_4.46	Wax monoesters	(O-46:10)	(O-46:10)	656.553	4.4586	C46 H72 O2	0.0561653	0.448454	WE(O-46:10)_4.46	Wax monoesters	(O-46:10)	(O-46:10)	656.553	4.4586	C46 H72 O2	-0.0190617	1	WE(O-46:10)_4.46	Wax monoesters	(O-46:10)	(O-46:10)	656.553	4.4586	C46 H72 O2	0.00114433	1	WE(O-46:10)_4.46	Wax monoesters	(O-46:10)	(O-46:10)	656.553
FA(18:0)_3.74	Straight chain fatty acids	(18:0)	(18:0)	284.272	3.7432	C18 H36 O2	-0.255556	1	FA(18:0)_3.74	Straight chain fatty acids	(18:0)	(18:0)	284.272	3.7432	C18 H36 O2	-0.0467566	0.465409	FA(18:0)_3.74	Straight chain fatty acids	(18:0)	(18:0)	284.272	3.7432	C18 H36 O2	-0.140636	0.448454	FA(18:0)_3.74	Straight chain fatty acids	(18:0)	(18:0)	284.272	3.7432	C18 H36 O2	-0.0216308	1	FA(18:0)_3.74	Straight chain fatty acids	(18:0)	(18:0)	284.272	3.7432	C18 H36 O2	0.0240618	1	FA(18:0)_3.74	Straight chain fatty acids	(18:0)	(18:0)	284.272
SPH(d19:0)_3.65	deoxySphinganine	(d19:0)	(d19:0)	299.319	3.6489	C19 H41 N1 O1	-0.878568	1	SPH(d19:0)_3.65	deoxySphinganine	(d19:0)	(d19:0)	299.319	3.6489	C19 H41 N1 O1	-0.638543	0.430124	SPH(d19:0)_3.65	deoxySphinganine	(d19:0)	(d19:0)	299.319	3.6489	C19 H41 N1 O1	-0.161291	0.448454	SPH(d19:0)_3.65	deoxySphinganine	(d19:0)	(d19:0)	299.319	3.6489	C19 H41 N1 O1	-0.214423	1	SPH(d19:0)_3.65	deoxySphinganine	(d19:0)	(d19:0)	299.319	3.6489	C19 H41 N1 O1	0.0407612	1	SPH(d19:0)_3.65	deoxySphinganine	(d19:0)	(d19:0)	299.319
FA(14:0)_2.04	Straight chain fatty acids	(14:0)	(14:0)	228.209	2.0385	C14 H28 O2	-0.155114	1	FA(14:0)_2.04	Straight chain fatty acids	(14:0)	(14:0)	228.209	2.0385	C14 H28 O2	-0.0285177	0.500794	FA(14:0)_2.04	Straight chain fatty acids	(14:0)	(14:0)	228.209	2.0385	C14 H28 O2	-0.13932	0.509154	FA(14:0)_2.04	Straight chain fatty acids	(14:0)	(14:0)	228.209	2.0385	C14 H28 O2	1.60113	1	FA(14:0)_2.04	Straight chain fatty acids	(14:0)	(14:0)	228.209	2.0385	C14 H28 O2	1.56486	1	FA(14:0)_2.04	Straight chain fatty acids	(14:0)	(14:0)	228.209
FA(22:0)_4.71	Straight chain fatty acids	(22:0)	(22:0)	340.334	4.7113	C22 H44 O2	0.0197503	1	FA(22:0)_4.71	Straight chain fatty acids	(22:0)	(22:0)	340.334	4.7113	C22 H44 O2	0.151264	0.430124	FA(22:0)_4.71	Straight chain fatty acids	(22:0)	(22:0)	340.334	4.7113	C22 H44 O2	0.132692	0.448454	FA(22:0)_4.71	Straight chain fatty acids	(22:0)	(22:0)	340.334	4.7113	C22 H44 O2	-0.0450342	1	FA(22:0)_4.71	Straight chain fatty acids	(22:0)	(22:0)	340.334	4.7113	C22 H44 O2	0.00270409	1	FA(22:0)_4.71	Straight chain fatty acids	(22:0)	(22:0)	340.334
SPH(t20:1)_1.72	phyto-SPH	(t20:1)	(t20:1)	343.309	1.7246	C20 H41 N1 O3	-1.24182	1	SPH(t20:1)_1.72	phyto-SPH	(t20:1)	(t20:1)	343.309	1.7246	C20 H41 N1 O3	-1.0096	0.430124	SPH(t20:1)_1.72	phyto-SPH	(t20:1)	(t20:1)	343.309	1.7246	C20 H41 N1 O3	-1.26009	0.448454	SPH(t20:1)_1.72	phyto-SPH	(t20:1)	(t20:1)	343.309	1.7246	C20 H41 N1 O3	0.188625	1	SPH(t20:1)_1.72	phyto-SPH	(t20:1)	(t20:1)	343.309	1.7246	C20 H41 N1 O3	-1.34557	1	SPH(t20:1)_1.72	phyto-SPH	(t20:1)	(t20:1)	343.309
FA(16:1)_2.35	Unsaturated fatty acids	(16:1)	(16:1)	254.225	2.346	C16 H30 O2	1.54114	1	FA(16:1)_2.35	Unsaturated fatty acids	(16:1)	(16:1)	254.225	2.346	C16 H30 O2	0.0603947	0.430124	FA(16:1)_2.35	Unsaturated fatty acids	(16:1)	(16:1)	254.225	2.346	C16 H30 O2	0.0529797	0.448454	FA(16:1)_2.35	Unsaturated fatty acids	(16:1)	(16:1)	254.225	2.346	C16 H30 O2	1.46953	1	FA(16:1)_2.35	Unsaturated fatty acids	(16:1)	(16:1)	254.225	2.346	C16 H30 O2	1.48998	1	FA(16:1)_2.35	Unsaturated fatty acids	(16:1)	(16:1)	254.225
FA(22:1)_4.34	Unsaturated fatty acids	(22:1)	(22:1)	338.318	4.3364	C22 H42 O2	0.0206138	1	FA(22:1)_4.34	Unsaturated fatty acids	(22:1)	(22:1)	338.318	4.3364	C22 H42 O2	0.157877	0.430124	FA(22:1)_4.34	Unsaturated fatty acids	(22:1)	(22:1)	338.318	4.3364	C22 H42 O2	0.138493	0.448454	FA(22:1)_4.34	Unsaturated fatty acids	(22:1)	(22:1)	338.318	4.3364	C22 H42 O2	-0.047003	1	FA(22:1)_4.34	Unsaturated fatty acids	(22:1)	(22:1)	338.318	4.3364	C22 H42 O2	0.0028223	1	FA(22:1)_4.34	Unsaturated fatty acids	(22:1)	(22:1)	338.318
FA(28:8)_4.11	Unsaturated fatty acids	(28:8)	(28:8)	408.303	4.1092	C28 H40 O2	0.455422	1	FA(28:8)_4.11	Unsaturated fatty acids	(28:8)	(28:8)	408.303	4.1092	C28 H40 O2	0.172519	0.430124	FA(28:8)_4.11	Unsaturated fatty acids	(28:8)	(28:8)	408.303	4.1092	C28 H40 O2	0.151337	0.448454	FA(28:8)_4.11	Unsaturated fatty acids	(28:8)	(28:8)	408.303	4.1092	C28 H40 O2	0.773704	1	FA(28:8)_4.11	Unsaturated fatty acids	(28:8)	(28:8)	408.303	4.1092	C28 H40 O2	0.00308405	1	FA(28:8)_4.11	Unsaturated fatty acids	(28:8)	(28:8)	408.303
SPH(d19:1)_2.97	Sphingosine	(d19:1)	(d19:1)	313.298	2.9733	C19 H39 N1 O2	-1.13585	1	SPH(d19:1)_2.97	Sphingosine	(d19:1)	(d19:1)	313.298	2.9733	C19 H39 N1 O2	-1.06683	0.430124	SPH(d19:1)_2.97	Sphingosine	(d19:1)	(d19:1)	313.298	2.9733	C19 H39 N1 O2	-1.07657	0.448454	SPH(d19:1)_2.97	Sphingosine	(d19:1)	(d19:1)	313.298	2.9733	C19 H39 N1 O2	-1.16985	1	SPH(d19:1)_2.97	Sphingosine	(d19:1)	(d19:1)	313.298	2.9733	C19 H39 N1 O2	-1.14479	1	SPH(d19:1)_2.97	Sphingosine	(d19:1)	(d19:1)	313.298
SPH(d19:1)_3.11	Sphingosine	(d19:1)	(d19:1)	313.298	3.1141	C19 H39 N1 O2	-1.11491	1	SPH(d19:1)_3.11	Sphingosine	(d19:1)	(d19:1)	313.298	3.1141	C19 H39 N1 O2	-1.04591	0.430124	SPH(d19:1)_3.11	Sphingosine	(d19:1)	(d19:1)	313.298	3.1141	C19 H39 N1 O2	-1.05565	0.448454	SPH(d19:1)_3.11	Sphingosine	(d19:1)	(d19:1)	313.298	3.1141	C19 H39 N1 O2	-1.1489	1	SPH(d19:1)_3.11	Sphingosine	(d19:1)	(d19:1)	313.298	3.1141	C19 H39 N1 O2	-1.12386	1	SPH(d19:1)_3.11	Sphingosine	(d19:1)	(d19:1)	313.298
Cer(d20:0_16:0)_5.83	acylsphinganines	(d20:0_16:0)	(d36:0)	567.559	5.8321	C36 H73 N1 O3	-0.307446	1	Cer(d20:0_16:0)_5.83	acylsphinganines	(d20:0_16:0)	(d36:0)	567.559	5.8321	C36 H73 N1 O3	0.0794083	0.430124	Cer(d20:0_16:0)_5.83	acylsphinganines	(d20:0_16:0)	(d36:0)	567.559	5.8321	C36 H73 N1 O3	-0.0117705	0.509107	Cer(d20:0_16:0)_5.83	acylsphinganines	(d20:0_16:0)	(d36:0)	567.559	5.8321	C36 H73 N1 O3	0.0556131	1	Cer(d20:0_16:0)_5.83	acylsphinganines	(d20:0_16:0)	(d36:0)	567.559	5.8321	C36 H73 N1 O3	-0.313876	1	Cer(d20:0_16:0)_5.83	acylsphinganines	(d20:0_16:0)	(d36:0)	567.559
WE(O-51:12)_2.93	Wax monoesters	(O-51:12)	(O-51:12)	722.6	2.9279	C51 H78 O2	-0.455389	1	WE(O-51:12)_2.93	Wax monoesters	(O-51:12)	(O-51:12)	722.6	2.9279	C51 H78 O2	-0.147871	0.430124	WE(O-51:12)_2.93	Wax monoesters	(O-51:12)	(O-51:12)	722.6	2.9279	C51 H78 O2	-0.383463	0.448454	WE(O-51:12)_2.93	Wax monoesters	(O-51:12)	(O-51:12)	722.6	2.9279	C51 H78 O2	0.0529508	1	WE(O-51:12)_2.93	Wax monoesters	(O-51:12)	(O-51:12)	722.6	2.9279	C51 H78 O2	0.0981155	1	WE(O-51:12)_2.93	Wax monoesters	(O-51:12)	(O-51:12)	722.6
Cer(d20:0_18:0)_6.09	acylsphinganines	(d20:0_18:0)	(d38:0)	595.59	6.0912	C38 H77 N1 O3	-0.12434	1	Cer(d20:0_18:0)_6.09	acylsphinganines	(d20:0_18:0)	(d38:0)	595.59	6.0912	C38 H77 N1 O3	0.198494	0.430124	Cer(d20:0_18:0)_6.09	acylsphinganines	(d20:0_18:0)	(d38:0)	595.59	6.0912	C38 H77 N1 O3	0.160345	0.448454	Cer(d20:0_18:0)_6.09	acylsphinganines	(d20:0_18:0)	(d38:0)	595.59	6.0912	C38 H77 N1 O3	0.109947	1	Cer(d20:0_18:0)_6.09	acylsphinganines	(d20:0_18:0)	(d38:0)	595.59	6.0912	C38 H77 N1 O3	-0.321428	1	Cer(d20:0_18:0)_6.09	acylsphinganines	(d20:0_18:0)	(d38:0)	595.59
LPE(16:0)_1.48	monoacyl	(16:0)	(16:0)	453.286	1.4822	C21 H44 N1 O7 P1	0.0169132	1	LPE(16:0)_1.48	monoacyl	(16:0)	(16:0)	453.286	1.4822	C21 H44 N1 O7 P1	0.129535	0.430124	LPE(16:0)_1.48	monoacyl	(16:0)	(16:0)	453.286	1.4822	C21 H44 N1 O7 P1	0.113631	0.448454	LPE(16:0)_1.48	monoacyl	(16:0)	(16:0)	453.286	1.4822	C21 H44 N1 O7 P1	-0.0385651	1	LPE(16:0)_1.48	monoacyl	(16:0)	(16:0)	453.286	1.4822	C21 H44 N1 O7 P1	0.00231565	1	LPE(16:0)_1.48	monoacyl	(16:0)	(16:0)	453.286
LPE(16:0)_4.8	monoacyl	(16:0)	(16:0)	453.286	4.8033	C21 H44 N1 O7 P1	-0.661335	1	LPE(16:0)_4.8	monoacyl	(16:0)	(16:0)	453.286	4.8033	C21 H44 N1 O7 P1	-0.510046	0.448697	LPE(16:0)_4.8	monoacyl	(16:0)	(16:0)	453.286	4.8033	C21 H44 N1 O7 P1	0.437083	0.469847	LPE(16:0)_4.8	monoacyl	(16:0)	(16:0)	453.286	4.8033	C21 H44 N1 O7 P1	-2.36535	1	LPE(16:0)_4.8	monoacyl	(16:0)	(16:0)	453.286	4.8033	C21 H44 N1 O7 P1	-1.86958	1	LPE(16:0)_4.8	monoacyl	(16:0)	(16:0)	453.286
LPE(16:0)_5	monoacyl	(16:0)	(16:0)	453.286	5.0027	C21 H44 N1 O7 P1	-0.243781	1	LPE(16:0)_5	monoacyl	(16:0)	(16:0)	453.286	5.0027	C21 H44 N1 O7 P1	-1.01097	0.430124	LPE(16:0)_5	monoacyl	(16:0)	(16:0)	453.286	5.0027	C21 H44 N1 O7 P1	-1.14897	0.448454	LPE(16:0)_5	monoacyl	(16:0)	(16:0)	453.286	5.0027	C21 H44 N1 O7 P1	-2.8812	1	LPE(16:0)_5	monoacyl	(16:0)	(16:0)	453.286	5.0027	C21 H44 N1 O7 P1	-1.46082	1	LPE(16:0)_5	monoacyl	(16:0)	(16:0)	453.286
Cer(m23:1)_4.28	1-deoxyceramides	(m23:1)	(m23:1)	367.345	4.2836	C23 H45 N1 O2	-0.888944	1	Cer(m23:1)_4.28	1-deoxyceramides	(m23:1)	(m23:1)	367.345	4.2836	C23 H45 N1 O2	-0.655105	0.430124	Cer(m23:1)_4.28	1-deoxyceramides	(m23:1)	(m23:1)	367.345	4.2836	C23 H45 N1 O2	-0.0970636	0.449784	Cer(m23:1)_4.28	1-deoxyceramides	(m23:1)	(m23:1)	367.345	4.2836	C23 H45 N1 O2	-0.267332	1	Cer(m23:1)_4.28	1-deoxyceramides	(m23:1)	(m23:1)	367.345	4.2836	C23 H45 N1 O2	0.0812842	1	Cer(m23:1)_4.28	1-deoxyceramides	(m23:1)	(m23:1)	367.345
LPE(17:1)_1.32	monoacyl	(17:1)	(17:1)	465.286	1.3237	C22 H44 N1 O7 P1	0.0158118	1	LPE(17:1)_1.32	monoacyl	(17:1)	(17:1)	465.286	1.3237	C22 H44 N1 O7 P1	0.1211	0.430124	LPE(17:1)_1.32	monoacyl	(17:1)	(17:1)	465.286	1.3237	C22 H44 N1 O7 P1	0.106231	0.448454	LPE(17:1)_1.32	monoacyl	(17:1)	(17:1)	465.286	1.3237	C22 H44 N1 O7 P1	-0.0360538	1	LPE(17:1)_1.32	monoacyl	(17:1)	(17:1)	465.286	1.3237	C22 H44 N1 O7 P1	0.00216485	1	LPE(17:1)_1.32	monoacyl	(17:1)	(17:1)	465.286
LPE(17:1)_1.43	monoacyl	(17:1)	(17:1)	465.286	1.4305	C22 H44 N1 O7 P1	0.0159675	1	LPE(17:1)_1.43	monoacyl	(17:1)	(17:1)	465.286	1.4305	C22 H44 N1 O7 P1	0.122292	0.430124	LPE(17:1)_1.43	monoacyl	(17:1)	(17:1)	465.286	1.4305	C22 H44 N1 O7 P1	0.107277	0.448454	LPE(17:1)_1.43	monoacyl	(17:1)	(17:1)	465.286	1.4305	C22 H44 N1 O7 P1	-0.0364087	1	LPE(17:1)_1.43	monoacyl	(17:1)	(17:1)	465.286	1.4305	C22 H44 N1 O7 P1	0.00218617	1	LPE(17:1)_1.43	monoacyl	(17:1)	(17:1)	465.286
LPE(17:1)_1.59	monoacyl	(17:1)	(17:1)	465.286	1.5863	C22 H44 N1 O7 P1	0.0129016	1	LPE(17:1)_1.59	monoacyl	(17:1)	(17:1)	465.286	1.5863	C22 H44 N1 O7 P1	0.098811	0.430124	LPE(17:1)_1.59	monoacyl	(17:1)	(17:1)	465.286	1.5863	C22 H44 N1 O7 P1	0.0866792	0.448454	LPE(17:1)_1.59	monoacyl	(17:1)	(17:1)	465.286	1.5863	C22 H44 N1 O7 P1	-0.0294179	1	LPE(17:1)_1.59	monoacyl	(17:1)	(17:1)	465.286	1.5863	C22 H44 N1 O7 P1	0.00176643	1	LPE(17:1)_1.59	monoacyl	(17:1)	(17:1)	465.286
LPE(17:1)_1.69	monoacyl	(17:1)	(17:1)	465.286	1.6864	C22 H44 N1 O7 P1	0.00912857	1	LPE(17:1)_1.69	monoacyl	(17:1)	(17:1)	465.286	1.6864	C22 H44 N1 O7 P1	0.0699142	0.430124	LPE(17:1)_1.69	monoacyl	(17:1)	(17:1)	465.286	1.6864	C22 H44 N1 O7 P1	0.0613303	0.448454	LPE(17:1)_1.69	monoacyl	(17:1)	(17:1)	465.286	1.6864	C22 H44 N1 O7 P1	-0.0208148	1	LPE(17:1)_1.69	monoacyl	(17:1)	(17:1)	465.286	1.6864	C22 H44 N1 O7 P1	0.0012498	1	LPE(17:1)_1.69	monoacyl	(17:1)	(17:1)	465.286
Cer(d19:0_21:1)_6.38	acylsphingosines	(d19:0_21:1)	(d40:1)	621.606	6.3779	C40 H79 N1 O3	-0.765134	1	Cer(d19:0_21:1)_6.38	acylsphingosines	(d19:0_21:1)	(d40:1)	621.606	6.3779	C40 H79 N1 O3	-0.402092	0.430124	Cer(d19:0_21:1)_6.38	acylsphingosines	(d19:0_21:1)	(d40:1)	621.606	6.3779	C40 H79 N1 O3	0.0184888	0.513774	Cer(d19:0_21:1)_6.38	acylsphingosines	(d19:0_21:1)	(d40:1)	621.606	6.3779	C40 H79 N1 O3	-0.0174673	1	Cer(d19:0_21:1)_6.38	acylsphingosines	(d19:0_21:1)	(d40:1)	621.606	6.3779	C40 H79 N1 O3	0.0760205	1	Cer(d19:0_21:1)_6.38	acylsphingosines	(d19:0_21:1)	(d40:1)	621.606
WE(O-38:8)_4.38	Wax monoesters	(O-38:8)	(O-38:8)	548.459	4.3822	C38 H60 O2	0.0596521	1	WE(O-38:8)_4.38	Wax monoesters	(O-38:8)	(O-38:8)	548.459	4.3822	C38 H60 O2	-0.0560096	0.485608	WE(O-38:8)_4.38	Wax monoesters	(O-38:8)	(O-38:8)	548.459	4.3822	C38 H60 O2	0.105275	0.465009	WE(O-38:8)_4.38	Wax monoesters	(O-38:8)	(O-38:8)	548.459	4.3822	C38 H60 O2	-0.15459	1	WE(O-38:8)_4.38	Wax monoesters	(O-38:8)	(O-38:8)	548.459	4.3822	C38 H60 O2	-0.0211088	1	WE(O-38:8)_4.38	Wax monoesters	(O-38:8)	(O-38:8)	548.459
LPE(18:1)_1.58	monoacyl	(18:1)	(18:1)	479.301	1.5789	C23 H46 N1 O7 P1	-0.0419177	1	LPE(18:1)_1.58	monoacyl	(18:1)	(18:1)	479.301	1.5789	C23 H46 N1 O7 P1	-0.00270533	0.503372	LPE(18:1)_1.58	monoacyl	(18:1)	(18:1)	479.301	1.5789	C23 H46 N1 O7 P1	-1.63483	0.448454	LPE(18:1)_1.58	monoacyl	(18:1)	(18:1)	479.301	1.5789	C23 H46 N1 O7 P1	3.24565	1	LPE(18:1)_1.58	monoacyl	(18:1)	(18:1)	479.301	1.5789	C23 H46 N1 O7 P1	-0.0400819	1	LPE(18:1)_1.58	monoacyl	(18:1)	(18:1)	479.301
LPE(18:1)_1.76	monoacyl	(18:1)	(18:1)	479.301	1.7622	C23 H46 N1 O7 P1	0.0189732	1	LPE(18:1)_1.76	monoacyl	(18:1)	(18:1)	479.301	1.7622	C23 H46 N1 O7 P1	0.145312	0.430124	LPE(18:1)_1.76	monoacyl	(18:1)	(18:1)	479.301	1.7622	C23 H46 N1 O7 P1	0.127471	0.448454	LPE(18:1)_1.76	monoacyl	(18:1)	(18:1)	479.301	1.7622	C23 H46 N1 O7 P1	-0.0432623	1	LPE(18:1)_1.76	monoacyl	(18:1)	(18:1)	479.301	1.7622	C23 H46 N1 O7 P1	0.00259769	1	LPE(18:1)_1.76	monoacyl	(18:1)	(18:1)	479.301
LPE(19:1)_1.99	monoacyl	(19:1)	(19:1)	493.317	1.9944	C24 H48 N1 O7 P1	0.0198945	1	LPE(19:1)_1.99	monoacyl	(19:1)	(19:1)	493.317	1.9944	C24 H48 N1 O7 P1	0.152368	0.430124	LPE(19:1)_1.99	monoacyl	(19:1)	(19:1)	493.317	1.9944	C24 H48 N1 O7 P1	0.133661	0.448454	LPE(19:1)_1.99	monoacyl	(19:1)	(19:1)	493.317	1.9944	C24 H48 N1 O7 P1	-0.0453629	1	LPE(19:1)_1.99	monoacyl	(19:1)	(19:1)	493.317	1.9944	C24 H48 N1 O7 P1	0.00272382	1	LPE(19:1)_1.99	monoacyl	(19:1)	(19:1)	493.317
LPE(19:1)_2.14	monoacyl	(19:1)	(19:1)	493.317	2.1447	C24 H48 N1 O7 P1	0.0176017	1	LPE(19:1)_2.14	monoacyl	(19:1)	(19:1)	493.317	2.1447	C24 H48 N1 O7 P1	0.134808	0.430124	LPE(19:1)_2.14	monoacyl	(19:1)	(19:1)	493.317	2.1447	C24 H48 N1 O7 P1	0.118257	0.448454	LPE(19:1)_2.14	monoacyl	(19:1)	(19:1)	493.317	2.1447	C24 H48 N1 O7 P1	-0.040135	1	LPE(19:1)_2.14	monoacyl	(19:1)	(19:1)	493.317	2.1447	C24 H48 N1 O7 P1	0.00240991	1	LPE(19:1)_2.14	monoacyl	(19:1)	(19:1)	493.317
SPH(d16:1)_1.37	Sphingosine	(d16:1)	(d16:1)	271.251	1.3671	C16 H33 N1 O2	0.471279	1	SPH(d16:1)_1.37	Sphingosine	(d16:1)	(d16:1)	271.251	1.3671	C16 H33 N1 O2	0.433957	0.430124	SPH(d16:1)_1.37	Sphingosine	(d16:1)	(d16:1)	271.251	1.3671	C16 H33 N1 O2	0.148698	0.448454	SPH(d16:1)_1.37	Sphingosine	(d16:1)	(d16:1)	271.251	1.3671	C16 H33 N1 O2	0.247908	1	SPH(d16:1)_1.37	Sphingosine	(d16:1)	(d16:1)	271.251	1.3671	C16 H33 N1 O2	0.412623	1	SPH(d16:1)_1.37	Sphingosine	(d16:1)	(d16:1)	271.251
LPE(19:1)_2.32	monoacyl	(19:1)	(19:1)	493.317	2.3177	C24 H48 N1 O7 P1	0.00783807	1	LPE(19:1)_2.32	monoacyl	(19:1)	(19:1)	493.317	2.3177	C24 H48 N1 O7 P1	0.06003	0.430124	LPE(19:1)_2.32	monoacyl	(19:1)	(19:1)	493.317	2.3177	C24 H48 N1 O7 P1	0.0526596	0.448454	LPE(19:1)_2.32	monoacyl	(19:1)	(19:1)	493.317	2.3177	C24 H48 N1 O7 P1	-0.0178721	1	LPE(19:1)_2.32	monoacyl	(19:1)	(19:1)	493.317	2.3177	C24 H48 N1 O7 P1	0.00107313	1	LPE(19:1)_2.32	monoacyl	(19:1)	(19:1)	493.317
LPE(19:1)_2.43	monoacyl	(19:1)	(19:1)	493.317	2.4273	C24 H48 N1 O7 P1	0.0088629	1	LPE(19:1)_2.43	monoacyl	(19:1)	(19:1)	493.317	2.4273	C24 H48 N1 O7 P1	0.0678796	0.430124	LPE(19:1)_2.43	monoacyl	(19:1)	(19:1)	493.317	2.4273	C24 H48 N1 O7 P1	0.0595454	0.448454	LPE(19:1)_2.43	monoacyl	(19:1)	(19:1)	493.317	2.4273	C24 H48 N1 O7 P1	-0.0202091	1	LPE(19:1)_2.43	monoacyl	(19:1)	(19:1)	493.317	2.4273	C24 H48 N1 O7 P1	0.00121343	1	LPE(19:1)_2.43	monoacyl	(19:1)	(19:1)	493.317
LPE(19:1)_2.65	monoacyl	(19:1)	(19:1)	493.317	2.649	C24 H48 N1 O7 P1	0.0081646	1	LPE(19:1)_2.65	monoacyl	(19:1)	(19:1)	493.317	2.649	C24 H48 N1 O7 P1	0.0625309	0.430124	LPE(19:1)_2.65	monoacyl	(19:1)	(19:1)	493.317	2.649	C24 H48 N1 O7 P1	0.0548535	0.448454	LPE(19:1)_2.65	monoacyl	(19:1)	(19:1)	493.317	2.649	C24 H48 N1 O7 P1	-0.0186167	1	LPE(19:1)_2.65	monoacyl	(19:1)	(19:1)	493.317	2.649	C24 H48 N1 O7 P1	0.00111783	1	LPE(19:1)_2.65	monoacyl	(19:1)	(19:1)	493.317
Cer(m14:0_20:0)_5.3	1-deoxyceramides	(m14:0_20:0)	(m34:0)	523.533	5.2965	C34 H69 N1 O2	0.0166058	1	Cer(m14:0_20:0)_5.3	1-deoxyceramides	(m14:0_20:0)	(m34:0)	523.533	5.2965	C34 H69 N1 O2	0.12718	0.430124	Cer(m14:0_20:0)_5.3	1-deoxyceramides	(m14:0_20:0)	(m34:0)	523.533	5.2965	C34 H69 N1 O2	0.111566	0.448454	Cer(m14:0_20:0)_5.3	1-deoxyceramides	(m14:0_20:0)	(m34:0)	523.533	5.2965	C34 H69 N1 O2	-0.0378641	1	Cer(m14:0_20:0)_5.3	1-deoxyceramides	(m14:0_20:0)	(m34:0)	523.533	5.2965	C34 H69 N1 O2	0.00227355	1	Cer(m14:0_20:0)_5.3	1-deoxyceramides	(m14:0_20:0)	(m34:0)	523.533
Cer(m18:0_16:0)_5.53	1-deoxyceramides	(m18:0_16:0)	(m34:0)	523.533	5.5339	C34 H69 N1 O2	-0.39751	1	Cer(m18:0_16:0)_5.53	1-deoxyceramides	(m18:0_16:0)	(m34:0)	523.533	5.5339	C34 H69 N1 O2	0.343347	0.430124	Cer(m18:0_16:0)_5.53	1-deoxyceramides	(m18:0_16:0)	(m34:0)	523.533	5.5339	C34 H69 N1 O2	0.386835	0.448454	Cer(m18:0_16:0)_5.53	1-deoxyceramides	(m18:0_16:0)	(m34:0)	523.533	5.5339	C34 H69 N1 O2	0.138002	1	Cer(m18:0_16:0)_5.53	1-deoxyceramides	(m18:0_16:0)	(m34:0)	523.533	5.5339	C34 H69 N1 O2	0.0838881	1	Cer(m18:0_16:0)_5.53	1-deoxyceramides	(m18:0_16:0)	(m34:0)	523.533
LPE(14:0)_0.87	monoacyl	(14:0)	(14:0)	425.254	0.8706	C19 H40 N1 O7 P1	0.020731	1	LPE(14:0)_0.87	monoacyl	(14:0)	(14:0)	425.254	0.8706	C19 H40 N1 O7 P1	0.158775	0.430124	LPE(14:0)_0.87	monoacyl	(14:0)	(14:0)	425.254	0.8706	C19 H40 N1 O7 P1	0.139281	0.448454	LPE(14:0)_0.87	monoacyl	(14:0)	(14:0)	425.254	0.8706	C19 H40 N1 O7 P1	-0.0472702	1	LPE(14:0)_0.87	monoacyl	(14:0)	(14:0)	425.254	0.8706	C19 H40 N1 O7 P1	0.00283835	1	LPE(14:0)_0.87	monoacyl	(14:0)	(14:0)	425.254
WE(O-49:9)_5.35	Wax monoesters	(O-49:9)	(O-49:9)	700.616	5.3455	C49 H80 O2	0.0419035	1	WE(O-49:9)_5.35	Wax monoesters	(O-49:9)	(O-49:9)	700.616	5.3455	C49 H80 O2	0.21372	0.430124	WE(O-49:9)_5.35	Wax monoesters	(O-49:9)	(O-49:9)	700.616	5.3455	C49 H80 O2	0.106321	0.464037	WE(O-49:9)_5.35	Wax monoesters	(O-49:9)	(O-49:9)	700.616	5.3455	C49 H80 O2	-0.0641903	1	WE(O-49:9)_5.35	Wax monoesters	(O-49:9)	(O-49:9)	700.616	5.3455	C49 H80 O2	-0.229827	1	WE(O-49:9)_5.35	Wax monoesters	(O-49:9)	(O-49:9)	700.616
LPE(16:1)_0.98	monoacyl	(16:1)	(16:1)	451.27	0.9815	C21 H42 N1 O7 P1	0.0178728	1	LPE(16:1)_0.98	monoacyl	(16:1)	(16:1)	451.27	0.9815	C21 H42 N1 O7 P1	0.136884	0.430124	LPE(16:1)_0.98	monoacyl	(16:1)	(16:1)	451.27	0.9815	C21 H42 N1 O7 P1	0.120078	0.448454	LPE(16:1)_0.98	monoacyl	(16:1)	(16:1)	451.27	0.9815	C21 H42 N1 O7 P1	-0.0407531	1	LPE(16:1)_0.98	monoacyl	(16:1)	(16:1)	451.27	0.9815	C21 H42 N1 O7 P1	0.00244702	1	LPE(16:1)_0.98	monoacyl	(16:1)	(16:1)	451.27
LPE(16:1)_1.18	monoacyl	(16:1)	(16:1)	451.27	1.1774	C21 H42 N1 O7 P1	0.0179808	1	LPE(16:1)_1.18	monoacyl	(16:1)	(16:1)	451.27	1.1774	C21 H42 N1 O7 P1	0.137712	0.430124	LPE(16:1)_1.18	monoacyl	(16:1)	(16:1)	451.27	1.1774	C21 H42 N1 O7 P1	0.120804	0.448454	LPE(16:1)_1.18	monoacyl	(16:1)	(16:1)	451.27	1.1774	C21 H42 N1 O7 P1	-0.0409994	1	LPE(16:1)_1.18	monoacyl	(16:1)	(16:1)	451.27	1.1774	C21 H42 N1 O7 P1	0.00246181	1	LPE(16:1)_1.18	monoacyl	(16:1)	(16:1)	451.27
LPE(O-30:0)_4.57	monoalkyl	(O-30:0)	(O-30:0)	635.525	4.5678	C35 H74 N1 O6 P1	0.00815967	1	LPE(O-30:0)_4.57	monoalkyl	(O-30:0)	(O-30:0)	635.525	4.5678	C35 H74 N1 O6 P1	0.062493	0.430124	LPE(O-30:0)_4.57	monoalkyl	(O-30:0)	(O-30:0)	635.525	4.5678	C35 H74 N1 O6 P1	0.0548207	0.448454	LPE(O-30:0)_4.57	monoalkyl	(O-30:0)	(O-30:0)	635.525	4.5678	C35 H74 N1 O6 P1	-0.0186053	1	LPE(O-30:0)_4.57	monoalkyl	(O-30:0)	(O-30:0)	635.525	4.5678	C35 H74 N1 O6 P1	0.001117	1	LPE(O-30:0)_4.57	monoalkyl	(O-30:0)	(O-30:0)	635.525
LPE(30:1)_4.9	monoacyl	(30:1)	(30:1)	647.489	4.9002	C35 H70 N1 O7 P1	0.0173754	1	LPE(30:1)_4.9	monoacyl	(30:1)	(30:1)	647.489	4.9002	C35 H70 N1 O7 P1	0.133075	0.430124	LPE(30:1)_4.9	monoacyl	(30:1)	(30:1)	647.489	4.9002	C35 H70 N1 O7 P1	0.116737	0.448454	LPE(30:1)_4.9	monoacyl	(30:1)	(30:1)	647.489	4.9002	C35 H70 N1 O7 P1	-0.0396191	1	LPE(30:1)_4.9	monoacyl	(30:1)	(30:1)	647.489	4.9002	C35 H70 N1 O7 P1	0.00237893	1	LPE(30:1)_4.9	monoacyl	(30:1)	(30:1)	647.489
LPE(O-29:0)_4.43	monoalkyl	(O-29:0)	(O-29:0)	621.51	4.4272	C34 H72 N1 O6 P1	0.0205041	1	LPE(O-29:0)_4.43	monoalkyl	(O-29:0)	(O-29:0)	621.51	4.4272	C34 H72 N1 O6 P1	0.157037	0.430124	LPE(O-29:0)_4.43	monoalkyl	(O-29:0)	(O-29:0)	621.51	4.4272	C34 H72 N1 O6 P1	0.137756	0.448454	LPE(O-29:0)_4.43	monoalkyl	(O-29:0)	(O-29:0)	621.51	4.4272	C34 H72 N1 O6 P1	-0.046753	1	LPE(O-29:0)_4.43	monoalkyl	(O-29:0)	(O-29:0)	621.51	4.4272	C34 H72 N1 O6 P1	0.00280729	1	LPE(O-29:0)_4.43	monoalkyl	(O-29:0)	(O-29:0)	621.51
WE(O-38:9)_4.1	Wax monoesters	(O-38:9)	(O-38:9)	546.444	4.1024	C38 H58 O2	0.0730665	1	WE(O-38:9)_4.1	Wax monoesters	(O-38:9)	(O-38:9)	546.444	4.1024	C38 H58 O2	0.272797	0.430124	WE(O-38:9)_4.1	Wax monoesters	(O-38:9)	(O-38:9)	546.444	4.1024	C38 H58 O2	0.290551	0.448454	WE(O-38:9)_4.1	Wax monoesters	(O-38:9)	(O-38:9)	546.444	4.1024	C38 H58 O2	-0.00388385	1	WE(O-38:9)_4.1	Wax monoesters	(O-38:9)	(O-38:9)	546.444	4.1024	C38 H58 O2	0.0626058	1	WE(O-38:9)_4.1	Wax monoesters	(O-38:9)	(O-38:9)	546.444
LPG(30:1)_4.26	monoacyl	(30:1)	(30:1)	678.484	4.2552	C36 H71 O9 P1	0.0141947	1	LPG(30:1)_4.26	monoacyl	(30:1)	(30:1)	678.484	4.2552	C36 H71 O9 P1	0.108715	0.430124	LPG(30:1)_4.26	monoacyl	(30:1)	(30:1)	678.484	4.2552	C36 H71 O9 P1	0.625624	0.448454	LPG(30:1)_4.26	monoacyl	(30:1)	(30:1)	678.484	4.2552	C36 H71 O9 P1	-0.0323665	1	LPG(30:1)_4.26	monoacyl	(30:1)	(30:1)	678.484	4.2552	C36 H71 O9 P1	0.00194343	1	LPG(30:1)_4.26	monoacyl	(30:1)	(30:1)	678.484
WE(O-43:10)_4.6	Wax monoesters	(O-43:10)	(O-43:10)	614.506	4.6013	C43 H66 O2	0.000602775	1	WE(O-43:10)_4.6	Wax monoesters	(O-43:10)	(O-43:10)	614.506	4.6013	C43 H66 O2	0.235855	0.430124	WE(O-43:10)_4.6	Wax monoesters	(O-43:10)	(O-43:10)	614.506	4.6013	C43 H66 O2	0.21795	0.448454	WE(O-43:10)_4.6	Wax monoesters	(O-43:10)	(O-43:10)	614.506	4.6013	C43 H66 O2	-0.0704076	1	WE(O-43:10)_4.6	Wax monoesters	(O-43:10)	(O-43:10)	614.506	4.6013	C43 H66 O2	-0.0572213	1	WE(O-43:10)_4.6	Wax monoesters	(O-43:10)	(O-43:10)	614.506
Cer(d16:0_18:0)_5.54	acylsphinganines	(d16:0_18:0)	(d34:0)	539.528	5.5415	C34 H69 N1 O3	-0.207596	1	Cer(d16:0_18:0)_5.54	acylsphinganines	(d16:0_18:0)	(d34:0)	539.528	5.5415	C34 H69 N1 O3	0.0805943	0.433784	Cer(d16:0_18:0)_5.54	acylsphinganines	(d16:0_18:0)	(d34:0)	539.528	5.5415	C34 H69 N1 O3	0.0179982	0.503878	Cer(d16:0_18:0)_5.54	acylsphinganines	(d16:0_18:0)	(d34:0)	539.528	5.5415	C34 H69 N1 O3	0.0115441	1	Cer(d16:0_18:0)_5.54	acylsphinganines	(d16:0_18:0)	(d34:0)	539.528	5.5415	C34 H69 N1 O3	-0.0513967	1	Cer(d16:0_18:0)_5.54	acylsphinganines	(d16:0_18:0)	(d34:0)	539.528
WE(O-32:6)_4.22	Wax monoesters	(O-32:6)	(O-32:6)	468.397	4.219	C32 H52 O2	1.48639	1	WE(O-32:6)_4.22	Wax monoesters	(O-32:6)	(O-32:6)	468.397	4.219	C32 H52 O2	1.53245	0.430124	WE(O-32:6)_4.22	Wax monoesters	(O-32:6)	(O-32:6)	468.397	4.219	C32 H52 O2	0.0456313	0.51853	WE(O-32:6)_4.22	Wax monoesters	(O-32:6)	(O-32:6)	468.397	4.219	C32 H52 O2	0.0404929	1	WE(O-32:6)_4.22	Wax monoesters	(O-32:6)	(O-32:6)	468.397	4.219	C32 H52 O2	-0.0887142	1	WE(O-32:6)_4.22	Wax monoesters	(O-32:6)	(O-32:6)	468.397
Cer(d17:0_17:1)_3.46	acylsphingosines	(d17:0_17:1)	(d34:1)	537.512	3.4586	C34 H67 N1 O3	0.00954108	1	Cer(d17:0_17:1)_3.46	acylsphingosines	(d17:0_17:1)	(d34:1)	537.512	3.4586	C34 H67 N1 O3	0.0730733	0.430124	Cer(d17:0_17:1)_3.46	acylsphingosines	(d17:0_17:1)	(d34:1)	537.512	3.4586	C34 H67 N1 O3	0.0641015	0.448454	Cer(d17:0_17:1)_3.46	acylsphingosines	(d17:0_17:1)	(d34:1)	537.512	3.4586	C34 H67 N1 O3	-0.0217553	1	Cer(d17:0_17:1)_3.46	acylsphingosines	(d17:0_17:1)	(d34:1)	537.512	3.4586	C34 H67 N1 O3	0.0013063	1	Cer(d17:0_17:1)_3.46	acylsphingosines	(d17:0_17:1)	(d34:1)	537.512
Cer(d17:0_17:1)_4.36	acylsphingosines	(d17:0_17:1)	(d34:1)	537.512	4.3602	C34 H67 N1 O3	-0.748848	1	Cer(d17:0_17:1)_4.36	acylsphingosines	(d17:0_17:1)	(d34:1)	537.512	4.3602	C34 H67 N1 O3	0.167234	0.465153	Cer(d17:0_17:1)_4.36	acylsphingosines	(d17:0_17:1)	(d34:1)	537.512	4.3602	C34 H67 N1 O3	0.0782226	0.504988	Cer(d17:0_17:1)_4.36	acylsphingosines	(d17:0_17:1)	(d34:1)	537.512	4.3602	C34 H67 N1 O3	-0.78817	1	Cer(d17:0_17:1)_4.36	acylsphingosines	(d17:0_17:1)	(d34:1)	537.512	4.3602	C34 H67 N1 O3	-0.580818	1	Cer(d17:0_17:1)_4.36	acylsphingosines	(d17:0_17:1)	(d34:1)	537.512
Cer(d18:1_16:0)_4.67	acylsphingosines	(d18:1_16:0)	(d34:1)	537.512	4.6659	C34 H67 N1 O3	-0.837343	1	Cer(d18:1_16:0)_4.67	acylsphingosines	(d18:1_16:0)	(d34:1)	537.512	4.6659	C34 H67 N1 O3	0.108155	0.481727	Cer(d18:1_16:0)_4.67	acylsphingosines	(d18:1_16:0)	(d34:1)	537.512	4.6659	C34 H67 N1 O3	0.0927832	0.504632	Cer(d18:1_16:0)_4.67	acylsphingosines	(d18:1_16:0)	(d34:1)	537.512	4.6659	C34 H67 N1 O3	-0.866707	1	Cer(d18:1_16:0)_4.67	acylsphingosines	(d18:1_16:0)	(d34:1)	537.512	4.6659	C34 H67 N1 O3	0.69778	1	Cer(d18:1_16:0)_4.67	acylsphingosines	(d18:1_16:0)	(d34:1)	537.512
LPG(16:0)_1.39	monoacyl	(16:0)	(16:0)	484.28	1.3863	C22 H45 O9 P1	0.0187026	1	LPG(16:0)_1.39	monoacyl	(16:0)	(16:0)	484.28	1.3863	C22 H45 O9 P1	0.14324	0.430124	LPG(16:0)_1.39	monoacyl	(16:0)	(16:0)	484.28	1.3863	C22 H45 O9 P1	0.125653	0.448454	LPG(16:0)_1.39	monoacyl	(16:0)	(16:0)	484.28	1.3863	C22 H45 O9 P1	-0.0426452	1	LPG(16:0)_1.39	monoacyl	(16:0)	(16:0)	484.28	1.3863	C22 H45 O9 P1	0.00256064	1	LPG(16:0)_1.39	monoacyl	(16:0)	(16:0)	484.28
LPG(16:0)_1.56	monoacyl	(16:0)	(16:0)	484.28	1.5608	C22 H45 O9 P1	0.0135349	1	LPG(16:0)_1.56	monoacyl	(16:0)	(16:0)	484.28	1.5608	C22 H45 O9 P1	0.103662	0.430124	LPG(16:0)_1.56	monoacyl	(16:0)	(16:0)	484.28	1.5608	C22 H45 O9 P1	0.0909342	0.448454	LPG(16:0)_1.56	monoacyl	(16:0)	(16:0)	484.28	1.5608	C22 H45 O9 P1	-0.030862	1	LPG(16:0)_1.56	monoacyl	(16:0)	(16:0)	484.28	1.5608	C22 H45 O9 P1	0.00185313	1	LPG(16:0)_1.56	monoacyl	(16:0)	(16:0)	484.28
LPG(18:1)_0.98	monoacyl	(18:1)	(18:1)	510.296	0.9776	C24 H47 O9 P1	0.0195284	1	LPG(18:1)_0.98	monoacyl	(18:1)	(18:1)	510.296	0.9776	C24 H47 O9 P1	0.149565	0.430124	LPG(18:1)_0.98	monoacyl	(18:1)	(18:1)	510.296	0.9776	C24 H47 O9 P1	0.131201	0.448454	LPG(18:1)_0.98	monoacyl	(18:1)	(18:1)	510.296	0.9776	C24 H47 O9 P1	-0.0445283	1	LPG(18:1)_0.98	monoacyl	(18:1)	(18:1)	510.296	0.9776	C24 H47 O9 P1	0.0026737	1	LPG(18:1)_0.98	monoacyl	(18:1)	(18:1)	510.296
LPG(18:0)_1.39	monoacyl	(18:0)	(18:0)	512.311	1.387	C24 H49 O9 P1	-0.176123	1	LPG(18:0)_1.39	monoacyl	(18:0)	(18:0)	512.311	1.387	C24 H49 O9 P1	-0.0761113	0.443809	LPG(18:0)_1.39	monoacyl	(18:0)	(18:0)	512.311	1.387	C24 H49 O9 P1	-0.0902346	0.448484	LPG(18:0)_1.39	monoacyl	(18:0)	(18:0)	512.311	1.387	C24 H49 O9 P1	-0.22539	1	LPG(18:0)_1.39	monoacyl	(18:0)	(18:0)	512.311	1.387	C24 H49 O9 P1	-0.189086	1	LPG(18:0)_1.39	monoacyl	(18:0)	(18:0)	512.311
LPG(O-16:1)_1.04	monoalkyl	(O-16:1)	(O-16:1)	468.285	1.04	C22 H45 O8 P1	0.018601	1	LPG(O-16:1)_1.04	monoalkyl	(O-16:1)	(O-16:1)	468.285	1.04	C22 H45 O8 P1	0.142462	0.430124	LPG(O-16:1)_1.04	monoalkyl	(O-16:1)	(O-16:1)	468.285	1.04	C22 H45 O8 P1	0.124971	0.448454	LPG(O-16:1)_1.04	monoalkyl	(O-16:1)	(O-16:1)	468.285	1.04	C22 H45 O8 P1	-0.0424136	1	LPG(O-16:1)_1.04	monoalkyl	(O-16:1)	(O-16:1)	468.285	1.04	C22 H45 O8 P1	0.00254673	1	LPG(O-16:1)_1.04	monoalkyl	(O-16:1)	(O-16:1)	468.285
LPG(17:1)_0.83	monoacyl	(17:1)	(17:1)	496.28	0.8278	C23 H45 O9 P1	0.0193039	1	LPG(17:1)_0.83	monoacyl	(17:1)	(17:1)	496.28	0.8278	C23 H45 O9 P1	0.147845	0.430124	LPG(17:1)_0.83	monoacyl	(17:1)	(17:1)	496.28	0.8278	C23 H45 O9 P1	0.129693	0.448454	LPG(17:1)_0.83	monoacyl	(17:1)	(17:1)	496.28	0.8278	C23 H45 O9 P1	-0.0440163	1	LPG(17:1)_0.83	monoacyl	(17:1)	(17:1)	496.28	0.8278	C23 H45 O9 P1	0.00264296	1	LPG(17:1)_0.83	monoacyl	(17:1)	(17:1)	496.28
LPG(19:1)_1.26	monoacyl	(19:1)	(19:1)	524.311	1.2555	C25 H49 O9 P1	0.0202347	1	LPG(19:1)_1.26	monoacyl	(19:1)	(19:1)	524.311	1.2555	C25 H49 O9 P1	0.154973	0.430124	LPG(19:1)_1.26	monoacyl	(19:1)	(19:1)	524.311	1.2555	C25 H49 O9 P1	0.135946	0.448454	LPG(19:1)_1.26	monoacyl	(19:1)	(19:1)	524.311	1.2555	C25 H49 O9 P1	-0.0461386	1	LPG(19:1)_1.26	monoacyl	(19:1)	(19:1)	524.311	1.2555	C25 H49 O9 P1	0.0027704	1	LPG(19:1)_1.26	monoacyl	(19:1)	(19:1)	524.311
WE(O-46:12)_5.54	Wax monoesters	(O-46:12)	(O-46:12)	652.522	5.5415	C46 H68 O2	0.124133	1	WE(O-46:12)_5.54	Wax monoesters	(O-46:12)	(O-46:12)	652.522	5.5415	C46 H68 O2	0.248166	0.430124	WE(O-46:12)_5.54	Wax monoesters	(O-46:12)	(O-46:12)	652.522	5.5415	C46 H68 O2	0.333424	0.448454	WE(O-46:12)_5.54	Wax monoesters	(O-46:12)	(O-46:12)	652.522	5.5415	C46 H68 O2	0.070494	1	WE(O-46:12)_5.54	Wax monoesters	(O-46:12)	(O-46:12)	652.522	5.5415	C46 H68 O2	0.131568	1	WE(O-46:12)_5.54	Wax monoesters	(O-46:12)	(O-46:12)	652.522
Cer(d18:0_17:1)_3.62	acylsphingosines	(d18:0_17:1)	(d35:1)	551.528	3.621	C35 H69 N1 O3	-0.90233	1	Cer(d18:0_17:1)_3.62	acylsphingosines	(d18:0_17:1)	(d35:1)	551.528	3.621	C35 H69 N1 O3	-0.842568	0.430124	Cer(d18:0_17:1)_3.62	acylsphingosines	(d18:0_17:1)	(d35:1)	551.528	3.621	C35 H69 N1 O3	0.0972035	0.506209	Cer(d18:0_17:1)_3.62	acylsphingosines	(d18:0_17:1)	(d35:1)	551.528	3.621	C35 H69 N1 O3	-0.931769	1	Cer(d18:0_17:1)_3.62	acylsphingosines	(d18:0_17:1)	(d35:1)	551.528	3.621	C35 H69 N1 O3	-0.910076	1	Cer(d18:0_17:1)_3.62	acylsphingosines	(d18:0_17:1)	(d35:1)	551.528
Cer(d18:0_17:1)_3.91	acylsphingosines	(d18:0_17:1)	(d35:1)	551.528	3.9109	C35 H69 N1 O3	-0.870638	1	Cer(d18:0_17:1)_3.91	acylsphingosines	(d18:0_17:1)	(d35:1)	551.528	3.9109	C35 H69 N1 O3	-0.784628	0.430124	Cer(d18:0_17:1)_3.91	acylsphingosines	(d18:0_17:1)	(d35:1)	551.528	3.9109	C35 H69 N1 O3	0.13683	0.498396	Cer(d18:0_17:1)_3.91	acylsphingosines	(d18:0_17:1)	(d35:1)	551.528	3.9109	C35 H69 N1 O3	-0.913007	1	Cer(d18:0_17:1)_3.91	acylsphingosines	(d18:0_17:1)	(d35:1)	551.528	3.9109	C35 H69 N1 O3	-0.881786	1	Cer(d18:0_17:1)_3.91	acylsphingosines	(d18:0_17:1)	(d35:1)	551.528
[truncated: 475 more rows]
[truncated: 13 more columns]

## Sheet: E.bolt
IL1-β									TNF-α									S100A8									S100A9									S100A8 + S100A9									S100A8 + S100A9 + IL1-β
[truncated: 598 more rows]
[truncated: 13 more columns]

## Sheet: R.gna
IL1-β									TNF-α									S100A8									S100A9									S100A8 + S100A9									S100A8 + S100A9 + IL1-β
[truncated: 598 more rows]
[truncated: 13 more columns]
