# Supplementary material for: Core microbiome-associated proteins associated with ulcerative colitis interact with cytokines for synergistic or antagonistic effects on gut bacteria
Source: ISME J. 2024 Jul 29;18(1):wrae146. doi: 10.1093/ismejo/wrae146 (PMC11360980; doi:10.1093/ismejo/wrae146)
Supplement: Additional_file_12_wrae146 [file additional_file_12_wrae146.xlsx]

## Sheet: B. vulgatus
Table S11. Effect of inflammatory proteins on bacterial secretory proteins in Bacteroides vulgatus, Bifidobacterium adolescentis, Enterocloster bolteae, and Ruminococcus gnavus (q < 0.05, 1.5-fold change cutoff).
S100A8					S100A9					S100A8 + S100A9					S100A8 + S100A9 + IL-1β					S100A8 + S100A9 + TNF-α					IL-1β					TNF-α
Accession	Gene	Protein name	logFC (EXP/CT)	q value	Accession	Gene	Protein name	logFC (EXP/CT)	q value	Accession	Gene	Protein name	logFC (EXP/CT)	q value	Accession	Gene	Protein name	logFC (EXP/CT)	q value	Accession	Gene	Protein name	logFC (EXP/CT)	q value	Accession	Gene	Protein name	logFC (EXP/CT)	q value	Accession	Gene	Protein name	logFC (EXP/CT)	q value
A6L2D5_PHOV8	BVU_2188	Lipoprotein	6.59284	0.00209746	A6L347_PHOV8	BVU_2454	Glycine zipper family protein	1.50606	0.026889	A6L2D5_PHOV8	BVU_2188	Lipoprotein	5.84775	0.000140157	A6L2D5_PHOV8	BVU_2188	Lipoprotein	5.80944	2.0645e-06	A6L2D5_PHOV8	BVU_2188	Lipoprotein	5.2326	3.46023e-05	NA	NA	NA	NA	NA	NA	NA	NA	NA	NA
A6L558_PHOV8	BVU_3191	BACON domain-containing protein	3.36717	0.00847114	A6KZW2_PHOV8	BVU_1286	Putative cell surface protein	1.48998	0.0183109	A6L558_PHOV8	BVU_3191	BACON domain-containing protein	4.3655	4.59981e-05	A6L558_PHOV8	BVU_3191	BACON domain-containing protein	3.99638	7.59046e-05	A6L347_PHOV8	BVU_2454	Glycine zipper family protein	4.22814	0.000359433
A6L3F6_PHOV8	BVU_2563	Tetratricopeptide repeat protein	3.33647	0.0371238	A6L558_PHOV8	BVU_3191	BACON domain-containing protein	1.26723	0.039373	A6L347_PHOV8	BVU_2454	Glycine zipper family protein	4.04861	0.000198998	A6L347_PHOV8	BVU_2454	Glycine zipper family protein	3.96599	3.53448e-05	A6L558_PHOV8	BVU_3191	BACON domain-containing protein	3.92472	0.000876615
A6L1R4_PHOV8	BVU_1956	Putative beta-lactamase-inhibitor-like PepSY-like domain-containing protein	3.31078	0.00705864	A6L7K3_PHOV8	BVU_4065	Major outer membrane protein OmpA	1.11687	0.0411838	A6L355_PHOV8	BVU_2462	Putative hemolysin	2.92086	5.97753e-05	A6L355_PHOV8	BVU_2462	Putative hemolysin	2.87398	2.2443e-06	A6L355_PHOV8	BVU_2462	Putative hemolysin	3.51963	0.00275198
RL7_PHOV8	rplL	Large ribosomal subunit protein bL12	3.2241	0.000303915	A6KWE8_PHOV8	BVU_0024	Lipoprotein	1.0996	0.0257369	A6L3Z5_PHOV8	BVU_2759	DUF1573 domain-containing protein	2.00569	2.84915e-05	A6L3Z5_PHOV8	BVU_2759	DUF1573 domain-containing protein	2.14703	1.87399e-05	A6L3Z5_PHOV8	BVU_2759	DUF1573 domain-containing protein	1.93334	0.0110547
A6L347_PHOV8	BVU_2454	Glycine zipper family protein	3.19914	0.00115966	A6L1Q0_PHOV8	BVU_1942	Putative biopolymer transport protein	1.06994	0.0238039	A6L3C6_PHOV8	BVU_2533	Uncharacterized protein	1.97574	1.6219e-05	A6L3C6_PHOV8	BVU_2533	Uncharacterized protein	2.10201	8.80333e-05	A6L3C6_PHOV8	BVU_2533	Uncharacterized protein	1.81342	4.03813e-05
A6L355_PHOV8	BVU_2462	Putative hemolysin	3.05572	0.00913407	PNP_PHOV8	pnp	Polyribonucleotide nucleotidyltransferase	1.04076	0.0124469	A6L053_PHOV8	BVU_1378	SusE outer membrane protein domain-containing protein	1.72182	0.00018482	A6L053_PHOV8	BVU_1378	SusE outer membrane protein domain-containing protein	1.6398	3.82323e-05	A6KXG5_PHOV8	BVU_0414	Major outer membrane protein OmpA	1.60873	0.00045961
A6L3C6_PHOV8	BVU_2533	Uncharacterized protein	3.02393	0.00154772	RL7_PHOV8	rplL	Large ribosomal subunit protein bL12	1.01954	0.0318649	A6KYU0_PHOV8	BVU_0909	DUF5033 domain-containing protein	1.54596	0.00117134	A6L1R4_PHOV8	BVU_1956	Putative beta-lactamase-inhibitor-like PepSY-like domain-containing protein	1.54601	0.00129634	A6L6X9_PHOV8	BVU_3832	NigD-like protein	1.57736	0.000369334
A6L3X3_PHOV8	BVU_2737	Serine protease	2.62297	0.034942	A6L7K2_PHOV8	BVU_4064	DUF3869 domain-containing protein	1.01143	0.0360359	A6KXG5_PHOV8	BVU_0414	Major outer membrane protein OmpA	1.51346	2.72332e-05	A6L6X9_PHOV8	BVU_3832	NigD-like protein	1.5013	1.23579e-05	A6L3X3_PHOV8	BVU_2737	Serine protease	1.44552	0.00753023
A6L661_PHOV8	BVU_3557	Thiol:disulfide interchange protein	2.41931	0.000585046	CH60_PHOV8	groEL	Chaperonin GroEL	0.988455	0.0327347	A6L345_PHOV8	BVU_2452	DUF4843 domain-containing protein	1.47024	0.000508138	A6KXG5_PHOV8	BVU_0414	Major outer membrane protein OmpA	1.447	3.99043e-05	A6L3F6_PHOV8	BVU_2563	Tetratricopeptide repeat protein	1.43514	0.0103522
A6L6X9_PHOV8	BVU_3832	NigD-like protein	2.35332	0.000386406	A6L6T4_PHOV8	BVU_3787	Pyruvate-flavodoxin oxidoreductase	0.955061	0.0458323	A6L6X9_PHOV8	BVU_3832	NigD-like protein	1.45278	0.000188947	A6L345_PHOV8	BVU_2452	DUF4843 domain-containing protein	1.24502	4.47446e-05	A6KZB3_PHOV8	BVU_1086	Putative lipoprotein	1.36157	0.0194299
CH60_PHOV8	groEL	Chaperonin GroEL	2.25762	0.000157352	A6L6D5_PHOV8	BVU_3638	serine--tRNA ligase	0.844467	0.0120741	A6L1R4_PHOV8	BVU_1956	Putative beta-lactamase-inhibitor-like PepSY-like domain-containing protein	1.14928	0.0123749	A6L7K3_PHOV8	BVU_4065	Major outer membrane protein OmpA	1.2285	0.00517289	PNP_PHOV8	pnp	Polyribonucleotide nucleotidyltransferase	1.32541	0.000206894
A6KXG5_PHOV8	BVU_0414	Major outer membrane protein OmpA	2.20934	0.00677506	RL9_PHOV8	rplI	Large ribosomal subunit protein bL9	0.811956	0.0350259	A6L353_PHOV8	BVU_2460	Lipoprotein	1.00268	0.00488755	PNP_PHOV8	pnp	Polyribonucleotide nucleotidyltransferase	1.2187	6.56852e-05	A6L4Q3_PHOV8	BVU_3029	PepSY domain-containing protein	1.16954	0.0188037
PNP_PHOV8	pnp	Polyribonucleotide nucleotidyltransferase	2.08113	0.000157352	A6KYR0_PHOV8	BVU_0879	Putative plasminogen binding protein	0.801332	0.0362479	A6KYZ1_PHOV8	BVU_0960	Putative outer membrane protein, probably involved in nutrient binding	0.987038	9.91139e-05	A6KYU0_PHOV8	BVU_0909	DUF5033 domain-containing protein	1.15137	0.000169437	A6L1R4_PHOV8	BVU_1956	Putative beta-lactamase-inhibitor-like PepSY-like domain-containing protein	1.11102	0.00269793
A6L6C6_PHOV8	BVU_3629	Putative zinc protease	1.86407	0.0427552	A6KYJ3_PHOV8	rplW	50S ribosomal protein L23	0.77652	0.0194118	PNP_PHOV8	pnp	Polyribonucleotide nucleotidyltransferase	0.97622	0.000158378	A6KYZ1_PHOV8	BVU_0960	Putative outer membrane protein, probably involved in nutrient binding	1.06676	0.00113186	A6L053_PHOV8	BVU_1378	SusE outer membrane protein domain-containing protein	1.07621	0.00780827
CH10_PHOV8	groES	Co-chaperonin GroES	1.73891	0.000650909	A6L7P0_PHOV8	BVU_4102	DNA-binding protein HU	0.770051	0.00180144	A6L7T2_PHOV8	BVU_4144	Putative outer membrane protein, probably involved in nutrient binding	0.874851	0.000137814	A6L3X3_PHOV8	BVU_2737	Serine protease	0.998686	0.000295652	A6L345_PHOV8	BVU_2452	DUF4843 domain-containing protein	1.01597	0.000312664
RL9_PHOV8	rplI	Large ribosomal subunit protein bL9	1.59758	0.000681152	A6L599_PHOV8	nqrA	Na(+)-translocating NADH-quinone reductase subunit A	0.752716	0.022366	A6L3X3_PHOV8	BVU_2737	Serine protease	0.818222	0.000773982	A6L349_PHOV8	BVU_2456	DUF4848 domain-containing protein	0.981524	0.00669208	A6L0X6_PHOV8	BVU_1659	Meso-diaminopimelate D-dehydrogenase	1.01565	0.0013369
A6KX07_PHOV8	BVU_0249	DUF4925 domain-containing protein	1.55272	0.0300697	A6L3Y7_PHOV8	BVU_2751	DUF5017 domain-containing protein	0.689382	0.0141814	A6L4C1_PHOV8	BVU_2896	DUF4270 domain-containing protein	0.781219	0.0278988	RL7_PHOV8	rplL	Large ribosomal subunit protein bL12	0.975978	0.00392537	CH60_PHOV8	groEL	Chaperonin GroEL	0.998944	0.000643349
A6L1Q0_PHOV8	BVU_1942	Putative biopolymer transport protein	1.45794	0.000586219	A6L353_PHOV8	BVU_2460	Lipoprotein	0.666125	0.0336736	A6L0X6_PHOV8	BVU_1659	Meso-diaminopimelate D-dehydrogenase	0.753597	0.00647442	A6L7T2_PHOV8	BVU_4144	Putative outer membrane protein, probably involved in nutrient binding	0.887235	0.000209682	A6L6C6_PHOV8	BVU_3629	Putative zinc protease	0.954449	0.0105885
A6KYR0_PHOV8	BVU_0879	Putative plasminogen binding protein	1.44581	0.00255122	A6L1Z6_PHOV8	BVU_2045	Putative TonB-dependent outer membrane protein	0.65091	0.0296933	CH60_PHOV8	groEL	Chaperonin GroEL	0.747997	0.00185612	A6L0X6_PHOV8	BVU_1659	Meso-diaminopimelate D-dehydrogenase	0.873982	0.000312509	RL7_PHOV8	rplL	Large ribosomal subunit protein bL12	0.850514	0.00651006
RS6_PHOV8	rpsF	Small ribosomal subunit protein bS6	1.41756	0.00560501	A6KX09_PHOV8	BVU_0251	Glutamate dehydrogenase	0.639296	0.00203247	RL7_PHOV8	rplL	Large ribosomal subunit protein bL12	0.74468	0.000886092	CH60_PHOV8	groEL	Chaperonin GroEL	0.845761	0.000108039	A6KXG3_PHOV8	BVU_0412	Thioredoxin domain-containing protein	0.804098	0.00219425
A6L6T4_PHOV8	BVU_3787	Pyruvate-flavodoxin oxidoreductase	1.38697	0.000728127	A6KZR7_PHOV8	BVU_1241	Fumarate reductase iron-sulfur cluster protein subunit	0.619022	0.0380231	A6L1F1_PHOV8	BVU_1840	Putative outer membrane protein, probably involved in nutrient binding	0.712694	0.0324783	A6L3F6_PHOV8	BVU_2563	Tetratricopeptide repeat protein	0.806876	0.000398472	A6KYU0_PHOV8	BVU_0909	DUF5033 domain-containing protein	0.801726	0.00141711
A6KXG3_PHOV8	BVU_0412	Thioredoxin domain-containing protein	1.36204	0.0105823	A6L1V1_PHOV8	BVU_1993	Flavoprotein	0.617094	0.00142602	A6KZB3_PHOV8	BVU_1086	Putative lipoprotein	0.700782	0.000145737	A6KZB3_PHOV8	BVU_1086	Putative lipoprotein	0.789932	0.000244787	A6L5G2_PHOV8	BVU_3297	Putative tetratricopeptide repeat family protein	0.783858	0.0305359
A6L4L1_PHOV8	BVU_2987	Putative periplasmic protein	1.33911	0.0217869	A6KYF0_PHOV8	BVU_0760	Alcohol dehydrogenase	0.588238	0.0153834	A6L326_PHOV8	BVU_2431	Putative outer membrane protein, probably involved in nutrient binding	0.6874	0.000404297	A6L1Q0_PHOV8	BVU_1942	Putative biopolymer transport protein	0.788933	0.000278274	A6L4C1_PHOV8	BVU_2896	DUF4270 domain-containing protein	0.768079	0.0103988
ENO_PHOV8	eno	Enolase	1.32547	0.000754411	A6L340_PHOV8	BVU_2446	Putative outer membrane protein, probably involved in nutrient binding	-0.600582	0.00295547	A6L1F6_PHOV8	BVU_1845	DUF4843 domain-containing protein	0.673069	0.000939592	A6L1F6_PHOV8	BVU_1845	DUF4843 domain-containing protein	0.747995	0.00317994	A6L7T2_PHOV8	BVU_4144	Putative outer membrane protein, probably involved in nutrient binding	0.761274	0.000353652
KAD_PHOV8	adk	Adenylate kinase	1.32092	0.00144686	A6L066_PHOV8	BVU_1392	GatB/YqeY domain-containing protein	-0.606193	0.0395517	A6KY10_PHOV8	BVU_0616	DUF1735 domain-containing protein	0.644717	0.000486357	A6L353_PHOV8	BVU_2460	Lipoprotein	0.696218	0.00879065	A6L7J0_PHOV8	BVU_4052	Glycoside hydrolase family 29	0.747044	0.0235448
A6L0A7_PHOV8	greA	Transcription elongation factor GreA	1.31745	0.00149163	A6KXD9_PHOV8	BVU_0384	3-oxoacyl-[acyl-carrier-protein] reductase	-0.626753	0.0234591	A6L7K3_PHOV8	BVU_4065	Major outer membrane protein OmpA	0.635804	0.0180568	A6L4C1_PHOV8	BVU_2896	DUF4270 domain-containing protein	0.667699	0.0092481	A6KZC1_PHOV8	BVU_1094	Dipeptidyl peptidase IV	0.719594	0.0123027
A6L3I3_PHOV8	BVU_2592	DUF4251 domain-containing protein	1.29544	0.0473918	A6L3E6_PHOV8	BVU_2553	Uncharacterized protein	-0.636556	0.0211186	A6L4K8_PHOV8	BVU_2984	NigD-like protein	0.630021	0.000237991	A6L7K2_PHOV8	BVU_4064	DUF3869 domain-containing protein	0.626653	0.0402924	A6L1F6_PHOV8	BVU_1845	DUF4843 domain-containing protein	0.710478	0.0203783
A6KX32_PHOV8	BVU_0276	DUF3244 domain-containing protein	1.29183	0.007745	A6L2W2_PHOV8	BVU_2367	Putative rubrerythrin	-0.69142	0.0191202	A6KWW5_PHOV8	BVU_0201	FimB/Mfa2 family fimbrial subunit	0.606971	0.000476173	A6L709_PHOV8	BVU_3870	Putative long-chain-fatty-acid--CoA ligase	0.615708	0.000937372	A6KYZ1_PHOV8	BVU_0960	Putative outer membrane protein, probably involved in nutrient binding	0.665909	0.00439188
A6L6B3_PHOV8	BVU_3614	DUF5024 domain-containing protein	1.26269	0.0374404	A6KX05_PHOV8	BVU_0247	Putative carbohydrate metabolism domain-containing protein	-0.69874	0.0441967	A6KXV4_PHOV8	BVU_0560	SusD/RagB family nutrient-binding outer membrane lipoprotein	-0.589662	0.000782661	RL9_PHOV8	rplI	Large ribosomal subunit protein bL9	0.61373	0.000320625	A6L4R8_PHOV8	BVU_3045	LysM-repeat domain-containing protein	0.65354	0.00999184
A6L2L6_PHOV8	BVU_2271	Outer membrane protein TonB	1.24242	0.022954	A6L4C2_PHOV8	BVU_2897	Glycosyltransferase family 5	-0.708158	0.00479201	RS10_PHOV8	rpsJ	Small ribosomal subunit protein uS10	-0.596737	0.000683299	A6L384_PHOV8	BVU_2491	Propionyl-CoA carboxylase beta chain	0.604777	0.000138812	GLAB1_PHOV8	glaB1	Alpha-1,3-galactosidase B	0.651116	0.00838753
A6KZ63_PHOV8	BVU_1034	Uncharacterized protein	1.23708	0.0452621	A6L643_PHOV8	BVU_3539	Superoxide dismutase	-0.777088	0.0466718	A6L749_PHOV8	BVU_3910	Glycerate dehydrogenase	-0.610522	0.000469119	A6L1E9_PHOV8	BVU_1838	Chromosome partition protein Smc	0.602171	0.000651625	A6L384_PHOV8	BVU_2491	Propionyl-CoA carboxylase beta chain	0.642532	0.000869325
A6L0X6_PHOV8	BVU_1659	Meso-diaminopimelate D-dehydrogenase	1.2083	0.000433195	A6L7L9_PHOV8	BVU_4081	Putative outer membrane protein	-0.911691	0.000824759	LUXS_PHOV8	luxS	S-ribosylhomocysteine lyase	-0.617275	0.00383224	A6KX07_PHOV8	BVU_0249	DUF4925 domain-containing protein	-0.594464	0.00871086	A6L7S6_PHOV8	BVU_4138	Glycoside hydrolase family 20, candidate beta-N-acetylhexosaminidase	0.638422	0.0189221
A6L3Z5_PHOV8	BVU_2759	DUF1573 domain-containing protein	1.16451	0.0064872	A6L7L8_PHOV8	BVU_4080	Putative exported protein	-0.943152	0.000314097	A6L7L8_PHOV8	BVU_4080	Putative exported protein	-0.619004	0.00736251	NTPPA_PHOV8	BVU_2498	dTTP/UTP pyrophosphatase	-0.602974	0.00244284	KAD_PHOV8	adk	Adenylate kinase	0.618652	0.00708161
A6KZC1_PHOV8	BVU_1094	Dipeptidyl peptidase IV	1.16416	0.014936	A6L5I5_PHOV8	BVU_3323	YhcH/YjgK/YiaL family protein	-0.962098	0.0154617	A6KWH0_PHOV8	BVU_0046	Phosphoglucomutase/phosphomannomutase	-0.626776	0.00184991	A6KX05_PHOV8	BVU_0247	Putative carbohydrate metabolism domain-containing protein	-0.628027	0.00955446	A6L1Q0_PHOV8	BVU_1942	Putative biopolymer transport protein	0.606926	0.00169391
RRF_PHOV8	frr	Ribosome-recycling factor	1.15929	0.00831118	A6L5Z4_PHOV8	BVU_3484	Fimbrillin family protein	-1.02492	0.000131762	A6L581_PHOV8	BVU_3216	Outer membrane protein beta-barrel domain-containing protein	-0.631554	0.00201273	A6KXG0_PHOV8	BVU_0409	DUF4595 domain-containing protein	-0.628732	0.00288925	A6L661_PHOV8	BVU_3557	Thiol:disulfide interchange protein	0.600472	0.0100618
A6L1E9_PHOV8	BVU_1838	Chromosome partition protein Smc	1.15888	0.00139553	ACP_PHOV8	acpP	Acyl carrier protein	-1.12558	0.0476542	A6L4X8_PHOV8	BVU_3108	TonB-dependent receptor	-0.642159	0.00123991	A6KXW3_PHOV8	BVU_0569	SusD/RagB family nutrient-binding outer membrane lipoprotein	-0.633562	0.00331196	A6L709_PHOV8	BVU_3870	Putative long-chain-fatty-acid--CoA ligase	0.59834	0.00576473
A6L7J0_PHOV8	BVU_4052	Glycoside hydrolase family 29	1.1309	0.0490762	RRF_PHOV8	frr	Ribosome-recycling factor	-1.32048	0.019642	A6L3B2_PHOV8	BVU_2519	NigD-like protein	-0.643458	0.00126387	LUXS_PHOV8	luxS	S-ribosylhomocysteine lyase	-0.635056	0.00154869	RL9_PHOV8	rplI	Large ribosomal subunit protein bL9	0.587159	0.00528417
A6L384_PHOV8	BVU_2491	Propionyl-CoA carboxylase beta chain	1.12921	0.000246077	A6L354_PHOV8	BVU_2461	Putative hemolysin	-1.52612	9.51718e-05	A6KXL9_PHOV8	BVU_0473	Putative ThiJ family intracellular protease	-0.64502	0.000699967	A6L2K8_PHOV8	BVU_2263	Tail specific protease domain-containing protein	-0.641699	0.00599278	A6L7Q5_PHOV8	BVU_4117	Probable N-acetylneuraminate lyase	-0.589948	0.00145545
A6L337_PHOV8	BVU_2443	Putative beta-lactamase-inhibitor-like PepSY-like domain-containing protein	1.11225	0.00279664	A6L1J7_PHOV8	BVU_1886	Thioredoxin	-1.6535	0.0114854	A6KXG0_PHOV8	BVU_0409	DUF4595 domain-containing protein	-0.646442	0.00220507	A6L2R2_PHOV8	BVU_2317	Ribose 5-phosphate isomerase B	-0.643397	0.00138581	A6KXV4_PHOV8	BVU_0560	SusD/RagB family nutrient-binding outer membrane lipoprotein	-0.607	0.00176428
A6KZG4_PHOV8	BVU_1137	Rubrerythrin	1.10988	0.0037873	A6L0Y8_PHOV8	BVU_1671	Fructose-bisphosphate aldolase	-1.72357	0.0188588	A6L0Y2_PHOV8	BVU_1665	Fructokinase	-0.651663	0.00352981	A6L6E6_PHOV8	BVU_3649	Purine nucleoside phosphorylase II	-0.64986	0.000546787	A6KXF6_PHOV8	BVU_0402	Cysteine synthase	-0.620944	0.0129845
A6L5G5_PHOV8	BVU_3300	Chaperone protein	1.09653	0.0019512	A6L054_PHOV8	BVU_1379	Putative outer membrane protein, probably involved in nutrient binding	-1.73176	0.00115102	A6L105_PHOV8	BVU_1688	Outer membrane protein beta-barrel domain-containing protein	-0.659204	0.000179841	A6L105_PHOV8	BVU_1688	Outer membrane protein beta-barrel domain-containing protein	-0.656786	0.000251119	A6L6E6_PHOV8	BVU_3649	Purine nucleoside phosphorylase II	-0.624506	0.00160132
A6KZR7_PHOV8	BVU_1241	Fumarate reductase iron-sulfur cluster protein subunit	1.07725	0.000292762	A6L783_PHOV8	tpx	Thiol peroxidase	-2.09317	0.0136827	A6KX07_PHOV8	BVU_0249	DUF4925 domain-containing protein	-0.664462	0.0261473	DNAK_PHOV8	dnaK	Chaperone protein DnaK	-0.663078	0.00890038	LUXS_PHOV8	luxS	S-ribosylhomocysteine lyase	-0.636621	0.00397797
A6KX21_PHOV8	BVU_0265	TonB	1.07128	0.0144868	A6L349_PHOV8	BVU_2456	DUF4848 domain-containing protein	-2.96909	0.00129012	A6KYS5_PHOV8	BVU_0894	adenosylhomocysteine nucleosidase	-0.674554	0.000205905	A6KXV4_PHOV8	BVU_0560	SusD/RagB family nutrient-binding outer membrane lipoprotein	-0.680792	0.00036163	SYY_PHOV8	tyrS	Tyrosine--tRNA ligase	-0.642492	0.000512032
A6L4R8_PHOV8	BVU_3045	LysM-repeat domain-containing protein	1.04331	0.0405714	A6L4X7_PHOV8	BVU_3107	Heme-binding protein FetB, putative cobalt chelatase	-5.29242	0.000685676	SYY_PHOV8	tyrS	Tyrosine--tRNA ligase	-0.67921	0.000186774	A6L7Q5_PHOV8	BVU_4117	Probable N-acetylneuraminate lyase	-0.688557	0.000388938	RS18_PHOV8	rpsR	Small ribosomal subunit protein bS18	-0.648437	0.00217105
A6KYG4_PHOV8	BVU_0774	DUF4252 domain-containing protein	1.03817	0.0424874						A6KXW3_PHOV8	BVU_0569	SusD/RagB family nutrient-binding outer membrane lipoprotein	-0.688651	0.00135564	A6L385_PHOV8	BVU_2492	Lactoyl gluthatione lyase	-0.691263	0.00100375	EFTS_PHOV8	tsf	Elongation factor Ts	-0.652884	0.0144375
A6L3I4_PHOV8	BVU_2593	DUF4251 domain-containing protein	1.02655	0.0174152						A6L1F9_PHOV8	BVU_1848	Putative outer membrane protein, probably involved in nutrient binding	-0.703789	0.0131388	A6L0S0_PHOV8	BVU_1597	Lipoprotein	-0.692314	0.00907951	A6KWD9_PHOV8	BVU_0015	Two-component system response regulator	-0.65459	0.011886
NAGB_PHOV8	nagB	Glucosamine-6-phosphate deaminase	1.00835	0.000706993						A6L2R2_PHOV8	BVU_2317	Ribose 5-phosphate isomerase B	-0.710865	0.0327036	A6KWD9_PHOV8	BVU_0015	Two-component system response regulator	-0.695538	0.00376997	A6L0B1_PHOV8	BVU_1438	Lipoprotein	-0.654674	0.0147724
A6L4X2_PHOV8	BVU_3102	Propionyl-CoA carboxylase beta chain	0.999581	0.00202943						SYD_PHOV8	aspS	Aspartate--tRNA ligase	-0.716562	0.000727708	A6L581_PHOV8	BVU_3216	Outer membrane protein beta-barrel domain-containing protein	-0.696443	0.0011019	A6L2X4_PHOV8	BVU_2379	Saccharopine dehydrogenase family protein	-0.656392	0.00219424
A6KZR6_PHOV8	BVU_1240	Fumarate reductase flavoprotein subunit	0.994562	0.00076307						A6L407_PHOV8	BVU_2771	Putative iron-regulated protein A	-0.721361	0.00100701	A6L2X4_PHOV8	BVU_2379	Saccharopine dehydrogenase family protein	-0.698273	0.000347398	A6KXW3_PHOV8	BVU_0569	SusD/RagB family nutrient-binding outer membrane lipoprotein	-0.664378	0.0039249
A6L3W4_PHOV8	BVU_2728	TonB-dependent outer membrane receptor	0.9945	0.0178918						A6L751_PHOV8	BVU_3912	Lipoprotein	-0.727462	0.00130127	A6L687_PHOV8	BVU_3588	GMP synthase (glutamine-hydrolyzing)	-0.699406	0.00164598	A6L2K8_PHOV8	BVU_2263	Tail specific protease domain-containing protein	-0.667125	0.00686042
A6L1R9_PHOV8	BVU_1961	Citrate synthase	0.980074	0.00130613						A6L6E6_PHOV8	BVU_3649	Purine nucleoside phosphorylase II	-0.748348	0.00042865	A6L2W2_PHOV8	BVU_2367	Putative rubrerythrin	-0.7055	0.00302772	EFG_PHOV8	fusA	Elongation factor G	-0.668367	0.000709626
A6KWW5_PHOV8	BVU_0201	FimB/Mfa2 family fimbrial subunit	0.977229	0.00169278						A6KZM7_PHOV8	BVU_1201	Outer membrane protein beta-barrel domain-containing protein	-0.75944	0.00017131	A6L5K5_PHOV8	BVU_3343	Outer membrane protein, OmpA family	-0.706935	0.000809944	A6L581_PHOV8	BVU_3216	Outer membrane protein beta-barrel domain-containing protein	-0.670935	0.00384668
A6L3A8_PHOV8	BVU_2515	NifU homolog involved in Fe-S cluster formation	0.971407	0.00222629						A6L2X4_PHOV8	BVU_2379	Saccharopine dehydrogenase family protein	-0.769116	0.000367788	A6L749_PHOV8	BVU_3910	Glycerate dehydrogenase	-0.708997	0.000302666	A6KWJ8_PHOV8	BVU_0082	Putative secreted protein	-0.712256	0.0265535
A6KZI1_PHOV8	BVU_1154	Tricorn protease homolog	0.968084	0.0312797						A6L687_PHOV8	BVU_3588	GMP synthase (glutamine-hydrolyzing)	-0.778711	0.00174542	A6L0A8_PHOV8	BVU_1434	Histidine triad (HIT) family protein	-0.7143	0.000835376	A6L644_PHOV8	BVU_3540	Putative ThiS protein, involved in thiamine biosynthesis	-0.712321	0.00949588
A6L1J7_PHOV8	BVU_1886	Thioredoxin	0.941601	0.0329249						A6L385_PHOV8	BVU_2492	Lactoyl gluthatione lyase	-0.780329	0.0012212	A6KYS5_PHOV8	BVU_0894	adenosylhomocysteine nucleosidase	-0.715104	0.0001835	A6KYS5_PHOV8	BVU_0894	adenosylhomocysteine nucleosidase	-0.720508	0.000460405
A6L0D7_PHOV8;A6L4X3_PHOV8	BVU_1464;BVU_3103	Lipoyl-binding domain-containing protein	0.924392	0.00189674						A6L5K5_PHOV8	BVU_3343	Outer membrane protein, OmpA family	-0.783161	0.000922	A6KXF6_PHOV8	BVU_0402	Cysteine synthase	-0.718808	0.00384304	A6L687_PHOV8	BVU_3588	GMP synthase (glutamine-hydrolyzing)	-0.723937	0.00303614
A6L2P9_PHOV8	BVU_2304	Vitellogenin II	0.914273	0.00333868						GCSH_PHOV8	gcvH	Glycine cleavage system H protein	-0.791284	0.00993901	A6L1F9_PHOV8	BVU_1848	Putative outer membrane protein, probably involved in nutrient binding	-0.724394	0.000145387	A6L105_PHOV8	BVU_1688	Outer membrane protein beta-barrel domain-containing protein	-0.73552	0.000279902
A6L1U9_PHOV8	BVU_1991	Dipeptidyl peptidase IV	0.905863	0.0408743						A6L7K5_PHOV8	BVU_4067	SPOR domain-containing protein	-0.799352	0.00030607	EFTS_PHOV8	tsf	Elongation factor Ts	-0.727179	0.0015397	A6L385_PHOV8	BVU_2492	Lactoyl gluthatione lyase	-0.758044	0.00225764
GLAB1_PHOV8	glaB1	Alpha-1,3-galactosidase B	0.899752	0.0383083						A6L066_PHOV8	BVU_1392	GatB/YqeY domain-containing protein	-0.800506	0.00111701	A6L751_PHOV8	BVU_3912	Lipoprotein	-0.736491	0.000205439	A6KZM7_PHOV8	BVU_1201	Outer membrane protein beta-barrel domain-containing protein	-0.759819	0.000429132
G1095_PHOV8	BVU_2041	Glycosyl hydrolase family 109 protein 5	0.894349	0.0407573						A6L0A8_PHOV8	BVU_1434	Histidine triad (HIT) family protein	-0.809991	0.00134492	EFG_PHOV8	fusA	Elongation factor G	-0.737906	0.000410428	A6L0A1_PHOV8	BVU_1427	Peptidyl-prolyl cis-trans isomerase	-0.770226	0.00125004
A6L6Z5_PHOV8	BVU_3856	Aspartokinase	0.893111	0.00139384						A6L3T0_PHOV8	BVU_2692	Putative outer membrane protein, probably involved in nutrient binding	-0.817904	0.000152595	A6KZM7_PHOV8	BVU_1201	Outer membrane protein beta-barrel domain-containing protein	-0.745536	0.000128478	A6L5K5_PHOV8	BVU_3343	Outer membrane protein, OmpA family	-0.770516	0.00314242
A6L3X5_PHOV8	BVU_2739	Uncharacterized protein	0.892773	0.0336219						A6KXF6_PHOV8	BVU_0402	Cysteine synthase	-0.818932	0.00321707	A6L780_PHOV8	BVU_3941	glutamine--tRNA ligase	-0.755383	0.00319587	A6L407_PHOV8	BVU_2771	Putative iron-regulated protein A	-0.777159	0.0012382
A6L0D6_PHOV8	BVU_1463	Biotin carboxylase	0.884083	0.00112354						DNAK_PHOV8	dnaK	Chaperone protein DnaK	-0.820572	0.00760341	GCSH_PHOV8	gcvH	Glycine cleavage system H protein	-0.763277	0.00482713	A6L7K5_PHOV8	BVU_4067	SPOR domain-containing protein	-0.780289	0.00074913
A6L053_PHOV8	BVU_1378	SusE outer membrane protein domain-containing protein	0.882375	0.0402604						A6L5F0_PHOV8	BVU_3285	Magnesium chelatase, subunit I	-0.820981	9.84312e-05	A6L644_PHOV8	BVU_3540	Putative ThiS protein, involved in thiamine biosynthesis	-0.763953	0.000832198	A6L115_PHOV8	BVU_1703	Mannose-6-phosphate isomerase	-0.783059	0.00789702
A6L719_PHOV8	BVU_3880	Aspartate ammonia-lyase	0.876656	0.00326806						A6KZV4_PHOV8	BVU_1278	DUF4988 domain-containing protein	-0.821105	0.000186576	A6KZV4_PHOV8	BVU_1278	DUF4988 domain-containing protein	-0.770185	0.000298355	A6L751_PHOV8	BVU_3912	Lipoprotein	-0.790631	0.000400334
A6KYF0_PHOV8	BVU_0760	Alcohol dehydrogenase	0.872582	0.0015321						THIG_PHOV8	thiG	Thiazole synthase	-0.831885	0.000125834	A6L7L8_PHOV8	BVU_4080	Putative exported protein	-0.773724	0.00144866	A6KZV4_PHOV8	BVU_1278	DUF4988 domain-containing protein	-0.793331	0.000787973
A6KX82_PHOV8	BVU_0326	Electron transfer flavoprotein alpha-subunit	0.858773	0.00185266						A6KXV7_PHOV8	BVU_0563	Putative outer membrane protein, probably involved in nutrient binding	-0.849542	0.000502263	A6L5F0_PHOV8	BVU_3285	Magnesium chelatase, subunit I	-0.781614	9.74394e-05	A6L5F0_PHOV8	BVU_3285	Magnesium chelatase, subunit I	-0.794339	0.0014785
A6KX76_PHOV8	BVU_0320	DUF4251 domain-containing protein	0.856139	0.0183733						A6L644_PHOV8	BVU_3540	Putative ThiS protein, involved in thiamine biosynthesis	-0.849631	0.000931399	A6L066_PHOV8	BVU_1392	GatB/YqeY domain-containing protein	-0.788674	0.00394383	A6L3T0_PHOV8	BVU_2692	Putative outer membrane protein, probably involved in nutrient binding	-0.801924	0.000438425
EFP_PHOV8	efp	Elongation factor P	0.855207	0.00116126						A6L2W2_PHOV8	BVU_2367	Putative rubrerythrin	-0.86765	0.00151831	A6L407_PHOV8	BVU_2771	Putative iron-regulated protein A	-0.793844	0.000467027	A6KXD9_PHOV8	BVU_0384	3-oxoacyl-[acyl-carrier-protein] reductase	-0.815273	0.00518246
A6KY06_PHOV8	BVU_0612	Glycosidase	0.845747	0.0077365						A6KXF9_PHOV8	BVU_0408	tryptophan--tRNA ligase	-0.875593	0.000487198	A6L582_PHOV8	BVU_3217	Flavodoxin	-0.802902	0.000276458	THIG_PHOV8	thiG	Thiazole synthase	-0.816316	0.000416852
A6L7S6_PHOV8	BVU_4138	Glycoside hydrolase family 20, candidate beta-N-acetylhexosaminidase	0.836631	0.000560913						A6KWQ8_PHOV8	BVU_0144	Aminotransferase	-0.877964	0.000832697	SYD_PHOV8	aspS	Aspartate--tRNA ligase	-0.838235	0.000128669	GCSH_PHOV8	gcvH	Glycine cleavage system H protein	-0.829538	0.00573487
A6L4T3_PHOV8	BVU_3060	DnaK suppressor protein, putative	0.83456	0.00364604						A6KXZ2_PHOV8	BVU_0598	Rhamnulose-1-phosphate aldolase	-0.878491	0.000117281	A6L3Y5_PHOV8	BVU_2749	OmpA-related protein	-0.844781	6.10931e-05	A6KXF9_PHOV8	BVU_0408	tryptophan--tRNA ligase	-0.83298	0.000473551
A6L7D2_PHOV8	BVU_3993	Choloylglycine hydrolase	0.813533	0.0433708						A6L3Y5_PHOV8	BVU_2749	OmpA-related protein	-0.879096	0.00011894	A6L7K5_PHOV8	BVU_4067	SPOR domain-containing protein	-0.873702	0.000144495	A6L3Y5_PHOV8	BVU_2749	OmpA-related protein	-0.837666	0.000289352
Y3469_PHOV8	BVU_3469	Probable transcriptional regulatory protein BVU_3469	0.805959	0.0163673						A6L582_PHOV8	BVU_3217	Flavodoxin	-0.882755	0.000222715	A6L3T0_PHOV8	BVU_2692	Putative outer membrane protein, probably involved in nutrient binding	-0.877923	7.5159e-05	A6L3Y6_PHOV8	BVU_2750	TonB-dependent receptor plug domain-containing protein	-0.839076	0.00996883
RL11_PHOV8	rplK	Large ribosomal subunit protein uL11	0.804414	0.00471613						A6L780_PHOV8	BVU_3941	glutamine--tRNA ligase	-0.888099	0.0013833	A6L3B2_PHOV8	BVU_2519	NigD-like protein	-0.881092	0.000327855	A6L582_PHOV8	BVU_3217	Flavodoxin	-0.849909	0.000454504
A6KYM0_PHOV8	BVU_0835	Carboxy-terminal processing protease	0.789583	0.0374946						EFG_PHOV8	fusA	Elongation factor G	-0.889987	0.000263335	A6KWQ8_PHOV8	BVU_0144	Aminotransferase	-0.892804	0.00036884	A6L3B2_PHOV8	BVU_2519	NigD-like protein	-0.853603	0.00121025
A6L6D5_PHOV8	BVU_3638	serine--tRNA ligase	0.788135	0.00322078						A6KWD9_PHOV8	BVU_0015	Two-component system response regulator	-0.891613	0.000857457	THIG_PHOV8	thiG	Thiazole synthase	-0.894672	7.04254e-05	A6L780_PHOV8	BVU_3941	glutamine--tRNA ligase	-0.856797	0.00198405
RL16_PHOV8	rplP	Large ribosomal subunit protein uL16	0.785486	0.00145155						A6L3Y6_PHOV8	BVU_2750	TonB-dependent receptor plug domain-containing protein	-0.899292	0.0107691	A6KYN3_PHOV8	BVU_0850	DUF4374 domain-containing protein	-0.911076	0.000335185	G6PI_PHOV8	pgi	Glucose-6-phosphate isomerase	-0.860201	0.00137689
A6KZ25_PHOV8	BVU_0996	DNA-binding protein HU-beta	0.782401	0.0127744						A6L722_PHOV8	BVU_3883	UDP-glucose 4-epimerase	-0.905271	0.000342372	A6KXV7_PHOV8	BVU_0563	Putative outer membrane protein, probably involved in nutrient binding	-0.912986	0.000342238	A6L722_PHOV8	BVU_3883	UDP-glucose 4-epimerase	-0.871581	0.000666134
RL1_PHOV8	rplA	Large ribosomal subunit protein uL1	0.779234	0.0103323						EFTS_PHOV8	tsf	Elongation factor Ts	-0.911255	0.000675095	A6L0U9_PHOV8	rplM	50S ribosomal protein L13	-0.915511	0.000209438	SYD_PHOV8	aspS	Aspartate--tRNA ligase	-0.875129	0.000180605
A6L684_PHOV8	BVU_3585	Glyceraldehyde-3-phosphate dehydrogenase	0.774626	0.0114551						A6KXR9_PHOV8	BVU_0523	phosphate acetyltransferase	-0.935094	0.00104647	A6KXD9_PHOV8	BVU_0384	3-oxoacyl-[acyl-carrier-protein] reductase	-0.937821	0.000789627	A6L5Z4_PHOV8	BVU_3484	Fimbrillin family protein	-0.907383	0.00824983
A6L7D4_PHOV8	BVU_3995	Small heat shock protein	0.767284	0.00152073						A6KY30_PHOV8	BVU_0636	Lipoprotein	-0.938792	6.82602e-05	A6L722_PHOV8	BVU_3883	UDP-glucose 4-epimerase	-0.940171	0.000259158	A6L1H0_PHOV8	BVU_1859	Fumarate hydratase class I	-0.907609	0.000845678
A6KXT1_PHOV8	BVU_0535	Glycoside hydrolase family 29, candidate alpha-L-fucosidase	0.76471	0.0499007						A6KYN3_PHOV8	BVU_0850	DUF4374 domain-containing protein	-0.944464	0.000830966	A6L5Z4_PHOV8	BVU_3484	Fimbrillin family protein	-0.942782	0.000237184	A6KXZ2_PHOV8	BVU_0598	Rhamnulose-1-phosphate aldolase	-0.914009	0.00123703
A6KYQ7_PHOV8	BVU_0876	Pyruvate kinase	0.759795	0.000998429						A6L115_PHOV8	BVU_1703	Mannose-6-phosphate isomerase	-0.950738	0.00158085	A6KY30_PHOV8	BVU_0636	Lipoprotein	-0.95412	3.87987e-05	A6KX05_PHOV8	BVU_0247	Putative carbohydrate metabolism domain-containing protein	-0.921665	0.00399165
A6L1U4_PHOV8	BVU_1986	Enoyl-[acyl-carrier-protein] reductase [NADH]	0.758119	0.0243964						G6PI_PHOV8	pgi	Glucose-6-phosphate isomerase	-0.959695	0.000755745	A6L115_PHOV8	BVU_1703	Mannose-6-phosphate isomerase	-1.01829	0.0009149	A6KWQ8_PHOV8	BVU_0144	Aminotransferase	-0.939015	0.000670477
A6KZ65_PHOV8	BVU_1036	Uncharacterized protein	0.750335	0.042017						A6L7C8_PHOV8	BVU_3989	Malonyl CoA-acyl carrier protein transacylase	-1.02118	0.000640011	A6KXC8_PHOV8	BVU_0373	Nucleotidyltransferase	-1.02258	0.000867117	A6L7C8_PHOV8	BVU_3989	Malonyl CoA-acyl carrier protein transacylase	-0.941199	0.000730997
RPOB_PHOV8	rpoB	DNA-directed RNA polymerase subunit beta	0.748053	0.00603438						A6L5Z4_PHOV8	BVU_3484	Fimbrillin family protein	-1.04157	0.000236436	A6KXF9_PHOV8	BVU_0408	tryptophan--tRNA ligase	-1.02811	0.000106342	A6KXC8_PHOV8	BVU_0373	Nucleotidyltransferase	-0.947306	0.00157839
A6KYJ3_PHOV8	rplW	50S ribosomal protein L23	0.743135	0.00137496						A6L352_PHOV8	BVU_2459	Lipoprotein	-1.04379	0.0194323	A6L1H0_PHOV8	BVU_1859	Fumarate hydratase class I	-1.04419	0.000253683	A6KYN3_PHOV8	BVU_0850	DUF4374 domain-containing protein	-0.965776	0.000795771
A6L5X0_PHOV8	BVU_3460	Glutathione peroxidase	0.741158	0.00403699						A6KXC8_PHOV8	BVU_0373	Nucleotidyltransferase	-1.0485	0.000652366	A6L3I2_PHOV8	BVU_2591	DUF4136 domain-containing protein	-1.05085	6.62088e-05	A6KY30_PHOV8	BVU_0636	Lipoprotein	-0.969513	0.000148922
A6L4V5_PHOV8	BVU_3085	Flavodoxin-like domain-containing protein	0.740151	0.00197363						A6L3I2_PHOV8	BVU_2591	DUF4136 domain-containing protein	-1.05485	0.000157906	PURA_PHOV8	purA	Adenylosuccinate synthetase	-1.06309	0.000318212	A6L3I2_PHOV8	BVU_2591	DUF4136 domain-containing protein	-0.97418	0.000545659
A6L0Z4_PHOV8	BVU_1677	DUF3332 domain-containing protein	0.739551	0.000918467						PURA_PHOV8	purA	Adenylosuccinate synthetase	-1.05866	0.000407199	G6PI_PHOV8	pgi	Glucose-6-phosphate isomerase	-1.06571	0.000303356	A6KZ77_PHOV8	BVU_1050	3-oxoacyl-[acyl-carrier-protein] synthase 2	-0.994201	0.00133217
A6KXG1_PHOV8	BVU_0410	carbamoyl-phosphate synthase (glutamine-hydrolyzing)	0.736821	0.000780551						A6KZ77_PHOV8	BVU_1050	3-oxoacyl-[acyl-carrier-protein] synthase 2	-1.07941	0.00060526	A6L1J7_PHOV8	BVU_1886	Thioredoxin	-1.0813	0.00444875	A6KXV7_PHOV8	BVU_0563	Putative outer membrane protein, probably involved in nutrient binding	-1.00113	0.00114273
A6L1K5_PHOV8;A6L626_PHOV8	BVU_1894;BVU_3516	Fructose-bisphosphate aldolase class I	0.735132	0.00123727						A6L340_PHOV8	BVU_2446	Putative outer membrane protein, probably involved in nutrient binding	-1.10464	0.000101459	SERC_PHOV8	serC	Phosphoserine aminotransferase	-1.08135	0.0023031	A6L4C0_PHOV8	BVU_2895	DUF3127 domain-containing protein	-1.02834	0.0179889
GLAB2_PHOV8	glaB2	Alpha-1,3-galactosidase B	0.725979	0.0296661						A6L0A1_PHOV8	BVU_1427	Peptidyl-prolyl cis-trans isomerase	-1.10602	0.000764565	A6KZ77_PHOV8	BVU_1050	3-oxoacyl-[acyl-carrier-protein] synthase 2	-1.08137	0.000414639	A6KXR9_PHOV8	BVU_0523	phosphate acetyltransferase	-1.03847	0.0005131
A6L0A0_PHOV8	BVU_1426	Peptidyl-prolyl cis-trans isomerase	0.725622	0.00126989						A6L4C0_PHOV8	BVU_2895	DUF3127 domain-containing protein	-1.11101	0.00694255	A6L0A1_PHOV8	BVU_1427	Peptidyl-prolyl cis-trans isomerase	-1.08874	0.000113597	A6L340_PHOV8	BVU_2446	Putative outer membrane protein, probably involved in nutrient binding	-1.05244	0.00030204
A6L2A4_PHOV8	BVU_2157	Putative outer membrane protein, probably involved in nutrient binding	0.721144	0.00293353						A6L3T1_PHOV8	BVU_2693	Putative outer membrane protein, probably involved in nutrient binding	-1.11539	0.000210026	A6L4C0_PHOV8	BVU_2895	DUF3127 domain-containing protein	-1.09995	0.00375324	A6L0U9_PHOV8	rplM	50S ribosomal protein L13	-1.06399	0.000132778
A6L3Z9_PHOV8	BVU_2763	Peptide-N-glycosidase F N-terminal domain-containing protein	0.716504	0.0400471						A6KYY2_PHOV8	BVU_0951	Fimbrillin family protein	-1.12106	8.93045e-05	A6KXR9_PHOV8	BVU_0523	phosphate acetyltransferase	-1.11781	0.000155638	A6L054_PHOV8	BVU_1379	Putative outer membrane protein, probably involved in nutrient binding	-1.08625	0.0040129
A6KXH9_PHOV8	guaB	Inosine-5'-monophosphate dehydrogenase	0.711393	0.0152667						A6L1H0_PHOV8	BVU_1859	Fumarate hydratase class I	-1.12455	0.000187391	A6L7C8_PHOV8	BVU_3989	Malonyl CoA-acyl carrier protein transacylase	-1.12014	0.000571891	PURA_PHOV8	purA	Adenylosuccinate synthetase	-1.09823	0.000630548
RS7_PHOV8	rpsG	Small ribosomal subunit protein uS7	0.708583	0.00379823						A6KXD9_PHOV8	BVU_0384	3-oxoacyl-[acyl-carrier-protein] reductase	-1.15424	0.000421134	A6L340_PHOV8	BVU_2446	Putative outer membrane protein, probably involved in nutrient binding	-1.14008	4.47099e-05	A6L3T1_PHOV8	BVU_2693	Putative outer membrane protein, probably involved in nutrient binding	-1.11407	0.000380857
RL15_PHOV8	rplO	Large ribosomal subunit protein uL15	0.706213	0.00175929						SERC_PHOV8	serC	Phosphoserine aminotransferase	-1.17959	0.00205185	EFTU_PHOV8	tuf	Elongation factor Tu	-1.14554	0.000238293	SERC_PHOV8	serC	Phosphoserine aminotransferase	-1.1255	0.00316793
RS5_PHOV8	rpsE	Small ribosomal subunit protein uS5	0.704301	0.00122388						A6L5A7_PHOV8	BVU_3242	D-3-phosphoglycerate dehydrogenase	-1.20258	0.0015812	A6KYY2_PHOV8	BVU_0951	Fimbrillin family protein	-1.14791	4.39886e-05	A6KYY2_PHOV8	BVU_0951	Fimbrillin family protein	-1.15775	0.000141134
A6L7T2_PHOV8	BVU_4144	Putative outer membrane protein, probably involved in nutrient binding	0.684636	0.00719822						A6L0U9_PHOV8	rplM	50S ribosomal protein L13	-1.22137	2.84779e-05	A6L3T1_PHOV8	BVU_2693	Putative outer membrane protein, probably involved in nutrient binding	-1.15772	0.000117434	ACP_PHOV8	acpP	Acyl carrier protein	-1.17347	0.00825236
A6KZ67_PHOV8	BVU_1038	SbsA Ig-like domain-containing protein	0.679393	0.0481605						A6L4C2_PHOV8	BVU_2897	Glycosyltransferase family 5	-1.29513	0.000105286	A6L5A7_PHOV8	BVU_3242	D-3-phosphoglycerate dehydrogenase	-1.21227	0.000972941	A6L5A7_PHOV8	BVU_3242	D-3-phosphoglycerate dehydrogenase	-1.22896	0.00164112
RPOA_PHOV8	rpoA	DNA-directed RNA polymerase subunit alpha	0.674721	0.00444894						A6L5I5_PHOV8	BVU_3323	YhcH/YjgK/YiaL family protein	-1.32229	0.000800647	A6L3Y6_PHOV8	BVU_2750	TonB-dependent receptor plug domain-containing protein	-1.21408	0.00270775	A6L3D6_PHOV8	purC	Phosphoribosylaminoimidazole-succinocarboxamide synthase	-1.23694	0.00158315
A6KWD9_PHOV8	BVU_0015	Two-component system response regulator	0.670438	0.0140631						A6L3A0_PHOV8	BVU_2507	Putative lipoprotein	-1.34714	0.000115369	A6L3D6_PHOV8	purC	Phosphoribosylaminoimidazole-succinocarboxamide synthase	-1.21865	0.000872712	A6L0S0_PHOV8	BVU_1597	Lipoprotein	-1.24047	0.0022357
A6KYQ0_PHOV8	BVU_0869	Cationic outer membrane protein	0.668282	0.030075						A6L3D6_PHOV8	purC	Phosphoribosylaminoimidazole-succinocarboxamide synthase	-1.38475	0.000749389	A6L5I5_PHOV8	BVU_3323	YhcH/YjgK/YiaL family protein	-1.23935	0.000811174	A6L5I5_PHOV8	BVU_3323	YhcH/YjgK/YiaL family protein	-1.27427	0.00148665
A6KWL4_PHOV8	lpxC	Multifunctional fusion protein	0.667021	0.00077864						A6KWE8_PHOV8	BVU_0024	Lipoprotein	-1.40786	0.000281281	GPMI_PHOV8	gpmI	2,3-bisphosphoglycerate-independent phosphoglycerate mutase	-1.33156	0.000442503	A6KX14_PHOV8	mdh	Malate dehydrogenase	-1.30281	0.0322566
ATPB_PHOV8	atpD	ATP synthase subunit beta	0.663788	0.00148918						A6L6V1_PHOV8	BVU_3804	Putative phosphoglucomutase	-1.46528	0.00308331	A6L3A0_PHOV8	BVU_2507	Putative lipoprotein	-1.37836	0.00025667	A6L6V1_PHOV8	BVU_3804	Putative phosphoglucomutase	-1.31226	0.00501102
A6KX19_PHOV8	BVU_0263	Lipoprotein	0.660772	0.00189011						A6KXV6_PHOV8	BVU_0562	SusD/RagB family nutrient-binding outer membrane lipoprotein	-1.47465	6.45391e-05	RRF_PHOV8	frr	Ribosome-recycling factor	-1.38731	0.0014459	RRF_PHOV8	frr	Ribosome-recycling factor	-1.31531	0.00450436
A6KX09_PHOV8	BVU_0251	Glutamate dehydrogenase	0.657654	0.00385726						RRF_PHOV8	frr	Ribosome-recycling factor	-1.5148	0.00177351	A6KWE8_PHOV8	BVU_0024	Lipoprotein	-1.41301	0.000168922	A6KZ11_PHOV8	kbl	2-amino-3-ketobutyrate coenzyme A ligase	-1.31886	0.00124874
A6L2W2_PHOV8	BVU_2367	Putative rubrerythrin	0.652686	0.00549123						GPMI_PHOV8	gpmI	2,3-bisphosphoglycerate-independent phosphoglycerate mutase	-1.52781	0.000201972	A6L6V1_PHOV8	BVU_3804	Putative phosphoglucomutase	-1.4522	0.00193985	EFTU_PHOV8	tuf	Elongation factor Tu	-1.34697	0.000130396
RS3_PHOV8	rpsC	Small ribosomal subunit protein uS3	0.646515	0.00117125						A6KZ11_PHOV8	kbl	2-amino-3-ketobutyrate coenzyme A ligase	-1.53185	0.000603182	A6L352_PHOV8	BVU_2459	Lipoprotein	-1.45653	0.00216308	A6KWE8_PHOV8	BVU_0024	Lipoprotein	-1.34829	0.000339936
A6L7T8_PHOV8	BVU_4151	DUF1343 domain-containing protein	0.640646	0.0329812						A6L7L9_PHOV8	BVU_4081	Putative outer membrane protein	-1.61762	2.61665e-05	A6KXV6_PHOV8	BVU_0562	SusD/RagB family nutrient-binding outer membrane lipoprotein	-1.46135	0.000123109	A6KXV6_PHOV8	BVU_0562	SusD/RagB family nutrient-binding outer membrane lipoprotein	-1.35858	0.000228379
A6L6W4_PHOV8	BVU_3817	DUF5606 domain-containing protein	0.638981	0.00174187						EFTU_PHOV8	tuf	Elongation factor Tu	-1.66468	0.000151508	A6KZ11_PHOV8	kbl	2-amino-3-ketobutyrate coenzyme A ligase	-1.46932	0.000397571	A6L3A0_PHOV8	BVU_2507	Putative lipoprotein	-1.36203	0.000162851
A6L7M4_PHOV8	BVU_4086	YtxH domain-containing protein	0.637701	0.00359515						A6L1J7_PHOV8	BVU_1886	Thioredoxin	-1.66773	0.00341991	A6L4C2_PHOV8	BVU_2897	Glycosyltransferase family 5	-1.47851	6.04558e-05	A6L4C2_PHOV8	BVU_2897	Glycosyltransferase family 5	-1.41253	0.000255138
A6L5F6_PHOV8	BVU_3291	Protein BatD	0.631737	0.00167332						A6L1Z6_PHOV8	BVU_2045	Putative TonB-dependent outer membrane protein	-1.67856	2.28048e-05	A6L1Z6_PHOV8	BVU_2045	Putative TonB-dependent outer membrane protein	-1.53704	3.47929e-05	A6L352_PHOV8	BVU_2459	Lipoprotein	-1.42664	0.0347936
RL28_PHOV8	rpmB	Large ribosomal subunit protein bL28	0.631311	0.00147988						ACP_PHOV8	acpP	Acyl carrier protein	-1.72192	0.000488325	A6L7L9_PHOV8	BVU_4081	Putative outer membrane protein	-1.59646	2.40606e-05	A6L207_PHOV8	BVU_2056	Putative outer membrane protein, probably involved in nutrient binding	-1.49829	0.00330812
A6L3E6_PHOV8	BVU_2553	Uncharacterized protein	0.630144	0.0024622						A6L643_PHOV8	BVU_3539	Superoxide dismutase	-1.945	0.000210321	ACP_PHOV8	acpP	Acyl carrier protein	-1.64722	0.000791075	A6L1J7_PHOV8	BVU_1886	Thioredoxin	-1.51314	0.00557998
A6L647_PHOV8	thiC	Phosphomethylpyrimidine synthase	0.627695	0.00397547						A6L207_PHOV8	BVU_2056	Putative outer membrane protein, probably involved in nutrient binding	-2.00595	0.0011946	A6KYL0_PHOV8	BVU_0825	Sigma-54 modulation protein	-1.77884	0.00140921	GPMI_PHOV8	gpmI	2,3-bisphosphoglycerate-independent phosphoglycerate mutase	-1.55628	0.000110179
A6L2W5_PHOV8	BVU_2370	OmpH family outer membrane protein	0.621112	0.00481279						A6KYL0_PHOV8	BVU_0825	Sigma-54 modulation protein	-2.0546	0.00117262	A6L643_PHOV8	BVU_3539	Superoxide dismutase	-1.85958	0.000168942	A6L1Z6_PHOV8	BVU_2045	Putative TonB-dependent outer membrane protein	-1.56428	0.000103345
A6L4W5_PHOV8	BVU_3095	TonB-dependent outer membrane receptor	0.620048	0.00202116						A6KX14_PHOV8	mdh	Malate dehydrogenase	-2.29526	0.00117342	A6L207_PHOV8	BVU_2056	Putative outer membrane protein, probably involved in nutrient binding	-1.94541	0.00147256	A6L7L9_PHOV8	BVU_4081	Putative outer membrane protein	-1.58969	4.03817e-05
RL2_PHOV8	rplB	Large ribosomal subunit protein uL2	0.616604	0.00275644						TPIS_PHOV8	tpiA	Triosephosphate isomerase	-2.45716	0.000254073	A6KX14_PHOV8	mdh	Malate dehydrogenase	-2.08544	0.000643095	A6KYL0_PHOV8	BVU_0825	Sigma-54 modulation protein	-1.60243	0.00352548
A6L7D6_PHOV8	BVU_3997	carbamoyl-phosphate synthase (glutamine-hydrolyzing)	0.61315	0.00206995						A6L2F3_PHOV8	pgk	Phosphoglycerate kinase	-2.45978	0.000432486	A6L783_PHOV8	tpx	Thiol peroxidase	-2.14363	0.000541843	A6L643_PHOV8	BVU_3539	Superoxide dismutase	-2.01829	0.00035347
RL22_PHOV8	rplV	Large ribosomal subunit protein uL22	0.611488	0.00598683						A6L783_PHOV8	tpx	Thiol peroxidase	-2.49688	0.000419079	A6L2F3_PHOV8	pgk	Phosphoglycerate kinase	-2.30792	0.000258071	A6L2F3_PHOV8	pgk	Phosphoglycerate kinase	-2.2622	0.000617703
A6L599_PHOV8	nqrA	Na(+)-translocating NADH-quinone reductase subunit A	0.610822	0.00171035						A6KXK8_PHOV8	BVU_0462	Malate dehydrogenase	-2.51718	0.000619654	A6KXK8_PHOV8	BVU_0462	Malate dehydrogenase	-2.4508	0.000453636	A6L783_PHOV8	tpx	Thiol peroxidase	-2.3095	0.000848353
A6L3T4_PHOV8	BVU_2696	F5/8 type C domain-containing protein	0.609344	0.0403664						A6L684_PHOV8	BVU_3585	Glyceraldehyde-3-phosphate dehydrogenase	-3.55046	0.00111049	TPIS_PHOV8	tpiA	Triosephosphate isomerase	-2.53117	0.000253711	TPIS_PHOV8	tpiA	Triosephosphate isomerase	-2.46411	0.000637939
A6KZ01_PHOV8	BVU_0970	Uncharacterized protein	0.608595	0.00959602						A6KZ07_PHOV8	pckA	Phosphoenolpyruvate carboxykinase (ATP)	-3.78099	0.000344713	A6L684_PHOV8	BVU_3585	Glyceraldehyde-3-phosphate dehydrogenase	-3.50337	0.00100573	A6KXK8_PHOV8	BVU_0462	Malate dehydrogenase	-2.58346	0.000650374
A6L7P0_PHOV8	BVU_4102	DNA-binding protein HU	0.607359	0.0117482						A6L0Y8_PHOV8	BVU_1671	Fructose-bisphosphate aldolase	-3.82324	0.000182241	A6L0Y8_PHOV8	BVU_1671	Fructose-bisphosphate aldolase	-3.79423	0.000157577	A6L684_PHOV8	BVU_3585	Glyceraldehyde-3-phosphate dehydrogenase	-3.04117	0.00466248
A6L7K6_PHOV8	BVU_4068	YtxH domain-containing protein	0.602753	0.00175477						A6L4X7_PHOV8	BVU_3107	Heme-binding protein FetB, putative cobalt chelatase	-9.79481	2.27294e-05	A6KZ07_PHOV8	pckA	Phosphoenolpyruvate carboxykinase (ATP)	-3.85596	0.000236263	A6L0Y8_PHOV8	BVU_1671	Fructose-bisphosphate aldolase	-3.71651	0.000371037
A6L7S3_PHOV8	BVU_4135	Glycoside hydrolase family 92	0.602209	0.0490381											A6L4X7_PHOV8	BVU_3107	Heme-binding protein FetB, putative cobalt chelatase	-10.0458	7.32636e-06	A6KZ07_PHOV8	pckA	Phosphoenolpyruvate carboxykinase (ATP)	-3.93448	0.000614157
A6L1N6_PHOV8	BVU_1927	Aminoacyl-histidine dipeptidase	0.595346	0.00560773																A6L4X7_PHOV8	BVU_3107	Heme-binding protein FetB, putative cobalt chelatase	-9.79913	3.46023e-05
A6L6W8_PHOV8	BVU_3821	Putative N utilization substance protein	0.593477	0.00466922
A6L3A7_PHOV8	BVU_2514	GGGtGRT protein	0.592458	0.0264361
SYT_PHOV8	thrS	Threonine--tRNA ligase	0.590672	0.00450502
A6KZY4_PHOV8	BVU_1309	Thioredoxin	0.590181	0.00545311
A6KXJ6_PHOV8	BVU_0445	FKBP-type peptidyl-prolyl cis-transisomerase	0.587661	0.00345517
A6L4R4_PHOV8	BVU_3041	Outer membrane lipoprotein BamD-like domain-containing protein	-0.586456	0.00504874
A6L582_PHOV8	BVU_3217	Flavodoxin	-0.595996	0.00355878
A6KZB0_PHOV8	BVU_1083	Putative outer membrane protein, probably involved in nutrient binding	-0.605752	0.00161515
A6L5A7_PHOV8	BVU_3242	D-3-phosphoglycerate dehydrogenase	-0.606348	0.0179366
A6KYF3_PHOV8	BVU_0763	Putative outer membrane protein, probably involved in nutrient binding	-0.611624	0.0224112
A6KXW5_PHOV8	BVU_0571	Putative outer membrane protein, probably involved in nutrient binding	-0.612728	0.00352567
A6KXW2_PHOV8	BVU_0568	Putative outer membrane protein, probably involved in nutrient binding	-0.615364	0.0195874
A6KZ11_PHOV8	kbl	2-amino-3-ketobutyrate coenzyme A ligase	-0.617877	0.0243589
A6L7K5_PHOV8	BVU_4067	SPOR domain-containing protein	-0.617979	0.0451539
A6KWX0_PHOV8	BVU_0206	Peptidyl-prolyl cis-trans isomerase	-0.630982	0.0205767
A6L7L8_PHOV8	BVU_4080	Putative exported protein	-0.632896	0.00433639
A6KZV4_PHOV8	BVU_1278	DUF4988 domain-containing protein	-0.633949	0.0481653
A6KXW6_PHOV8	BVU_0572	SusD/RagB family nutrient-binding outer membrane lipoprotein	-0.634444	0.00365986
G6PI_PHOV8	pgi	Glucose-6-phosphate isomerase	-0.637265	0.00556724
A6KXV5_PHOV8	BVU_0561	Putative outer membrane protein, probably involved in nutrient binding	-0.655986	0.0270845
A6L1F9_PHOV8	BVU_1848	Putative outer membrane protein, probably involved in nutrient binding	-0.665894	0.0250798
A6KZ77_PHOV8	BVU_1050	3-oxoacyl-[acyl-carrier-protein] synthase 2	-0.669386	0.00754489
A6L1G4_PHOV8	BVU_1853	Putative outer membrane protein, probably involved in nutrient binding	-0.687472	0.00182789
A6L7C8_PHOV8	BVU_3989	Malonyl CoA-acyl carrier protein transacylase	-0.690792	0.0017673
A6L0A1_PHOV8	BVU_1427	Peptidyl-prolyl cis-trans isomerase	-0.698888	0.0109385
A6KXG0_PHOV8	BVU_0409	DUF4595 domain-containing protein	-0.707557	0.00973904
A6L5I5_PHOV8	BVU_3323	YhcH/YjgK/YiaL family protein	-0.716324	0.0132582
A6KYS5_PHOV8	BVU_0894	adenosylhomocysteine nucleosidase	-0.716796	0.00130298
SERC_PHOV8	serC	Phosphoserine aminotransferase	-0.717032	0.0142876
A6L055_PHOV8	BVU_1380	Outer membrane protein, probably involved in nutrient binding	-0.718578	0.0235039
A6L580_PHOV8	BVU_3215	Uncharacterized protein	-0.720592	0.00900249
A6KYX9_PHOV8	BVU_0948	DUF1735 domain-containing protein	-0.727314	0.00582857
PURA_PHOV8	purA	Adenylosuccinate synthetase	-0.735846	0.00569915
A6L105_PHOV8	BVU_1688	Outer membrane protein beta-barrel domain-containing protein	-0.741763	0.00245972
A6L722_PHOV8	BVU_3883	UDP-glucose 4-epimerase	-0.755014	0.00225889
A6L581_PHOV8	BVU_3216	Outer membrane protein beta-barrel domain-containing protein	-0.796267	0.00181883
A6L3I2_PHOV8	BVU_2591	DUF4136 domain-containing protein	-0.803242	0.00148409
A6L3D6_PHOV8	purC	Phosphoribosylaminoimidazole-succinocarboxamide synthase	-0.812185	0.00763287
GPMI_PHOV8	gpmI	2,3-bisphosphoglycerate-independent phosphoglycerate mutase	-0.830519	0.0178205
A6KXV4_PHOV8	BVU_0560	SusD/RagB family nutrient-binding outer membrane lipoprotein	-0.83182	0.0120126
A6L3Y5_PHOV8	BVU_2749	OmpA-related protein	-0.845925	0.00536836
A6KXZ2_PHOV8	BVU_0598	Rhamnulose-1-phosphate aldolase	-0.871735	0.0179933
A6KXW3_PHOV8	BVU_0569	SusD/RagB family nutrient-binding outer membrane lipoprotein	-0.912961	0.0113862
A6KWJ8_PHOV8	BVU_0082	Putative secreted protein	-0.928531	0.0270072
A6L2K8_PHOV8	BVU_2263	Tail specific protease domain-containing protein	-0.953209	0.00526985
A6KY30_PHOV8	BVU_0636	Lipoprotein	-0.959423	0.000440496
A6L751_PHOV8	BVU_3912	Lipoprotein	-0.963843	0.00450979
A6KZM7_PHOV8	BVU_1201	Outer membrane protein beta-barrel domain-containing protein	-0.995609	0.00294547
A6L3T0_PHOV8	BVU_2692	Putative outer membrane protein, probably involved in nutrient binding	-1.00081	0.0013276
A6L407_PHOV8	BVU_2771	Putative iron-regulated protein A	-1.00593	0.00123749
A6L3B2_PHOV8	BVU_2519	NigD-like protein	-1.08129	0.0011855
A6KYN3_PHOV8	BVU_0850	DUF4374 domain-containing protein	-1.11208	0.00468491
A6L2F9_PHOV8	BVU_2212	Putative outer membrane protein	-1.11373	0.0104566
A6L3E4_PHOV8	BVU_2551	Putative outer membrane protein, probably involved in nutrient binding	-1.14781	0.0039688
A6L0E3_PHOV8	BVU_1470	Outer membrane protein beta-barrel domain-containing protein	-1.20132	0.0152174
A6L340_PHOV8	BVU_2446	Putative outer membrane protein, probably involved in nutrient binding	-1.21473	0.000306721
A6L5Z4_PHOV8	BVU_3484	Fimbrillin family protein	-1.25441	0.00637593
A6KYY2_PHOV8	BVU_0951	Fimbrillin family protein	-1.25449	0.000296341
A6L3T1_PHOV8	BVU_2693	Putative outer membrane protein, probably involved in nutrient binding	-1.27753	0.000806851
A6L2F3_PHOV8	pgk	Phosphoglycerate kinase	-1.29767	0.00424688
A6KXV7_PHOV8	BVU_0563	Putative outer membrane protein, probably involved in nutrient binding	-1.3515	0.00718651
A6KXK8_PHOV8	BVU_0462	Malate dehydrogenase	-1.36604	0.00730732
A6L3A0_PHOV8	BVU_2507	Putative lipoprotein	-1.38149	0.00119633
A6L7L9_PHOV8	BVU_4081	Putative outer membrane protein	-1.5982	0.000226038
A6L1Z6_PHOV8	BVU_2045	Putative TonB-dependent outer membrane protein	-1.64179	0.00142824
TPIS_PHOV8	tpiA	Triosephosphate isomerase	-1.67772	0.0022686
A6KXV6_PHOV8	BVU_0562	SusD/RagB family nutrient-binding outer membrane lipoprotein	-1.689	0.00293662
A6KWE8_PHOV8	BVU_0024	Lipoprotein	-1.83025	0.0011134
A6L207_PHOV8	BVU_2056	Putative outer membrane protein, probably involved in nutrient binding	-1.91184	0.0396841
A6KZ07_PHOV8	pckA	Phosphoenolpyruvate carboxykinase (ATP)	-2.21319	0.00391779
A6L0Y8_PHOV8	BVU_1671	Fructose-bisphosphate aldolase	-2.61686	0.00299616
A6L352_PHOV8	BVU_2459	Lipoprotein	-2.74588	0.010643
A6L4X7_PHOV8	BVU_3107	Heme-binding protein FetB, putative cobalt chelatase	-10.3714	0.000157352

## Sheet: B. adolescentis
S100A8					S100A9					S100A8 + S100A9					S100A8 + S100A9 + IL-1β					S100A8 + S100A9 + TNF-α					IL-1β					TNF-α
Accession	Gene	Protein name	logFC (EXP/CT)	q value	Accession	Gene	Protein name	logFC (EXP/CT)	q value	Accession	Gene	Protein name	logFC (EXP/CT)	q value	Accession	Gene	Protein name	logFC (EXP/CT)	q value	Accession	Gene	Protein name	logFC (EXP/CT)	q value	Accession	Gene	Protein name	logFC (EXP/CT)	q value	Accession	Gene	Protein name	logFC (EXP/CT)	q value
A1A237_BIFAA	BAD_0989	HRDC domain-containing protein	2.26988	0.0188185	A1A329_BIFAA	galK	Galactokinase	-0.625981	0.0422004	A1A237_BIFAA	BAD_0989	HRDC domain-containing protein	1.15975	0.00144315	A1A067_BIFAA	BAD_0319	Aldehyde-alcohol dehydrogenase	0.784647	0.00256919	A1A237_BIFAA	BAD_0989	HRDC domain-containing protein	1.40511	0.0202675	NA	NA	NA	NA	NA	NA	NA	NA	NA	NA
A1A067_BIFAA	BAD_0319	Aldehyde-alcohol dehydrogenase	0.804809	0.0075817	A1A0V0_BIFAA	hup	DNA-binding protein HB1	-0.751187	0.0443774	A1A067_BIFAA	BAD_0319	Aldehyde-alcohol dehydrogenase	0.718098	0.0122839	LEUC_BIFAA	leuC	3-isopropylmalate dehydratase large subunit	-0.590535	0.00520575	A1A067_BIFAA	BAD_0319	Aldehyde-alcohol dehydrogenase	1.00571	0.000440893
A1A003_BIFAA	pccB	Propionyl-CoA carboxylase beta chain	-0.585094	0.00574097	RL13_BIFAA	rplM	Large ribosomal subunit protein uL13	-0.825293	0.0131551	A0ZZW9_BIFAA	ilvB1	Acetolactate synthase	-0.585478	0.00215991	A1A0Y6_BIFAA	clpP	ATP-dependent Clp protease proteolytic subunit	-0.603274	0.0319631	A0ZZA3_BIFAA	gyrB	DNA gyrase subunit B	-0.588907	0.00234137
A1A2D7_BIFAA	pepP	Xaa-Pro aminopeptidase	-0.594551	0.0154078	A1A090_BIFAA	adk	Adenylate kinase	-1.45701	0.0302845	A1A0D1_BIFAA	serC	phosphoserine transaminase	-0.586741	0.00104753	A1A259_BIFAA	hrdB	RNA polymerase sigma factor SigA	-0.603509	0.00792407	A1A1L3_BIFAA	engA	GTPase Der	-0.593154	0.000386758
GLGC_BIFAA	glgC	Glucose-1-phosphate adenylyltransferase	-0.59596	0.0024854	ENO_BIFAA	eno	Enolase	-1.62554	0.0427	A1A1X0_BIFAA	argD	Acetylornithine aminotransferase	-0.591808	0.00206426	A1A1V1_BIFAA	thrC	Threonine synthase	-0.604857	0.00228106	A1A259_BIFAA	hrdB	RNA polymerase sigma factor SigA	-0.594084	0.0150418
A0ZZW9_BIFAA	ilvB1	Acetolactate synthase	-0.598044	0.00329588						A1A1L8_BIFAA	BAD_0820	Probable hydrolase or phosphatase	-0.594431	0.0126441	A1A2D7_BIFAA	pepP	Xaa-Pro aminopeptidase	-0.605738	0.0159131	LEUC_BIFAA	leuC	3-isopropylmalate dehydratase large subunit	-0.594113	0.00111651
A1A1Q1_BIFAA	yxjG_1	Cobalamin-independent methionine synthase MetE C-terminal/archaeal domain-containing protein	-0.598401	0.0242631						RS13_BIFAA	rpsM	Small ribosomal subunit protein uS13	-0.596597	0.00889725	A1A0D6_BIFAA	thyA	Thymidylate synthase	-0.60819	0.00129713	A1A1H4_BIFAA	icd1	Isocitrate dehydrogenase [NADP]	-0.594291	0.00139604
A1A201_BIFAA	BAD_0953	Tetratricopeptide repeat protein	-0.599344	0.0151212						A1A045_BIFAA	BAD_0297	Probable aminotransferase	-0.597655	0.00526097	A1A0C8_BIFAA	BAD_0380	Phosphate-specific transport system accessory protein PhoU	-0.617036	0.00363781	A1A149_BIFAA	fkbP	Peptidyl-prolyl cis-trans isomerase	-0.595923	0.000986791
A0ZZL4_BIFAA	dnaB	Replicative DNA helicase	-0.5999	0.00262154						A1A2D5_BIFAA	racD	Aspartate racemase	-0.598367	0.00159035	A1A129_BIFAA	zwf2	Glucose-6-phosphate 1-dehydrogenase	-0.6205	0.000892125	A1A3K9_BIFAA	lytC	1,4-beta-N-acetylmuramidase	-0.599043	0.00152337
A1A134_BIFAA	BAD_0636	DUF3737 family protein	-0.60067	0.0058835						A1A2A3_BIFAA	BAD_1055	Hypothetical RNA methyltransferase	-0.600671	0.000901961	A1A1K0_BIFAA	BAD_0802	Probable transcriptional regulatory protein BAD_0802	-0.622967	0.0103616	A1A014_BIFAA	yisV	Probable transcriptional regulator(GntR family)	-0.599153	0.000403165
A0ZZP0_BIFAA	BAD_0142	Uncharacterized protein	-0.602284	0.0110657						A1A3C2_BIFAA	fkbP1	Peptidyl-prolyl cis-trans isomerase	-0.60189	0.00167547	RS16_BIFAA	rpsP	Small ribosomal subunit protein bS16	-0.623929	0.0125876	A0ZZC5_BIFAA	trpS	tryptophan--tRNA ligase	-0.599239	0.00204476
A0ZZU4_BIFAA	BAD_0196	Aminotransferase	-0.603537	0.00132266						BGAL_BIFAA	bgaB	Beta-galactosidase BgaB	-0.604104	0.00213887	A1A0R7_BIFAA	purD	Phosphoribosylamine--glycine ligase	-0.627026	0.00712625	A1A003_BIFAA	pccB	Propionyl-CoA carboxylase beta chain	-0.599821	0.000569805
A1A015_BIFAA	BAD_0267	Possible protease	-0.604622	0.00246987						RSMA_BIFAA	rsmA	Ribosomal RNA small subunit methyltransferase A	-0.608209	0.00866521	RL16_BIFAA	rplP	Large ribosomal subunit protein uL16	-0.632654	0.00214144	SYP_BIFAA	proS	Proline--tRNA ligase	-0.599917	0.000480826
A1A1J1_BIFAA	rpe	Ribulose-phosphate 3-epimerase	-0.60499	0.0124949						A1A0A5_BIFAA	ribF	Riboflavin kinase	-0.61529	0.000797513	A1A1H4_BIFAA	icd1	Isocitrate dehydrogenase [NADP]	-0.635825	0.00295239	A1A0C8_BIFAA	BAD_0380	Phosphate-specific transport system accessory protein PhoU	-0.606512	0.0011055
A1A330_BIFAA	galT1	UDP-glucose--hexose-1-phosphate uridylyltransferase	-0.605509	0.00578869						A1A0U6_BIFAA	BAD_0548	Possible inositol monophosphatase	-0.617348	0.000767349	SYR_BIFAA	argS	Arginine--tRNA ligase	-0.639442	0.0021122	RS16_BIFAA	rpsP	Small ribosomal subunit protein bS16	-0.606543	0.00458243
A1A2L0_BIFAA	BAD_1162	Hydrolase	-0.607949	0.00676583						DEF_BIFAA	def	Peptide deformylase	-0.617669	0.00086277	A0ZZC8_BIFAA	glgP	Alpha-1,4 glucan phosphorylase	-0.646616	0.0064555	A1A2A7_BIFAA	dppD	Dipeptide transport ATP-binding protein	-0.607578	0.00102535
A1A0L1_BIFAA	prfB	Peptide chain release factor 2	-0.610045	0.0146976						GLMU_BIFAA	glmU	Bifunctional protein GlmU	-0.617714	0.0070372	PYRE_BIFAA	pyrE	Orotate phosphoribosyltransferase	-0.647091	0.00231895	A1A1V1_BIFAA	thrC	Threonine synthase	-0.608111	0.00091958
A1A3W6_BIFAA	pcnA	Probable RNA nucleotidyltransferase	-0.610542	0.00644108						A1A0Z1_BIFAA	sdhA	succinate dehydrogenase	-0.619448	0.00181318	A1A2Z5_BIFAA	dapA	4-hydroxy-tetrahydrodipicolinate synthase	-0.647172	0.00358996	APT_BIFAA	apt	Adenine phosphoribosyltransferase	-0.610071	0.00052029
A1A2D3_BIFAA	murE	UDP-N-acetylmuramoylalanyl-D-glutamate--2,6-diaminopimelate ligase	-0.612124	0.00290247						A1A2D0_BIFAA	BAD_1082	Aldose 1-epimerase	-0.623379	0.00567645	RS19_BIFAA	rpsS	Small ribosomal subunit protein uS19	-0.648316	0.00294332	A0ZZC8_BIFAA	glgP	Alpha-1,4 glucan phosphorylase	-0.612743	0.00844768
A1A3B9_BIFAA	BAD_1421	Uncharacterized protein	-0.613147	0.0185582						A1A1W0_BIFAA	BAD_0912	GCN5-related N-acetyltransferase-like domain-containing protein	-0.624763	0.00477453	SYS_BIFAA	serS	Serine--tRNA ligase	-0.65115	0.00649326	A1A3G2_BIFAA	clpB	Chaperone protein ClpB	-0.614384	0.000538086
A1A146_BIFAA	BAD_0648	Possible exopolyphosphatase-like protein	-0.615336	0.00459776						A1A0U1_BIFAA	BAD_0543	Possible alpha beta hydrolase	-0.625856	0.00157537	HIS1_BIFAA	hisG	ATP phosphoribosyltransferase	-0.651753	0.000753975	A1A1E9_BIFAA	glgA	Possible glycosyltransferase	-0.616144	0.000928435
A1A0G2_BIFAA	tesB	Acyl-CoA thioesterase II	-0.618636	0.0124187						A1A322_BIFAA	BAD_1324	UPF0237 protein BAD_1324	-0.628259	0.0191216	CARB_BIFAA	carB	Carbamoyl-phosphate synthase large chain	-0.663102	0.000893719	A1A0A5_BIFAA	ribF	Riboflavin kinase	-0.616703	0.00041621
A1A0Z6_BIFAA	cysD	O-acetylhomoserine (Thiol)-lyase	-0.625264	0.0471133						A1A1E1_BIFAA	ilvE	branched-chain-amino-acid transaminase	-0.629892	0.00106064	A1A1W1_BIFAA	BAD_0913	Helicase	-0.663505	0.0143446	A0ZZA4_BIFAA	gyrA	DNA gyrase subunit A	-0.617481	0.00295488
A1A1H4_BIFAA	icd1	Isocitrate dehydrogenase [NADP]	-0.633315	0.0042811						MIAB_BIFAA	miaB	tRNA-2-methylthio-N(6)-dimethylallyladenosine synthase	-0.631233	0.00230831	GLGC_BIFAA	glgC	Glucose-1-phosphate adenylyltransferase	-0.669345	0.00224368	A1A3F3_BIFAA	BAD_1455	Amine oxidase domain-containing protein	-0.618051	0.000436566
A1A1W1_BIFAA	BAD_0913	Helicase	-0.63337	0.00850989						A1A1G0_BIFAA	pyrF	Orotidine 5'-phosphate decarboxylase	-0.63159	0.00219268	A1A3K6_BIFAA	rmlCD	dTDP-4-dehydrorhamnose reductase	-0.669772	0.00813297	A1A1L8_BIFAA	BAD_0820	Probable hydrolase or phosphatase	-0.618086	0.00852291
A1A0M1_BIFAA	glmS	Glutamine--fructose-6-phosphate aminotransferase [isomerizing]	-0.633669	0.0121299						A1A146_BIFAA	BAD_0648	Possible exopolyphosphatase-like protein	-0.632518	0.0025255	A1A2B7_BIFAA	bipA	50S ribosomal subunit assembly factor BipA	-0.669829	0.0154922	A1A2Y0_BIFAA	kpn2kIR	Restriction endonuclease RKpn2kI	-0.618237	0.00112256
A1A0Y5_BIFAA	clp1	ATP-dependent Clp protease proteolytic subunit	-0.633934	0.00716418						A0ZZA4_BIFAA	gyrA	DNA gyrase subunit A	-0.638215	0.0112477	A1A165_BIFAA	glgB	1,4-alpha-glucan branching enzyme GlgB	-0.670831	0.0114576	HIS1_BIFAA	hisG	ATP phosphoribosyltransferase	-0.622705	0.000662825
A0ZZR5_BIFAA	BAD_0167	YbhB/YbcL family Raf kinase inhibitor-like protein	-0.639334	0.00900123						A0ZZP0_BIFAA	BAD_0142	Uncharacterized protein	-0.639265	0.00480223	A1A0R4_BIFAA	purK	N5-carboxyaminoimidazole ribonucleotide synthase	-0.673482	0.00679198	A1A0D6_BIFAA	thyA	Thymidylate synthase	-0.626218	0.000449714
A0ZZW0_BIFAA	cysS	Cysteine--tRNA ligase	-0.644263	0.00742336						A1A1C3_BIFAA	pntA	NAD(P) transhydrogenase subunit alpha part 1	-0.640221	0.0029228	RL11_BIFAA	rplK	Large ribosomal subunit protein uL11	-0.682695	0.00260667	A1A1K6_BIFAA	sucC	Succinate--CoA ligase [ADP-forming] subunit beta	-0.626391	0.00150842
LEUC_BIFAA	leuC	3-isopropylmalate dehydratase large subunit	-0.651332	0.00332097						PURA_BIFAA	purA	Adenylosuccinate synthetase	-0.641659	0.0143821	A1A0D4_BIFAA	BAD_0386	Widely conserved protein in universal stress protein family	-0.692244	0.00511278	A1A1W6_BIFAA	argH	Argininosuccinate lyase	-0.627031	0.00161096
PROA_BIFAA	proA	Gamma-glutamyl phosphate reductase	-0.651452	0.00237942						A1A0S1_BIFAA	purQ_purL	Phosphoribosylformylglycinamidine synthase	-0.642716	0.00199395	A1A0C4_BIFAA	lysS	Lysine--tRNA ligase	-0.694906	0.00289228	RS15_BIFAA	rpsO	Small ribosomal subunit protein uS15	-0.62961	0.0202266
BGAL_BIFAA	bgaB	Beta-galactosidase BgaB	-0.659796	0.00244108						A1A1H4_BIFAA	icd1	Isocitrate dehydrogenase [NADP]	-0.643385	0.00198505	A1A0Z6_BIFAA	cysD	O-acetylhomoserine (Thiol)-lyase	-0.696147	0.0404377	A0ZZL5_BIFAA	murT	Lipid II isoglutaminyl synthase (glutamine-hydrolyzing) subunit MurT	-0.630853	0.000446984
A1A242_BIFAA	nadE	NH(3)-dependent NAD(+) synthetase	-0.662131	0.00242899						A1A1W1_BIFAA	BAD_0913	Helicase	-0.645635	0.0124664	A1A0G9_BIFAA	BAD_0421	O-acetylhomoserine (Thiol)-lyase	-0.701727	0.00244193	A0ZZI7_BIFAA	thiG	Thiazole synthase	-0.632933	0.00217254
A1A3E5_BIFAA	BAD_1447	Possible transcriptional regulatory protein with low similarity to response regulators	-0.663044	0.00134995						A1A2L0_BIFAA	BAD_1162	Hydrolase	-0.646193	0.0031147	A1A2R3_BIFAA	nrdG	Anaerobic ribonucleoside-triphosphate reductase activating protein	-0.706591	0.00389077	A0ZZN7_BIFAA	askA	Aspartokinase	-0.636561	0.000439097
A1A2R3_BIFAA	nrdG	Anaerobic ribonucleoside-triphosphate reductase activating protein	-0.663141	0.00808851						HIS2_BIFAA	hisE	Phosphoribosyl-ATP pyrophosphatase	-0.646554	0.00406591	A1A3B4_BIFAA	thrA	Homoserine dehydrogenase	-0.712521	0.00111435	A1A146_BIFAA	BAD_0648	Possible exopolyphosphatase-like protein	-0.641354	0.000706981
SECA_BIFAA	secA	Protein translocase subunit SecA	-0.664856	0.00619915						A1A201_BIFAA	BAD_0953	Tetratricopeptide repeat protein	-0.648331	0.00190039	RL10_BIFAA	rplJ	Large ribosomal subunit protein uL10	-0.714901	0.0025828	RS18_BIFAA	rpsR	Small ribosomal subunit protein bS18	-0.64229	0.00096339
MURC_BIFAA	murC	UDP-N-acetylmuramate--L-alanine ligase	-0.666554	0.00323965						PROA_BIFAA	proA	Gamma-glutamyl phosphate reductase	-0.650182	0.000764264	A0ZZR5_BIFAA	BAD_0167	YbhB/YbcL family Raf kinase inhibitor-like protein	-0.715667	0.0132808	A1A2L0_BIFAA	BAD_1162	Hydrolase	-0.645987	0.00139743
A1A0G0_BIFAA	sulD	Bifunctional folate synthesis protein	-0.666949	0.00283238						A0ZZU4_BIFAA	BAD_0196	Aminotransferase	-0.650507	0.00274556	A1A0C6_BIFAA	gpm	2,3-bisphosphoglycerate-dependent phosphoglycerate mutase	-0.7181	0.0030485	A1A2C9_BIFAA	ispH	4-hydroxy-3-methylbut-2-enyl diphosphate reductase	-0.647441	0.00044147
A1A3G2_BIFAA	clpB	Chaperone protein ClpB	-0.668955	0.00215725						RS16_BIFAA	rpsP	Small ribosomal subunit protein bS16	-0.652676	0.00443363	A1A090_BIFAA	adk	Adenylate kinase	-0.723602	0.0184937	A1A134_BIFAA	BAD_0636	DUF3737 family protein	-0.64878	0.0014681
ATPG_BIFAA	atpG	ATP synthase gamma chain	-0.670542	0.00300022						A1A0X2_BIFAA	BAD_0574	DUF349 domain-containing protein	-0.654198	0.00737009	SECA_BIFAA	secA	Protein translocase subunit SecA	-0.723912	0.00217919	A1A3N9_BIFAA	BAD_1541	HAD family hydrolase	-0.650193	0.0275548
A1A259_BIFAA	hrdB	RNA polymerase sigma factor SigA	-0.671278	0.00961192						A1A3B5_BIFAA	lysA	Diaminopimelate decarboxylase	-0.658724	0.00204164	A1A3K5_BIFAA	rmlB1	dTDP-glucose 4,6-dehydratase	-0.725153	0.0120232	A1A1G2_BIFAA	pyrD	Dihydroorotate dehydrogenase	-0.655374	0.00553751
A1A3U0_BIFAA	BAD_1592	DUF4032 domain-containing protein	-0.672621	0.00211463						A1A1K6_BIFAA	sucC	Succinate--CoA ligase [ADP-forming] subunit beta	-0.659559	0.0019162	A1A3K4_BIFAA	BAD_1506	Nucleoside-diphosphate-sugar epimerases-like	-0.725859	0.0236928	A1A1C3_BIFAA	pntA	NAD(P) transhydrogenase subunit alpha part 1	-0.655742	0.000813903
A0ZZR8_BIFAA	BAD_0170	4-oxalocrotonate tautomerase	-0.673976	0.0269597						RL10_BIFAA	rplJ	Large ribosomal subunit protein uL10	-0.659733	0.00217357	A1A1B3_BIFAA	BAD_0715	MIP18 family-like domain-containing protein	-0.726187	0.00141539	A1A2C4_BIFAA	infC	Translation initiation factor IF-3	-0.658556	0.0210301
A0ZZA4_BIFAA	gyrA	DNA gyrase subunit A	-0.678714	0.00125249						AROC_BIFAA	aroC	Chorismate synthase	-0.662732	0.00175212	A1A184_BIFAA	guaA	GMP synthase [glutamine-hydrolyzing]	-0.72649	0.000509216	A1A0R9_BIFAA	purF	Amidophosphoribosyltransferase	-0.660202	0.00072783
A1A2I4_BIFAA	ftsZ	Cell division protein FtsZ	-0.684377	0.0138898						A0ZZR8_BIFAA	BAD_0170	4-oxalocrotonate tautomerase	-0.664013	0.0155615	A1A1Q1_BIFAA	yxjG_1	Cobalamin-independent methionine synthase MetE C-terminal/archaeal domain-containing protein	-0.731848	0.00708209	A1A3C2_BIFAA	fkbP1	Peptidyl-prolyl cis-trans isomerase	-0.660372	0.000925906
A1A0T3_BIFAA	carA	Carbamoyl-phosphate synthase small chain	-0.68483	0.00243455						A0ZZI7_BIFAA	thiG	Thiazole synthase	-0.66402	0.00206717	A1A3I2_BIFAA	prsA1	Ribose-phosphate pyrophosphokinase	-0.731944	0.000930117	A1A0Z1_BIFAA	sdhA	succinate dehydrogenase	-0.660652	0.00072231
A0ZZC5_BIFAA	trpS	tryptophan--tRNA ligase	-0.689377	0.00554789						A1A3I1_BIFAA	rpsF	30S ribosomal protein S6	-0.669289	0.0244197	SYM_BIFAA	metG	Methionine--tRNA ligase	-0.733279	0.00169006	A1A0G2_BIFAA	tesB	Acyl-CoA thioesterase II	-0.662058	0.00221616
AROC_BIFAA	aroC	Chorismate synthase	-0.6923	0.00142999						A1A1G1_BIFAA	pyrK	Probable dihydroorotate dehydrogenase electron transfer subunit	-0.671081	0.00214234	A0ZZM1_BIFAA	BAD_0123	Possible phosphodiesterase	-0.733393	0.00103379	A1A2D0_BIFAA	BAD_1082	Aldose 1-epimerase	-0.662416	0.00160674
SYS_BIFAA	serS	Serine--tRNA ligase	-0.698966	0.00390684						A0ZZW0_BIFAA	cysS	Cysteine--tRNA ligase	-0.671931	0.00103833	A1A1F8_BIFAA	pyrI	Aspartate carbamoyltransferase regulatory chain	-0.734953	0.00303805	A1A0S1_BIFAA	purQ_purL	Phosphoribosylformylglycinamidine synthase	-0.662813	0.00110568
A1A3B5_BIFAA	lysA	Diaminopimelate decarboxylase	-0.700654	0.00333139						RS18_BIFAA	rpsR	Small ribosomal subunit protein bS18	-0.67257	0.00243639	SYL_BIFAA	leuS	Leucine--tRNA ligase	-0.735681	0.00125601	A1A177_BIFAA	BAD_0679	Two-component system response regulator	-0.662952	0.0153973
MIAB_BIFAA	miaB	tRNA-2-methylthio-N(6)-dimethylallyladenosine synthase	-0.70091	0.00765247						A1A107_BIFAA	ychF	Ribosome-binding ATPase YchF	-0.675671	0.00379252	A1A2I4_BIFAA	ftsZ	Cell division protein FtsZ	-0.744988	0.00245308	PURA_BIFAA	purA	Adenylosuccinate synthetase	-0.663049	0.00448641
A1A2A5_BIFAA	BAD_1057	DUF3710 domain-containing protein	-0.701262	0.00482103						A1A0T3_BIFAA	carA	Carbamoyl-phosphate synthase small chain	-0.677857	0.00152725	A1A1K9_BIFAA	purH	Bifunctional purine biosynthesis protein PurH	-0.749574	0.00109378	BGAL_BIFAA	bgaB	Beta-galactosidase BgaB	-0.663893	0.000665954
A1A129_BIFAA	zwf2	Glucose-6-phosphate 1-dehydrogenase	-0.705254	0.00310135						RL13_BIFAA	rplM	Large ribosomal subunit protein uL13	-0.678273	0.00245356	A1A1U6_BIFAA	prsA2	Ribose-phosphate pyrophosphokinase	-0.749975	0.00100014	A1A2D4_BIFAA	BAD_1086	ATP-grasp domain-containing protein	-0.666244	0.000438573
A1A3K4_BIFAA	BAD_1506	Nucleoside-diphosphate-sugar epimerases-like	-0.705375	0.0288384						A1A259_BIFAA	hrdB	RNA polymerase sigma factor SigA	-0.679471	0.00333067	UPP_BIFAA	upp	Uracil phosphoribosyltransferase	-0.750089	0.0101207	A1A2A3_BIFAA	BAD_1055	Hypothetical RNA methyltransferase	-0.669384	0.000285005
A1A1G2_BIFAA	pyrD	Dihydroorotate dehydrogenase	-0.708232	0.00154898						A1A0D6_BIFAA	thyA	Thymidylate synthase	-0.679855	0.00210017	RS11_BIFAA	rpsK	Small ribosomal subunit protein uS11	-0.75065	0.0408814	GLGC_BIFAA	glgC	Glucose-1-phosphate adenylyltransferase	-0.67129	0.00332364
RL28_BIFAA	rpmB	Large ribosomal subunit protein bL28	-0.723556	0.015905						A1A394_BIFAA	BAD_1396	Dehydrogenase or reductase protein	-0.684914	0.00140588	A1A2N5_BIFAA	ileS	Isoleucine--tRNA ligase	-0.751868	0.00579234	A1A1K7_BIFAA	sucD	Succinate--CoA ligase [ADP-forming] subunit alpha	-0.671657	0.000669835
SYP_BIFAA	proS	Proline--tRNA ligase	-0.724658	0.00146381						RL16_BIFAA	rplP	Large ribosomal subunit protein uL16	-0.685637	0.00823296	A1A0V0_BIFAA	hup	DNA-binding protein HB1	-0.754289	0.00732624	A1A3U0_BIFAA	BAD_1592	DUF4032 domain-containing protein	-0.672372	0.00161407
A1A1A9_BIFAA	BAD_0711	Possible ABC transporter component	-0.72585	0.0332999						A1A0R9_BIFAA	purF	Amidophosphoribosyltransferase	-0.685732	0.00311598	A1A1X5_BIFAA	pheT	Phenylalanine--tRNA ligase beta subunit	-0.758479	0.00191428	A1A394_BIFAA	BAD_1396	Dehydrogenase or reductase protein	-0.67385	0.000622671
A1A1H5_BIFAA	BAD_0777	GMP reductase	-0.734351	0.0053232						A1A2C4_BIFAA	infC	Translation initiation factor IF-3	-0.689248	0.0273575	RS12_BIFAA	rpsL	Small ribosomal subunit protein uS12	-0.762332	0.00104821	A1A2A5_BIFAA	BAD_1057	DUF3710 domain-containing protein	-0.678675	0.000640947
A1A1C3_BIFAA	pntA	NAD(P) transhydrogenase subunit alpha part 1	-0.742635	0.00201716						GLGC_BIFAA	glgC	Glucose-1-phosphate adenylyltransferase	-0.703904	0.00192591	A0ZZC2_BIFAA	BAD_0024	Phosphoenolpyruvate carboxylase	-0.763301	0.000620392	A1A3B5_BIFAA	lysA	Diaminopimelate decarboxylase	-0.680994	0.000510291
A0ZZM1_BIFAA	BAD_0123	Possible phosphodiesterase	-0.743724	0.00572696						A0ZZM1_BIFAA	BAD_0123	Possible phosphodiesterase	-0.705553	0.00192218	A1A3F5_BIFAA	gatB	Aspartyl/glutamyl-tRNA(Asn/Gln) amidotransferase subunit B	-0.764086	0.0049293	A1A3I2_BIFAA	prsA1	Ribose-phosphate pyrophosphokinase	-0.68183	0.000554224
HIS1_BIFAA	hisG	ATP phosphoribosyltransferase	-0.759715	0.00139093						APT_BIFAA	apt	Adenine phosphoribosyltransferase	-0.711255	0.00141912	A1A1A9_BIFAA	BAD_0711	Possible ABC transporter component	-0.766915	0.0266731	A1A0U1_BIFAA	BAD_0543	Possible alpha beta hydrolase	-0.683078	0.000468344
A0ZZA3_BIFAA	gyrB	DNA gyrase subunit B	-0.760562	0.00564268						A1A3F4_BIFAA	BAD_1456	Possible acetyltransferase	-0.71338	0.000714999	A1A0W6_BIFAA	BAD_0568	Response regulator of two-component system	-0.772	0.00559256	A0ZZW0_BIFAA	cysS	Cysteine--tRNA ligase	-0.685694	0.000544947
A1A2Z5_BIFAA	dapA	4-hydroxy-tetrahydrodipicolinate synthase	-0.762952	0.00443202						A0ZZC5_BIFAA	trpS	tryptophan--tRNA ligase	-0.715441	0.00164217	RL20_BIFAA	rplT	Large ribosomal subunit protein bL20	-0.775773	0.0187209	A1A1K0_BIFAA	BAD_0802	Probable transcriptional regulatory protein BAD_0802	-0.691018	0.0047725
A1A322_BIFAA	BAD_1324	UPF0237 protein BAD_1324	-0.772129	0.0449206						A1A0C8_BIFAA	BAD_0380	Phosphate-specific transport system accessory protein PhoU	-0.722293	0.00132439	SYFA_BIFAA	pheS	Phenylalanine--tRNA ligase alpha subunit	-0.781706	0.00268769	A1A1F8_BIFAA	pyrI	Aspartate carbamoyltransferase regulatory chain	-0.692456	0.00168471
A1A2Y0_BIFAA	kpn2kIR	Restriction endonuclease RKpn2kI	-0.772143	0.0015931						A1A0M1_BIFAA	glmS	Glutamine--fructose-6-phosphate aminotransferase [isomerizing]	-0.7273	0.00106214	A1A3F9_BIFAA	BAD_1461	Orotate phosphoribosyltransferase	-0.781913	0.00688942	A0ZZR5_BIFAA	BAD_0167	YbhB/YbcL family Raf kinase inhibitor-like protein	-0.700667	0.00210559
A1A2C9_BIFAA	ispH	4-hydroxy-3-methylbut-2-enyl diphosphate reductase	-0.773807	0.00124933						RS12_BIFAA	rpsL	Small ribosomal subunit protein uS12	-0.731455	0.0206445	A1A2R2_BIFAA	yxcA	Activase	-0.783466	0.00151408	WHIA_BIFAA	whiA	Probable cell division protein WhiA	-0.701969	0.00415394
A1A0S1_BIFAA	purQ_purL	Phosphoribosylformylglycinamidine synthase	-0.778953	0.00161997						A1A2C9_BIFAA	ispH	4-hydroxy-3-methylbut-2-enyl diphosphate reductase	-0.738029	0.00377134	GLMM_BIFAA	glmM	Phosphoglucosamine mutase	-0.786461	0.00565367	A1A1H5_BIFAA	BAD_0777	GMP reductase	-0.702339	0.00163807
A1A2E4_BIFAA	BAD_1096	Protein in PfkB family of sugar kinases	-0.78328	0.0150043						RL24_BIFAA	rplX	Large ribosomal subunit protein uL24	-0.739075	0.0489521	RS9_BIFAA	rpsI	Small ribosomal subunit protein uS9	-0.787986	0.0348277	A1A2E6_BIFAA	BAD_1098	Pyridoxamine 5'-phosphate oxidase putative domain-containing protein	-0.703831	0.0208057
A1A186_BIFAA	pta	phosphate acetyltransferase	-0.783752	0.00323269						A1A3U0_BIFAA	BAD_1592	DUF4032 domain-containing protein	-0.743656	0.00211799	Y1323_BIFAA	BAD_1323	UPF0210 protein BAD_1323	-0.799667	0.0020697	XPT_BIFAA	xpt	Xanthine phosphoribosyltransferase	-0.707779	0.00168837
SYA_BIFAA	alaS	Alanine--tRNA ligase	-0.783881	0.00950432						HIS1_BIFAA	hisG	ATP phosphoribosyltransferase	-0.744759	0.000898056	RL22_BIFAA	rplV	Large ribosomal subunit protein uL22	-0.805209	0.0176098	A1A1W0_BIFAA	BAD_0912	GCN5-related N-acetyltransferase-like domain-containing protein	-0.70987	0.000398407
A1A0G9_BIFAA	BAD_0421	O-acetylhomoserine (Thiol)-lyase	-0.78762	0.00214717						A1A1B7_BIFAA	BAD_0719	HIT domain-containing protein	-0.746533	0.00237888	RS10_BIFAA	rpsJ	Small ribosomal subunit protein uS10	-0.810497	0.0306438	A1A120_BIFAA	BAD_0622	Short-chain dehydrogenase	-0.71351	0.00396988
A1A1B3_BIFAA	BAD_0715	MIP18 family-like domain-containing protein	-0.792585	0.00219233						A1A348_BIFAA	BAD_1350	G5 domain-containing protein	-0.747322	0.015197	A1A322_BIFAA	BAD_1324	UPF0237 protein BAD_1324	-0.811388	0.0141995	RL13_BIFAA	rplM	Large ribosomal subunit protein uL13	-0.714924	0.00330611
GLMM_BIFAA	glmM	Phosphoglucosamine mutase	-0.79332	0.0114706						A1A2K2_BIFAA	uppS	Isoprenyl transferase	-0.750242	0.000816763	A1A1J8_BIFAA	thrS	Threonine--tRNA ligase	-0.813081	0.00246258	A1A2K2_BIFAA	uppS	Isoprenyl transferase	-0.715441	0.000611829
A1A0R4_BIFAA	purK	N5-carboxyaminoimidazole ribonucleotide synthase	-0.797026	0.00185333						XPT_BIFAA	xpt	Xanthine phosphoribosyltransferase	-0.751975	0.0021425	RS14Z_BIFAA	rpsZ	Small ribosomal subunit protein uS14	-0.813373	0.00247823	A0ZZT0_BIFAA	BAD_0182	Dihydroorotate dehydrogenase domain-containing protein	-0.715701	0.00358768
A1A1W6_BIFAA	argH	Argininosuccinate lyase	-0.808637	0.00206378						A1A0L1_BIFAA	prfB	Peptide chain release factor 2	-0.752251	0.0101388	A1A0X3_BIFAA	hisS	Histidine--tRNA ligase	-0.816785	0.000948609	A1A0C4_BIFAA	lysS	Lysine--tRNA ligase	-0.717724	0.000572795
A1A2B7_BIFAA	bipA	50S ribosomal subunit assembly factor BipA	-0.817235	0.00784835						A1A134_BIFAA	BAD_0636	DUF3737 family protein	-0.765688	0.00398607	A1A0G3_BIFAA	ettA	Energy-dependent translational throttle protein EttA	-0.818006	0.00295684	GLMU_BIFAA	glmU	Bifunctional protein GlmU	-0.719112	0.00125304
A1A1E1_BIFAA	ilvE	branched-chain-amino-acid transaminase	-0.819389	0.00306757						A0ZZA3_BIFAA	gyrB	DNA gyrase subunit B	-0.767229	0.00249804	ATPG_BIFAA	atpG	ATP synthase gamma chain	-0.827081	0.00190978	A0ZZU4_BIFAA	BAD_0196	Aminotransferase	-0.729796	0.000713362
A1A0R7_BIFAA	purD	Phosphoribosylamine--glycine ligase	-0.829459	0.00736625						A1A129_BIFAA	zwf2	Glucose-6-phosphate 1-dehydrogenase	-0.768232	0.0019521	A1A126_BIFAA	gnt	6-phosphogluconate dehydrogenase, decarboxylating	-0.83974	0.00273836	A1A0L1_BIFAA	prfB	Peptide chain release factor 2	-0.73586	0.00317984
A1A1X0_BIFAA	argD	Acetylornithine aminotransferase	-0.830199	0.00138909						A0ZZS2_BIFAA	BAD_0174	Uncharacterized protein	-0.770642	0.00182327	A1A3E8_BIFAA	valS	Valine--tRNA ligase	-0.842349	0.00118338	A1A3F4_BIFAA	BAD_1456	Possible acetyltransferase	-0.743983	0.000536253
APT_BIFAA	apt	Adenine phosphoribosyltransferase	-0.830267	0.00885972						A1A1H5_BIFAA	BAD_0777	GMP reductase	-0.771916	0.00219099	A0ZZF9_BIFAA	fprA	Probable ferredoxin/ferredoxin-NADP reductase	-0.842946	0.00072185	A1A1B3_BIFAA	BAD_0715	MIP18 family-like domain-containing protein	-0.752324	0.000560711
A0ZZS2_BIFAA	BAD_0174	Uncharacterized protein	-0.83769	0.0092008						RS8_BIFAA	rpsH	Small ribosomal subunit protein uS8	-0.775927	0.00545606	A1A002_BIFAA	BAD_0254	biotin carboxylase	-0.847006	0.00118463	RS8_BIFAA	rpsH	Small ribosomal subunit protein uS8	-0.757373	0.00502329
A1A0R9_BIFAA	purF	Amidophosphoribosyltransferase	-0.839398	0.00218466						SYP_BIFAA	proS	Proline--tRNA ligase	-0.779932	0.000837521	A1A186_BIFAA	pta	phosphate acetyltransferase	-0.848121	0.000797521	A1A1J1_BIFAA	rpe	Ribulose-phosphate 3-epimerase	-0.762025	0.00205496
RL20_BIFAA	rplT	Large ribosomal subunit protein bL20	-0.840619	0.0218448						A0ZZC8_BIFAA	glgP	Alpha-1,4 glucan phosphorylase	-0.782226	0.00929701	A0ZZM5_BIFAA	ppk	Polyphosphate kinase	-0.851041	0.00047372	A1A0M1_BIFAA	glmS	Glutamine--fructose-6-phosphate aminotransferase [isomerizing]	-0.764387	0.000512686
A1A0C8_BIFAA	BAD_0380	Phosphate-specific transport system accessory protein PhoU	-0.845084	0.00543938						A1A2B7_BIFAA	bipA	50S ribosomal subunit assembly factor BipA	-0.797622	0.00906466	A1A1Z5_BIFAA	BAD_0947	Widely conserved protein in peptidase or deacetlylase family	-0.854398	0.00317747	A1A090_BIFAA	adk	Adenylate kinase	-0.768711	0.00312833
SYR_BIFAA	argS	Arginine--tRNA ligase	-0.845402	0.00130858						A1A330_BIFAA	galT1	UDP-glucose--hexose-1-phosphate uridylyltransferase	-0.798708	0.000814778	A1A3U1_BIFAA	msiK	ATP binding protein of ABC transporter for sugars	-0.857679	0.00643474	A1A1W1_BIFAA	BAD_0913	Helicase	-0.769807	0.00415674
A1A3U1_BIFAA	msiK	ATP binding protein of ABC transporter for sugars	-0.846786	0.0154725						A1A1K7_BIFAA	sucD	Succinate--CoA ligase [ADP-forming] subunit alpha	-0.803885	0.000744913	SYY_BIFAA	tyrS	Tyrosine--tRNA ligase	-0.859007	0.000859819	A1A0T3_BIFAA	carA	Carbamoyl-phosphate synthase small chain	-0.775489	0.00170677
A1A120_BIFAA	BAD_0622	Short-chain dehydrogenase	-0.848134	0.00936021						A1A3U7_BIFAA	xylS	Alpha-xylosidase	-0.807627	0.00344041	A1A3R8_BIFAA	tdcB	threonine ammonia-lyase	-0.86338	0.000928001	A1A0R4_BIFAA	purK	N5-carboxyaminoimidazole ribonucleotide synthase	-0.777258	0.00057686
A1A002_BIFAA	BAD_0254	biotin carboxylase	-0.849147	0.00483723						A1A2Z5_BIFAA	dapA	4-hydroxy-tetrahydrodipicolinate synthase	-0.807943	0.00205882	RL4_BIFAA	rplD	Large ribosomal subunit protein uL4	-0.863923	0.00348784	A1A2I4_BIFAA	ftsZ	Cell division protein FtsZ	-0.781843	0.000803459
CARB_BIFAA	carB	Carbamoyl-phosphate synthase large chain	-0.852787	0.00119607						RS19_BIFAA	rpsS	Small ribosomal subunit protein uS19	-0.811828	0.000743235	PYRH_BIFAA	pyrH	Uridylate kinase	-0.87732	0.00739864	A1A0Y5_BIFAA	clp1	ATP-dependent Clp protease proteolytic subunit	-0.782385	0.000432973
A0ZZF5_BIFAA	degP	Possible DO serine protease	-0.870728	0.0119608						A1A1V1_BIFAA	thrC	Threonine synthase	-0.830579	0.00124232	A1A1B0_BIFAA	BAD_0712	Probable ATP binding protein of ABC transporter	-0.884614	0.000920598	A1A1U6_BIFAA	prsA2	Ribose-phosphate pyrophosphokinase	-0.783681	0.00558145
A1A0C6_BIFAA	gpm	2,3-bisphosphoglycerate-dependent phosphoglycerate mutase	-0.873503	0.0033711						A1A3N9_BIFAA	BAD_1541	HAD family hydrolase	-0.836802	0.0158224	DDL_BIFAA	ddl	D-alanine--D-alanine ligase	-0.889729	0.00720507	A1A3U7_BIFAA	xylS	Alpha-xylosidase	-0.787446	0.00172689
A1A3K5_BIFAA	rmlB1	dTDP-glucose 4,6-dehydratase	-0.875333	0.00773851						A1A0V2_BIFAA	purB	Adenylosuccinate lyase	-0.837104	0.00139278	SYE_BIFAA	gltX	Glutamate--tRNA ligase	-0.890289	0.00239445	A1A2Z5_BIFAA	dapA	4-hydroxy-tetrahydrodipicolinate synthase	-0.790692	0.000763224
UPP_BIFAA	upp	Uracil phosphoribosyltransferase	-0.875999	0.0131477						A1A0W6_BIFAA	BAD_0568	Response regulator of two-component system	-0.838045	0.00302987	A1A0B3_BIFAA	pgm	Phosphoglucomutase	-0.89485	0.00925833	A1A0V2_BIFAA	purB	Adenylosuccinate lyase	-0.795906	0.000566052
A1A3K6_BIFAA	rmlCD	dTDP-4-dehydrorhamnose reductase	-0.876332	0.00149955						A1A1K0_BIFAA	BAD_0802	Probable transcriptional regulatory protein BAD_0802	-0.838607	0.00364524	PUR5_BIFAA	purM	Phosphoribosylformylglycinamidine cyclo-ligase	-0.916791	0.000880487	A1A3F9_BIFAA	BAD_1461	Orotate phosphoribosyltransferase	-0.796448	0.00157437
Y1323_BIFAA	BAD_1323	UPF0210 protein BAD_1323	-0.876333	0.00241602						A1A3G3_BIFAA	BAD_1465	Possible 2-hydroxyhepta-2,4-diene-1,7-dioate isomerase in the fumarylacetoacetate hydrolase family	-0.839577	0.00357333	A1A3R9_BIFAA	agl	Oligo-1,6-glucosidase	-0.918748	0.0019958	TIG_BIFAA	tig	Trigger factor	-0.798044	0.010665
PUR5_BIFAA	purM	Phosphoribosylformylglycinamidine cyclo-ligase	-0.877564	0.00299918						SECA_BIFAA	secA	Protein translocase subunit SecA	-0.840822	0.000733876	A1A2I6_BIFAA	glyS	Glycine--tRNA ligase	-0.939263	0.000534445	A1A330_BIFAA	galT1	UDP-glucose--hexose-1-phosphate uridylyltransferase	-0.80194	0.000419796
A1A3U7_BIFAA	xylS	Alpha-xylosidase	-0.881901	0.0010788						A1A0V0_BIFAA	hup	DNA-binding protein HB1	-0.842831	0.0022023	PYRB_BIFAA	pyrB	Aspartate carbamoyltransferase	-0.945942	0.000539794	A0ZZQ7_BIFAA	gif	Probable UDP-galactopyranose mutase	-0.806237	0.000899978
A1A0X1_BIFAA	clpC1	Probable ATP-dependent Clp protease ATP-binding subunit	-0.889733	0.00325186						A0ZZQ7_BIFAA	gif	Probable UDP-galactopyranose mutase	-0.848681	0.00198736	A0ZZP3_BIFAA	leuA	2-isopropylmalate synthase	-0.94794	0.00117599	A1A0Y6_BIFAA	clpP	ATP-dependent Clp protease proteolytic subunit	-0.809807	0.00198652
A1A3F5_BIFAA	gatB	Aspartyl/glutamyl-tRNA(Asn/Gln) amidotransferase subunit B	-0.896938	0.0104735						RRF_BIFAA	frr	Ribosome-recycling factor	-0.858005	0.00880261	RPOA_BIFAA	rpoA	DNA-directed RNA polymerase subunit alpha	-0.951872	0.0278682	RL24_BIFAA	rplX	Large ribosomal subunit protein uL24	-0.81061	0.0269705
A1A2N5_BIFAA	ileS	Isoleucine--tRNA ligase	-0.900131	0.00464054						RS10_BIFAA	rpsJ	Small ribosomal subunit protein uS10	-0.863175	0.00275516	A0ZZI0_BIFAA	ilvC1	Ketol-acid reductoisomerase (NADP(+))	-0.957007	0.00273342	RL18_BIFAA	rplR	Large ribosomal subunit protein uL18	-0.811528	0.0227202
A0ZZQ7_BIFAA	gif	Probable UDP-galactopyranose mutase	-0.903625	0.0124503						A1A1B3_BIFAA	BAD_0715	MIP18 family-like domain-containing protein	-0.863187	0.00088153	A1A0A1_BIFAA	nusA	Transcription termination/antitermination protein NusA	-0.957548	0.00255761	RL14_BIFAA	rplN	Large ribosomal subunit protein uL14	-0.813801	0.020345
PYRH_BIFAA	pyrH	Uridylate kinase	-0.904657	0.00785607						A1A0R4_BIFAA	purK	N5-carboxyaminoimidazole ribonucleotide synthase	-0.864032	0.000633534	PUR7_BIFAA	purC	Phosphoribosylaminoimidazole-succinocarboxamide synthase	-0.960368	0.00359683	A1A2B7_BIFAA	bipA	50S ribosomal subunit assembly factor BipA	-0.815934	0.0037922
SYL_BIFAA	leuS	Leucine--tRNA ligase	-0.915247	0.00145185						A1A3B4_BIFAA	thrA	Homoserine dehydrogenase	-0.864442	0.00152007	RS2_BIFAA	rpsB	Small ribosomal subunit protein uS2	-0.971257	0.0197949	A1A348_BIFAA	BAD_1350	G5 domain-containing protein	-0.818917	0.00747706
A1A2R2_BIFAA	yxcA	Activase	-0.915904	0.00214573						A1A0D4_BIFAA	BAD_0386	Widely conserved protein in universal stress protein family	-0.866225	0.00102544	ATPA_BIFAA	atpA	ATP synthase subunit alpha	-0.972251	0.0036807	SYY_BIFAA	tyrS	Tyrosine--tRNA ligase	-0.823889	0.000451888
A1A3B4_BIFAA	thrA	Homoserine dehydrogenase	-0.920501	0.00114791						RL22_BIFAA	rplV	Large ribosomal subunit protein uL22	-0.868935	0.0132842	RS5_BIFAA	rpsE	Small ribosomal subunit protein uS5	-0.97324	0.0287013	A0ZZM1_BIFAA	BAD_0123	Possible phosphodiesterase	-0.825543	0.000355519
PYRE_BIFAA	pyrE	Orotate phosphoribosyltransferase	-0.935132	0.00315846						RL20_BIFAA	rplT	Large ribosomal subunit protein bL20	-0.873364	0.0175209	A1A1X7_BIFAA	BAD_0929	Possible rRNA methylase	-0.97781	0.000995459	A1A0X1_BIFAA	clpC1	Probable ATP-dependent Clp protease ATP-binding subunit	-0.827921	0.0029098
A0ZZC8_BIFAA	glgP	Alpha-1,4 glucan phosphorylase	-0.942916	0.00331436						A1A177_BIFAA	BAD_0679	Two-component system response regulator	-0.874182	0.00758403	A1A1A7_BIFAA	pyrG	CTP synthase	-0.98381	0.00511006	RS12_BIFAA	rpsL	Small ribosomal subunit protein uS12	-0.828137	0.00150962
A1A1E9_BIFAA	glgA	Possible glycosyltransferase	-0.945365	0.00584176						A1A1B0_BIFAA	BAD_0712	Probable ATP binding protein of ABC transporter	-0.877243	0.000882622	A1A2J8_BIFAA	cscA	Beta-fructofuranosidase (Sucrase/invertase) possible inulinase	-0.99579	0.00276692	SYFA_BIFAA	pheS	Phenylalanine--tRNA ligase alpha subunit	-0.83663	0.00074331
A1A3R8_BIFAA	tdcB	threonine ammonia-lyase	-0.954877	0.00218911						A1A0Y6_BIFAA	clpP	ATP-dependent Clp protease proteolytic subunit	-0.878856	0.0026801	RL28_BIFAA	rpmB	Large ribosomal subunit protein bL28	-1.00129	0.00101778	A1A3B4_BIFAA	thrA	Homoserine dehydrogenase	-0.836995	0.000486384
A1A0W6_BIFAA	BAD_0568	Response regulator of two-component system	-0.955601	0.00285651						RS14Z_BIFAA	rpsZ	Small ribosomal subunit protein uS14	-0.880176	0.00248856	A1A0X4_BIFAA	aspS	Aspartate--tRNA(Asp/Asn) ligase	-1.00471	0.00218365	A1A1B0_BIFAA	BAD_0712	Probable ATP binding protein of ABC transporter	-0.846413	0.000546941
A1A3I2_BIFAA	prsA1	Ribose-phosphate pyrophosphokinase	-0.964558	0.000917991						RL11_BIFAA	rplK	Large ribosomal subunit protein uL11	-0.88044	0.000778025	PGK_BIFAA	pgk	Phosphoglycerate kinase	-1.01045	0.0470514	PYRE_BIFAA	pyrE	Orotate phosphoribosyltransferase	-0.850619	0.000632859
ATPA_BIFAA	atpA	ATP synthase subunit alpha	-0.970753	0.0107798						A1A1U6_BIFAA	prsA2	Ribose-phosphate pyrophosphokinase	-0.880688	0.00510373	ASSY_BIFAA	argG	Argininosuccinate synthase	-1.02894	0.00177591	SYM_BIFAA	metG	Methionine--tRNA ligase	-0.856369	0.000850053
A0ZZM5_BIFAA	ppk	Polyphosphate kinase	-0.970798	0.00084887						A1A2L7_BIFAA	BAD_1169	PNPLA domain-containing protein	-0.886971	0.00395382	A0ZZT3_BIFAA	gpsA	Glycerol-3-phosphate dehydrogenase [NAD(P)+]	-1.04528	0.000497316	A1A129_BIFAA	zwf2	Glucose-6-phosphate 1-dehydrogenase	-0.861654	0.000450007
A1A165_BIFAA	glgB	1,4-alpha-glucan branching enzyme GlgB	-0.982632	0.00776434						A1A0X1_BIFAA	clpC1	Probable ATP-dependent Clp protease ATP-binding subunit	-0.887226	0.00769095	RS4_BIFAA	rpsD	Small ribosomal subunit protein uS4	-1.04881	0.0320634	A1A201_BIFAA	BAD_0953	Tetratricopeptide repeat protein	-0.86368	0.000441018
A0ZZC2_BIFAA	BAD_0024	Phosphoenolpyruvate carboxylase	-0.992953	0.00131507						A1A3I2_BIFAA	prsA1	Ribose-phosphate pyrophosphokinase	-0.898851	0.00119213	A1A3A7_BIFAA	fadD1	Probable long-chain-fatty acid CoA ligase	-1.04922	0.00123379	DDL_BIFAA	ddl	D-alanine--D-alanine ligase	-0.86921	0.00191138
A1A3E8_BIFAA	valS	Valine--tRNA ligase	-0.998125	0.00128319						A1A0R7_BIFAA	purD	Phosphoribosylamine--glycine ligase	-0.901669	0.00332418	A0ZZR4_BIFAA	ptsI	Phosphoenolpyruvate-protein phosphotransferase	-1.05877	0.0034451	SYR_BIFAA	argS	Arginine--tRNA ligase	-0.869356	0.000359438
SYY_BIFAA	tyrS	Tyrosine--tRNA ligase	-1.00558	0.000555554						A1A2A5_BIFAA	BAD_1057	DUF3710 domain-containing protein	-0.90327	0.000642583	A1A0D9_BIFAA	galE2	UDP-glucose 4-epimerase	-1.06047	0.00253371	SYA_BIFAA	alaS	Alanine--tRNA ligase	-0.875523	0.000447922
A1A126_BIFAA	gnt	6-phosphogluconate dehydrogenase, decarboxylating	-1.02895	0.00159811						SYA_BIFAA	alaS	Alanine--tRNA ligase	-0.90691	0.000657324	A1A329_BIFAA	galK	Galactokinase	-1.1103	0.00231169	A1A0G9_BIFAA	BAD_0421	O-acetylhomoserine (Thiol)-lyase	-0.877069	0.000577035
A1A0V2_BIFAA	purB	Adenylosuccinate lyase	-1.03087	0.00332844						A1A149_BIFAA	fkbP	Peptidyl-prolyl cis-trans isomerase	-0.908852	0.000882304	RL3_BIFAA	rplC	Large ribosomal subunit protein uL3	-1.12049	0.0277598	RL16_BIFAA	rplP	Large ribosomal subunit protein uL16	-0.878825	0.000495324
A1A1K9_BIFAA	purH	Bifunctional purine biosynthesis protein PurH	-1.03786	0.00276683						A1A3K6_BIFAA	rmlCD	dTDP-4-dehydrorhamnose reductase	-0.91029	0.000771462	PNP_BIFAA	pnp	Polyribonucleotide nucleotidyltransferase	-1.12813	0.000816266	A1A0R7_BIFAA	purD	Phosphoribosylamine--glycine ligase	-0.880164	0.00110982
A1A2J8_BIFAA	cscA	Beta-fructofuranosidase (Sucrase/invertase) possible inulinase	-1.04173	0.0113343						SYR_BIFAA	argS	Arginine--tRNA ligase	-0.912623	0.000777747	A1A3F6_BIFAA	gatA	Glutamyl-tRNA(Gln) amidotransferase subunit A	-1.13588	0.000832505	SECA_BIFAA	secA	Protein translocase subunit SecA	-0.885993	0.000312317
A1A1V1_BIFAA	thrC	Threonine synthase	-1.05102	0.00136999						A0ZZM5_BIFAA	ppk	Polyphosphate kinase	-0.916727	0.000770926	SUCP_BIFAA	sucP	Sucrose phosphorylase	-1.15083	0.00267212	CARB_BIFAA	carB	Carbamoyl-phosphate synthase large chain	-0.888885	0.000425051
A1A1J8_BIFAA	thrS	Threonine--tRNA ligase	-1.05323	0.00143651						ATPG_BIFAA	atpG	ATP synthase gamma chain	-0.918711	0.000878052	A0ZZZ2_BIFAA	aspC	Aminotransferase	-1.17737	0.000373735	A1A2L7_BIFAA	BAD_1169	PNPLA domain-containing protein	-0.891152	0.00145728
SYFA_BIFAA	pheS	Phenylalanine--tRNA ligase alpha subunit	-1.06194	0.00237012						A1A0G9_BIFAA	BAD_0421	O-acetylhomoserine (Thiol)-lyase	-0.928999	0.000904114	ATPB_BIFAA	atpD	ATP synthase subunit beta	-1.18018	0.000523724	A1A2D7_BIFAA	pepP	Xaa-Pro aminopeptidase	-0.893397	0.00274165
A1A1X5_BIFAA	pheT	Phenylalanine--tRNA ligase beta subunit	-1.07759	0.0012504						A1A2R2_BIFAA	yxcA	Activase	-0.930061	0.000766867	A0ZZN9_BIFAA	asd	Aspartate-semialdehyde dehydrogenase	-1.19326	0.00175132	A1A1X7_BIFAA	BAD_0929	Possible rRNA methylase	-0.893727	0.00133252
A1A2I6_BIFAA	glyS	Glycine--tRNA ligase	-1.07923	0.000555153						CARB_BIFAA	carB	Carbamoyl-phosphate synthase large chain	-0.939051	0.00102642	A1A205_BIFAA	ppgK	Similar to Mycobacterium tuberculosis polyphosphate glucokinase	-1.19833	0.012037	GLMM_BIFAA	glmM	Phosphoglucosamine mutase	-0.895065	0.00174486
ASSY_BIFAA	argG	Argininosuccinate synthase	-1.0848	0.00258339						A1A2N5_BIFAA	ileS	Isoleucine--tRNA ligase	-0.939958	0.000777154	A1A2Z3_BIFAA	pepN	Aminopeptidase N	-1.20297	0.000962355	SYS_BIFAA	serS	Serine--tRNA ligase	-0.897122	0.000447623
A1A0G3_BIFAA	ettA	Energy-dependent translational throttle protein EttA	-1.08665	0.000675771						A1A0G3_BIFAA	ettA	Energy-dependent translational throttle protein EttA	-0.942164	0.00166471	A1A1A8_BIFAA	BAD_0710	Possible ABC transporter component	-1.21346	0.000506718	A1A0D4_BIFAA	BAD_0386	Widely conserved protein in universal stress protein family	-0.898466	0.000388095
A1A0A1_BIFAA	nusA	Transcription termination/antitermination protein NusA	-1.08777	0.00329185						GLMM_BIFAA	glmM	Phosphoglucosamine mutase	-0.94266	0.0020834	RL6_BIFAA	rplF	Large ribosomal subunit protein uL6	-1.22111	0.0344799	A1A1J8_BIFAA	thrS	Threonine--tRNA ligase	-0.900702	0.000996712
A1A1Z5_BIFAA	BAD_0947	Widely conserved protein in peptidase or deacetlylase family	-1.09094	0.00611053						A1A2I4_BIFAA	ftsZ	Cell division protein FtsZ	-0.943853	0.000761558	A0ZZT1_BIFAA	murA	UDP-N-acetylglucosamine 1-carboxyvinyltransferase	-1.23928	0.0025738	RL10_BIFAA	rplJ	Large ribosomal subunit protein uL10	-0.904898	0.00143281
A1A184_BIFAA	guaA	GMP synthase [glutamine-hydrolyzing]	-1.09651	0.000555874						A1A0Z6_BIFAA	cysD	O-acetylhomoserine (Thiol)-lyase	-0.946281	0.00522847	METE_BIFAA	metE	5-methyltetrahydropteroyltriglutamate--homocysteine methyltransferase	-1.24087	0.000509691	A1A0W6_BIFAA	BAD_0568	Response regulator of two-component system	-0.911781	0.00113187
SYM_BIFAA	metG	Methionine--tRNA ligase	-1.10886	0.00156127						A1A1E9_BIFAA	glgA	Possible glycosyltransferase	-0.94893	0.00357451	A0ZZQ6_BIFAA	BAD_0158	Myo-inositol-1-phosphate synthase	-1.24699	0.000504411	A1A3F5_BIFAA	gatB	Aspartyl/glutamyl-tRNA(Asn/Gln) amidotransferase subunit B	-0.914743	0.000856763
A0ZZP3_BIFAA	leuA	2-isopropylmalate synthase	-1.10966	0.00098175						A1A3F9_BIFAA	BAD_1461	Orotate phosphoribosyltransferase	-0.952299	0.00151367	RPOB_BIFAA	rpoB	DNA-directed RNA polymerase subunit beta	-1.25397	0.000959171	PUR5_BIFAA	purM	Phosphoribosylformylglycinamidine cyclo-ligase	-0.918301	0.000552937
A1A3A7_BIFAA	fadD1	Probable long-chain-fatty acid CoA ligase	-1.11515	0.00147932						PYRH_BIFAA	pyrH	Uridylate kinase	-0.952969	0.0079616	RL9_BIFAA	rplI	Large ribosomal subunit protein bL9	-1.25885	0.00295202	A1A1A9_BIFAA	BAD_0711	Possible ABC transporter component	-0.920478	0.00590492
A1A0X3_BIFAA	hisS	Histidine--tRNA ligase	-1.11904	0.00142278						A1A1A9_BIFAA	BAD_0711	Possible ABC transporter component	-0.956344	0.01156	A1A004_BIFAA	fas	Probable fatty acid synthase Fas	-1.25995	0.000923623	RS14Z_BIFAA	rpsZ	Small ribosomal subunit protein uS14	-0.921094	0.00106752
A1A3F9_BIFAA	BAD_1461	Orotate phosphoribosyltransferase	-1.12781	0.00404761						PYRE_BIFAA	pyrE	Orotate phosphoribosyltransferase	-0.960988	0.00359977	A1A1B1_BIFAA	BAD_0713	Cysteine desulfurase	-1.29702	0.000695334	UPP_BIFAA	upp	Uracil phosphoribosyltransferase	-0.921374	0.000343508
A1A329_BIFAA	galK	Galactokinase	-1.1397	0.00145188						A1A249_BIFAA	BAD_1001	Peptidyl-prolyl cis-trans isomerase	-0.965497	0.00209146	RPOC_BIFAA	rpoC	DNA-directed RNA polymerase subunit beta'	-1.30551	0.000388612	A1A2R3_BIFAA	nrdG	Anaerobic ribonucleoside-triphosphate reductase activating protein	-0.925873	0.000675429
A1A1A8_BIFAA	BAD_0710	Possible ABC transporter component	-1.14047	0.00107675						A1A120_BIFAA	BAD_0622	Short-chain dehydrogenase	-0.971657	0.00248178	A1A3S4_BIFAA	aga	alpha-galactosidase	-1.31874	0.00218606	A1A2R2_BIFAA	yxcA	Activase	-0.93284	0.000384808
RS2_BIFAA	rpsB	Small ribosomal subunit protein uS2	-1.14866	0.0469516						A1A269_BIFAA	hpf	Ribosome hibernation promoting factor	-0.974326	0.0440525	A1A3K7_BIFAA	BAD_1509	Glucose-1-phosphate thymidylyltransferase	-1.35541	0.00103592	A0ZZM5_BIFAA	ppk	Polyphosphate kinase	-0.933251	0.000283388
PUR7_BIFAA	purC	Phosphoribosylaminoimidazole-succinocarboxamide synthase	-1.15203	0.0047367						A1A002_BIFAA	BAD_0254	biotin carboxylase	-0.975566	0.000686901	A1A0N8_BIFAA	cbsSV	Cystathionine beta-synthase	-1.42157	0.00074041	A1A3K6_BIFAA	rmlCD	dTDP-4-dehydrorhamnose reductase	-0.935009	0.000286249
SYE_BIFAA	gltX	Glutamate--tRNA ligase	-1.15949	0.00109021						A1A0C4_BIFAA	lysS	Lysine--tRNA ligase	-0.975796	0.00199452	A1A020_BIFAA	pepC2	Aminopeptidase	-1.43569	0.00265844	PYRH_BIFAA	pyrH	Uridylate kinase	-0.93548	0.00390618
A0ZZF9_BIFAA	fprA	Probable ferredoxin/ferredoxin-NADP reductase	-1.16157	0.00105174						A1A2R3_BIFAA	nrdG	Anaerobic ribonucleoside-triphosphate reductase activating protein	-0.985929	0.000792369	A0ZZX9_BIFAA	pgi	Glucose-6-phosphate isomerase	-1.47299	0.001384	RS19_BIFAA	rpsS	Small ribosomal subunit protein uS19	-0.944532	0.000390358
A1A0D9_BIFAA	galE2	UDP-glucose 4-epimerase	-1.16286	0.00230432						A1A3E8_BIFAA	valS	Valine--tRNA ligase	-0.986449	0.00177643	A1A240_BIFAA	pfl	Formate acetyltransferase	-1.47501	0.00217429	A1A1Q1_BIFAA	yxjG_1	Cobalamin-independent methionine synthase MetE C-terminal/archaeal domain-containing protein	-0.945844	0.00116198
PNP_BIFAA	pnp	Polyribonucleotide nucleotidyltransferase	-1.18193	0.00100371						A1A1X7_BIFAA	BAD_0929	Possible rRNA methylase	-0.987313	0.00234425	EFG_BIFAA	fusA	Elongation factor G	-1.48544	0.000308599	Y1323_BIFAA	BAD_1323	UPF0210 protein BAD_1323	-0.955667	0.00149701
A1A1X7_BIFAA	BAD_0929	Possible rRNA methylase	-1.19067	0.00289606						SYM_BIFAA	metG	Methionine--tRNA ligase	-0.99075	0.00177487	CH60_BIFAA	groEL	Chaperonin GroEL	-1.50447	0.00396667	A1A186_BIFAA	pta	phosphate acetyltransferase	-0.959462	0.000868842
ATPB_BIFAA	atpD	ATP synthase subunit beta	-1.19994	0.00326973						A0ZZC2_BIFAA	BAD_0024	Phosphoenolpyruvate carboxylase	-0.991064	0.000818553	A0ZZR6_BIFAA	pepD	Dipeptidase	-1.51374	0.00273679	A1A0X3_BIFAA	hisS	Histidine--tRNA ligase	-0.976721	0.000593429
RS3_BIFAA	rpsC	Small ribosomal subunit protein uS3	-1.20632	0.0219061						RS11_BIFAA	rpsK	Small ribosomal subunit protein uS11	-0.99576	0.0148932	RS3_BIFAA	rpsC	Small ribosomal subunit protein uS3	-1.52327	0.00118188	PYRB_BIFAA	pyrB	Aspartate carbamoyltransferase	-0.987619	0.000733824
A1A0C4_BIFAA	lysS	Lysine--tRNA ligase	-1.21721	0.0049742						A1A3K4_BIFAA	BAD_1506	Nucleoside-diphosphate-sugar epimerases-like	-0.998727	0.000822897	RL5_BIFAA	rplE	Large ribosomal subunit protein uL5	-1.60626	0.000334321	A1A184_BIFAA	guaA	GMP synthase [glutamine-hydrolyzing]	-0.989797	0.000384132
A1A1A7_BIFAA	pyrG	CTP synthase	-1.23292	0.00343153						A1A1J8_BIFAA	thrS	Threonine--tRNA ligase	-0.999269	0.00362595	A1A176_BIFAA	pyk	Pyruvate kinase	-1.66666	0.000370012	A1A3K4_BIFAA	BAD_1506	Nucleoside-diphosphate-sugar epimerases-like	-0.992579	0.000420302
A1A1B1_BIFAA	BAD_0713	Cysteine desulfurase	-1.24518	0.000995992						A1A184_BIFAA	guaA	GMP synthase [glutamine-hydrolyzing]	-1.00414	0.00064188	A1A1M8_BIFAA	tal	Transaldolase	-1.72126	0.0109169	A1A0G3_BIFAA	ettA	Energy-dependent translational throttle protein EttA	-0.992681	0.000363375
A1A0B3_BIFAA	pgm	Phosphoglucomutase	-1.24664	0.00586321						Y1323_BIFAA	BAD_1323	UPF0210 protein BAD_1323	-1.007	0.00202523	DNAK_BIFAA	dnaK	Chaperone protein DnaK	-1.84275	0.00798953	RL11_BIFAA	rplK	Large ribosomal subunit protein uL11	-0.997483	0.00104105
PYRB_BIFAA	pyrB	Aspartate carbamoyltransferase	-1.261	0.00110145						SYFA_BIFAA	pheS	Phenylalanine--tRNA ligase alpha subunit	-1.01046	0.000761962	A0ZZR7_BIFAA	fhs	formate--tetrahydrofolate ligase	-1.85544	0.000548375	A0ZZP3_BIFAA	leuA	2-isopropylmalate synthase	-1.0031	0.000437141
A1A0N8_BIFAA	cbsSV	Cystathionine beta-synthase	-1.26443	0.00150325						A1A186_BIFAA	pta	phosphate acetyltransferase	-1.01156	0.00172015	A1A187_BIFAA	ackA	Acetate kinase	-1.85987	0.000494262	ATPG_BIFAA	atpG	ATP synthase gamma chain	-1.00536	0.000284565
A0ZZI0_BIFAA	ilvC1	Ketol-acid reductoisomerase (NADP(+))	-1.2664	0.00195367						TIG_BIFAA	tig	Trigger factor	-1.01495	0.0105788	A1A1Z1_BIFAA	glnA1	Glutamine synthetase	-1.86142	0.000380652	A0ZZC2_BIFAA	BAD_0024	Phosphoenolpyruvate carboxylase	-1.01045	0.000319097
A1A0X4_BIFAA	aspS	Aspartate--tRNA(Asp/Asn) ligase	-1.27516	0.00115494						SYY_BIFAA	tyrS	Tyrosine--tRNA ligase	-1.01564	0.000374782	A1A0J8_BIFAA	guaB	Inosine-5'-monophosphate dehydrogenase	-1.88043	0.00052026	SYL_BIFAA	leuS	Leucine--tRNA ligase	-1.01913	0.000287319
A1A3F6_BIFAA	gatA	Glutamyl-tRNA(Gln) amidotransferase subunit A	-1.29519	0.00130487						A1A3F5_BIFAA	gatB	Aspartyl/glutamyl-tRNA(Asn/Gln) amidotransferase subunit B	-1.01601	0.00133272	A1A0N9_BIFAA	metB	Cystathionine gamma-synthase	-1.90797	0.000943798	RS11_BIFAA	rpsK	Small ribosomal subunit protein uS11	-1.02185	0.00750247
A1A1U6_BIFAA	prsA2	Ribose-phosphate pyrophosphokinase	-1.30573	0.000555793						SYS_BIFAA	serS	Serine--tRNA ligase	-1.02765	0.00206792	A1A172_BIFAA	rpsA	30S ribosomal protein S1	-1.96407	0.000496196	RL22_BIFAA	rplV	Large ribosomal subunit protein uL22	-1.03286	0.00418313
RPOA_BIFAA	rpoA	DNA-directed RNA polymerase subunit alpha	-1.30691	0.010201						RL3_BIFAA	rplC	Large ribosomal subunit protein uL3	-1.0316	0.0344835	A1A2C7_BIFAA	gap	NAD-dependent glyceraldehyde-3-phosphate dehydrogenase	-1.9697	0.00192531	A1A002_BIFAA	BAD_0254	biotin carboxylase	-1.03378	0.000275509
DDL_BIFAA	ddl	D-alanine--D-alanine ligase	-1.32212	0.00406409						A1A2D7_BIFAA	pepP	Xaa-Pro aminopeptidase	-1.03454	0.00265565	A0ZZA6_BIFAA	gdhA	Glutamate dehydrogenase	-2.03571	0.00105263	A1A1X5_BIFAA	pheT	Phenylalanine--tRNA ligase beta subunit	-1.04178	0.000782546
RL5_BIFAA	rplE	Large ribosomal subunit protein uL5	-1.33684	0.00203402						A0ZZP3_BIFAA	leuA	2-isopropylmalate synthase	-1.04104	0.00140826	EFTU_BIFAA	tuf	Elongation factor Tu	-2.10101	0.00762194	A1A3E8_BIFAA	valS	Valine--tRNA ligase	-1.0435	0.000491734
A0ZZZ2_BIFAA	aspC	Aminotransferase	-1.33888	0.000974713						A1A1Q4_BIFAA	BAD_0856	Choloylglycine hydrolase	-1.04194	0.0395464	A1A2G5_BIFAA	ldh2	L-lactate dehydrogenase	-2.1725	0.0018483	A1A3K5_BIFAA	rmlB1	dTDP-glucose 4,6-dehydratase	-1.04609	0.000390748
A0ZZT3_BIFAA	gpsA	Glycerol-3-phosphate dehydrogenase [NAD(P)+]	-1.38983	0.000505506						A1A0X3_BIFAA	hisS	Histidine--tRNA ligase	-1.04223	0.000820954	A1A1M7_BIFAA	tkt	transketolase	-2.37877	0.000838195	RS9_BIFAA	rpsI	Small ribosomal subunit protein uS9	-1.04886	0.0079279
A1A3K7_BIFAA	BAD_1509	Glucose-1-phosphate thymidylyltransferase	-1.40872	0.00257695						A1A1X5_BIFAA	pheT	Phenylalanine--tRNA ligase beta subunit	-1.04312	0.0017594	ENO_BIFAA	eno	Enolase	-2.64255	0.000302195	A1A0A1_BIFAA	nusA	Transcription termination/antitermination protein NusA	-1.05735	0.00277139
A1A3R9_BIFAA	agl	Oligo-1,6-glucosidase	-1.41374	0.0010454						A1A3K5_BIFAA	rmlB1	dTDP-glucose 4,6-dehydratase	-1.05092	0.00075639	A1A2R4_BIFAA	nrdD	Anaerobic ribonucleoside triphosphate reductase	-3.09461	0.000724571	RS7_BIFAA	rpsG	Small ribosomal subunit protein uS7	-1.07303	0.00570983
A0ZZR4_BIFAA	ptsI	Phosphoenolpyruvate-protein phosphotransferase	-1.46951	0.00235467						A0ZZR5_BIFAA	BAD_0167	YbhB/YbcL family Raf kinase inhibitor-like protein	-1.06133	0.00170169	A1A185_BIFAA	BAD_0687	Fructose-6-phosphate phosphoketolase	-3.27733	0.000524985	SYE_BIFAA	gltX	Glutamate--tRNA ligase	-1.07438	0.000650771
SUCP_BIFAA	sucP	Sucrose phosphorylase	-1.48575	0.00150761						UPP_BIFAA	upp	Uracil phosphoribosyltransferase	-1.06522	0.000526012						A1A1Z5_BIFAA	BAD_0947	Widely conserved protein in peptidase or deacetlylase family	-1.08546	0.00071785
A1A004_BIFAA	fas	Probable fatty acid synthase Fas	-1.49115	0.0017916						A1A1K9_BIFAA	purH	Bifunctional purine biosynthesis protein PurH	-1.06819	0.0010485						A1A126_BIFAA	gnt	6-phosphogluconate dehydrogenase, decarboxylating	-1.09012	0.000379177
A0ZZQ6_BIFAA	BAD_0158	Myo-inositol-1-phosphate synthase	-1.49607	0.00116045						RL1_BIFAA	rplA	Large ribosomal subunit protein uL1	-1.07104	0.00944999						A1A2N5_BIFAA	ileS	Isoleucine--tRNA ligase	-1.09331	0.000305954
A1A3S4_BIFAA	aga	alpha-galactosidase	-1.49705	0.0023919						A0ZZF9_BIFAA	fprA	Probable ferredoxin/ferredoxin-NADP reductase	-1.07146	0.00246223						RL4_BIFAA	rplD	Large ribosomal subunit protein uL4	-1.09724	0.000582884
RPOB_BIFAA	rpoB	DNA-directed RNA polymerase subunit beta	-1.61395	0.000551044						A1A126_BIFAA	gnt	6-phosphogluconate dehydrogenase, decarboxylating	-1.07565	0.000707946						A1A3R8_BIFAA	tdcB	threonine ammonia-lyase	-1.09811	0.000380356
A1A176_BIFAA	pyk	Pyruvate kinase	-1.67302	0.000853469						SYL_BIFAA	leuS	Leucine--tRNA ligase	-1.07817	0.000752236						RL20_BIFAA	rplT	Large ribosomal subunit protein bL20	-1.10095	0.00696694
A0ZZN9_BIFAA	asd	Aspartate-semialdehyde dehydrogenase	-1.71091	0.00185617						PYRB_BIFAA	pyrB	Aspartate carbamoyltransferase	-1.08584	0.00160348						ASSY_BIFAA	argG	Argininosuccinate synthase	-1.10387	0.0015269
A1A2Z3_BIFAA	pepN	Aminopeptidase N	-1.73691	0.00128831						A1A165_BIFAA	glgB	1,4-alpha-glucan branching enzyme GlgB	-1.0898	0.00103245						A1A2I6_BIFAA	glyS	Glycine--tRNA ligase	-1.1061	0.000282463
RPOC_BIFAA	rpoC	DNA-directed RNA polymerase subunit beta'	-1.75151	0.000505506						A1A3A7_BIFAA	fadD1	Probable long-chain-fatty acid CoA ligase	-1.13358	0.000571173						PUR7_BIFAA	purC	Phosphoribosylaminoimidazole-succinocarboxamide synthase	-1.11509	0.000281277
DNAK_BIFAA	dnaK	Chaperone protein DnaK	-1.76083	0.0120231						DDL_BIFAA	ddl	D-alanine--D-alanine ligase	-1.13809	0.00177666						A1A269_BIFAA	hpf	Ribosome hibernation promoting factor	-1.12581	0.0195917
A1A020_BIFAA	pepC2	Aminopeptidase	-1.77309	0.000946346						A1A205_BIFAA	ppgK	Similar to Mycobacterium tuberculosis polyphosphate glucokinase	-1.13938	0.00342376						A1A165_BIFAA	glgB	1,4-alpha-glucan branching enzyme GlgB	-1.12749	0.00054759
PGK_BIFAA	pgk	Phosphoglycerate kinase	-1.78463	0.0144182						RL4_BIFAA	rplD	Large ribosomal subunit protein uL4	-1.14285	0.00186089						A1A0Z6_BIFAA	cysD	O-acetylhomoserine (Thiol)-lyase	-1.12836	0.0025941
METE_BIFAA	metE	5-methyltetrahydropteroyltriglutamate--homocysteine methyltransferase	-1.8304	0.00108367						RL28_BIFAA	rpmB	Large ribosomal subunit protein bL28	-1.15034	0.00196437						A1A1K9_BIFAA	purH	Bifunctional purine biosynthesis protein PurH	-1.12867	0.000372391
A0ZZT1_BIFAA	murA	UDP-N-acetylglucosamine 1-carboxyvinyltransferase	-1.85304	0.00150229						RPOA_BIFAA	rpoA	DNA-directed RNA polymerase subunit alpha	-1.15067	0.00769007						A0ZZF9_BIFAA	fprA	Probable ferredoxin/ferredoxin-NADP reductase	-1.13225	0.00117767
A1A240_BIFAA	pfl	Formate acetyltransferase	-1.89746	0.00176655						A1A1Q1_BIFAA	yxjG_1	Cobalamin-independent methionine synthase MetE C-terminal/archaeal domain-containing protein	-1.15186	0.00153548						RL1_BIFAA	rplA	Large ribosomal subunit protein uL1	-1.13307	0.00599539
A1A0N9_BIFAA	metB	Cystathionine gamma-synthase	-1.96666	0.00163913						ASSY_BIFAA	argG	Argininosuccinate synthase	-1.15263	0.00178731						A1A3R9_BIFAA	agl	Oligo-1,6-glucosidase	-1.13854	0.00227105
A1A1Z1_BIFAA	glnA1	Glutamine synthetase	-2.0807	0.00142962						SYE_BIFAA	gltX	Glutamate--tRNA ligase	-1.16323	0.000735806						A0ZZT3_BIFAA	gpsA	Glycerol-3-phosphate dehydrogenase [NAD(P)+]	-1.14545	0.000421348
A0ZZX9_BIFAA	pgi	Glucose-6-phosphate isomerase	-2.082	0.00198521						SUCP_BIFAA	sucP	Sucrose phosphorylase	-1.16486	0.0029856						A1A1E0_BIFAA	rplY	50S ribosomal protein L25	-1.18566	0.00884952
A0ZZR6_BIFAA	pepD	Dipeptidase	-2.13415	0.00146216						A1A1A7_BIFAA	pyrG	CTP synthase	-1.18123	0.00178721						A1A1Q4_BIFAA	BAD_0856	Choloylglycine hydrolase	-1.19627	0.00506114
A1A0J8_BIFAA	guaB	Inosine-5'-monophosphate dehydrogenase	-2.23656	0.000969786						PUR5_BIFAA	purM	Phosphoribosylformylglycinamidine cyclo-ligase	-1.19054	0.000174951						A1A3A7_BIFAA	fadD1	Probable long-chain-fatty acid CoA ligase	-1.20349	0.000132104
A0ZZA6_BIFAA	gdhA	Glutamate dehydrogenase	-2.27098	0.00137954						ATPA_BIFAA	atpA	ATP synthase subunit alpha	-1.19059	0.00157655						A0ZZI0_BIFAA	ilvC1	Ketol-acid reductoisomerase (NADP(+))	-1.21803	0.000620017
EFG_BIFAA	fusA	Elongation factor G	-2.29309	0.000505506						A1A090_BIFAA	adk	Adenylate kinase	-1.19476	0.000789869						SUCP_BIFAA	sucP	Sucrose phosphorylase	-1.22161	0.000432296
A0ZZR7_BIFAA	fhs	formate--tetrahydrofolate ligase	-2.31552	0.000668104						A1A2I6_BIFAA	glyS	Glycine--tRNA ligase	-1.19848	0.00138522						RL7_BIFAA	rplL	Large ribosomal subunit protein bL12	-1.26068	0.0289997
EFTU_BIFAA	tuf	Elongation factor Tu	-2.33634	0.00982514						A1A3R8_BIFAA	tdcB	threonine ammonia-lyase	-1.20128	0.000714806						A0ZZN9_BIFAA	asd	Aspartate-semialdehyde dehydrogenase	-1.26248	0.00170917
A1A172_BIFAA	rpsA	30S ribosomal protein S1	-2.34567	0.00117059						A0ZZT3_BIFAA	gpsA	Glycerol-3-phosphate dehydrogenase [NAD(P)+]	-1.20677	0.00143854						A1A0B3_BIFAA	pgm	Phosphoglucomutase	-1.2696	0.000534049
A1A1M7_BIFAA	tkt	transketolase	-2.36543	0.00149065						A1A1Z5_BIFAA	BAD_0947	Widely conserved protein in peptidase or deacetlylase family	-1.20865	0.00105728						A1A0C6_BIFAA	gpm	2,3-bisphosphoglycerate-dependent phosphoglycerate mutase	-1.27582	0.000399748
A1A2G5_BIFAA	ldh2	L-lactate dehydrogenase	-2.44882	0.00619342						PUR7_BIFAA	purC	Phosphoribosylaminoimidazole-succinocarboxamide synthase	-1.22942	0.00241752						RPOA_BIFAA	rpoA	DNA-directed RNA polymerase subunit alpha	-1.29659	0.00502885
A1A1M8_BIFAA	tal	Transaldolase	-2.51913	0.00367378						A0ZZI0_BIFAA	ilvC1	Ketol-acid reductoisomerase (NADP(+))	-1.23156	0.00161825						ATPA_BIFAA	atpA	ATP synthase subunit alpha	-1.31095	0.000386517
A1A187_BIFAA	ackA	Acetate kinase	-2.5963	0.000552921						A1A3U1_BIFAA	msiK	ATP binding protein of ABC transporter for sugars	-1.25062	0.00180595						A0ZZZ2_BIFAA	aspC	Aminotransferase	-1.33088	0.000398236
ENO_BIFAA	eno	Enolase	-2.68458	0.000505506						RS5_BIFAA	rpsE	Small ribosomal subunit protein uS5	-1.25551	0.0158219						A1A2J8_BIFAA	cscA	Beta-fructofuranosidase (Sucrase/invertase) possible inulinase	-1.34447	0.000692137
A1A2C7_BIFAA	gap	NAD-dependent glyceraldehyde-3-phosphate dehydrogenase	-3.01095	0.00254999						A1A3R9_BIFAA	agl	Oligo-1,6-glucosidase	-1.26055	0.00176908						RL3_BIFAA	rplC	Large ribosomal subunit protein uL3	-1.34684	0.0110721
A1A185_BIFAA	BAD_0687	Fructose-6-phosphate phosphoketolase	-3.48302	0.000799524						PNP_BIFAA	pnp	Polyribonucleotide nucleotidyltransferase	-1.27071	0.00218055						A1A1A8_BIFAA	BAD_0710	Possible ABC transporter component	-1.34987	0.000362967
A1A2R4_BIFAA	nrdD	Anaerobic ribonucleoside triphosphate reductase	-3.5857	0.00190695						A1A0C6_BIFAA	gpm	2,3-bisphosphoglycerate-dependent phosphoglycerate mutase	-1.27086	0.00139087						A1A1A7_BIFAA	pyrG	CTP synthase	-1.35233	0.000449556
										A1A1E0_BIFAA	rplY	50S ribosomal protein L25	-1.27185	0.0119069						A1A3U1_BIFAA	msiK	ATP binding protein of ABC transporter for sugars	-1.3541	0.00041332
										RPIA_BIFAA	rpiA	Ribose-5-phosphate isomerase A	-1.286	0.0181776						RL28_BIFAA	rpmB	Large ribosomal subunit protein bL28	-1.35515	0.000446052
										A0ZZQ6_BIFAA	BAD_0158	Myo-inositol-1-phosphate synthase	-1.2897	0.000167058						METE_BIFAA	metE	5-methyltetrahydropteroyltriglutamate--homocysteine methyltransferase	-1.36059	0.000447898
										RS9_BIFAA	rpsI	Small ribosomal subunit protein uS9	-1.29826	0.00683006						RPIA_BIFAA	rpiA	Ribose-5-phosphate isomerase A	-1.3731	0.00883325
										A1A0D9_BIFAA	galE2	UDP-glucose 4-epimerase	-1.34024	0.000707766						PNP_BIFAA	pnp	Polyribonucleotide nucleotidyltransferase	-1.37549	0.000441599
										ATPB_BIFAA	atpD	ATP synthase subunit beta	-1.36342	0.00165876						A0ZZQ6_BIFAA	BAD_0158	Myo-inositol-1-phosphate synthase	-1.38669	0.000226907
										A1A0A1_BIFAA	nusA	Transcription termination/antitermination protein NusA	-1.37909	0.000681881						A1A020_BIFAA	pepC2	Aminopeptidase	-1.40215	0.00155978
										A1A1A8_BIFAA	BAD_0710	Possible ABC transporter component	-1.38208	0.00153637						A1A3F6_BIFAA	gatA	Glutamyl-tRNA(Gln) amidotransferase subunit A	-1.40793	0.000336531
										A0ZZT1_BIFAA	murA	UDP-N-acetylglucosamine 1-carboxyvinyltransferase	-1.41306	0.00161266						A1A0D9_BIFAA	galE2	UDP-glucose 4-epimerase	-1.41128	0.000360444
										A1A1B1_BIFAA	BAD_0713	Cysteine desulfurase	-1.41518	0.000652656						A1A329_BIFAA	galK	Galactokinase	-1.43703	0.000272081
										RL19_BIFAA	rplS	Large ribosomal subunit protein bL19	-1.42127	0.0408145						A0ZZT1_BIFAA	murA	UDP-N-acetylglucosamine 1-carboxyvinyltransferase	-1.44132	0.0003971
										A1A0B3_BIFAA	pgm	Phosphoglucomutase	-1.43347	0.000757042						A1A0X4_BIFAA	aspS	Aspartate--tRNA(Asp/Asn) ligase	-1.44324	0.00036507
										A1A3K7_BIFAA	BAD_1509	Glucose-1-phosphate thymidylyltransferase	-1.43654	0.000580639						A1A3S4_BIFAA	aga	alpha-galactosidase	-1.45627	0.00191701
										A0ZZZ2_BIFAA	aspC	Aminotransferase	-1.43828	0.000432494						A1A205_BIFAA	ppgK	Similar to Mycobacterium tuberculosis polyphosphate glucokinase	-1.45949	0.00132003
										A1A329_BIFAA	galK	Galactokinase	-1.44285	0.000163018						A1A1B1_BIFAA	BAD_0713	Cysteine desulfurase	-1.46215	0.000501418
										RPOB_BIFAA	rpoB	DNA-directed RNA polymerase subunit beta	-1.45345	0.00239173						RS5_BIFAA	rpsE	Small ribosomal subunit protein uS5	-1.47538	0.00500431
										RS2_BIFAA	rpsB	Small ribosomal subunit protein uS2	-1.46486	0.00286452						A1A3K7_BIFAA	BAD_1509	Glucose-1-phosphate thymidylyltransferase	-1.47614	0.000280817
										A1A0X4_BIFAA	aspS	Aspartate--tRNA(Asp/Asn) ligase	-1.48967	0.000636388						A0ZZR4_BIFAA	ptsI	Phosphoenolpyruvate-protein phosphotransferase	-1.47831	0.000615397
										A1A2J8_BIFAA	cscA	Beta-fructofuranosidase (Sucrase/invertase) possible inulinase	-1.52386	0.00106859						RS2_BIFAA	rpsB	Small ribosomal subunit protein uS2	-1.4954	0.00177641
										A1A004_BIFAA	fas	Probable fatty acid synthase Fas	-1.55559	0.000678324						RPOB_BIFAA	rpoB	DNA-directed RNA polymerase subunit beta	-1.51585	0.00129512
										A0ZZN9_BIFAA	asd	Aspartate-semialdehyde dehydrogenase	-1.56042	0.000756581						ATPB_BIFAA	atpD	ATP synthase subunit beta	-1.5243	0.000632771
										A1A2Z3_BIFAA	pepN	Aminopeptidase N	-1.56656	0.00110213						A1A2Z3_BIFAA	pepN	Aminopeptidase N	-1.54414	0.000448365
										A1A3F6_BIFAA	gatA	Glutamyl-tRNA(Gln) amidotransferase subunit A	-1.57133	0.000500059						RS10_BIFAA	rpsJ	Small ribosomal subunit protein uS10	-1.57096	0.000775775
										RL9_BIFAA	rplI	Large ribosomal subunit protein bL9	-1.57918	0.00126112						A0ZZR7_BIFAA	fhs	formate--tetrahydrofolate ligase	-1.5771	0.000475782
										RL6_BIFAA	rplF	Large ribosomal subunit protein uL6	-1.61955	0.01686						A1A004_BIFAA	fas	Probable fatty acid synthase Fas	-1.62031	0.000298676
										RPOC_BIFAA	rpoC	DNA-directed RNA polymerase subunit beta'	-1.62776	0.00243535						RL9_BIFAA	rplI	Large ribosomal subunit protein bL9	-1.63205	0.000652072
										A0ZZR4_BIFAA	ptsI	Phosphoenolpyruvate-protein phosphotransferase	-1.65392	0.00176635						RS17_BIFAA	rpsQ	Small ribosomal subunit protein uS17	-1.63957	0.0347976
										A1A0N8_BIFAA	cbsSV	Cystathionine beta-synthase	-1.65812	0.000739043						RL6_BIFAA	rplF	Large ribosomal subunit protein uL6	-1.66216	0.00738656
										A1A3S4_BIFAA	aga	alpha-galactosidase	-1.68028	0.00246295						RL19_BIFAA	rplS	Large ribosomal subunit protein bL19	-1.69935	0.0187773
										METE_BIFAA	metE	5-methyltetrahydropteroyltriglutamate--homocysteine methyltransferase	-1.71357	0.000719483						EFTS_BIFAA	tsf	Elongation factor Ts	-1.75191	0.0169509
										A1A020_BIFAA	pepC2	Aminopeptidase	-1.73077	0.00205171						A1A0N8_BIFAA	cbsSV	Cystathionine beta-synthase	-1.77767	0.000334699
										RL2_BIFAA	rplB	Large ribosomal subunit protein uL2	-1.74115	0.0434626						RPOC_BIFAA	rpoC	DNA-directed RNA polymerase subunit beta'	-1.78387	0.000487029
										RS3_BIFAA	rpsC	Small ribosomal subunit protein uS3	-1.7568	0.00570011						A0ZZX9_BIFAA	pgi	Glucose-6-phosphate isomerase	-1.79789	0.000287427
										EFTS_BIFAA	tsf	Elongation factor Ts	-1.76921	0.0292634						DNAK_BIFAA	dnaK	Chaperone protein DnaK	-1.81155	0.00427862
										RS4_BIFAA	rpsD	Small ribosomal subunit protein uS4	-1.83726	0.00962985						A1A240_BIFAA	pfl	Formate acetyltransferase	-2.00546	0.00043767
										A0ZZX9_BIFAA	pgi	Glucose-6-phosphate isomerase	-1.89205	0.000776856						A1A0N9_BIFAA	metB	Cystathionine gamma-synthase	-2.03672	0.000432238
										DNAK_BIFAA	dnaK	Chaperone protein DnaK	-1.91265	0.0101472						RL5_BIFAA	rplE	Large ribosomal subunit protein uL5	-2.03973	0.000101034
										A1A240_BIFAA	pfl	Formate acetyltransferase	-1.97201	0.00124959						A0ZZR6_BIFAA	pepD	Dipeptidase	-2.08663	0.000444407
										PGK_BIFAA	pgk	Phosphoglycerate kinase	-2.03149	0.0126134						PGK_BIFAA	pgk	Phosphoglycerate kinase	-2.0903	0.0050215
										CH60_BIFAA	groEL	Chaperonin GroEL	-2.06421	0.000677748						A1A176_BIFAA	pyk	Pyruvate kinase	-2.09685	0.000363494
										A1A1Z1_BIFAA	glnA1	Glutamine synthetase	-2.07415	0.000609641						A1A0J8_BIFAA	guaB	Inosine-5'-monophosphate dehydrogenase	-2.10339	0.000382743
										RL5_BIFAA	rplE	Large ribosomal subunit protein uL5	-2.08413	0.000165811						CH60_BIFAA	groEL	Chaperonin GroEL	-2.13072	0.000452243
										A1A0N9_BIFAA	metB	Cystathionine gamma-synthase	-2.09875	0.000776214						RS4_BIFAA	rpsD	Small ribosomal subunit protein uS4	-2.15004	0.00435646
										EFG_BIFAA	fusA	Elongation factor G	-2.12547	0.00138394						EFG_BIFAA	fusA	Elongation factor G	-2.15782	0.000735565
										A0ZZR6_BIFAA	pepD	Dipeptidase	-2.15735	0.0023888						RL2_BIFAA	rplB	Large ribosomal subunit protein uL2	-2.17761	0.0141168
										A1A176_BIFAA	pyk	Pyruvate kinase	-2.16738	0.00131731						A1A2G5_BIFAA	ldh2	L-lactate dehydrogenase	-2.19738	0.00041867
										A1A0J8_BIFAA	guaB	Inosine-5'-monophosphate dehydrogenase	-2.26656	0.00136003						A1A1Z1_BIFAA	glnA1	Glutamine synthetase	-2.20154	0.000263125
										A0ZZA6_BIFAA	gdhA	Glutamate dehydrogenase	-2.31321	0.00169221						A1A187_BIFAA	ackA	Acetate kinase	-2.28925	0.000613008
										A0ZZR7_BIFAA	fhs	formate--tetrahydrofolate ligase	-2.35832	0.000674954						A0ZZA6_BIFAA	gdhA	Glutamate dehydrogenase	-2.2931	0.00059986
										A1A187_BIFAA	ackA	Acetate kinase	-2.49471	0.000997879						A1A2C7_BIFAA	gap	NAD-dependent glyceraldehyde-3-phosphate dehydrogenase	-2.36488	0.00358691
										A1A2G5_BIFAA	ldh2	L-lactate dehydrogenase	-2.58146	0.00175417						RS3_BIFAA	rpsC	Small ribosomal subunit protein uS3	-2.46702	0.00215943
										A1A172_BIFAA	rpsA	30S ribosomal protein S1	-2.63093	0.000743001						ENO_BIFAA	eno	Enolase	-2.5329	0.000927788
										A1A2C7_BIFAA	gap	NAD-dependent glyceraldehyde-3-phosphate dehydrogenase	-2.6451	0.00230812						A1A172_BIFAA	rpsA	30S ribosomal protein S1	-2.59733	0.000364072
										A1A1M8_BIFAA	tal	Transaldolase	-3.09338	0.000617061						A1A1M8_BIFAA	tal	Transaldolase	-2.85849	0.000421327
										A1A1M7_BIFAA	tkt	transketolase	-3.17845	0.00172255						A1A1M7_BIFAA	tkt	transketolase	-3.36095	0.000405721
										ENO_BIFAA	eno	Enolase	-3.30618	0.00116263						A1A2R4_BIFAA	nrdD	Anaerobic ribonucleoside triphosphate reductase	-3.57613	0.000361567
										EFTU_BIFAA	tuf	Elongation factor Tu	-3.81611	0.00186463						EFTU_BIFAA	tuf	Elongation factor Tu	-4.1363	0.000642943
										A1A2R4_BIFAA	nrdD	Anaerobic ribonucleoside triphosphate reductase	-3.84998	0.000605638						A1A185_BIFAA	BAD_0687	Fructose-6-phosphate phosphoketolase	-4.3021	0.00025093
										A1A185_BIFAA	BAD_0687	Fructose-6-phosphate phosphoketolase	-4.38721	0.000530909

## Sheet: E. bolteae
TNF-α					S100A8					S100A9					S100A8 + S100A9					S100A8 + S100A9 + IL-1β					S100A8 + S100A9 + TNF-α					IL-1β
Accession	Gene	Protein name	logFC (EXP/CT)	q value	Accession	Gene	Protein name	logFC (EXP/CT)	q value	Accession	Gene	Protein name	logFC (EXP/CT)	q value	Accession	Gene	Protein name	logFC (EXP/CT)	q value	Accession	Gene	Protein name	logFC (EXP/CT)	q value	Accession	Gene	Protein name	logFC (EXP/CT)	q value	Accession	Gene	Protein name	logFC (EXP/CT)	q value
A8RYX1_ENTBW	CLOBOL_05253	Thioredoxin-like fold domain-containing protein	-0.93192	0.0411476	A8RY55_ENTBW	CLOBOL_05034	Glycosyl hydrolase family 13 catalytic domain-containing protein	4.12895	1.33858e-06	A8S234_ENTBW	CLOBOL_06260	ABC transporter substrate-binding protein	0.915162	0.0023445	A8S398_ENTBW	CLOBOL_06541	Aldehyde-alcohol dehydrogenase	4.0066	5.10078e-06	A8S398_ENTBW	CLOBOL_06541	Aldehyde-alcohol dehydrogenase	4.01001	3.56179e-05	A8S385_ENTBW	CLOBOL_06528	Glutamate dehydrogenase	4.06807	7.4771e-07	NA	NA	NA	NA	NA
					A8RPG5_ENTBW	tuf	Elongation factor Tu	3.69281	6.35939e-06	A8RZ99_ENTBW	CLOBOL_05365	DUF5105 domain-containing protein	0.723251	0.0179981	A8RY55_ENTBW	CLOBOL_05034	Glycosyl hydrolase family 13 catalytic domain-containing protein	3.92473	1.03954e-07	A8RY55_ENTBW	CLOBOL_05034	Glycosyl hydrolase family 13 catalytic domain-containing protein	3.94212	5.40973e-06	A8RY55_ENTBW	CLOBOL_05034	Glycosyl hydrolase family 13 catalytic domain-containing protein	4.01546	6.00594e-07
					A8S385_ENTBW	CLOBOL_06528	Glutamate dehydrogenase	3.58089	4.07951e-07	A8RQJ0_ENTBW	CLOBOL_02749	Fructose-bisphosphate aldolase	0.648404	0.00470661	A8RYS6_ENTBW	CLOBOL_05214	Glyceraldehyde-3-phosphate dehydrogenase	3.89473	0.000113584	A8RIW6_ENTBW	CLOBOL_00811	Aminoglycoside phosphotransferase domain-containing protein	3.6624	4.99347e-05	A8S398_ENTBW	CLOBOL_06541	Aldehyde-alcohol dehydrogenase	3.73799	3.36205e-06
					A8S398_ENTBW	CLOBOL_06541	Aldehyde-alcohol dehydrogenase	3.54049	6.63736e-06	A8S235_ENTBW	CLOBOL_06261	Rhodanese domain-containing protein	0.637673	0.0222117	A8S385_ENTBW	CLOBOL_06528	Glutamate dehydrogenase	3.66152	4.82554e-07	A8RPG5_ENTBW	tuf	Elongation factor Tu	3.47224	4.42797e-05	A8RPG5_ENTBW	tuf	Elongation factor Tu	3.22757	1.85293e-06
					A8RIW6_ENTBW	CLOBOL_00811	Aminoglycoside phosphotransferase domain-containing protein	3.32181	2.45792e-05	A8RIK8_ENTBW	CLOBOL_00724	ABC transporter domain-containing protein	0.626738	0.0112184	A8RIW6_ENTBW	CLOBOL_00811	Aminoglycoside phosphotransferase domain-containing protein	3.5893	1.38242e-05	A8S385_ENTBW	CLOBOL_06528	Glutamate dehydrogenase	3.44384	1.07784e-05	A8RIW6_ENTBW	CLOBOL_00811	Aminoglycoside phosphotransferase domain-containing protein	3.19376	2.70566e-05
					A8RQJ0_ENTBW	CLOBOL_02749	Fructose-bisphosphate aldolase	3.27187	3.54003e-06	A8RMB7_ENTBW	CLOBOL_01864	Uncharacterized protein	0.588703	0.0207856	A8RPG5_ENTBW	tuf	Elongation factor Tu	3.55049	4.65297e-06	A8RYS6_ENTBW	CLOBOL_05214	Glyceraldehyde-3-phosphate dehydrogenase	2.78504	0.000468073	A8RYS6_ENTBW	CLOBOL_05214	Glyceraldehyde-3-phosphate dehydrogenase	3.02543	9.02092e-05
					A8RYS6_ENTBW	CLOBOL_05214	Glyceraldehyde-3-phosphate dehydrogenase	3.05669	0.000146781	A8RHW3_ENTBW	efp	Elongation factor P	-0.617313	0.0107297	A8RQJ0_ENTBW	CLOBOL_02749	Fructose-bisphosphate aldolase	3.08981	6.7203e-06	A8RQJ0_ENTBW	CLOBOL_02749	Fructose-bisphosphate aldolase	2.76744	1.13843e-06	A8RQJ0_ENTBW	CLOBOL_02749	Fructose-bisphosphate aldolase	2.913	2.08159e-06
					A8RMA2_ENTBW	CLOBOL_01855	6-carboxy-5,6,7,8-tetrahydropterin synthase	2.99763	9.02117e-05	A8S1C0_ENTBW	CLOBOL_05919	Hydrolase	-0.634877	0.0125796	A8S4A3_ENTBW	CLOBOL_06868	NADH peroxidase	2.33754	0.00556557	A8RYS7_ENTBW	pgk	Phosphoglycerate kinase	2.18827	7.43211e-06	A8RMA2_ENTBW	CLOBOL_01855	6-carboxy-5,6,7,8-tetrahydropterin synthase	2.361	7.81419e-05
					A8S1E8_ENTBW	rpsE	30S ribosomal protein S5	2.92021	0.000207979	A8S1C4_ENTBW	rpsI	30S ribosomal protein S9	-0.639339	0.0434377	A8S2K5_ENTBW	CLOBOL_06339	Pyruvate, phosphate dikinase	2.32015	1.3657e-05	A8S2K5_ENTBW	CLOBOL_06339	Pyruvate, phosphate dikinase	2.16073	8.60342e-05	A8RUZ0_ENTBW	purC	Phosphoribosylaminoimidazole-succinocarboxamide synthase	2.30906	4.25129e-06
					A8RTY9_ENTBW	rplU	50S ribosomal protein L21	2.36341	0.00168151	A8S1E6_ENTBW	rplO	50S ribosomal protein L15	-0.64356	0.0116211	A8RYS7_ENTBW	pgk	Phosphoglycerate kinase	2.30502	3.26862e-06	A8RUZ0_ENTBW	purC	Phosphoribosylaminoimidazole-succinocarboxamide synthase	1.97994	1.53081e-05	A8S2K5_ENTBW	CLOBOL_06339	Pyruvate, phosphate dikinase	2.26498	1.17607e-05
					A8S1D5_ENTBW	rplQ	50S ribosomal protein L17	2.34186	1.57723e-05	A8S186_ENTBW	frr	Ribosome-recycling factor	-0.654881	0.0162988	A8RMA2_ENTBW	CLOBOL_01855	6-carboxy-5,6,7,8-tetrahydropterin synthase	2.22641	0.00031052	A8RTJ5_ENTBW	CLOBOL_03694	citrate synthase (unknown stereospecificity)	1.86775	2.45054e-05	A8RTJ5_ENTBW	CLOBOL_03694	citrate synthase (unknown stereospecificity)	2.23945	1.47575e-06
					A8S463_ENTBW	rplL	50S ribosomal protein L7/L12	2.2526	0.000235349	A8S1D5_ENTBW	rplQ	50S ribosomal protein L17	-0.670032	0.049942	A8RUZ0_ENTBW	purC	Phosphoribosylaminoimidazole-succinocarboxamide synthase	2.11031	1.46277e-05	A8S4A3_ENTBW	CLOBOL_06868	NADH peroxidase	1.83946	0.00143507	A8RYS7_ENTBW	pgk	Phosphoglycerate kinase	2.20537	6.02296e-06
					A8RYS7_ENTBW	pgk	Phosphoglycerate kinase	2.25229	3.70435e-06	A8S467_ENTBW	rplK	50S ribosomal protein L11	-0.675711	0.018055	A8RTJ5_ENTBW	CLOBOL_03694	citrate synthase (unknown stereospecificity)	2.06628	1.44573e-06	A8RHT7_ENTBW	pckA	Phosphoenolpyruvate carboxykinase (ATP)	1.82961	9.8194e-05	A8RXA5_ENTBW	CLOBOL_04834	Uncharacterized protein	2.0239	1.21419e-05
					A8S2K5_ENTBW	CLOBOL_06339	Pyruvate, phosphate dikinase	2.22602	2.50584e-05	A8RZK1_ENTBW	rplT	50S ribosomal protein L20	-0.676622	0.00285559	A8RMI5_ENTBW	CLOBOL_01920	4Fe-4S ferredoxin-type domain-containing protein	1.90422	2.7658e-05	A8RRL7_ENTBW	CLOBOL_03031	GGGtGRT protein	1.75829	0.000414153	A8RHT7_ENTBW	pckA	Phosphoenolpyruvate carboxykinase (ATP)	2.01978	2.20886e-05
					A8S4A3_ENTBW	CLOBOL_06868	NADH peroxidase	2.17891	5.34779e-05	A8RRL9_ENTBW	CLOBOL_03032	NIF system FeS cluster assembly NifU N-terminal domain-containing protein	-0.67724	0.0287149	A8RRL7_ENTBW	CLOBOL_03031	GGGtGRT protein	1.90311	3.4389e-05	A8RMI5_ENTBW	CLOBOL_01920	4Fe-4S ferredoxin-type domain-containing protein	1.66682	0.00139417	A8RRL7_ENTBW	CLOBOL_03031	GGGtGRT protein	1.8549	3.07527e-05
					A8RTJ5_ENTBW	CLOBOL_03694	citrate synthase (unknown stereospecificity)	2.16201	1.05129e-06	A8RTN0_ENTBW	CLOBOL_03729	DUF4367 domain-containing protein	-0.687595	0.00254124	A8RHT7_ENTBW	pckA	Phosphoenolpyruvate carboxykinase (ATP)	1.85359	3.66672e-05	A8RVB5_ENTBW	CLOBOL_04236	Isocitrate dehydrogenase [NADP]	1.62346	4.70267e-05	A8RTY9_ENTBW	rplU	50S ribosomal protein L21	1.77653	0.000838667
					A8RUZ0_ENTBW	purC	Phosphoribosylaminoimidazole-succinocarboxamide synthase	2.15809	5.08055e-06	A8RGF6_ENTBW	CLOBOL_00128	Uncharacterized protein	-0.748755	0.0274477	A8S427_ENTBW	groEL	Chaperonin GroEL	1.83208	0.000530977	A8RMA2_ENTBW	CLOBOL_01855	6-carboxy-5,6,7,8-tetrahydropterin synthase	1.56517	0.000899778	A8S4A3_ENTBW	CLOBOL_06868	NADH peroxidase	1.74906	0.00372898
					A8S1G3_ENTBW	rplD	50S ribosomal protein L4	2.12848	5.07406e-05	A8RYR5_ENTBW	CLOBOL_05204	SH3b domain-containing protein	-0.796721	0.0361334	A8RUY2_ENTBW	purA	Adenylosuccinate synthetase	1.68547	2.64746e-06	A8S427_ENTBW	groEL	Chaperonin GroEL	1.49625	0.00240993	A8S1D5_ENTBW	rplQ	50S ribosomal protein L17	1.73748	3.82506e-05
					A8RRA9_ENTBW	upp	Uracil phosphoribosyltransferase	2.00827	0.00323389	A8RQY6_ENTBW	CLOBOL_02867	Peptidyl-prolyl cis-trans isomerase	-0.797282	0.0415076	A8RXA5_ENTBW	CLOBOL_04834	Uncharacterized protein	1.56954	0.000139615	A8RMT1_ENTBW	dnaK	Chaperone protein DnaK	1.48484	0.00132767	A8RQI9_ENTBW	CLOBOL_02748	Glutamine synthetase	1.64982	2.00646e-06
					A8RHT7_ENTBW	pckA	Phosphoenolpyruvate carboxykinase (ATP)	1.88023	3.79003e-05	A8RMT2_ENTBW	grpE	Protein GrpE	-0.85283	0.00207021	A8S1D6_ENTBW	rpoA	DNA-directed RNA polymerase subunit alpha	1.56684	0.000510571	A8RUY2_ENTBW	purA	Adenylosuccinate synthetase	1.42316	1.64784e-05	A8RMI5_ENTBW	CLOBOL_01920	4Fe-4S ferredoxin-type domain-containing protein	1.64757	4.70984e-05
					A8S217_ENTBW	CLOBOL_06243	Uncharacterized protein	1.82411	0.000441222	A8RXA9_ENTBW	CLOBOL_04837	Lysozyme	-0.85674	0.0482235	A8RJC1_ENTBW	CLOBOL_01163	Transketolase	1.55046	1.64146e-05	A8RRA9_ENTBW	upp	Uracil phosphoribosyltransferase	1.41473	0.0194625	A8S429_ENTBW	groES	Co-chaperonin GroES	1.62795	0.000464177
					A8S1F5_ENTBW	rpsQ	30S ribosomal protein S17	1.81891	0.00854017	A8RYX1_ENTBW	CLOBOL_05253	Thioredoxin-like fold domain-containing protein	-0.866291	0.00266991	A8RVB5_ENTBW	CLOBOL_04236	Isocitrate dehydrogenase [NADP]	1.51982	1.68889e-05	A8RWP6_ENTBW	tsf	Elongation factor Ts	1.41173	1.81229e-05	A8RKF3_ENTBW	ispH	4-hydroxy-3-methylbut-2-enyl diphosphate reductase	1.62514	4.43074e-05
					A8RRL7_ENTBW	CLOBOL_03031	GGGtGRT protein	1.74396	5.55539e-05	A8S1E0_ENTBW	rpsM	30S ribosomal protein S13	-0.917237	0.00617831	A8S1F4_ENTBW	rplN	50S ribosomal protein L14	1.50136	4.5081e-05	A8RKF3_ENTBW	ispH	4-hydroxy-3-methylbut-2-enyl diphosphate reductase	1.4026	0.000497309	A8S1F4_ENTBW	rplN	50S ribosomal protein L14	1.57838	0.000101595
					A8S0V4_ENTBW	CLOBOL_05781	HPr domain-containing protein	1.71382	3.74689e-06	A8S1G8_ENTBW	CLOBOL_05966	Cell wall-binding protein	-0.918129	0.0333362	A8RKF3_ENTBW	ispH	4-hydroxy-3-methylbut-2-enyl diphosphate reductase	1.48485	2.75219e-05	A8S1D5_ENTBW	rplQ	50S ribosomal protein L17	1.40219	0.000245954	A8RVB5_ENTBW	CLOBOL_04236	Isocitrate dehydrogenase [NADP]	1.56249	2.792e-05
					A8RVB5_ENTBW	CLOBOL_04236	Isocitrate dehydrogenase [NADP]	1.62385	6.73852e-05	A8S309_ENTBW	CLOBOL_06454	Uncharacterized protein	-0.928793	0.0198812	A8RWR1_ENTBW	CLOBOL_04669	Phosphoribosylaminoimidazolecarboxamide formyltransferase	1.45213	3.39538e-06	A8RJC1_ENTBW	CLOBOL_01163	Transketolase	1.38447	5.06956e-05	A8RWR1_ENTBW	CLOBOL_04669	Phosphoribosylaminoimidazolecarboxamide formyltransferase	1.53207	2.84579e-06
					A8RQI9_ENTBW	CLOBOL_02748	Glutamine synthetase	1.61426	2.86023e-06	A8S1F1_ENTBW	rpsH	30S ribosomal protein S8	-0.944685	0.00553174	A8RQI9_ENTBW	CLOBOL_02748	Glutamine synthetase	1.44306	2.73522e-06	A8RQI9_ENTBW	CLOBOL_02748	Glutamine synthetase	1.35792	2.13816e-05	A8RUY2_ENTBW	purA	Adenylosuccinate synthetase	1.53123	2.65868e-06
					A8RMI5_ENTBW	CLOBOL_01920	4Fe-4S ferredoxin-type domain-containing protein	1.5742	0.000189749	A8RMP0_ENTBW	CLOBOL_01973	Uncharacterized protein	-0.95015	0.00213299	A8RPG6_ENTBW	fusA	Elongation factor G	1.43995	1.10786e-05	A8RYS8_ENTBW	tpiA	Triosephosphate isomerase	1.32584	0.000270917	A8RRA9_ENTBW	upp	Uracil phosphoribosyltransferase	1.49463	0.0127368
					A8RWR1_ENTBW	CLOBOL_04669	Phosphoribosylaminoimidazolecarboxamide formyltransferase	1.57022	3.6402e-06	A8RPG9_ENTBW	rpsG	30S ribosomal protein S7	-1.02872	0.0106756	A8RQ02_ENTBW	CLOBOL_02618	Formate acetyltransferase	1.39735	1.82884e-05	A8RWR1_ENTBW	CLOBOL_04669	Phosphoribosylaminoimidazolecarboxamide formyltransferase	1.25649	0.000322253	A8RWP6_ENTBW	tsf	Elongation factor Ts	1.46186	1.03522e-05
					A8S1G4_ENTBW	rplC	50S ribosomal protein L3	1.56969	7.52741e-05	A8RHB3_ENTBW	CLOBOL_00368	Glycosyl hydrolase family 98 putative carbohydrate-binding module domain-containing protein	-1.05897	0.0207869	A8RWP6_ENTBW	tsf	Elongation factor Ts	1.37347	1.5701e-05	A8RPG6_ENTBW	fusA	Elongation factor G	1.24458	8.31907e-05	A8S427_ENTBW	groEL	Chaperonin GroEL	1.4546	0.00119601
					A8S1F4_ENTBW	rplN	50S ribosomal protein L14	1.56726	5.22359e-05	A8RT36_ENTBW	CLOBOL_03535	PepSY domain-containing protein	-1.08258	0.021365	A8S217_ENTBW	CLOBOL_06243	Uncharacterized protein	1.3466	0.000680053	A8S429_ENTBW	groES	Co-chaperonin GroES	1.23266	0.00925114	A8RMT1_ENTBW	dnaK	Chaperone protein DnaK	1.44597	0.000178669
					A8RUY2_ENTBW	purA	Adenylosuccinate synthetase	1.55292	3.32364e-06	A8S1E8_ENTBW	rpsE	30S ribosomal protein S5	-1.22505	0.00361157	A8S309_ENTBW	CLOBOL_06454	Uncharacterized protein	1.32871	0.000521655	A8RQ02_ENTBW	CLOBOL_02618	Formate acetyltransferase	1.21484	5.82038e-05	A8RJC1_ENTBW	CLOBOL_01163	Transketolase	1.35558	1.14849e-05
					A8RWP6_ENTBW	tsf	Elongation factor Ts	1.52996	3.59694e-06	A8RMJ8_ENTBW	CLOBOL_01933	YkuD domain-containing protein	-1.35939	0.000919409	A8S1E8_ENTBW	rpsE	30S ribosomal protein S5	1.32591	0.00423157	A8RJ82_ENTBW	CLOBOL_01133	Glutamate synthase domain-containing protein	1.18641	0.0329954	A8S1G3_ENTBW	rplD	50S ribosomal protein L4	1.35356	9.19097e-06
					A8S309_ENTBW	CLOBOL_06454	Uncharacterized protein	1.49353	0.00012292	A8RMC3_ENTBW	CLOBOL_01869	Thioredoxin domain-containing protein	-1.3678	0.0442349	A8RT30_ENTBW	purD	Phosphoribosylamine--glycine ligase	1.29927	4.55143e-06	A8S1F4_ENTBW	rplN	50S ribosomal protein L14	1.16932	0.000692931	A8RPG6_ENTBW	fusA	Elongation factor G	1.32093	4.13461e-05
					A8S1F0_ENTBW	rplF	50S ribosomal protein L6	1.4732	0.00266208	A8S4C1_ENTBW	CLOBOL_06888	Uncharacterized protein	-1.63736	0.0234551	A8RYS8_ENTBW	tpiA	Triosephosphate isomerase	1.25821	3.63831e-05	A8RT30_ENTBW	purD	Phosphoribosylamine--glycine ligase	1.15141	3.69867e-05	A8RT30_ENTBW	purD	Phosphoribosylamine--glycine ligase	1.31231	2.98145e-06
					A8S1G6_ENTBW	rpsJ	30S ribosomal protein S10	1.46429	0.00306557	A8S1G1_ENTBW	rplB	50S ribosomal protein L2	-1.66648	0.00679033	A8RT32_ENTBW	purM	Phosphoribosylformylglycinamidine cyclo-ligase	1.25227	9.45138e-06	A8S1D6_ENTBW	rpoA	DNA-directed RNA polymerase subunit alpha	1.13857	0.000176962	A8RT32_ENTBW	purM	Phosphoribosylformylglycinamidine cyclo-ligase	1.30579	6.47772e-06
					A8S427_ENTBW	groEL	Chaperonin GroEL	1.43578	0.00124583	A8RPK7_ENTBW	CLOBOL_02498	TolC family protein	-2.40552	0.00260299	A8S0T6_ENTBW	glyQS	Glycine--tRNA ligase	1.19735	8.61096e-06	A8RT32_ENTBW	purM	Phosphoribosylformylglycinamidine cyclo-ligase	1.13831	0.000128044	A8S1F5_ENTBW	rpsQ	30S ribosomal protein S17	1.30058	0.00727599
					A8S1F8_ENTBW	rpsC	30S ribosomal protein S3	1.43495	0.000103142	A8S4B9_ENTBW	CLOBOL_06886	Choline-binding protein	-2.72387	0.0173027	A8S3I2_ENTBW	guaB	Inosine-5'-monophosphate dehydrogenase	1.19326	2.23063e-05	A8RXV0_ENTBW	rpsF	30S ribosomal protein S6	1.10807	4.45159e-05	A8S3I2_ENTBW	guaB	Inosine-5'-monophosphate dehydrogenase	1.26142	1.60133e-05
					A8S466_ENTBW	rplA	50S ribosomal protein L1	1.42903	5.50022e-05						A8S1D5_ENTBW	rplQ	50S ribosomal protein L17	1.18784	0.000248192	A8RYS9_ENTBW	gpmI	2,3-bisphosphoglycerate-independent phosphoglycerate mutase	1.09627	5.09461e-05	A8S1E8_ENTBW	rpsE	30S ribosomal protein S5	1.24818	6.23475e-05
					A8S429_ENTBW	groES	Co-chaperonin GroES	1.40929	0.00368486						A8S429_ENTBW	groES	Co-chaperonin GroES	1.17365	0.00135588	A8S0T6_ENTBW	glyQS	Glycine--tRNA ligase	1.0633	4.89485e-05	A8S463_ENTBW	rplL	50S ribosomal protein L7/L12	1.21999	0.00118102
					A8RJC1_ENTBW	CLOBOL_01163	Transketolase	1.3961	2.24837e-05						A8RMT1_ENTBW	dnaK	Chaperone protein DnaK	1.17326	0.00160228	A8RTY9_ENTBW	rplU	50S ribosomal protein L21	1.05493	0.0180586	A8S1F0_ENTBW	rplF	50S ribosomal protein L6	1.21839	0.000932644
					A8RMT1_ENTBW	dnaK	Chaperone protein DnaK	1.38814	0.000348119						A8RXV0_ENTBW	rpsF	30S ribosomal protein S6	1.17078	4.34127e-05	A8S309_ENTBW	CLOBOL_06454	Uncharacterized protein	1.04762	0.000410174	A8RJ82_ENTBW	CLOBOL_01133	Glutamate synthase domain-containing protein	1.21305	0.0202855
					A8S1D7_ENTBW	rpsD	30S ribosomal protein S4	1.36818	3.06851e-06						A8S4F5_ENTBW	CLOBOL_06974	Pyruvate kinase	1.15736	1.82747e-05	A8S3I2_ENTBW	guaB	Inosine-5'-monophosphate dehydrogenase	1.0367	4.26637e-05	A8RYS8_ENTBW	tpiA	Triosephosphate isomerase	1.20058	0.000169536
					A8S1F2_ENTBW	rplE	50S ribosomal protein L5	1.36019	8.06318e-05						A8RRL9_ENTBW	CLOBOL_03032	NIF system FeS cluster assembly NifU N-terminal domain-containing protein	1.14229	0.00014235	A8S4F5_ENTBW	CLOBOL_06974	Pyruvate kinase	1.03508	9.78782e-05	A8S0T6_ENTBW	glyQS	Glycine--tRNA ligase	1.20037	5.04153e-06
					A8RPG6_ENTBW	fusA	Elongation factor G	1.35345	1.2647e-05						A8RJ82_ENTBW	CLOBOL_01133	Glutamate synthase domain-containing protein	1.11256	0.0199982	A8S1F5_ENTBW	rpsQ	30S ribosomal protein S17	1.00619	0.0060015	A8RQ02_ENTBW	CLOBOL_02618	Formate acetyltransferase	1.17501	3.47423e-05
					A8RT32_ENTBW	purM	Phosphoribosylformylglycinamidine cyclo-ligase	1.35287	6.22521e-06						A8RUK9_ENTBW	proA	Gamma-glutamyl phosphate reductase	1.10712	5.91523e-05	A8RUG0_ENTBW	alaS	Alanine--tRNA ligase	1.00316	0.000149886	A8S1F2_ENTBW	rplE	50S ribosomal protein L5	1.16917	0.000249662
					A8S1C5_ENTBW	rplM	50S ribosomal protein L13	1.35046	2.83383e-05						A8RI68_ENTBW	ychF	Ribosome-binding ATPase YchF	1.08818	0.000925856	A8S1E8_ENTBW	rpsE	30S ribosomal protein S5	1.0005	0.00125878	A8S1D6_ENTBW	rpoA	DNA-directed RNA polymerase subunit alpha	1.159	0.000293991
					A8RT30_ENTBW	purD	Phosphoribosylamine--glycine ligase	1.33344	5.66674e-06						A8RYS9_ENTBW	gpmI	2,3-bisphosphoglycerate-independent phosphoglycerate mutase	1.07937	1.16605e-05	A8RRL9_ENTBW	CLOBOL_03032	NIF system FeS cluster assembly NifU N-terminal domain-containing protein	0.993401	0.00132414	A8RXV0_ENTBW	rpsF	30S ribosomal protein S6	1.14839	0.00199321
					A8RKF3_ENTBW	ispH	4-hydroxy-3-methylbut-2-enyl diphosphate reductase	1.3	1.53298e-05						A8RNW2_ENTBW	CLOBOL_02297	D-3-phosphoglycerate dehydrogenase	1.07012	8.01811e-06	A8RNW2_ENTBW	CLOBOL_02297	D-3-phosphoglycerate dehydrogenase	0.992651	3.3684e-05	A8S4F5_ENTBW	CLOBOL_06974	Pyruvate kinase	1.14325	2.38875e-05
					A8S3I2_ENTBW	guaB	Inosine-5'-monophosphate dehydrogenase	1.29267	1.13684e-05						A8RM00_ENTBW	nagB	Glucosamine-6-phosphate deaminase	1.06578	1.54725e-05	A8S1G3_ENTBW	rplD	50S ribosomal protein L4	0.989809	0.00112846	A8S0V4_ENTBW	CLOBOL_05781	HPr domain-containing protein	1.12947	0.000265754
					A8RQ02_ENTBW	CLOBOL_02618	Formate acetyltransferase	1.28968	1.6035e-05						A8S1G6_ENTBW	rpsJ	30S ribosomal protein S10	1.05689	0.00115106	A8S511_ENTBW	glyA	Serine hydroxymethyltransferase	0.97509	9.6467e-05	A8RYS9_ENTBW	gpmI	2,3-bisphosphoglycerate-independent phosphoglycerate mutase	1.11844	7.6277e-06
					A8S1E9_ENTBW	rplR	50S ribosomal protein L18	1.28663	0.000900214						A8RH00_ENTBW	CLOBOL_00274	Alkyl hydroperoxide reductase C	1.05583	7.72842e-05	A8S1F2_ENTBW	rplE	50S ribosomal protein L5	0.97101	0.00054388	A8RWR2_ENTBW	CLOBOL_04670	Inosine monophosphate cyclohydrolase-like domain-containing protein	1.09599	8.59379e-06
					A8RXV0_ENTBW	rpsF	30S ribosomal protein S6	1.25146	0.000574064						A8RNZ1_ENTBW	recA	Protein RecA	1.05408	1.07718e-05	A8S1E4_ENTBW	adk	Adenylate kinase	0.945769	0.000321775	A8S1Y4_ENTBW	CLOBOL_06210	2-hydroxyacyl-CoA dehydratase	1.09203	3.49206e-05
					A8RKB6_ENTBW	tig	Trigger factor	1.24183	0.00010292						A8S1E4_ENTBW	adk	Adenylate kinase	1.04165	0.000712373	A8RKB6_ENTBW	tig	Trigger factor	0.943639	0.000274231	A8RRL9_ENTBW	CLOBOL_03032	NIF system FeS cluster assembly NifU N-terminal domain-containing protein	1.07819	0.000341233
					A8S1F9_ENTBW	rplV	50S ribosomal protein L22	1.23814	0.00103712						A8RUG0_ENTBW	alaS	Alanine--tRNA ligase	1.03401	1.04848e-05	A8S1F0_ENTBW	rplF	50S ribosomal protein L6	0.940291	0.000884832	A8S309_ENTBW	CLOBOL_06454	Uncharacterized protein	1.06591	0.00118933
					A8RJ82_ENTBW	CLOBOL_01133	Glutamate synthase domain-containing protein	1.23771	0.0173001						A8RWR2_ENTBW	CLOBOL_04670	Inosine monophosphate cyclohydrolase-like domain-containing protein	1.02098	0.000214876	A8RWR2_ENTBW	CLOBOL_04670	Inosine monophosphate cyclohydrolase-like domain-containing protein	0.938796	5.47202e-05	A8RNW2_ENTBW	CLOBOL_02297	D-3-phosphoglycerate dehydrogenase	1.06254	1.33663e-05
					A8RWP7_ENTBW	rpsB	30S ribosomal protein S2	1.22902	0.000103849						A8S1F0_ENTBW	rplF	50S ribosomal protein L6	1.00947	0.000395982	A8RM00_ENTBW	nagB	Glucosamine-6-phosphate deaminase	0.931477	5.24862e-05	A8S217_ENTBW	CLOBOL_06243	Uncharacterized protein	1.04944	0.00101719
					A8RYS8_ENTBW	tpiA	Triosephosphate isomerase	1.21563	5.35254e-05						A8RLN7_ENTBW	CLOBOL_01685	ABC transporter domain-containing protein	0.9988	4.20127e-05	A8RTN1_ENTBW	CLOBOL_03730	Glutamine--fructose-6-phosphate aminotransferase [isomerizing]	0.930952	1.86569e-05	A8S1G4_ENTBW	rplC	50S ribosomal protein L3	1.04082	0.000301544
					A8RI40_ENTBW	ftsZ	Cell division protein FtsZ	1.19105	2.13847e-05						A8RI40_ENTBW	ftsZ	Cell division protein FtsZ	0.980492	1.25617e-05	A8S1E9_ENTBW	rplR	50S ribosomal protein L18	0.911303	0.00481686	A8S1E4_ENTBW	adk	Adenylate kinase	1.02766	0.000224818
					A8RWR2_ENTBW	CLOBOL_04670	Inosine monophosphate cyclohydrolase-like domain-containing protein	1.17735	1.0161e-05						A8RPH6_ENTBW	rpoB	DNA-directed RNA polymerase subunit beta	0.958176	7.29393e-05	A8S0V4_ENTBW	CLOBOL_05781	HPr domain-containing protein	0.891186	0.00027956	A8RI68_ENTBW	ychF	Ribosome-binding ATPase YchF	1.02739	0.000696213
					A8S464_ENTBW	rplJ	50S ribosomal protein L10	1.16047	1.73352e-05						A8RQD4_ENTBW	CLOBOL_02707	Phosphoglucomutase	0.956654	2.40894e-05	A8RSB8_ENTBW	tyrS	Tyrosine--tRNA ligase	0.881369	0.000191522	A8RKB6_ENTBW	tig	Trigger factor	1.01536	8.16126e-05
					A8S0T6_ENTBW	glyQS	Glycine--tRNA ligase	1.14175	1.3406e-05						A8S1Y4_ENTBW	CLOBOL_06210	2-hydroxyacyl-CoA dehydratase	0.94952	0.000189117	A8RXA5_ENTBW	CLOBOL_04834	Uncharacterized protein	0.880465	0.0064387	A8S1E9_ENTBW	rplR	50S ribosomal protein L18	1.01128	7.37711e-05
					A8RM00_ENTBW	nagB	Glucosamine-6-phosphate deaminase	1.1065	7.78302e-05						A8RWP7_ENTBW	rpsB	30S ribosomal protein S2	0.939503	0.000819646	A8RLN7_ENTBW	CLOBOL_01685	ABC transporter domain-containing protein	0.879851	7.77224e-05	A8RM00_ENTBW	nagB	Glucosamine-6-phosphate deaminase	0.993392	4.28617e-05
					A8RQP1_ENTBW	CLOBOL_02791	Uncharacterized protein	1.10187	0.00107955						A8RTN1_ENTBW	CLOBOL_03730	Glutamine--fructose-6-phosphate aminotransferase [isomerizing]	0.936036	1.08249e-05	A8RME9_ENTBW	thrS	Threonine--tRNA ligase	0.871244	9.976e-05	A8RTN1_ENTBW	CLOBOL_03730	Glutamine--fructose-6-phosphate aminotransferase [isomerizing]	0.984358	9.22689e-06
					A8S1E4_ENTBW	adk	Adenylate kinase	1.09803	5.4451e-05						A8RS06_ENTBW	glgA	Glycogen synthase	0.930101	1.10982e-05	A8RV03_ENTBW	bipA	50S ribosomal subunit assembly factor BipA	0.857774	3.68209e-05	A8RLN7_ENTBW	CLOBOL_01685	ABC transporter domain-containing protein	0.97941	3.08558e-05
					A8S4F5_ENTBW	CLOBOL_06974	Pyruvate kinase	1.08299	2.92104e-05						A8S1F5_ENTBW	rpsQ	30S ribosomal protein S17	0.913817	0.0259275	A8S1Y4_ENTBW	CLOBOL_06210	2-hydroxyacyl-CoA dehydratase	0.852111	0.000248301	A8RUG0_ENTBW	alaS	Alanine--tRNA ligase	0.950302	3.11297e-05
					A8S1D6_ENTBW	rpoA	DNA-directed RNA polymerase subunit alpha	1.07365	0.000266684						A8RQJ2_ENTBW	CLOBOL_02750	Threonine synthase	0.913677	3.39241e-05	A8RY34_ENTBW	CLOBOL_05018	dTDP-4-dehydrorhamnose reductase	0.846009	6.82379e-05	A8S511_ENTBW	glyA	Serine hydroxymethyltransferase	0.947664	3.49975e-05
					A8RHW3_ENTBW	efp	Elongation factor P	1.059	1.18647e-05						A8RKB6_ENTBW	tig	Trigger factor	0.912754	0.000411657	A8RUK9_ENTBW	proA	Gamma-glutamyl phosphate reductase	0.842167	0.000261718	A8RG34_ENTBW	xpt	Xanthine phosphoribosyltransferase	0.941098	3.37474e-05
					A8RYS9_ENTBW	gpmI	2,3-bisphosphoglycerate-independent phosphoglycerate mutase	1.05662	5.58198e-05						A8RSB8_ENTBW	tyrS	Tyrosine--tRNA ligase	0.911111	6.958e-05	A8RKB5_ENTBW	clpP	ATP-dependent Clp protease proteolytic subunit	0.832464	3.50602e-05	A8RJX3_ENTBW	CLOBOL_01058	ABC transporter substrate-binding protein PnrA-like domain-containing protein	0.928751	0.000341634
					A8S1E6_ENTBW	rplO	50S ribosomal protein L15	1.05654	0.000196757						A8RKD2_ENTBW	CLOBOL_01276	Amidophosphoribosyltransferase	0.90885	1.72987e-05	A8RH00_ENTBW	CLOBOL_00274	Alkyl hydroperoxide reductase C	0.830871	0.00144434	A8RVZ9_ENTBW	CLOBOL_04441	GMP synthase (glutamine-hydrolyzing)	0.923944	2.06634e-05
					A8RRL9_ENTBW	CLOBOL_03032	NIF system FeS cluster assembly NifU N-terminal domain-containing protein	1.04756	0.000152388						A8RKB5_ENTBW	clpP	ATP-dependent Clp protease proteolytic subunit	0.907862	1.54932e-05	A8RQD4_ENTBW	CLOBOL_02707	Phosphoglucomutase	0.824561	0.000333725	A8RUK9_ENTBW	proA	Gamma-glutamyl phosphate reductase	0.922088	6.83982e-05
					A8RUG0_ENTBW	alaS	Alanine--tRNA ligase	1.03883	5.98811e-05						A8RV03_ENTBW	bipA	50S ribosomal subunit assembly factor BipA	0.904689	1.49517e-05	A8RVZ9_ENTBW	CLOBOL_04441	GMP synthase (glutamine-hydrolyzing)	0.811281	0.000150011	A8RT33_ENTBW	purE	N5-carboxyaminoimidazole ribonucleotide mutase	0.91435	3.0718e-05
					A8S511_ENTBW	glyA	Serine hydroxymethyltransferase	1.02151	5.69229e-05						A8S476_ENTBW	metK	S-adenosylmethionine synthase	0.903453	1.12143e-05	A8RWT0_ENTBW	CLOBOL_04688	serine--tRNA ligase	0.800887	0.000158945	A8RKD2_ENTBW	CLOBOL_01276	Amidophosphoribosyltransferase	0.911583	1.31658e-05
					A8RNZ1_ENTBW	recA	Protein RecA	1.01043	6.92353e-05						A8RKG5_ENTBW	CLOBOL_01309	Uncharacterized protein	0.899301	2.44982e-05	A8S2N1_ENTBW	CLOBOL_06360	R3H domain-containing protein	0.794298	0.000159049	A8RPH5_ENTBW	rpoC	DNA-directed RNA polymerase subunit beta'	0.902808	6.12335e-05
					A8RUK9_ENTBW	proA	Gamma-glutamyl phosphate reductase	1.00548	6.36589e-05						A8RY34_ENTBW	CLOBOL_05018	dTDP-4-dehydrorhamnose reductase	0.879774	1.72225e-05	A8RQJ2_ENTBW	CLOBOL_02750	Threonine synthase	0.789764	0.000159641	A8RKG5_ENTBW	CLOBOL_01309	Uncharacterized protein	0.898321	4.09024e-05
					A8RLN7_ENTBW	CLOBOL_01685	ABC transporter domain-containing protein	1.00378	3.89118e-05						A8RG34_ENTBW	xpt	Xanthine phosphoribosyltransferase	0.87924	3.31351e-05	A8RI68_ENTBW	ychF	Ribosome-binding ATPase YchF	0.78868	0.00411509	A8RY34_ENTBW	CLOBOL_05018	dTDP-4-dehydrorhamnose reductase	0.898201	1.57502e-05
					A8S1Y4_ENTBW	CLOBOL_06210	2-hydroxyacyl-CoA dehydratase	0.987806	7.64688e-05						A8RY32_ENTBW	CLOBOL_05017	dTDP-glucose 4,6-dehydratase	0.878718	0.00020345	A8RT33_ENTBW	purE	N5-carboxyaminoimidazole ribonucleotide mutase	0.778855	9.74949e-05	A8S1F8_ENTBW	rpsC	30S ribosomal protein S3	0.882876	0.000251742
					A8RNW2_ENTBW	CLOBOL_02297	D-3-phosphoglycerate dehydrogenase	0.981565	2.83499e-05						A8S366_ENTBW	hpf	Ribosome hibernation promoting factor	0.877004	0.000440384	A8RPH6_ENTBW	rpoB	DNA-directed RNA polymerase subunit beta	0.778508	0.00039606	A8S2N1_ENTBW	CLOBOL_06360	R3H domain-containing protein	0.878488	1.60657e-05
					A8RME9_ENTBW	thrS	Threonine--tRNA ligase	0.974142	4.85264e-05						A8S0V4_ENTBW	CLOBOL_05781	HPr domain-containing protein	0.875296	0.000606909	A8RIT9_ENTBW	pgi	Glucose-6-phosphate isomerase	0.771903	0.000281513	A8RKY2_ENTBW	tal	Probable transaldolase	0.878373	7.28223e-05
					A8RG34_ENTBW	xpt	Xanthine phosphoribosyltransferase	0.969748	1.44553e-05						A8RVZ9_ENTBW	CLOBOL_04441	GMP synthase (glutamine-hydrolyzing)	0.874893	4.68596e-05	A8S1E3_ENTBW	map	Methionine aminopeptidase	0.77059	0.000122657	A8RME9_ENTBW	thrS	Threonine--tRNA ligase	0.874169	4.96363e-05
					A8RKG5_ENTBW	CLOBOL_01309	Uncharacterized protein	0.966812	5.70072e-05						A8RME9_ENTBW	thrS	Threonine--tRNA ligase	0.862382	5.18558e-05	A8RIK8_ENTBW	CLOBOL_00724	ABC transporter domain-containing protein	0.770345	0.000202273	A8RPH6_ENTBW	rpoB	DNA-directed RNA polymerase subunit beta	0.873233	0.000111061
					A8RTN1_ENTBW	CLOBOL_03730	Glutamine--fructose-6-phosphate aminotransferase [isomerizing]	0.966681	1.39392e-05						A8S2Y6_ENTBW	CLOBOL_06438	Rubredoxin-like domain-containing protein	0.861853	0.00208737	A8RY35_ENTBW	glmM	Phosphoglucosamine mutase	0.769683	0.000101903	A8RNZ1_ENTBW	recA	Protein RecA	0.872393	8.1817e-05
					A8RV03_ENTBW	bipA	50S ribosomal subunit assembly factor BipA	0.964038	3.19803e-05						A8RPH5_ENTBW	rpoC	DNA-directed RNA polymerase subunit beta'	0.859548	5.77136e-05	A8RKD2_ENTBW	CLOBOL_01276	Amidophosphoribosyltransferase	0.765615	0.000180696	A8RSB8_ENTBW	tyrS	Tyrosine--tRNA ligase	0.858339	0.000191103
					A8RI68_ENTBW	ychF	Ribosome-binding ATPase YchF	0.955068	0.000607157						A8S511_ENTBW	glyA	Serine hydroxymethyltransferase	0.844685	0.000124053	A8RY32_ENTBW	CLOBOL_05017	dTDP-glucose 4,6-dehydratase	0.7651	0.000206632	A8RKB5_ENTBW	clpP	ATP-dependent Clp protease proteolytic subunit	0.82802	4.09774e-05
					A8RXA5_ENTBW	CLOBOL_04834	Uncharacterized protein	0.940438	0.01267						A8RWT0_ENTBW	CLOBOL_04688	serine--tRNA ligase	0.828925	0.000146425	A8S060_ENTBW	CLOBOL_05591	DUF1490 domain-containing protein	0.760482	0.000379158	A8RS06_ENTBW	glgA	Glycogen synthase	0.827129	1.35004e-05
					A8S476_ENTBW	metK	S-adenosylmethionine synthase	0.940107	1.50707e-05						A8S1F2_ENTBW	rplE	50S ribosomal protein L5	0.822329	0.000430561	A8RWP7_ENTBW	rpsB	30S ribosomal protein S2	0.755891	0.00185953	A8S366_ENTBW	hpf	Ribosome hibernation promoting factor	0.822621	0.00300945
					A8RY34_ENTBW	CLOBOL_05018	dTDP-4-dehydrorhamnose reductase	0.93583	3.96351e-05						A8RY35_ENTBW	glmM	Phosphoglucosamine mutase	0.819327	3.42456e-05	A8RQP1_ENTBW	CLOBOL_02791	Uncharacterized protein	0.754533	0.00487726	A8RQD4_ENTBW	CLOBOL_02707	Phosphoglucomutase	0.817529	3.92089e-05
					A8RQD4_ENTBW	CLOBOL_02707	Phosphoglucomutase	0.934877	5.24224e-05						A8RIK8_ENTBW	CLOBOL_00724	ABC transporter domain-containing protein	0.818471	0.000192062	A8RKG5_ENTBW	CLOBOL_01309	Uncharacterized protein	0.749086	0.000583032	A8S436_ENTBW	CLOBOL_06808	glutamine--tRNA ligase	0.816805	2.49229e-05
					A8RY32_ENTBW	CLOBOL_05017	dTDP-glucose 4,6-dehydratase	0.916169	5.89982e-05						A8RKW3_ENTBW	aspS	Aspartate--tRNA(Asp/Asn) ligase	0.817751	5.50698e-05	A8S1D7_ENTBW	rpsD	30S ribosomal protein S4	0.748469	0.000181342	A8RY32_ENTBW	CLOBOL_05017	dTDP-glucose 4,6-dehydratase	0.815941	0.00027037
					A8RQX4_ENTBW	pyrG	CTP synthase	0.902836	1.56188e-05						A8RM61_ENTBW	CLOBOL_01828	Nitronate monooxygenase domain-containing protein	0.81736	8.93196e-05	A8RSC6_ENTBW	ung	Uracil-DNA glycosylase	0.74595	0.00224232	A8RI40_ENTBW	ftsZ	Cell division protein FtsZ	0.813612	5.21454e-05
					A8RH00_ENTBW	CLOBOL_00274	Alkyl hydroperoxide reductase C	0.892747	0.000303052						A8RT33_ENTBW	purE	N5-carboxyaminoimidazole ribonucleotide mutase	0.812798	1.48156e-05	A8RG34_ENTBW	xpt	Xanthine phosphoribosyltransferase	0.745649	0.00026712	A8RHW3_ENTBW	efp	Elongation factor P	0.804664	4.31722e-05
					A8RM61_ENTBW	CLOBOL_01828	Nitronate monooxygenase domain-containing protein	0.89126	6.50707e-05						A8RQQ0_ENTBW	carB	Carbamoyl-phosphate synthase large chain	0.799737	2.39735e-05	A8S476_ENTBW	metK	S-adenosylmethionine synthase	0.739904	4.53189e-05	A8RQJ2_ENTBW	CLOBOL_02750	Threonine synthase	0.803047	5.87235e-05
					A8RKD2_ENTBW	CLOBOL_01276	Amidophosphoribosyltransferase	0.891254	1.88336e-05						A8S060_ENTBW	CLOBOL_05591	DUF1490 domain-containing protein	0.799652	0.000561899	A8RNZ1_ENTBW	recA	Protein RecA	0.734894	0.000287317	A8RMA4_ENTBW	CLOBOL_01856	Aminotransferase class V domain-containing protein	0.79799	5.4215e-05
					A8RVZ9_ENTBW	CLOBOL_04441	GMP synthase (glutamine-hydrolyzing)	0.886952	8.57794e-05						A8RWY1_ENTBW	CLOBOL_04735	Uncharacterized protein	0.798966	0.0184501	A8RX56_ENTBW	lysS	Lysine--tRNA ligase	0.729559	0.000557052	A8RIK8_ENTBW	CLOBOL_00724	ABC transporter domain-containing protein	0.794947	8.82308e-05
					A8RT33_ENTBW	purE	N5-carboxyaminoimidazole ribonucleotide mutase	0.873814	7.6198e-05						A8S4D8_ENTBW	CLOBOL_06962	Glycerate dehydrogenase	0.795366	2.271e-05	A8S217_ENTBW	CLOBOL_06243	Uncharacterized protein	0.722441	0.0335711	A8RY35_ENTBW	glmM	Phosphoglucosamine mutase	0.791058	3.33733e-05
					A8RY35_ENTBW	glmM	Phosphoglucosamine mutase	0.86521	0.000120407						A8RWV9_ENTBW	fhs	Formate--tetrahydrofolate ligase	0.793086	4.26941e-05	A8RWV9_ENTBW	fhs	Formate--tetrahydrofolate ligase	0.721844	9.64179e-05	A8RJ94_ENTBW	CLOBOL_01142	Aminotransferase	0.785566	1.74256e-05
					A8RRW0_ENTBW	CLOBOL_03112	Uncharacterized protein	0.860375	0.000194435						A8RHW3_ENTBW	efp	Elongation factor P	0.787818	0.000547783	A8S4E1_ENTBW	CLOBOL_06964	Ribose-5-phosphate isomerase C-terminal domain-containing protein	0.71902	0.00112232	A8RV03_ENTBW	bipA	50S ribosomal subunit assembly factor BipA	0.785207	3.25242e-05
					A8RM58_ENTBW	CLOBOL_01826	3-oxoacyl-[acyl-carrier-protein] reductase	0.857086	5.71823e-05						A8RQP1_ENTBW	CLOBOL_02791	Uncharacterized protein	0.783533	0.00450472	A8RJZ3_ENTBW	guaA	GMP synthase [glutamine-hydrolyzing]	0.715621	0.00024826	A8S1D7_ENTBW	rpsD	30S ribosomal protein S4	0.781264	0.00160826
					A8RPJ4_ENTBW	CLOBOL_02487	Peptidyl-prolyl cis-trans isomerase	0.852	9.58511e-05						A8RZ98_ENTBW	pnp	Polyribonucleotide nucleotidyltransferase	0.779118	0.000266032	A8RZ98_ENTBW	pnp	Polyribonucleotide nucleotidyltransferase	0.713824	0.00115145	A8RQQ0_ENTBW	carB	Carbamoyl-phosphate synthase large chain	0.781045	2.83018e-05
					A8S2B7_ENTBW	CLOBOL_06029	Molecular chaperone HtpG	0.848294	0.000207997						A8RQX4_ENTBW	pyrG	CTP synthase	0.778928	4.86009e-05	A8RJ94_ENTBW	CLOBOL_01142	Aminotransferase	0.71269	8.09639e-05	A8RKW3_ENTBW	aspS	Aspartate--tRNA(Asp/Asn) ligase	0.775978	6.37733e-05
					A8RSB8_ENTBW	tyrS	Tyrosine--tRNA ligase	0.831118	9.48759e-05						A8S2N1_ENTBW	CLOBOL_06360	R3H domain-containing protein	0.767048	3.10785e-05	A8RRB0_ENTBW	CLOBOL_02965	UDP-N-acetylglucosamine pyrophosphorylase	0.711073	0.00198654	A8RW93_ENTBW	metG	Methionine--tRNA ligase	0.773631	2.79596e-05
					A8RW93_ENTBW	metG	Methionine--tRNA ligase	0.830023	3.44364e-05						A8RIT9_ENTBW	pgi	Glucose-6-phosphate isomerase	0.765832	5.83497e-05	A8RS06_ENTBW	glgA	Glycogen synthase	0.709438	0.000304193	A8S476_ENTBW	metK	S-adenosylmethionine synthase	0.769508	1.40739e-05
					A8RZ89_ENTBW	infB	Translation initiation factor IF-2	0.82018	2.70096e-05						A8RKY2_ENTBW	tal	Probable transaldolase	0.757369	9.64268e-05	A8RSE9_ENTBW	asnA	Aspartate--ammonia ligase	0.703894	0.000206155	A8S1F9_ENTBW	rplV	50S ribosomal protein L22	0.757824	0.000210173
					A8RKW3_ENTBW	aspS	Aspartate--tRNA(Asp/Asn) ligase	0.79601	7.4234e-05						A8RMA4_ENTBW	CLOBOL_01856	Aminotransferase class V domain-containing protein	0.755888	2.41918e-05	A8S1G4_ENTBW	rplC	50S ribosomal protein L3	0.702122	0.0105998	A8RQV3_ENTBW	CLOBOL_02835	Glutamine synthetase I alpha	0.75661	2.96036e-05
					A8RKY2_ENTBW	tal	Probable transaldolase	0.794023	0.000114856						A8RSE9_ENTBW	asnA	Aspartate--ammonia ligase	0.750486	6.92551e-05	A8S2B7_ENTBW	CLOBOL_06029	Molecular chaperone HtpG	0.701643	0.00131128	A8RM61_ENTBW	CLOBOL_01828	Nitronate monooxygenase domain-containing protein	0.754888	0.000247148
					A8RUY9_ENTBW	purF	Amidophosphoribosyltransferase	0.789043	2.49759e-05						A8RUY7_ENTBW	CLOBOL_04160	Adenylosuccinate lyase	0.748358	5.72441e-05	A8RI40_ENTBW	ftsZ	Cell division protein FtsZ	0.696276	0.000180014	A8RUY7_ENTBW	CLOBOL_04160	Adenylosuccinate lyase	0.752497	5.31875e-05
					A8RWV9_ENTBW	fhs	Formate--tetrahydrofolate ligase	0.76742	6.8016e-05						A8RJZ3_ENTBW	guaA	GMP synthase [glutamine-hydrolyzing]	0.745965	0.000173617	A8RPJ4_ENTBW	CLOBOL_02487	Peptidyl-prolyl cis-trans isomerase	0.69499	0.000176701	A8RIT9_ENTBW	pgi	Glucose-6-phosphate isomerase	0.747944	2.77545e-05
					A8RQV3_ENTBW	CLOBOL_02835	Glutamine synthetase I alpha	0.766516	4.71625e-05						A8RJ94_ENTBW	CLOBOL_01142	Aminotransferase	0.742354	4.20938e-05	A8RM61_ENTBW	CLOBOL_01828	Nitronate monooxygenase domain-containing protein	0.69253	0.00034115	A8RUY9_ENTBW	purF	Amidophosphoribosyltransferase	0.747645	4.16235e-05
					A8RMJ0_ENTBW	CLOBOL_01924	Polya polymerase	0.766013	0.000278517						A8RUY9_ENTBW	purF	Amidophosphoribosyltransferase	0.736762	3.19483e-05	A8S4D8_ENTBW	CLOBOL_06962	Glycerate dehydrogenase	0.691675	0.000173287	A8RWV9_ENTBW	fhs	Formate--tetrahydrofolate ligase	0.736632	5.58133e-05
					A8S4E1_ENTBW	CLOBOL_06964	Ribose-5-phosphate isomerase C-terminal domain-containing protein	0.761876	0.000809199						A8RMJ9_ENTBW	leuS	Leucine--tRNA ligase	0.72585	4.96735e-05	A8RPH5_ENTBW	rpoC	DNA-directed RNA polymerase subunit beta'	0.691299	0.00037991	A8S4D8_ENTBW	CLOBOL_06962	Glycerate dehydrogenase	0.728706	3.35817e-05
					A8RXA9_ENTBW	CLOBOL_04837	Lysozyme	0.761729	0.00915407						A8RX56_ENTBW	lysS	Lysine--tRNA ligase	0.725536	0.00014687	A8RJX3_ENTBW	CLOBOL_01058	ABC transporter substrate-binding protein PnrA-like domain-containing protein	0.689018	0.00446974	A8RJZ3_ENTBW	guaA	GMP synthase [glutamine-hydrolyzing]	0.725582	0.000192921
					A8RWY1_ENTBW	CLOBOL_04735	Uncharacterized protein	0.761552	0.0164266						A8S1E3_ENTBW	map	Methionine aminopeptidase	0.722634	0.000187593	A8S366_ENTBW	hpf	Ribosome hibernation promoting factor	0.686044	0.000718318	A8RQX4_ENTBW	pyrG	CTP synthase	0.723723	1.86321e-05
					A8RWT0_ENTBW	CLOBOL_04688	serine--tRNA ligase	0.754125	9.0819e-05						A8S436_ENTBW	CLOBOL_06808	glutamine--tRNA ligase	0.721086	4.1971e-05	A8RUY9_ENTBW	purF	Amidophosphoribosyltransferase	0.684273	0.000174961	A8RX56_ENTBW	lysS	Lysine--tRNA ligase	0.719483	0.000246897
					A8RJ94_ENTBW	CLOBOL_01142	Aminotransferase	0.747352	3.13031e-05						A8RHY1_ENTBW	CLOBOL_00538	Dipeptidase PepV	0.720517	0.000430808	A8RW93_ENTBW	metG	Methionine--tRNA ligase	0.682845	0.000106159	A8S466_ENTBW	rplA	50S ribosomal protein L1	0.716169	0.00229103
					A8S1E3_ENTBW	map	Methionine aminopeptidase	0.747029	0.000456812						A8RMR9_ENTBW	CLOBOL_02003	ABC transporter domain-containing protein	0.72014	0.00355927	A8RS67_ENTBW	CLOBOL_03216	SEC-C domain-containing protein	0.679552	0.0130113	A8RZ55_ENTBW	ilvC	Ketol-acid reductoisomerase (NADP(+))	0.715194	4.88058e-05
					A8RPH6_ENTBW	rpoB	DNA-directed RNA polymerase subunit beta	0.745375	0.000286646						A8RTY9_ENTBW	rplU	50S ribosomal protein L21	0.712025	0.0492844	A8RKW3_ENTBW	aspS	Aspartate--tRNA(Asp/Asn) ligase	0.677598	0.000259404	A8RSC6_ENTBW	ung	Uracil-DNA glycosylase	0.714711	0.00322724
					A8S2N1_ENTBW	CLOBOL_06360	R3H domain-containing protein	0.740441	3.81868e-05						A8RTE6_ENTBW	CLOBOL_03645	Collagen-like protein	0.707286	0.0406575	A8RRW0_ENTBW	CLOBOL_03112	Uncharacterized protein	0.675213	0.0012917	A8RY41_ENTBW	leuA	2-isopropylmalate synthase	0.697742	4.55232e-05
					A8RS06_ENTBW	glgA	Glycogen synthase	0.734801	3.57747e-05						A8S1F1_ENTBW	rpsH	30S ribosomal protein S8	0.70584	0.00829246	A8RKY2_ENTBW	tal	Probable transaldolase	0.675056	0.000520356	A8RYM5_ENTBW	CLOBOL_05170	Folate family ECF transporter S component	0.69739	0.000393201
					A8RQJ2_ENTBW	CLOBOL_02750	Threonine synthase	0.734539	6.89257e-05						A8RMK5_ENTBW	CLOBOL_01940	Citrate synthase	0.695654	0.000105856	A8RMA4_ENTBW	CLOBOL_01856	Aminotransferase class V domain-containing protein	0.671251	0.000251548	A8RKQ5_ENTBW	CLOBOL_01387	HAD family hydrolase	0.695409	5.66707e-05
					A8S4D8_ENTBW	CLOBOL_06962	Glycerate dehydrogenase	0.730309	5.15553e-05						A8RWS3_ENTBW	pyrB	Aspartate carbamoyltransferase	0.693089	0.00013072	A8RMK5_ENTBW	CLOBOL_01940	Citrate synthase	0.67042	0.000173601	A8RWY1_ENTBW	CLOBOL_04735	Uncharacterized protein	0.694646	0.0167609
					A8RZ98_ENTBW	pnp	Polyribonucleotide nucleotidyltransferase	0.727347	0.000337918						A8S4E1_ENTBW	CLOBOL_06964	Ribose-5-phosphate isomerase C-terminal domain-containing protein	0.686991	0.00101198	A8RQX4_ENTBW	pyrG	CTP synthase	0.667439	6.59175e-05	A8RQD9_ENTBW	CLOBOL_02710	Aminotransferase	0.693972	4.50675e-05
					A8RPH5_ENTBW	rpoC	DNA-directed RNA polymerase subunit beta'	0.727281	0.000121968						A8RKU0_ENTBW	CLOBOL_01410	Ribose-5-phosphate isomerase	0.685463	0.000344642	A8RMJ9_ENTBW	leuS	Leucine--tRNA ligase	0.665602	0.000287554	A8RHY1_ENTBW	CLOBOL_00538	Dipeptidase PepV	0.691428	0.000447358
					A8RSE9_ENTBW	asnA	Aspartate--ammonia ligase	0.72673	0.000564218						A8RW93_ENTBW	metG	Methionine--tRNA ligase	0.679957	0.000120062	A8RQQ0_ENTBW	carB	Carbamoyl-phosphate synthase large chain	0.655545	0.000107905	A8S4E1_ENTBW	CLOBOL_06964	Ribose-5-phosphate isomerase C-terminal domain-containing protein	0.691378	0.00124386
					A8RMA4_ENTBW	CLOBOL_01856	Aminotransferase class V domain-containing protein	0.725288	6.76713e-05						A8RQV3_ENTBW	CLOBOL_02835	Glutamine synthetase I alpha	0.677231	6.1164e-05	A8RUY7_ENTBW	CLOBOL_04160	Adenylosuccinate lyase	0.644568	0.000224137	A8S2B7_ENTBW	CLOBOL_06029	Molecular chaperone HtpG	0.690943	0.000226909
					A8RIP7_ENTBW	asnS	Asparagine--tRNA ligase	0.725111	5.5149e-05						A8RX05_ENTBW	CLOBOL_04756	Phosphoenolpyruvate-protein phosphotransferase	0.676956	4.67981e-05	A8S463_ENTBW	rplL	50S ribosomal protein L7/L12	0.644147	0.0404638	A8RNW3_ENTBW	serC	Phosphoserine aminotransferase	0.68866	2.92855e-05
					A8RQQ0_ENTBW	carB	Carbamoyl-phosphate synthase large chain	0.724447	5.62052e-05						A8RIP7_ENTBW	asnS	Asparagine--tRNA ligase	0.676181	0.000198231	A8RQD9_ENTBW	CLOBOL_02710	Aminotransferase	0.643915	0.000666849	A8S1E3_ENTBW	map	Methionine aminopeptidase	0.686002	0.000106636
					A8S1F1_ENTBW	rpsH	30S ribosomal protein S8	0.723049	0.000795169						A8RRB0_ENTBW	CLOBOL_02965	UDP-N-acetylglucosamine pyrophosphorylase	0.675213	0.000147937	A8RMK6_ENTBW	CLOBOL_01941	Aconitase/3-isopropylmalate dehydratase large subunit alpha/beta/alpha domain-containing protein	0.643535	0.000135458	A8RIP7_ENTBW	asnS	Asparagine--tRNA ligase	0.68353	0.000108973
					A8RQD9_ENTBW	CLOBOL_02710	Aminotransferase	0.722179	0.000116407						A8RQD9_ENTBW	CLOBOL_02710	Aminotransferase	0.67423	0.000163853	A8RHY1_ENTBW	CLOBOL_00538	Dipeptidase PepV	0.641424	0.001353	A8S2Y6_ENTBW	CLOBOL_06438	Rubredoxin-like domain-containing protein	0.682875	0.00165039
					A8S366_ENTBW	hpf	Ribosome hibernation promoting factor	0.717353	0.00255089						A8RSC6_ENTBW	ung	Uracil-DNA glycosylase	0.674167	0.002618	A8S436_ENTBW	CLOBOL_06808	glutamine--tRNA ligase	0.641049	0.000604128	A8RMP7_ENTBW	uxaC	Uronate isomerase	0.682282	0.000339322
					A8RX56_ENTBW	lysS	Lysine--tRNA ligase	0.714039	0.000420502						A8RMK6_ENTBW	CLOBOL_01941	Aconitase/3-isopropylmalate dehydratase large subunit alpha/beta/alpha domain-containing protein	0.669978	8.99151e-05	A8RM58_ENTBW	CLOBOL_01826	3-oxoacyl-[acyl-carrier-protein] reductase	0.635649	0.000266049	A8RQP1_ENTBW	CLOBOL_02791	Uncharacterized protein	0.671367	0.00797384
					A8S467_ENTBW	rplK	50S ribosomal protein L11	0.713185	0.00429377						A8RY41_ENTBW	leuA	2-isopropylmalate synthase	0.669128	8.48478e-05	A8RY41_ENTBW	leuA	2-isopropylmalate synthase	0.62492	0.000488445	A8RZ98_ENTBW	pnp	Polyribonucleotide nucleotidyltransferase	0.668618	0.000291453
					A8RJZ3_ENTBW	guaA	GMP synthase [glutamine-hydrolyzing]	0.70738	0.000197753						A8RPJ4_ENTBW	CLOBOL_02487	Peptidyl-prolyl cis-trans isomerase	0.667746	0.000151049	A8RNW3_ENTBW	serC	Phosphoserine aminotransferase	0.621751	0.000226477	A8RX69_ENTBW	hprK	HPr kinase/phosphorylase	0.664451	5.38075e-05
					A8RIT9_ENTBW	pgi	Glucose-6-phosphate isomerase	0.702816	0.000163559						A8RKF7_ENTBW	CLOBOL_01301	Aspartokinase	0.65965	0.000147354	A8RX69_ENTBW	hprK	HPr kinase/phosphorylase	0.613936	0.000568771	A8RKW5_ENTBW	CLOBOL_01427	Aminoacyl-transfer RNA synthetases class-II family profile domain-containing protein	0.663909	3.38937e-05
					A8S1E0_ENTBW	rpsM	30S ribosomal protein S13	0.695734	0.00869288						A8S2B7_ENTBW	CLOBOL_06029	Molecular chaperone HtpG	0.658736	0.000392364	A8S466_ENTBW	rplA	50S ribosomal protein L1	0.612588	0.00328297	A8RSE9_ENTBW	asnA	Aspartate--ammonia ligase	0.659437	0.000150158
					A8RR63_ENTBW	CLOBOL_02929	Transcriptional regulator	0.688308	0.000503678						A8RUB1_ENTBW	CLOBOL_03958	tryptophan--tRNA ligase	0.658632	0.00209864	A8RKQ5_ENTBW	CLOBOL_01387	HAD family hydrolase	0.610797	0.000426603	A8RIZ5_ENTBW	CLOBOL_00837	Hypoxanthine phosphoribosyltransferase	0.6531	5.53542e-05
					A8RSC6_ENTBW	ung	Uracil-DNA glycosylase	0.687397	0.00283543						A8RQQ2_ENTBW	carA	Carbamoyl-phosphate synthase small chain	0.652708	6.07499e-05	A8RRB7_ENTBW	CLOBOL_02970	Semialdehyde dehydrogenase NAD-binding domain-containing protein	0.610112	0.000394169	A8RWT0_ENTBW	CLOBOL_04688	serine--tRNA ligase	0.652787	6.80348e-05
					A8RMB5_ENTBW	selA	L-seryl-tRNA(Sec) selenium transferase	0.681865	0.000275156						A8S1E9_ENTBW	rplR	50S ribosomal protein L18	0.65244	0.001321	A8S0G1_ENTBW	CLOBOL_05666	Phage major capsid protein	0.607985	0.000364286	A8RH00_ENTBW	CLOBOL_00274	Alkyl hydroperoxide reductase C	0.650959	0.000319232
					A8S436_ENTBW	CLOBOL_06808	glutamine--tRNA ligase	0.675022	6.95064e-05						A8RRB7_ENTBW	CLOBOL_02970	Semialdehyde dehydrogenase NAD-binding domain-containing protein	0.64731	0.000649167	A8RKW5_ENTBW	CLOBOL_01427	Aminoacyl-transfer RNA synthetases class-II family profile domain-containing protein	0.606811	0.000153113	A8RQQ2_ENTBW	carA	Carbamoyl-phosphate synthase small chain	0.647024	5.33461e-05
					A8S060_ENTBW	CLOBOL_05591	DUF1490 domain-containing protein	0.670998	0.000317684						A8S1G3_ENTBW	rplD	50S ribosomal protein L4	0.638992	0.000982955	A8RHW3_ENTBW	efp	Elongation factor P	0.587706	0.000163543	A8RWP7_ENTBW	rpsB	30S ribosomal protein S2	0.640331	0.00735802
					A8RUY7_ENTBW	CLOBOL_04160	Adenylosuccinate lyase	0.668781	9.01187e-05						A8RNW6_ENTBW	ilvD	Dihydroxy-acid dehydratase	0.638366	8.67712e-05	A8RQV3_ENTBW	CLOBOL_02835	Glutamine synthetase I alpha	0.587274	0.00033343	A8RMK6_ENTBW	CLOBOL_01941	Aconitase/3-isopropylmalate dehydratase large subunit alpha/beta/alpha domain-containing protein	0.639229	6.47986e-05
					A8RLK3_ENTBW	CLOBOL_01651	S1 motif domain-containing protein	0.660005	0.000751063						A8RU20_ENTBW	CLOBOL_03869	Uncharacterized protein	0.624651	0.000311018	A8RXX7_ENTBW	atpA	V-type ATP synthase alpha chain	-0.591573	0.000569848	A8RUB1_ENTBW	CLOBOL_03958	tryptophan--tRNA ligase	0.631472	0.00267378
					A8RY41_ENTBW	leuA	2-isopropylmalate synthase	0.657971	0.000104747						A8RGM7_ENTBW	CLOBOL_00176	4Fe-4S ferredoxin-type domain-containing protein	0.618223	5.9818e-05	A8RSK7_ENTBW	CLOBOL_03356	Uncharacterized protein	-0.602635	0.000178198	A8RPJ4_ENTBW	CLOBOL_02487	Peptidyl-prolyl cis-trans isomerase	0.629816	3.55665e-05
					A8RIK8_ENTBW	CLOBOL_00724	ABC transporter domain-containing protein	0.657868	0.000164674						A8RHN2_ENTBW	CLOBOL_00460	Flavodoxin-like domain-containing protein	0.616741	9.03178e-05	A8RR02_ENTBW	CLOBOL_02760	Transglutaminase-like domain-containing protein	-0.605458	0.000113113	A8S1C5_ENTBW	rplM	50S ribosomal protein L13	0.628087	0.000772599
					A8RRB7_ENTBW	CLOBOL_02970	Semialdehyde dehydrogenase NAD-binding domain-containing protein	0.654138	0.000193707						A8RMS3_ENTBW	pheT	Phenylalanine--tRNA ligase beta subunit	0.615572	0.000871017	A8RYX7_ENTBW	CLOBOL_05259	FAD/NAD(P)-binding domain-containing protein	-0.606472	0.000162843	A8RMK5_ENTBW	CLOBOL_01940	Citrate synthase	0.622155	6.18123e-05
					A8RMJ9_ENTBW	leuS	Leucine--tRNA ligase	0.651615	0.000200316						A8RX69_ENTBW	hprK	HPr kinase/phosphorylase	0.614582	0.000221802	A8S5U0_ENTBW	gcvT	Aminomethyltransferase	-0.608198	8.67237e-05	A8RGM7_ENTBW	CLOBOL_00176	4Fe-4S ferredoxin-type domain-containing protein	0.620075	3.88585e-05
					A8RR60_ENTBW	ackA	Acetate kinase	0.646757	0.00020999						A8RRD0_ENTBW	CLOBOL_02981	Glutamine ABC transporter substrate-binding protein	0.613827	0.000115217	A8RM37_ENTBW	CLOBOL_01811	Glycoside hydrolase	-0.608421	0.000180421	A8RGQ3_ENTBW	CLOBOL_00195	N-acetyltransferase domain-containing protein	0.619712	5.46889e-05
					A8RNW3_ENTBW	serC	Phosphoserine aminotransferase	0.643956	0.000104887						A8RNW3_ENTBW	serC	Phosphoserine aminotransferase	0.610817	7.7216e-05	A8S2I1_ENTBW	CLOBOL_06315	Uncharacterized protein	-0.609112	0.000144017	A8RMJ9_ENTBW	leuS	Leucine--tRNA ligase	0.618534	5.43979e-05
					A8RR61_ENTBW	CLOBOL_02927	phosphate acetyltransferase	0.641299	0.0013322						A8RKQ5_ENTBW	CLOBOL_01387	HAD family hydrolase	0.610536	0.000224581	A8S1D3_ENTBW	CLOBOL_05932	Autolysin	-0.611545	0.00064114	A8RWY8_ENTBW	CLOBOL_04742	4Fe-4S ferredoxin-type domain-containing protein	0.616495	0.0015688
					A8RIZ5_ENTBW	CLOBOL_00837	Hypoxanthine phosphoribosyltransferase	0.640159	0.000122951						A8RKW5_ENTBW	CLOBOL_01427	Aminoacyl-transfer RNA synthetases class-II family profile domain-containing protein	0.607383	4.50596e-05	A8RZ17_ENTBW	glyA	Serine hydroxymethyltransferase	-0.6216	9.53698e-05	A8RXT8_ENTBW	CLOBOL_04945	branched-chain-amino-acid transaminase	0.595433	0.000524455
					A8RZ55_ENTBW	ilvC	Ketol-acid reductoisomerase (NADP(+))	0.634391	0.000145599						A8RMP7_ENTBW	uxaC	Uronate isomerase	0.60722	0.000517454	A8RSB7_ENTBW	CLOBOL_03266	Autolysin	-0.628879	0.000410209	A8RM58_ENTBW	CLOBOL_01826	3-oxoacyl-[acyl-carrier-protein] reductase	0.592997	0.000342283
					A8RKB5_ENTBW	clpP	ATP-dependent Clp protease proteolytic subunit	0.62675	0.000103371						A8RRN3_ENTBW	CLOBOL_03045	Aldose 1-epimerase family protein	0.605255	0.000287065	A8S2Y9_ENTBW	CLOBOL_06441	RidA family protein	-0.633914	0.0292206	A8RGI4_ENTBW	CLOBOL_00152	DUF2922 domain-containing protein	-0.5859	0.00206689
					A8RKW5_ENTBW	CLOBOL_01427	Aminoacyl-transfer RNA synthetases class-II family profile domain-containing protein	0.624434	7.41312e-05						A8RM58_ENTBW	CLOBOL_01826	3-oxoacyl-[acyl-carrier-protein] reductase	0.604526	0.000708306	A8RJT9_ENTBW	CLOBOL_01024	4Fe-4S ferredoxin-type domain-containing protein	-0.638474	0.000185889	A8RM99_ENTBW	CLOBOL_01853	Extracellular solute-binding protein	-0.591762	5.45242e-05
					A8RM60_ENTBW	CLOBOL_01827	Malonyl CoA-acyl carrier protein transacylase	0.624207	0.000400364						A8S4F7_ENTBW	CLOBOL_06975	Diaminopimelate decarboxylase	0.59348	8.02967e-05	A8RPA6_ENTBW	CLOBOL_02415	Peptidase S8/S53 domain-containing protein	-0.63914	0.000192398	A8RWD6_ENTBW	CLOBOL_04553	Flagellar hook-length control protein-like C-terminal domain-containing protein	-0.591875	0.000343745
					A8S4F7_ENTBW	CLOBOL_06975	Diaminopimelate decarboxylase	0.622489	0.00085802						A8RPV8_ENTBW	CLOBOL_02574	Nucleotidyl transferase domain-containing protein	0.587282	0.000130943	A8RWD6_ENTBW	CLOBOL_04553	Flagellar hook-length control protein-like C-terminal domain-containing protein	-0.640185	0.000376688	A8RPR9_ENTBW	CLOBOL_02546	DUF2815 family protein	-0.59631	0.00413898
					A8RM44_ENTBW	CLOBOL_01816	Cell wall-binding protein	0.6224	0.000489198						A8RGN8_ENTBW	CLOBOL_00184	DUF4272 domain-containing protein	0.58573	0.000332777	A8RIP4_ENTBW	glgC	Glucose-1-phosphate adenylyltransferase	-0.65139	9.82787e-05	A8RSB7_ENTBW	CLOBOL_03266	Autolysin	-0.600508	0.000294628
					A8RMK6_ENTBW	CLOBOL_01941	Aconitase/3-isopropylmalate dehydratase large subunit alpha/beta/alpha domain-containing protein	0.61277	8.6856e-05						A8RWA9_ENTBW	CLOBOL_04526	Filament cap protein	-0.591095	0.00089157	A8RYY2_ENTBW	CLOBOL_05263	DhaK domain-containing protein	-0.657923	0.000128639	A8RYX7_ENTBW	CLOBOL_05259	FAD/NAD(P)-binding domain-containing protein	-0.605755	7.43011e-05
					A8RQQ2_ENTBW	carA	Carbamoyl-phosphate synthase small chain	0.612456	0.000125547						A8RYX6_ENTBW	CLOBOL_05258	FAD/NAD(P)-binding oxidoreductase	-0.591195	0.000914104	A8S1D4_ENTBW	CLOBOL_05933	N-acetylmuramoyl-L-alanine amidase family protein	-0.660049	0.000113543	A8S5U0_ENTBW	gcvT	Aminomethyltransferase	-0.616994	3.4798e-05
					A8RHY1_ENTBW	CLOBOL_00538	Dipeptidase PepV	0.610794	0.000919648						A8RWE5_ENTBW	CLOBOL_04562	N-acetylmuramoyl-L-alanine amidase family protein	-0.592252	0.000308189	A8RWA9_ENTBW	CLOBOL_04526	Filament cap protein	-0.667661	0.000186869	A8S1D3_ENTBW	CLOBOL_05932	Autolysin	-0.623416	0.000408181
					A8RMK5_ENTBW	CLOBOL_01940	Citrate synthase	0.609539	8.80274e-05						A8RGW8_ENTBW	CLOBOL_00248	SIS domain-containing protein	-0.593445	0.000188719	A8RJT8_ENTBW	CLOBOL_01023	Uncharacterized protein	-0.675031	0.000110666	A8RR02_ENTBW	CLOBOL_02760	Transglutaminase-like domain-containing protein	-0.62555	6.27994e-05
					A8RGQ3_ENTBW	CLOBOL_00195	N-acetyltransferase domain-containing protein	0.608278	6.37458e-05						A8RNC4_ENTBW	CLOBOL_02162	Bacterial repeat domain-containing protein	-0.594134	8.65484e-05	A8RGW8_ENTBW	CLOBOL_00248	SIS domain-containing protein	-0.678224	0.000110727	A8RZU0_ENTBW	CLOBOL_05502	Uroporphyrinogen decarboxylase (URO-D) domain-containing protein	-0.630899	0.000251726
					A8RRN1_ENTBW	CLOBOL_03043	4Fe-4S ferredoxin-type domain-containing protein	0.60804	0.0079916						A8RIK3_ENTBW	CLOBOL_00720	Peptidase M23 domain-containing protein	-0.594768	6.90522e-05	A8RYX6_ENTBW	CLOBOL_05258	FAD/NAD(P)-binding oxidoreductase	-0.68028	0.000106644	A8RNC4_ENTBW	CLOBOL_02162	Bacterial repeat domain-containing protein	-0.634604	5.12698e-05
					A8RJC9_ENTBW	argG	Argininosuccinate synthase	0.606652	0.000577973						A8RM37_ENTBW	CLOBOL_01811	Glycoside hydrolase	-0.594802	0.000109495	A8RKM0_ENTBW	CLOBOL_01363	Choline-binding protein	-0.683841	0.00323495	A8RUF3_ENTBW	rimO	Ribosomal protein S12 methylthiotransferase RimO	-0.63852	0.00177782
					A8RMP7_ENTBW	uxaC	Uronate isomerase	0.605248	0.000477372						A8RJT9_ENTBW	CLOBOL_01024	4Fe-4S ferredoxin-type domain-containing protein	-0.6142	0.000120636	A8RSS6_ENTBW	CLOBOL_03425	NlpC/P60 domain-containing protein	-0.693614	9.71402e-05	A8RYY2_ENTBW	CLOBOL_05263	DhaK domain-containing protein	-0.642565	3.6408e-05
					A8S1C4_ENTBW	rpsI	30S ribosomal protein S9	0.597568	0.018521						A8RZ17_ENTBW	glyA	Serine hydroxymethyltransferase	-0.620925	4.87206e-05	A8RHH1_ENTBW	CLOBOL_00418	Doubled motif LPXTG anchor domain-containing protein	-0.697017	0.000276077	A8RPA6_ENTBW	CLOBOL_02415	Peptidase S8/S53 domain-containing protein	-0.647766	8.58437e-05
					A8RX69_ENTBW	hprK	HPr kinase/phosphorylase	0.594761	0.000251463						A8S5U0_ENTBW	gcvT	Aminomethyltransferase	-0.621724	3.89759e-05	A8S5U1_ENTBW	gcvH	Glycine cleavage system H protein	-0.708381	0.000245298	A8S5U1_ENTBW	gcvH	Glycine cleavage system H protein	-0.6509	0.000165635
					A8RKQ5_ENTBW	CLOBOL_01387	HAD family hydrolase	0.591956	0.00043498						A8S2I1_ENTBW	CLOBOL_06315	Uncharacterized protein	-0.62657	7.04997e-05	A8RWX6_ENTBW	CLOBOL_04731	SLH domain-containing protein	-0.732532	0.000105309	A8RJT9_ENTBW	CLOBOL_01024	4Fe-4S ferredoxin-type domain-containing protein	-0.655465	7.65561e-05
					A8RV04_ENTBW	CLOBOL_04175	4Fe-4S ferredoxin-type domain-containing protein	0.587618	8.12163e-05						A8RIP4_ENTBW	glgC	Glucose-1-phosphate adenylyltransferase	-0.627189	7.24692e-05	A8RKC0_ENTBW	CLOBOL_01264	Galactoside ABC transporter permease	-0.749046	0.000174757	A8RIP4_ENTBW	glgC	Glucose-1-phosphate adenylyltransferase	-0.657277	3.1389e-05
					A8RR02_ENTBW	CLOBOL_02760	Transglutaminase-like domain-containing protein	-0.58817	0.000105301						A8RSB7_ENTBW	CLOBOL_03266	Autolysin	-0.630498	0.000288605	A8RNC6_ENTBW	CLOBOL_02163	Bacterial repeat domain-containing protein	-0.749756	4.44187e-05	A8S2I1_ENTBW	CLOBOL_06315	Uncharacterized protein	-0.658219	5.58041e-05
					A8RUF3_ENTBW	rimO	Ribosomal protein S12 methylthiotransferase RimO	-0.590126	0.00282738						A8RJT8_ENTBW	CLOBOL_01023	Uncharacterized protein	-0.631655	6.51324e-05	A8S5U3_ENTBW	gcvPA	Probable glycine dehydrogenase (decarboxylating) subunit 1	-0.752477	7.25867e-05	A8RJT8_ENTBW	CLOBOL_01023	Uncharacterized protein	-0.663619	3.79405e-05
					A8RYX6_ENTBW	CLOBOL_05258	FAD/NAD(P)-binding oxidoreductase	-0.59377	0.000365656						A8RGI4_ENTBW	CLOBOL_00152	DUF2922 domain-containing protein	-0.637262	0.00297041	A8RXX2_ENTBW	CLOBOL_04974	V-ATPase proteolipid subunit C-like domain-containing protein	-0.766	6.11612e-05	A8RM37_ENTBW	CLOBOL_01811	Glycoside hydrolase	-0.667372	6.84335e-05
					A8S2I1_ENTBW	CLOBOL_06315	Uncharacterized protein	-0.594981	9.01192e-05						A8RYY2_ENTBW	CLOBOL_05263	DhaK domain-containing protein	-0.65631	9.07644e-05	A8RQI5_ENTBW	CLOBOL_02745	Glycoside hydrolase	-0.766446	0.000277919	A8RVY6_ENTBW	CLOBOL_04433	Uncharacterized protein	-0.673438	0.00222023
					A8RRT4_ENTBW	CLOBOL_03087	Peptidase M20 dimerisation domain-containing protein	-0.597228	0.0003144						A8S2Y9_ENTBW	CLOBOL_06441	RidA family protein	-0.658991	0.00656499	A8RWB5_ENTBW	CLOBOL_04532	Flagellar hook-associated protein 1	-0.769428	0.000912371	A8RWA9_ENTBW	CLOBOL_04526	Filament cap protein	-0.677038	8.35724e-05
					A8RYX7_ENTBW	CLOBOL_05259	FAD/NAD(P)-binding domain-containing protein	-0.60531	9.65037e-05						A8RPA6_ENTBW	CLOBOL_02415	Peptidase S8/S53 domain-containing protein	-0.660348	0.000116871	A8RZA8_ENTBW	CLOBOL_05372	DUF3798 domain-containing protein	-0.779416	0.000138104	A8RGW8_ENTBW	CLOBOL_00248	SIS domain-containing protein	-0.677758	5.09991e-05
					A8RGI4_ENTBW	CLOBOL_00152	DUF2922 domain-containing protein	-0.606456	0.00417533						A8S5K4_ENTBW	CLOBOL_07238	BMC circularly permuted domain-containing protein	-0.668087	0.00689884	A8S0Q1_ENTBW	CLOBOL_05732	Prealbumin-like fold domain-containing protein	-0.808821	0.000128323	A8RSS6_ENTBW	CLOBOL_03425	NlpC/P60 domain-containing protein	-0.690067	3.48961e-05
					A8RNC4_ENTBW	CLOBOL_02162	Bacterial repeat domain-containing protein	-0.606755	7.35139e-05						A8S1D3_ENTBW	CLOBOL_05932	Autolysin	-0.6752	0.000272574	A8RSE7_ENTBW	CLOBOL_03296	YHYH domain-containing protein	-0.808945	0.000153981	A8RWB5_ENTBW	CLOBOL_04532	Flagellar hook-associated protein 1	-0.696982	0.00471336
					A8RJT9_ENTBW	CLOBOL_01024	4Fe-4S ferredoxin-type domain-containing protein	-0.611387	0.000145112						A8RKC0_ENTBW	CLOBOL_01264	Galactoside ABC transporter permease	-0.690292	0.000252114	A8RVY6_ENTBW	CLOBOL_04433	Uncharacterized protein	-0.81007	0.000449052	A8RKM0_ENTBW	CLOBOL_01363	Choline-binding protein	-0.701195	0.00182371
					A8RMC3_ENTBW	CLOBOL_01869	Thioredoxin domain-containing protein	-0.615311	0.0457397						A8RM99_ENTBW	CLOBOL_01853	Extracellular solute-binding protein	-0.69752	3.42728e-05	A8RZD7_ENTBW	CLOBOL_05392	Periplasmic binding protein domain-containing protein	-0.832876	4.17715e-05	A8RYX6_ENTBW	CLOBOL_05258	FAD/NAD(P)-binding oxidoreductase	-0.701929	3.75131e-05
					A8RSB7_ENTBW	CLOBOL_03266	Autolysin	-0.617297	0.000349666						A8RWX6_ENTBW	CLOBOL_04731	SLH domain-containing protein	-0.704981	2.99347e-05	A8RIP3_ENTBW	CLOBOL_00749	Nucleotidyl transferase domain-containing protein	-0.834796	0.000208463	A8RIK3_ENTBW	CLOBOL_00720	Peptidase M23 domain-containing protein	-0.709743	3.40989e-05
					A8RWD6_ENTBW	CLOBOL_04553	Flagellar hook-length control protein-like C-terminal domain-containing protein	-0.620279	0.00034239						A8S5U3_ENTBW	gcvPA	Probable glycine dehydrogenase (decarboxylating) subunit 1	-0.707972	6.11492e-05	A8RMC7_ENTBW	CLOBOL_01872	Glycine reductase	-0.847415	0.000344778	A8RXX2_ENTBW	CLOBOL_04974	V-ATPase proteolipid subunit C-like domain-containing protein	-0.72	3.65277e-05
					A8RWE5_ENTBW	CLOBOL_04562	N-acetylmuramoyl-L-alanine amidase family protein	-0.620562	0.000252671						A8RHH1_ENTBW	CLOBOL_00418	Doubled motif LPXTG anchor domain-containing protein	-0.713755	0.000124451	A8RRK8_ENTBW	CLOBOL_03025	Transglutaminase-like domain-containing protein	-0.847749	0.000433168	A8S5U3_ENTBW	gcvPA	Probable glycine dehydrogenase (decarboxylating) subunit 1	-0.72392	0.00010637
					A8RZ17_ENTBW	glyA	Serine hydroxymethyltransferase	-0.620718	5.22078e-05						A8S5M4_ENTBW	CLOBOL_07253	Glycyl radical protein	-0.733158	0.000228371	A8RGG3_ENTBW	CLOBOL_00134	Phage major capsid protein	-0.859133	0.00018174	A8RKC0_ENTBW	CLOBOL_01264	Galactoside ABC transporter permease	-0.740102	0.000101908
					A8RSS6_ENTBW	CLOBOL_03425	NlpC/P60 domain-containing protein	-0.623669	0.000120895						A8RSS6_ENTBW	CLOBOL_03425	NlpC/P60 domain-containing protein	-0.740563	3.36639e-05	A8RHY0_ENTBW	CLOBOL_00537	Uncharacterized protein	-0.861102	2.9492e-05	A8RIP3_ENTBW	CLOBOL_00749	Nucleotidyl transferase domain-containing protein	-0.74988	0.000180265
					A8S5H3_ENTBW	CLOBOL_07207	Ferritin	-0.626071	0.000270714						A8RKM0_ENTBW	CLOBOL_01363	Choline-binding protein	-0.743898	0.00183301	A8S5K4_ENTBW	CLOBOL_07238	BMC circularly permuted domain-containing protein	-0.8821	6.30945e-05	A8S2Y9_ENTBW	CLOBOL_06441	RidA family protein	-0.752749	0.000827575
					A8S5U3_ENTBW	gcvPA	Probable glycine dehydrogenase (decarboxylating) subunit 1	-0.636269	0.000449419						A8S1D4_ENTBW	CLOBOL_05933	N-acetylmuramoyl-L-alanine amidase family protein	-0.747707	3.23867e-05	A8RZL0_ENTBW	CLOBOL_05442	Glycoside hydrolase family 5 domain-containing protein	-0.887265	0.000336542	A8RSE7_ENTBW	CLOBOL_03296	YHYH domain-containing protein	-0.756586	0.000176689
					A8RXX7_ENTBW	atpA	V-type ATP synthase alpha chain	-0.641886	0.000385807						A8S5U1_ENTBW	gcvH	Glycine cleavage system H protein	-0.748197	0.000162022	A8RGA2_ENTBW	CLOBOL_00085	Betaine reductase	-0.893115	4.36305e-05	A8RZA8_ENTBW	CLOBOL_05372	DUF3798 domain-containing protein	-0.757443	5.97879e-05
					A8RJT8_ENTBW	CLOBOL_01023	Uncharacterized protein	-0.643847	5.22945e-05						A8RMC7_ENTBW	CLOBOL_01872	Glycine reductase	-0.752701	0.000316242	A8RMC4_ENTBW	CLOBOL_01870	Thioredoxin reductase	-0.902329	0.000167235	A8S1D4_ENTBW	CLOBOL_05933	N-acetylmuramoyl-L-alanine amidase family protein	-0.759154	3.06521e-05
					A8RPA6_ENTBW	CLOBOL_02415	Peptidase S8/S53 domain-containing protein	-0.648155	0.000107033						A8RWB5_ENTBW	CLOBOL_04532	Flagellar hook-associated protein 1	-0.756177	0.00162618	A8RTW3_ENTBW	CLOBOL_03812	Peptidase M56 domain-containing protein	-0.916289	3.70181e-05	A8RWX6_ENTBW	CLOBOL_04731	SLH domain-containing protein	-0.77308	4.68425e-05
					A8RM37_ENTBW	CLOBOL_01811	Glycoside hydrolase	-0.654957	0.000120677						A8RIP3_ENTBW	CLOBOL_00749	Nucleotidyl transferase domain-containing protein	-0.757317	0.000211354	A8RI14_ENTBW	CLOBOL_00565	Doubled motif LPXTG anchor domain-containing protein	-0.918864	0.000461787	A8RZD7_ENTBW	CLOBOL_05392	Periplasmic binding protein domain-containing protein	-0.785629	2.90835e-05
					A8RRT7_ENTBW	CLOBOL_03090	Knotted carbamoyltransferase YgeW	-0.655056	0.000512875						A8RSE7_ENTBW	CLOBOL_03296	YHYH domain-containing protein	-0.769805	6.64932e-05	A8RMB8_ENTBW	CLOBOL_01865	Glycine reductase	-0.926613	0.000678765	A8RNC6_ENTBW	CLOBOL_02163	Bacterial repeat domain-containing protein	-0.815426	1.27069e-05
					A8S1D4_ENTBW	CLOBOL_05933	N-acetylmuramoyl-L-alanine amidase family protein	-0.671317	4.67489e-05						A8RXX2_ENTBW	CLOBOL_04974	V-ATPase proteolipid subunit C-like domain-containing protein	-0.776	3.66412e-05	A8RSX6_ENTBW	CLOBOL_03475	Capsid protein	-0.942773	3.87642e-05	A8RQI5_ENTBW	CLOBOL_02745	Glycoside hydrolase	-0.820889	6.36798e-05
					A8RIK3_ENTBW	CLOBOL_00720	Peptidase M23 domain-containing protein	-0.673564	3.93755e-05						A8RNC6_ENTBW	CLOBOL_02163	Bacterial repeat domain-containing protein	-0.779859	1.8185e-05	A8RPK6_ENTBW	CLOBOL_02497	TolC family protein	-0.971086	3.23583e-05	A8RHH1_ENTBW	CLOBOL_00418	Doubled motif LPXTG anchor domain-containing protein	-0.830892	0.000104807
					A8RIP4_ENTBW	glgC	Glucose-1-phosphate adenylyltransferase	-0.675018	4.27217e-05						A8S0Q1_ENTBW	CLOBOL_05732	Prealbumin-like fold domain-containing protein	-0.780203	4.23428e-05	A8RXD5_ENTBW	CLOBOL_04855	GP-PDE domain-containing protein	-1.0245	0.000249231	A8RGA2_ENTBW	CLOBOL_00085	Betaine reductase	-0.840725	3.68815e-05
					A8RXX2_ENTBW	CLOBOL_04974	V-ATPase proteolipid subunit C-like domain-containing protein	-0.675333	0.000186597						A8RGG3_ENTBW	CLOBOL_00134	Phage major capsid protein	-0.781776	0.000120747	A8RXQ2_ENTBW	CLOBOL_04917	Carbohydrate kinase PfkB domain-containing protein	-1.03096	0.000119087	A8S5M4_ENTBW	CLOBOL_07253	Glycyl radical protein	-0.841301	0.00157807
					A8S1D3_ENTBW	CLOBOL_05932	Autolysin	-0.678383	0.000240228						A8RZA8_ENTBW	CLOBOL_05372	DUF3798 domain-containing protein	-0.803466	0.000106047	A8RLR3_ENTBW	CLOBOL_01711	NodB homology domain-containing protein	-1.03275	7.45619e-05	A8RGG3_ENTBW	CLOBOL_00134	Phage major capsid protein	-0.847356	6.03248e-05
					A8RM99_ENTBW	CLOBOL_01853	Extracellular solute-binding protein	-0.678407	4.54022e-05						A8RVY6_ENTBW	CLOBOL_04433	Uncharacterized protein	-0.809276	0.000354975	A8RIJ6_ENTBW	CLOBOL_00714	N-acetylmuramoyl-L-alanine amidase family protein	-1.03552	0.000138369	A8RHY0_ENTBW	CLOBOL_00537	Uncharacterized protein	-0.859918	1.2441e-05
					A8S5U1_ENTBW	gcvH	Glycine cleavage system H protein	-0.704028	0.000191844						A8RMC3_ENTBW	CLOBOL_01869	Thioredoxin domain-containing protein	-0.815895	0.0164957	A8RVA7_ENTBW	CLOBOL_04229	Glutamate dehydrogenase	-1.04559	3.93687e-05	A8S5K4_ENTBW	CLOBOL_07238	BMC circularly permuted domain-containing protein	-0.860053	4.86942e-05
					A8RYY2_ENTBW	CLOBOL_05263	DhaK domain-containing protein	-0.707242	5.54732e-05						A8RMC4_ENTBW	CLOBOL_01870	Thioredoxin reductase	-0.820887	0.000169453	A8RGF6_ENTBW	CLOBOL_00128	Uncharacterized protein	-1.04988	0.000300173	A8S0Q1_ENTBW	CLOBOL_05732	Prealbumin-like fold domain-containing protein	-0.863018	2.15276e-05
					A8RKC0_ENTBW	CLOBOL_01264	Galactoside ABC transporter permease	-0.711876	0.000270632						A8RZD7_ENTBW	CLOBOL_05392	Periplasmic binding protein domain-containing protein	-0.830304	2.22089e-05	A8S0P4_ENTBW	CLOBOL_05727	Listeria-Bacteroides repeat domain (List_Bact_rpt)	-1.05567	4.48017e-05	A8RMC4_ENTBW	CLOBOL_01870	Thioredoxin reductase	-0.868737	0.000108828
					A8S5M4_ENTBW	CLOBOL_07253	Glycyl radical protein	-0.718789	0.00470687						A8RQI5_ENTBW	CLOBOL_02745	Glycoside hydrolase	-0.841454	7.6444e-05	A8RNX1_ENTBW	CLOBOL_02304	N-acetylmuramoyl-L-alanine amidase	-1.18275	6.59866e-05	A8RMC7_ENTBW	CLOBOL_01872	Glycine reductase	-0.8732	0.000187422
					A8S2Y9_ENTBW	CLOBOL_06441	RidA family protein	-0.727559	0.0146188						A8RI14_ENTBW	CLOBOL_00565	Doubled motif LPXTG anchor domain-containing protein	-0.857285	0.000280689	A8RYZ7_ENTBW	CLOBOL_05276	PTS EIIB type-2 domain-containing protein	-1.2009	0.000170596	A8RMB8_ENTBW	CLOBOL_01865	Glycine reductase	-0.92362	0.000356433
					A8RKM0_ENTBW	CLOBOL_01363	Choline-binding protein	-0.73809	0.00181769						A8RHY0_ENTBW	CLOBOL_00537	Uncharacterized protein	-0.859632	1.47224e-05	A8RP97_ENTBW	CLOBOL_02408	Cell wall-binding protein	-1.20879	0.000233434	A8RTW3_ENTBW	CLOBOL_03812	Peptidase M56 domain-containing protein	-0.932696	1.50374e-05
					A8RIP3_ENTBW	CLOBOL_00749	Nucleotidyl transferase domain-containing protein	-0.744274	0.000465976						A8RRK8_ENTBW	CLOBOL_03025	Transglutaminase-like domain-containing protein	-0.874652	0.000172573	A8S1G1_ENTBW	rplB	50S ribosomal protein L2	-1.21812	0.00338781	A8RSX6_ENTBW	CLOBOL_03475	Capsid protein	-0.957593	1.65645e-05
					A8RWX6_ENTBW	CLOBOL_04731	SLH domain-containing protein	-0.756876	2.76938e-05						A8RMB8_ENTBW	CLOBOL_01865	Glycine reductase	-0.875693	0.00040299	A8S2D3_ENTBW	CLOBOL_06042	Uncharacterized protein	-1.23801	2.19955e-05	A8RRK8_ENTBW	CLOBOL_03025	Transglutaminase-like domain-containing protein	-0.960826	0.000106012
					A8RVY6_ENTBW	CLOBOL_04433	Uncharacterized protein	-0.759798	0.00060559						A8RTW3_ENTBW	CLOBOL_03812	Peptidase M56 domain-containing protein	-0.886828	2.2634e-05	A8RMC3_ENTBW	CLOBOL_01869	Thioredoxin domain-containing protein	-1.24665	0.00397319	A8RZL0_ENTBW	CLOBOL_05442	Glycoside hydrolase family 5 domain-containing protein	-0.969652	0.00012426
					A8RSE7_ENTBW	CLOBOL_03296	YHYH domain-containing protein	-0.764478	0.000148925						A8RSX6_ENTBW	CLOBOL_03475	Capsid protein	-0.893876	3.65889e-05	A8S0Q0_ENTBW	CLOBOL_05731	SCP domain-containing protein	-1.25184	8.94637e-05	A8RLR3_ENTBW	CLOBOL_01711	NodB homology domain-containing protein	-1.00233	4.49332e-05
					A8RNC6_ENTBW	CLOBOL_02163	Bacterial repeat domain-containing protein	-0.765305	3.12062e-05						A8RGA2_ENTBW	CLOBOL_00085	Betaine reductase	-0.913591	2.3663e-05	A8RRK0_ENTBW	CLOBOL_03019	Doubled motif LPXTG anchor domain-containing protein	-1.2942	0.00954221	A8S1G1_ENTBW	rplB	50S ribosomal protein L2	-1.01939	0.00392565
					A8RHY0_ENTBW	CLOBOL_00537	Uncharacterized protein	-0.765501	0.000174443						A8RZL0_ENTBW	CLOBOL_05442	Glycoside hydrolase family 5 domain-containing protein	-0.931009	0.000185341	A8RYX1_ENTBW	CLOBOL_05253	Thioredoxin-like fold domain-containing protein	-1.29673	4.56307e-05	A8RMC3_ENTBW	CLOBOL_01869	Thioredoxin domain-containing protein	-1.02237	0.00399768
					A8RGG3_ENTBW	CLOBOL_00134	Phage major capsid protein	-0.795051	8.57534e-05						A8RPK6_ENTBW	CLOBOL_02497	TolC family protein	-0.980133	1.5721e-05	A8RMP0_ENTBW	CLOBOL_01973	Uncharacterized protein	-1.30656	6.09997e-05	A8S0P4_ENTBW	CLOBOL_05727	Listeria-Bacteroides repeat domain (List_Bact_rpt)	-1.02815	6.96787e-06
					A8S0Q1_ENTBW	CLOBOL_05732	Prealbumin-like fold domain-containing protein	-0.812561	4.09246e-05						A8RGF6_ENTBW	CLOBOL_00128	Uncharacterized protein	-0.994366	0.000344688	A8RWC0_ENTBW	CLOBOL_04537	Flagellin	-1.32491	0.000152944	A8RIJ6_ENTBW	CLOBOL_00714	N-acetylmuramoyl-L-alanine amidase family protein	-1.03167	4.78299e-05
					A8RZD7_ENTBW	CLOBOL_05392	Periplasmic binding protein domain-containing protein	-0.855273	1.80819e-05						A8RLR3_ENTBW	CLOBOL_01711	NodB homology domain-containing protein	-1.01302	6.07547e-05	A8S1C0_ENTBW	CLOBOL_05919	Hydrolase	-1.33451	1.67361e-05	A8RI14_ENTBW	CLOBOL_00565	Doubled motif LPXTG anchor domain-containing protein	-1.04406	6.11167e-05
					A8RGA2_ENTBW	CLOBOL_00085	Betaine reductase	-0.861609	3.59631e-05						A8RXQ2_ENTBW	CLOBOL_04917	Carbohydrate kinase PfkB domain-containing protein	-1.01816	3.34779e-05	A8RYR6_ENTBW	CLOBOL_05205	DUF4412 domain-containing protein	-1.36647	0.000117098	A8RXD5_ENTBW	CLOBOL_04855	GP-PDE domain-containing protein	-1.07001	0.000148906
					A8RZA8_ENTBW	CLOBOL_05372	DUF3798 domain-containing protein	-0.865376	5.61193e-05						A8RVA7_ENTBW	CLOBOL_04229	Glutamate dehydrogenase	-1.03906	2.21161e-05	A8RKL7_ENTBW	CLOBOL_01361	Argininosuccinate lyase	-1.37309	0.000283292	A8RVA7_ENTBW	CLOBOL_04229	Glutamate dehydrogenase	-1.07014	1.65591e-05
					A8RHH1_ENTBW	CLOBOL_00418	Doubled motif LPXTG anchor domain-containing protein	-0.869024	5.88003e-05						A8RXD5_ENTBW	CLOBOL_04855	GP-PDE domain-containing protein	-1.04	0.00019045	A8RY67_ENTBW	CLOBOL_05043	YkuD domain-containing protein	-1.38647	1.98425e-05	A8RPK6_ENTBW	CLOBOL_02497	TolC family protein	-1.07505	1.48753e-05
					A8RQI5_ENTBW	CLOBOL_02745	Glycoside hydrolase	-0.872151	7.09871e-05						A8S0P4_ENTBW	CLOBOL_05727	Listeria-Bacteroides repeat domain (List_Bact_rpt)	-1.04431	1.08674e-05	A8RU13_ENTBW	CLOBOL_03862	Mannosyl-glycoprotein endo-beta-N-acetylglucosamidase-like domain-containing protein	-1.3938	4.84123e-05	A8RXQ2_ENTBW	CLOBOL_04917	Carbohydrate kinase PfkB domain-containing protein	-1.08477	8.03689e-06
					A8RSX6_ENTBW	CLOBOL_03475	Capsid protein	-0.894705	3.07384e-05						A8S5K2_ENTBW	CLOBOL_07236	Glycyl radical protein	-1.07833	5.73079e-05	A8RU30_ENTBW	CLOBOL_03879	Phage major capsid protein	-1.41495	6.90272e-06	A8S5K2_ENTBW	CLOBOL_07236	Glycyl radical protein	-1.1174	2.01231e-05
					A8S5K4_ENTBW	CLOBOL_07238	BMC circularly permuted domain-containing protein	-0.911757	3.13323e-05						A8RIJ6_ENTBW	CLOBOL_00714	N-acetylmuramoyl-L-alanine amidase family protein	-1.13172	2.02351e-05	A8RYR5_ENTBW	CLOBOL_05204	SH3b domain-containing protein	-1.45763	6.34899e-05	A8RGF6_ENTBW	CLOBOL_00128	Uncharacterized protein	-1.13835	0.000143079
					A8RWB5_ENTBW	CLOBOL_04532	Flagellar hook-associated protein 1	-0.925121	5.79102e-05						A8RNX1_ENTBW	CLOBOL_02304	N-acetylmuramoyl-L-alanine amidase	-1.1559	5.11756e-05	A8RQY6_ENTBW	CLOBOL_02867	Peptidyl-prolyl cis-trans isomerase	-1.46239	0.000107972	A8RYZ7_ENTBW	CLOBOL_05276	PTS EIIB type-2 domain-containing protein	-1.16566	0.000116563
					A8RMC4_ENTBW	CLOBOL_01870	Thioredoxin reductase	-0.931581	9.01153e-05						A8RYZ7_ENTBW	CLOBOL_05276	PTS EIIB type-2 domain-containing protein	-1.16407	0.000150439	A8RX89_ENTBW	CLOBOL_04825	Cell wall-binding protein	-1.46314	5.72331e-05	A8RYX1_ENTBW	CLOBOL_05253	Thioredoxin-like fold domain-containing protein	-1.17053	1.17267e-05
					A8RZL0_ENTBW	CLOBOL_05442	Glycoside hydrolase family 5 domain-containing protein	-0.943803	0.000190286						A8S0Q0_ENTBW	CLOBOL_05731	SCP domain-containing protein	-1.18973	1.75146e-05	A8RXQ3_ENTBW	CLOBOL_04918	Extracellular solute-binding protein	-1.54267	9.33241e-05	A8RNX1_ENTBW	CLOBOL_02304	N-acetylmuramoyl-L-alanine amidase	-1.20982	3.59838e-05
					A8RTW3_ENTBW	CLOBOL_03812	Peptidase M56 domain-containing protein	-0.948578	1.9256e-05						A8RWC0_ENTBW	CLOBOL_04537	Flagellin	-1.2269	0.000170398	A8RQI7_ENTBW	CLOBOL_02746	N-acetylmuramoyl-L-alanine amidase family protein	-1.55114	8.26861e-06	A8S2D3_ENTBW	CLOBOL_06042	Uncharacterized protein	-1.27605	1.03751e-05
					A8RMB8_ENTBW	CLOBOL_01865	Glycine reductase	-0.961851	0.000297314						A8S2D3_ENTBW	CLOBOL_06042	Uncharacterized protein	-1.23797	1.28352e-05	A8RYZ4_ENTBW	CLOBOL_05274	PTS EIIA type-2 domain-containing protein	-1.5557	1.33442e-05	A8RP97_ENTBW	CLOBOL_02408	Cell wall-binding protein	-1.28451	5.89362e-05
					A8RMC7_ENTBW	CLOBOL_01872	Glycine reductase	-0.971612	8.14573e-05						A8RKL7_ENTBW	CLOBOL_01361	Argininosuccinate lyase	-1.26699	0.0003323	A8RQY4_ENTBW	CLOBOL_02865	L,D-transpeptidase family protein	-1.55618	0.000102953	A8RWC0_ENTBW	CLOBOL_04537	Flagellin	-1.29536	9.57971e-05
					A8RRK8_ENTBW	CLOBOL_03025	Transglutaminase-like domain-containing protein	-1.00891	0.000111618						A8RP97_ENTBW	CLOBOL_02408	Cell wall-binding protein	-1.26779	8.77131e-05	A8RYX3_ENTBW	glpK	Glycerol kinase	-1.58746	9.47932e-06	A8S1C0_ENTBW	CLOBOL_05919	Hydrolase	-1.33624	1.68053e-05
					A8RPK6_ENTBW	CLOBOL_02497	TolC family protein	-1.03348	1.33371e-05						A8S1C0_ENTBW	CLOBOL_05919	Hydrolase	-1.27324	1.86153e-05	A8RMJ8_ENTBW	CLOBOL_01933	YkuD domain-containing protein	-1.60723	9.05269e-06	A8S0Q0_ENTBW	CLOBOL_05731	SCP domain-containing protein	-1.34083	1.7884e-05
					A8RI14_ENTBW	CLOBOL_00565	Doubled motif LPXTG anchor domain-containing protein	-1.04035	7.13812e-05						A8RYX1_ENTBW	CLOBOL_05253	Thioredoxin-like fold domain-containing protein	-1.29375	1.64664e-05	A8RKC2_ENTBW	CLOBOL_01266	Sugar-binding protein	-1.62741	1.45888e-05	A8RKL7_ENTBW	CLOBOL_01361	Argininosuccinate lyase	-1.38085	0.000242299
					A8S5K2_ENTBW	CLOBOL_07236	Glycyl radical protein	-1.044	0.000104451						A8RU13_ENTBW	CLOBOL_03862	Mannosyl-glycoprotein endo-beta-N-acetylglucosamidase-like domain-containing protein	-1.307	4.72825e-05	A8RMB9_ENTBW	CLOBOL_01866	Uncharacterized protein	-1.71115	1.89639e-05	A8RU13_ENTBW	CLOBOL_03862	Mannosyl-glycoprotein endo-beta-N-acetylglucosamidase-like domain-containing protein	-1.41319	2.6722e-05
					A8RLR3_ENTBW	CLOBOL_01711	NodB homology domain-containing protein	-1.04428	5.20036e-05						A8RMP0_ENTBW	CLOBOL_01973	Uncharacterized protein	-1.37406	9.79548e-06	A8RJ96_ENTBW	CLOBOL_01144	Alcohol dehydrogenase iron-type/glycerol dehydrogenase GldA domain-containing protein	-1.72323	1.79972e-05	A8RMP0_ENTBW	CLOBOL_01973	Uncharacterized protein	-1.42149	4.29402e-06
					A8RIJ6_ENTBW	CLOBOL_00714	N-acetylmuramoyl-L-alanine amidase family protein	-1.06857	1.93718e-05						A8RYR6_ENTBW	CLOBOL_05205	DUF4412 domain-containing protein	-1.41617	5.58566e-05	A8RRX3_ENTBW	CLOBOL_03127	Autolysin	-1.73995	1.20119e-05	A8RQY6_ENTBW	CLOBOL_02867	Peptidyl-prolyl cis-trans isomerase	-1.45424	7.08664e-05
					A8RVA7_ENTBW	CLOBOL_04229	Glutamate dehydrogenase	-1.07256	2.29068e-05						A8RQY6_ENTBW	CLOBOL_02867	Peptidyl-prolyl cis-trans isomerase	-1.42422	8.64123e-05	A8RWE4_ENTBW	CLOBOL_04561	N-acetylmuramoyl-L-alanine amidase family protein	-1.78244	1.25e-05	A8RYR6_ENTBW	CLOBOL_05205	DUF4412 domain-containing protein	-1.46995	3.87223e-05
					A8RXQ2_ENTBW	CLOBOL_04917	Carbohydrate kinase PfkB domain-containing protein	-1.08077	3.61721e-05						A8RY67_ENTBW	CLOBOL_05043	YkuD domain-containing protein	-1.42422	1.23983e-05	A8RPD0_ENTBW	CLOBOL_02435	DUF5722 domain-containing protein	-1.82008	1.0916e-05	A8RY67_ENTBW	CLOBOL_05043	YkuD domain-containing protein	-1.47451	7.85391e-06
					A8RXD5_ENTBW	CLOBOL_04855	GP-PDE domain-containing protein	-1.09991	0.000143991						A8RXQ3_ENTBW	CLOBOL_04918	Extracellular solute-binding protein	-1.42918	0.00043295	A8RPK1_ENTBW	CLOBOL_02493	Metallo-beta-lactamase domain-containing protein	-1.83411	0.000171064	A8RX89_ENTBW	CLOBOL_04825	Cell wall-binding protein	-1.50388	3.5168e-05
					A8S0P4_ENTBW	CLOBOL_05727	Listeria-Bacteroides repeat domain (List_Bact_rpt)	-1.12088	6.37836e-06						A8RU30_ENTBW	CLOBOL_03879	Phage major capsid protein	-1.47648	3.54447e-06	A8RHP0_ENTBW	CLOBOL_00466	SH3b domain-containing protein	-1.86048	1.05638e-05	A8RU30_ENTBW	CLOBOL_03879	Phage major capsid protein	-1.5066	2.43753e-06
					A8RGF6_ENTBW	CLOBOL_00128	Uncharacterized protein	-1.12138	0.000190919						A8RX89_ENTBW	CLOBOL_04825	Cell wall-binding protein	-1.51803	6.19594e-05	A8RXP8_ENTBW	CLOBOL_04914	SIS domain-containing protein	-1.89342	2.12555e-06	A8RYR5_ENTBW	CLOBOL_05204	SH3b domain-containing protein	-1.5225	3.66847e-05
					A8RYZ7_ENTBW	CLOBOL_05276	PTS EIIB type-2 domain-containing protein	-1.1744	0.000147681						A8RMB9_ENTBW	CLOBOL_01866	Uncharacterized protein	-1.53125	6.93553e-06	A8RMC8_ENTBW	CLOBOL_01873	Beta-aspartyl-peptidase	-1.90879	1.0137e-05	A8RQI7_ENTBW	CLOBOL_02746	N-acetylmuramoyl-L-alanine amidase family protein	-1.54345	3.58132e-06
					A8RYX1_ENTBW	CLOBOL_05253	Thioredoxin-like fold domain-containing protein	-1.20375	4.31096e-05						A8RYR5_ENTBW	CLOBOL_05204	SH3b domain-containing protein	-1.53558	3.28956e-05	A8RML7_ENTBW	CLOBOL_01950	Tr-type G domain-containing protein	-1.95533	6.62462e-06	A8RMB9_ENTBW	CLOBOL_01866	Uncharacterized protein	-1.60444	9.64244e-06
					A8RWC0_ENTBW	CLOBOL_04537	Flagellin	-1.25624	0.000155439						A8RMC8_ENTBW	CLOBOL_01873	Beta-aspartyl-peptidase	-1.5478	1.79725e-05	A8S3H6_ENTBW	CLOBOL_06620	Peptidase S11 D-alanyl-D-alanine carboxypeptidase A N-terminal domain-containing protein	-2.00283	2.50272e-05	A8RKC2_ENTBW	CLOBOL_01266	Sugar-binding protein	-1.62246	7.61516e-06
					A8RNX1_ENTBW	CLOBOL_02304	N-acetylmuramoyl-L-alanine amidase	-1.27804	3.65833e-05						A8RQI7_ENTBW	CLOBOL_02746	N-acetylmuramoyl-L-alanine amidase family protein	-1.55876	6.26476e-06	A8RPV0_ENTBW	CLOBOL_02568	GH16 domain-containing protein	-2.6849	0.000303317	A8RYZ4_ENTBW	CLOBOL_05274	PTS EIIA type-2 domain-containing protein	-1.62757	1.93049e-06
					A8S2D3_ENTBW	CLOBOL_06042	Uncharacterized protein	-1.31955	1.12084e-05						A8RYZ4_ENTBW	CLOBOL_05274	PTS EIIA type-2 domain-containing protein	-1.59343	2.96616e-06	A8RHB3_ENTBW	CLOBOL_00368	Glycosyl hydrolase family 98 putative carbohydrate-binding module domain-containing protein	-2.92868	1.35556e-05	A8RXQ3_ENTBW	CLOBOL_04918	Extracellular solute-binding protein	-1.64863	7.68675e-06
					A8S0Q0_ENTBW	CLOBOL_05731	SCP domain-containing protein	-1.34664	2.56438e-05						A8RYX3_ENTBW	glpK	Glycerol kinase	-1.6033	4.00492e-06	A8RPK7_ENTBW	CLOBOL_02498	TolC family protein	-2.93722	3.62966e-05	A8RJ96_ENTBW	CLOBOL_01144	Alcohol dehydrogenase iron-type/glycerol dehydrogenase GldA domain-containing protein	-1.65638	2.73513e-06
					A8S1C0_ENTBW	CLOBOL_05919	Hydrolase	-1.36682	5.47883e-06						A8RKC2_ENTBW	CLOBOL_01266	Sugar-binding protein	-1.626	9.96964e-06	A8S1G8_ENTBW	CLOBOL_05966	Cell wall-binding protein	-3.14475	1.48323e-05	A8RYX3_ENTBW	glpK	Glycerol kinase	-1.66965	2.11013e-06
					A8RP97_ENTBW	CLOBOL_02408	Cell wall-binding protein	-1.37495	6.52021e-05						A8RMJ8_ENTBW	CLOBOL_01933	YkuD domain-containing protein	-1.63864	7.53694e-06	A8RXR1_ENTBW	CLOBOL_04924	SIS domain-containing protein	-3.90123	4.2632e-06	A8RQY4_ENTBW	CLOBOL_02865	L,D-transpeptidase family protein	-1.6777	5.16915e-05
					A8RU30_ENTBW	CLOBOL_03879	Phage major capsid protein	-1.39681	3.60887e-06						A8RQY4_ENTBW	CLOBOL_02865	L,D-transpeptidase family protein	-1.65356	6.85471e-05	A8S4B9_ENTBW	CLOBOL_06886	Choline-binding protein	-5.25158	1.63304e-05	A8RMJ8_ENTBW	CLOBOL_01933	YkuD domain-containing protein	-1.69898	4.49733e-06
					A8RMP0_ENTBW	CLOBOL_01973	Uncharacterized protein	-1.39862	8.34056e-06						A8RRK0_ENTBW	CLOBOL_03019	Doubled motif LPXTG anchor domain-containing protein	-1.66418	0.000317192	A8S4C1_ENTBW	CLOBOL_06888	Uncharacterized protein	-5.74128	1.20367e-06	A8RWE4_ENTBW	CLOBOL_04561	N-acetylmuramoyl-L-alanine amidase family protein	-1.75738	7.75027e-06
					A8RU13_ENTBW	CLOBOL_03862	Mannosyl-glycoprotein endo-beta-N-acetylglucosamidase-like domain-containing protein	-1.41775	3.93278e-05						A8RJ96_ENTBW	CLOBOL_01144	Alcohol dehydrogenase iron-type/glycerol dehydrogenase GldA domain-containing protein	-1.66596	3.41713e-06	A8S5G5_ENTBW	CLOBOL_07199	C protein alpha-antigen	-6.32292	0.000178559	A8RRK0_ENTBW	CLOBOL_03019	Doubled motif LPXTG anchor domain-containing protein	-1.80307	0.00024708
					A8RY67_ENTBW	CLOBOL_05043	YkuD domain-containing protein	-1.43152	1.28608e-05						A8RPD0_ENTBW	CLOBOL_02435	DUF5722 domain-containing protein	-1.71203	8.23186e-06	A8S4B8_ENTBW	CLOBOL_06885	Argininosuccinate lyase	-9.53621	0.000442171	A8RRX3_ENTBW	CLOBOL_03127	Autolysin	-1.80345	2.78029e-06
					A8RQY6_ENTBW	CLOBOL_02867	Peptidyl-prolyl cis-trans isomerase	-1.44856	8.68e-05						A8RRX3_ENTBW	CLOBOL_03127	Autolysin	-1.72893	7.66471e-06						A8RPD0_ENTBW	CLOBOL_02435	DUF5722 domain-containing protein	-1.81354	5.04496e-06
					A8RYR6_ENTBW	CLOBOL_05205	DUF4412 domain-containing protein	-1.4735	5.1603e-05						A8RWE4_ENTBW	CLOBOL_04561	N-acetylmuramoyl-L-alanine amidase family protein	-1.74344	9.62548e-06						A8RPK1_ENTBW	CLOBOL_02493	Metallo-beta-lactamase domain-containing protein	-1.87753	0.000119093
					A8RMJ8_ENTBW	CLOBOL_01933	YkuD domain-containing protein	-1.51234	1.57901e-05						A8S1G1_ENTBW	rplB	50S ribosomal protein L2	-1.78077	0.000274667						A8RXP8_ENTBW	CLOBOL_04914	SIS domain-containing protein	-1.89581	1.22703e-06
					A8RQI7_ENTBW	CLOBOL_02746	N-acetylmuramoyl-L-alanine amidase family protein	-1.55787	4.39771e-06						A8RHP0_ENTBW	CLOBOL_00466	SH3b domain-containing protein	-1.81056	8.15565e-06						A8RHP0_ENTBW	CLOBOL_00466	SH3b domain-containing protein	-1.89869	4.98144e-06
					A8RX89_ENTBW	CLOBOL_04825	Cell wall-binding protein	-1.56984	4.3713e-05						A8RPK1_ENTBW	CLOBOL_02493	Metallo-beta-lactamase domain-containing protein	-1.84723	0.000126783						A8RML7_ENTBW	CLOBOL_01950	Tr-type G domain-containing protein	-1.9127	3.3961e-06
					A8RYR5_ENTBW	CLOBOL_05204	SH3b domain-containing protein	-1.59433	3.41338e-05						A8RML7_ENTBW	CLOBOL_01950	Tr-type G domain-containing protein	-1.87707	4.48577e-06						A8RMC8_ENTBW	CLOBOL_01873	Beta-aspartyl-peptidase	-1.93673	1.08453e-05
					A8RYZ4_ENTBW	CLOBOL_05274	PTS EIIA type-2 domain-containing protein	-1.60514	2.41447e-06						A8RXP8_ENTBW	CLOBOL_04914	SIS domain-containing protein	-1.8814	1.60837e-06						A8S3H6_ENTBW	CLOBOL_06620	Peptidase S11 D-alanyl-D-alanine carboxypeptidase A N-terminal domain-containing protein	-2.00367	1.31799e-05
					A8RKC2_ENTBW	CLOBOL_01266	Sugar-binding protein	-1.61635	1.08898e-05						A8S3H6_ENTBW	CLOBOL_06620	Peptidase S11 D-alanyl-D-alanine carboxypeptidase A N-terminal domain-containing protein	-2.02112	1.56591e-05						A8RHB3_ENTBW	CLOBOL_00368	Glycosyl hydrolase family 98 putative carbohydrate-binding module domain-containing protein	-2.90321	7.39422e-06
					A8RJ96_ENTBW	CLOBOL_01144	Alcohol dehydrogenase iron-type/glycerol dehydrogenase GldA domain-containing protein	-1.62006	5.77064e-06						A8RPK7_ENTBW	CLOBOL_02498	TolC family protein	-2.91094	2.97323e-05						A8RPV0_ENTBW	CLOBOL_02568	GH16 domain-containing protein	-2.96946	0.000107196
					A8RMB9_ENTBW	CLOBOL_01866	Uncharacterized protein	-1.63948	4.7179e-06						A8RHB3_ENTBW	CLOBOL_00368	Glycosyl hydrolase family 98 putative carbohydrate-binding module domain-containing protein	-2.93908	3.92774e-06						A8RPK7_ENTBW	CLOBOL_02498	TolC family protein	-3.08027	1.46201e-05
					A8RKL7_ENTBW	CLOBOL_01361	Argininosuccinate lyase	-1.64648	0.000105106						A8RPV0_ENTBW	CLOBOL_02568	GH16 domain-containing protein	-2.95443	0.000138801						A8S1G8_ENTBW	CLOBOL_05966	Cell wall-binding protein	-3.20288	8.84904e-06
					A8RXQ3_ENTBW	CLOBOL_04918	Extracellular solute-binding protein	-1.66839	2.29947e-05						A8S1G8_ENTBW	CLOBOL_05966	Cell wall-binding protein	-3.19299	9.53131e-06						A8RXR1_ENTBW	CLOBOL_04924	SIS domain-containing protein	-3.91317	2.08438e-06
					A8RYX3_ENTBW	glpK	Glycerol kinase	-1.67264	3.21633e-06						A8RXR1_ENTBW	CLOBOL_04924	SIS domain-containing protein	-3.81716	3.33993e-06						A8S4B9_ENTBW	CLOBOL_06886	Choline-binding protein	-5.27397	7.3563e-06
					A8RQY4_ENTBW	CLOBOL_02865	L,D-transpeptidase family protein	-1.72052	5.50708e-05						A8S4B9_ENTBW	CLOBOL_06886	Choline-binding protein	-5.26888	9.56164e-06						A8S4C1_ENTBW	CLOBOL_06888	Uncharacterized protein	-5.56278	1.16203e-06
					A8RWE4_ENTBW	CLOBOL_04561	N-acetylmuramoyl-L-alanine amidase family protein	-1.8156	9.07392e-06						A8S4C1_ENTBW	CLOBOL_06888	Uncharacterized protein	-5.73889	1.51742e-06						A8S5G5_ENTBW	CLOBOL_07199	C protein alpha-antigen	-6.52543	6.62052e-05
					A8RPD0_ENTBW	CLOBOL_02435	DUF5722 domain-containing protein	-1.83732	8.26468e-06						A8S5G5_ENTBW	CLOBOL_07199	C protein alpha-antigen	-6.51922	8.81322e-05						A8S4B8_ENTBW	CLOBOL_06885	Argininosuccinate lyase	-9.2925	0.000378667
					A8RRX3_ENTBW	CLOBOL_03127	Autolysin	-1.84168	4.4589e-06						A8S4B8_ENTBW	CLOBOL_06885	Argininosuccinate lyase	-9.1635	0.000504218
					A8RMC8_ENTBW	CLOBOL_01873	Beta-aspartyl-peptidase	-1.86847	1.54627e-05
					A8RML7_ENTBW	CLOBOL_01950	Tr-type G domain-containing protein	-1.87038	3.66536e-06
					A8RXP8_ENTBW	CLOBOL_04914	SIS domain-containing protein	-1.87546	1.89419e-06
					A8RHP0_ENTBW	CLOBOL_00466	SH3b domain-containing protein	-1.87895	9.28098e-06
					A8RPK1_ENTBW	CLOBOL_02493	Metallo-beta-lactamase domain-containing protein	-1.95776	9.38372e-05
					A8RRK0_ENTBW	CLOBOL_03019	Doubled motif LPXTG anchor domain-containing protein	-2.02144	0.00013932
					A8S3H6_ENTBW	CLOBOL_06620	Peptidase S11 D-alanyl-D-alanine carboxypeptidase A N-terminal domain-containing protein	-2.03336	1.57859e-05
					A8RHB3_ENTBW	CLOBOL_00368	Glycosyl hydrolase family 98 putative carbohydrate-binding module domain-containing protein	-2.7832	6.23896e-06
					A8RPK7_ENTBW	CLOBOL_02498	TolC family protein	-2.80327	3.28188e-05
					A8RPV0_ENTBW	CLOBOL_02568	GH16 domain-containing protein	-3.02323	0.000126372
					A8S1G8_ENTBW	CLOBOL_05966	Cell wall-binding protein	-3.05116	1.14592e-05
					A8RXR1_ENTBW	CLOBOL_04924	SIS domain-containing protein	-3.88261	3.27551e-06
					A8S4B9_ENTBW	CLOBOL_06886	Choline-binding protein	-5.32256	1.12936e-05
					A8S4C1_ENTBW	CLOBOL_06888	Uncharacterized protein	-5.8716	1.33129e-06
					A8S5G5_ENTBW	CLOBOL_07199	C protein alpha-antigen	-6.73119	8.26372e-05
					A8S4B8_ENTBW	CLOBOL_06885	Argininosuccinate lyase	-9.93172	0.000354894

## Sheet: R. gnavus
IL-1β					S100A8 + S100A9					S100A8 + S100A9 + IL-1β					S100A8 + S100A9 + TNF-α					S100A8					TNF-α					S100A9
Accession	Gene	Protein name	logFC (EXP/CT)	q value	Accession	Gene	Protein name	logFC (EXP/CT)	q value	Accession	Gene	Protein name	logFC (EXP/CT)	q value	Accession	Gene	Protein name	logFC (EXP/CT)	q value	Accession	Gene	Protein name	logFC (EXP/CT)	q value	Accession	Gene	Protein name	logFC (EXP/CT)	q value	Accession	Gene	Protein name	logFC (EXP/CT)	q value
A7B6C5_RUMGV	RUMGNA_03138	Peptidase C39-like domain-containing protein	12.2426	0.0210023	A7B6C5_RUMGV	RUMGNA_03138	Peptidase C39-like domain-containing protein	8.15305	0.00741744	A7B6C5_RUMGV	RUMGNA_03138	Peptidase C39-like domain-containing protein	8.68554	0.00783903	A7B6C5_RUMGV	RUMGNA_03138	Peptidase C39-like domain-containing protein	8.6388	0.00540511	NA	NA	NA	NA	NA	NA	NA	NA	NA	NA	NA	NA	NA	NA	NA
A7B0N0_RUMGV	RUMGNA_01106	F5/8 type C domain protein (Fragment)	3.8054	0.0210023	A7B3J4_RUMGV	RUMGNA_02124	NlpC/P60 family protein	4.62167	0.00116818	A7B3J4_RUMGV	RUMGNA_02124	NlpC/P60 family protein	5.05851	0.00147132	A7B0N0_RUMGV	RUMGNA_01106	F5/8 type C domain protein (Fragment)	4.58236	0.00109626
A7AXY4_RUMGV	RUMGNA_00149	Peptidase, M23 family	3.12471	0.0210023	A7B0N0_RUMGV	RUMGNA_01106	F5/8 type C domain protein (Fragment)	4.35143	0.00141478	A7B2J6_RUMGV	pdxT	Pyridoxal 5'-phosphate synthase subunit PdxT	4.95	0.00136487	A7AXY4_RUMGV	RUMGNA_00149	Peptidase, M23 family	4.49384	0.00103623
A7B3J4_RUMGV	RUMGNA_02124	NlpC/P60 family protein	2.86284	0.0210023	A7AXY4_RUMGV	RUMGNA_00149	Peptidase, M23 family	3.86823	0.0013696	A7B0N0_RUMGV	RUMGNA_01106	F5/8 type C domain protein (Fragment)	4.827	0.00162694	A7B3J4_RUMGV	RUMGNA_02124	NlpC/P60 family protein	4.4757	0.00102602
A7B7E4_RUMGV	RUMGNA_03510	PDZ/DHR/GLGF domain protein	2.73432	0.0210023	A7B2J6_RUMGV	pdxT	Pyridoxal 5'-phosphate synthase subunit PdxT	3.54629	2.59973e-05	A7AXY4_RUMGV	RUMGNA_00149	Peptidase, M23 family	4.40155	0.0015085	A7B2J6_RUMGV	pdxT	Pyridoxal 5'-phosphate synthase subunit PdxT	4.05599	0.000184045
A7AZS3_RUMGV	RUMGNA_00797	Kinase, PfkB family	2.20383	0.0210023	A7B7E4_RUMGV	RUMGNA_03510	PDZ/DHR/GLGF domain protein	2.67676	0.00232517	A7B7E4_RUMGV	RUMGNA_03510	PDZ/DHR/GLGF domain protein	3.00065	0.00245765	A7B7E4_RUMGV	RUMGNA_03510	PDZ/DHR/GLGF domain protein	3.28346	0.00118186
A7B557_RUMGV	RUMGNA_02694	BNR/Asp-box repeat protein	2.11674	0.0210023	A7B512_RUMGV	RUMGNA_02649	Cell Wall Hydrolase	2.57814	0.00144066	A7B512_RUMGV	RUMGNA_02649	Cell Wall Hydrolase	2.9332	0.00149702	A7B512_RUMGV	RUMGNA_02649	Cell Wall Hydrolase	3.05899	0.00105473
A7B6F5_RUMGV	RUMGNA_03168	Uncharacterized protein	1.99547	0.0210023	A7B557_RUMGV	RUMGNA_02694	BNR/Asp-box repeat protein	2.20157	0.00460893	A7B557_RUMGV	RUMGNA_02694	BNR/Asp-box repeat protein	2.29408	0.00490781	A7B557_RUMGV	RUMGNA_02694	BNR/Asp-box repeat protein	2.20718	0.00404368
A7B512_RUMGV	RUMGNA_02649	Cell Wall Hydrolase	1.79	0.0210023	A7B787_RUMGV	glpK	Glycerol kinase	2.03784	0.0114565	A7B745_RUMGV	RUMGNA_03411	F5/8 type C domain protein	1.87545	0.00147615	A7AZS3_RUMGV	RUMGNA_00797	Kinase, PfkB family	1.97995	0.000298106
A7B743_RUMGV	recJ	Single-stranded-DNA-specific exonuclease RecJ	1.39476	0.0210023	A7B743_RUMGV	recJ	Single-stranded-DNA-specific exonuclease RecJ	1.93698	0.00103941	A7B743_RUMGV	recJ	Single-stranded-DNA-specific exonuclease RecJ	1.72297	0.00144666	A7B745_RUMGV	RUMGNA_03411	F5/8 type C domain protein	1.94497	0.00100073
A7B745_RUMGV	RUMGNA_03411	F5/8 type C domain protein	1.36525	0.0210023	A7B745_RUMGV	RUMGNA_03411	F5/8 type C domain protein	1.72503	0.00125097	A7B6F5_RUMGV	RUMGNA_03168	Uncharacterized protein	1.60574	0.00374023	A7B6F5_RUMGV	RUMGNA_03168	Uncharacterized protein	1.58806	0.00265898
A7B286_RUMGV	RUMGNA_01664	Extracellular solute-binding protein	1.29912	0.0210023	A7AZS3_RUMGV	RUMGNA_00797	Kinase, PfkB family	1.61602	0.00100013	A7AZS3_RUMGV	RUMGNA_00797	Kinase, PfkB family	1.52023	0.0027825	A7B743_RUMGV	recJ	Single-stranded-DNA-specific exonuclease RecJ	1.35798	0.0010423
A7B7A1_RUMGV	RUMGNA_03467	ABC transporter, ATP-binding protein	1.28894	0.0210023	A7B6F5_RUMGV	RUMGNA_03168	Uncharacterized protein	1.52965	0.00382255	A7B3Z7_RUMGV	RUMGNA_02280	Uncharacterized protein	1.25972	0.0025187	A7B3Z7_RUMGV	RUMGNA_02280	Uncharacterized protein	1.33148	0.00187445
A7B738_RUMGV	aspS	Aspartate--tRNA(Asp/Asn) ligase	1.17248	0.0436849	A7B3Z7_RUMGV	RUMGNA_02280	Uncharacterized protein	1.01716	0.00448507	A7AZZ1_RUMGV	RUMGNA_00865	Uncharacterized protein	1.01948	0.00213084	A7B0I4_RUMGV	RUMGNA_01060	Stage 0 sporulation protein A homolog	1.09862	0.00109421
A7B575_RUMGV	lipO	Lipoprotein LipO	1.17122	0.0210023	A7AZZ1_RUMGV	RUMGNA_00865	Uncharacterized protein	1.00702	0.00195477	A7B780_RUMGV	RUMGNA_03446	FAD dependent oxidoreductase	1.00292	0.00196179	A7B286_RUMGV	RUMGNA_01664	Extracellular solute-binding protein	1.07926	0.00224994
A7B3Z7_RUMGV	RUMGNA_02280	Uncharacterized protein	1.09962	0.0210023	A7B0I4_RUMGV	RUMGNA_01060	Stage 0 sporulation protein A homolog	0.965882	0.00130182	A7AY16_RUMGV	clpB	Chaperone protein ClpB	0.95136	0.00368151	A7B210_RUMGV	RUMGNA_01586	Toxic anion resistance protein TelA	1.00854	0.0389379
A7B5T7_RUMGV	RUMGNA_02933	LPXTG-motif cell wall anchor domain protein	1.08815	0.0210023	A7B7E6_RUMGV	RUMGNA_03512	Cohesin domain-containing protein	0.7981	0.00158695	A7B0I4_RUMGV	RUMGNA_01060	Stage 0 sporulation protein A homolog	0.884938	0.001503	A7AY73_RUMGV	RUMGNA_00238	Phage tail assembly protein	0.886351	0.00227969
A7B5T3_RUMGV	RUMGNA_02929	Stannin unstructured linker	1.03363	0.0210023	A7AY73_RUMGV	RUMGNA_00238	Phage tail assembly protein	0.777285	0.00534367	A7AY73_RUMGV	RUMGNA_00238	Phage tail assembly protein	0.865072	0.00552204	A7B0R3_RUMGV	RUMGNA_01139	Uncharacterized protein	0.881789	0.00329894
A7B5C9_RUMGV	RUMGNA_02767	WxL domain-containing protein	0.767647	0.0210023	A7B5T3_RUMGV	RUMGNA_02929	Stannin unstructured linker	0.740509	0.0033238	A7B6K8_RUMGV	RUMGNA_03221	Sortase B cell surface sorting signal	0.842569	0.00155712	A7AZZ1_RUMGV	RUMGNA_00865	Uncharacterized protein	0.872533	0.00226419
A7AZZ1_RUMGV	RUMGNA_00865	Uncharacterized protein	0.766122	0.0210023	A7B286_RUMGV	RUMGNA_01664	Extracellular solute-binding protein	0.705608	0.0241084	A7B5C9_RUMGV	RUMGNA_02767	WxL domain-containing protein	0.802702	0.00356722	A7B6K8_RUMGV	RUMGNA_03221	Sortase B cell surface sorting signal	0.858913	0.00104268
A7AXX4_RUMGV	RUMGNA_00139	Putative auto-transporter adhesin head GIN domain-containing protein	0.75557	0.0210023	A7B5N2_RUMGV	mgtE	Magnesium transporter MgtE	0.682123	0.0331237	A7B5T3_RUMGV	RUMGNA_02929	Stannin unstructured linker	0.749973	0.00338098	A7B7A1_RUMGV	RUMGNA_03467	ABC transporter, ATP-binding protein	0.78771	0.0364048
A7B6K8_RUMGV	RUMGNA_03221	Sortase B cell surface sorting signal	0.712678	0.0210023	A7B1H2_RUMGV	RUMGNA_01398	Phospholipase C	0.649099	0.00414405	A7AZW8_RUMGV	RUMGNA_00842	Fibronectin type III domain protein	0.741113	0.0017262	A7B5T3_RUMGV	RUMGNA_02929	Stannin unstructured linker	0.733046	0.00200807
A7B5T0_RUMGV	RUMGNA_02926	CNA-B domain-containing protein	0.684388	0.0210023	A7B782_RUMGV	RUMGNA_03448	ABC transporter, solute-binding protein	0.631934	0.00953889	A7B7E6_RUMGV	RUMGNA_03512	Cohesin domain-containing protein	0.725952	0.00493505	A7AYA1_RUMGV	prfC	Peptide chain release factor 3	0.721631	0.00346152
A7B7E6_RUMGV	RUMGNA_03512	Cohesin domain-containing protein	0.664555	0.0210023	A7B5C9_RUMGV	RUMGNA_02767	WxL domain-containing protein	0.629032	0.00592289	A7B5T7_RUMGV	RUMGNA_02933	LPXTG-motif cell wall anchor domain protein	0.718217	0.0132053	A7B7E7_RUMGV	RUMGNA_03513	Cell envelope-like function transcriptional attenuator common domain protein	0.693906	0.00380755
A7B782_RUMGV	RUMGNA_03448	ABC transporter, solute-binding protein	0.65849	0.0252502	A7B5E6_RUMGV	RUMGNA_02784	Stage 0 sporulation protein A homolog	0.624382	0.023277	A7B7E7_RUMGV	RUMGNA_03513	Cell envelope-like function transcriptional attenuator common domain protein	0.700083	0.00508732	A7B7E6_RUMGV	RUMGNA_03512	Cohesin domain-containing protein	0.692626	0.00113327
A7B735_RUMGV	RUMGNA_03400	Uncharacterized protein	0.644914	0.0210023	A7B7E7_RUMGV	RUMGNA_03513	Cell envelope-like function transcriptional attenuator common domain protein	0.61991	0.007153	A7B1I8_RUMGV	RUMGNA_01414	AB hydrolase-1 domain-containing protein	0.683862	0.00303366	A7B5C9_RUMGV	RUMGNA_02767	WxL domain-containing protein	0.674072	0.00239389
A7AY73_RUMGV	RUMGNA_00238	Phage tail assembly protein	0.623019	0.0233476	A7B0R3_RUMGV	RUMGNA_01139	Uncharacterized protein	0.598038	0.00654741	A7AY64_RUMGV	RUMGNA_00229	Phage major capsid protein	0.664411	0.00309392	A7B1I8_RUMGV	RUMGNA_01414	AB hydrolase-1 domain-containing protein	0.657644	0.00238424
A7B1H2_RUMGV	RUMGNA_01398	Phospholipase C	0.607457	0.0210023	A7B201_RUMGV	murC	UDP-N-acetylmuramate--L-alanine ligase	-0.588931	0.00344939	A7B2W6_RUMGV	RUMGNA_01894	Penicillin-binding protein, transpeptidase domain protein	0.663034	0.00207941	A7B435_RUMGV	RUMGNA_02319	Phage major tail protein, phi13 family	0.642629	0.0393109
A7AZ07_RUMGV	RUMGNA_00522	peptidylprolyl isomerase	-0.589075	0.0252174	A7B2R4_RUMGV	RUMGNA_01842	Bacterial sugar transferase	-0.596899	0.00547126	A7B782_RUMGV	RUMGNA_03448	ABC transporter, solute-binding protein	0.588924	0.0151026	A7AY64_RUMGV	RUMGNA_00229	Phage major capsid protein	0.638867	0.00188622
A7B2F7_RUMGV	RUMGNA_01735	NAD(P)-dependent oxidoreductase	-0.589095	0.0210573	A7B499_RUMGV	proA	Gamma-glutamyl phosphate reductase	-0.597123	0.0073429	A7AZZ6_RUMGV	dnaN	Beta sliding clamp	-0.59146	0.00301608	A7AZW8_RUMGV	RUMGNA_00842	Fibronectin type III domain protein	0.620661	0.00121681
A7B7R8_RUMGV	aroE	Shikimate dehydrogenase (NADP(+))	-0.596371	0.0210023	A7AYK0_RUMGV	RUMGNA_00365	Transcriptional regulator, Rrf2 family	-0.601283	0.0026866	A7AZA6_RUMGV	nrdG	Anaerobic ribonucleoside-triphosphate reductase-activating protein	-0.59737	0.00847133	A7B1H2_RUMGV	RUMGNA_01398	Phospholipase C	0.608215	0.00409105
A7B5M6_RUMGV	plsX	Phosphate acyltransferase	-0.59804	0.0210023	A7B7F8_RUMGV	RUMGNA_03524	Glycosyltransferase, group 2 family protein	-0.601597	0.00428923	A7AYK0_RUMGV	RUMGNA_00365	Transcriptional regulator, Rrf2 family	-0.600309	0.00250555	A7B150_RUMGV	srtB	Sortase, SrtB family	-0.591016	0.00135529
A7B295_RUMGV	RUMGNA_01673	Glycosyl hydrolase family 13 catalytic domain-containing protein	-0.598766	0.0210023	A7B7P6_RUMGV	RUMGNA_03612	Alpha-galactosidase	-0.607791	0.00496041	A7AYM7_RUMGV	RUMGNA_00392	Malic enzyme, NAD binding domain protein	-0.606026	0.00981047	A7B7F8_RUMGV	RUMGNA_03524	Glycosyltransferase, group 2 family protein	-0.598537	0.00266449
A7B0I7_RUMGV	RUMGNA_01063	Branched-chain amino acid ABC transporter, permease protein	-0.609373	0.0256879	A7B2P6_RUMGV	RUMGNA_01824	Galactowaldenase	-0.609129	0.00604301	A7AY10_RUMGV	pepT	tripeptide aminopeptidase	-0.612783	0.00417981	A7AYK0_RUMGV	RUMGNA_00365	Transcriptional regulator, Rrf2 family	-0.599954	0.00144383
A7AZF3_RUMGV	tsaD	tRNA N6-adenosine threonylcarbamoyltransferase	-0.613787	0.0210023	A7B212_RUMGV	proS	Proline--tRNA ligase	-0.624048	0.00672373	A7B150_RUMGV	srtB	Sortase, SrtB family	-0.614811	0.00212785	A7B1A2_RUMGV	ldh	L-lactate dehydrogenase	-0.60726	0.00268487
3BHDP_RUMGV	RUMGNA_00694	3beta-hydroxysteroid dehydrogenase	-0.620672	0.02107	A7AY10_RUMGV	pepT	tripeptide aminopeptidase	-0.634607	0.00346076	A7B0M8_RUMGV	RUMGNA_01104	Endosialidase	-0.616046	0.00682941	A7B2D4_RUMGV	purF	Amidophosphoribosyltransferase	-0.63192	0.00133954
A7AY01_RUMGV	clpX	ATP-dependent Clp protease, ATP-binding subunit ClpX	-0.621739	0.0210214	A7B1A2_RUMGV	ldh	L-lactate dehydrogenase	-0.637912	0.0034023	A7B2K2_RUMGV	atpA	ATP synthase subunit alpha	-0.624942	0.0175086	A7B561_RUMGV	RUMGNA_02698	ABC transporter, solute-binding protein	-0.632315	0.00111222
A7B644_RUMGV	tyrS	Tyrosine--tRNA ligase	-0.624276	0.0213004	A7B7K0_RUMGV	RUMGNA_03566	Nitrite/sulfite reductase ferredoxin domain protein	-0.638033	0.00460684	A7B8G1_RUMGV	RUMGNA_03883	Pyridine nucleotide-disulfide oxidoreductase	-0.630179	0.00425367	A7AYS0_RUMGV	lepA	Elongation factor 4	-0.639399	0.00145072
A7AZE4_RUMGV	ispF	2-C-methyl-D-erythritol 2,4-cyclodiphosphate synthase	-0.626154	0.0210023	A7AYS0_RUMGV	lepA	Elongation factor 4	-0.641607	0.00256678	A7B2D4_RUMGV	purF	Amidophosphoribosyltransferase	-0.632736	0.00228115	A7B3I0_RUMGV	argS	Arginine--tRNA ligase	-0.640086	0.00181826
A7B273_RUMGV	RUMGNA_01651	3-oxoacyl-[acyl-carrier-protein] synthase 2	-0.627228	0.0210023	A7B6S1_RUMGV	leuS	Leucine--tRNA ligase	-0.651112	0.0051434	A7B129_RUMGV	RUMGNA_01255	Metallo-beta-lactamase domain protein	-0.639075	0.00241696	A7B6S1_RUMGV	leuS	Leucine--tRNA ligase	-0.646104	0.00339527
A7B2G7_RUMGV	recA	Protein RecA	-0.627634	0.0210023	A7B2T8_RUMGV	RUMGNA_01867	Oligopeptide transporter, OPT family	-0.662008	0.00357894	A7AYS0_RUMGV	lepA	Elongation factor 4	-0.639989	0.00244732	A7B5Z9_RUMGV	RUMGNA_03010	Inosine-uridine preferring nucleoside hydrolase	-0.66069	0.00127134
A7B651_RUMGV	asnS	Asparagine--tRNA ligase	-0.629316	0.0210023	A7B6F7_RUMGV	murG	UDP-N-acetylglucosamine--N-acetylmuramyl-(pentapeptide) pyrophosphoryl-undecaprenol N-acetylglucosamine transferase	-0.662669	0.00369106	A7B6J8_RUMGV	glgP	Alpha-1,4 glucan phosphorylase	-0.641115	0.00553549	A7B2T8_RUMGV	RUMGNA_01867	Oligopeptide transporter, OPT family	-0.660852	0.00223806
A7AZC2_RUMGV	purA	Adenylosuccinate synthetase	-0.629489	0.0210023	A7B5Z9_RUMGV	RUMGNA_03010	Inosine-uridine preferring nucleoside hydrolase	-0.663832	0.00220604	A7B230_RUMGV	rpiB	Ribose-5-phosphate isomerase B	-0.64171	0.00213933	A7B810_RUMGV	RUMGNA_03726	Type I-C CRISPR-associated protein Cas7/Csd2	-0.664132	0.0021821
A7B0J7_RUMGV	valS	Valine--tRNA ligase	-0.648462	0.0210821	A7B6T5_RUMGV	aroA	3-phosphoshikimate 1-carboxyvinyltransferase	-0.666805	0.00300735	A7B7P6_RUMGV	RUMGNA_03612	Alpha-galactosidase	-0.651705	0.00391264	A7AZZ2_RUMGV	gyrA	DNA gyrase subunit A	-0.671306	0.00145117
A7B710_RUMGV	RUMGNA_03375	Glucokinase	-0.655566	0.0210023	A7B5K6_RUMGV	prs	Ribose-phosphate diphosphokinase	-0.672792	0.00724567	A7B2T8_RUMGV	RUMGNA_01867	Oligopeptide transporter, OPT family	-0.661161	0.0036569	A7B4W0_RUMGV	RUMGNA_02594	DUF4825 domain-containing protein	-0.673846	0.00103919
A7B2B1_RUMGV	RUMGNA_01689	peptidylprolyl isomerase	-0.657351	0.0210023	A7B6X1_RUMGV	cobJ	Precorrin-3B C(17)-methyltransferase	-0.674332	0.00316825	A7B5Z9_RUMGV	RUMGNA_03010	Inosine-uridine preferring nucleoside hydrolase	-0.661529	0.00215529	A7B2P6_RUMGV	RUMGNA_01824	Galactowaldenase	-0.678512	0.00248892
A7B2S8_RUMGV	RUMGNA_01856	Stress responsive A/B barrel domain protein	-0.657782	0.021011	A7B5F0_RUMGV	argF	Ornithine carbamoyltransferase	-0.684426	0.00322283	A7B7M1_RUMGV	dapB	4-hydroxy-tetrahydrodipicolinate reductase	-0.662425	0.00393223	A7B499_RUMGV	proA	Gamma-glutamyl phosphate reductase	-0.682807	0.00271397
A7B2K2_RUMGV	atpA	ATP synthase subunit alpha	-0.657901	0.0210023	A7AY26_RUMGV	RUMGNA_00191	DNA-binding helix-turn-helix protein	-0.687338	0.00261129	A7AZZ2_RUMGV	gyrA	DNA gyrase subunit A	-0.671542	0.00240512	A7AZA6_RUMGV	nrdG	Anaerobic ribonucleoside-triphosphate reductase-activating protein	-0.68328	0.00311568
A7B277_RUMGV	accA	Multifunctional fusion protein	-0.658964	0.0210669	A7B5B4_RUMGV	RUMGNA_02752	Aminotransferase	-0.692244	0.00269047	A7B4W0_RUMGV	RUMGNA_02594	DUF4825 domain-containing protein	-0.674986	0.0016181	A7B4T6_RUMGV	pyrF	Orotidine 5'-phosphate decarboxylase	-0.68379	0.00277802
A7B2F6_RUMGV	RUMGNA_01734	UDP-N-acetylglucosamine pyrophosphorylase	-0.65996	0.0210023	A7AYM7_RUMGV	RUMGNA_00392	Malic enzyme, NAD binding domain protein	-0.692921	0.00486869	A7B295_RUMGV	RUMGNA_01673	Glycosyl hydrolase family 13 catalytic domain-containing protein	-0.678016	0.00509831	A7AY10_RUMGV	pepT	tripeptide aminopeptidase	-0.684582	0.00150348
A7B7L3_RUMGV	RUMGNA_03579	Putative homoserine kinase	-0.665308	0.0210023	HSDHB_RUMGV	RUMGNA_02585	7beta-hydroxysteroid dehydrogenase	-0.692968	0.00394419	A7B499_RUMGV	proA	Gamma-glutamyl phosphate reductase	-0.683856	0.00427383	A7B5B4_RUMGV	RUMGNA_02752	Aminotransferase	-0.69149	0.00163085
A7B7Q3_RUMGV	carA	Carbamoyl-phosphate synthase small chain	-0.666906	0.0214686	A7B4I7_RUMGV	hisD	Histidinol dehydrogenase	-0.694218	0.0034949	A7B1A2_RUMGV	ldh	L-lactate dehydrogenase	-0.684442	0.00250042	A7B7G2_RUMGV	rfbC	dTDP-4-dehydrorhamnose 3,5-epimerase	-0.700814	0.00125924
A7AXZ0_RUMGV	RUMGNA_00155	ATPase/histidine kinase/DNA gyrase B/HSP90 domain protein	-0.676825	0.0210023	A7B5M5_RUMGV	acpP	Acyl carrier protein	-0.69897	0.00258512	A7B6F7_RUMGV	murG	UDP-N-acetylglucosamine--N-acetylmuramyl-(pentapeptide) pyrophosphoryl-undecaprenol N-acetylglucosamine transferase	-0.686694	0.0033222	A7B0M8_RUMGV	RUMGNA_01104	Endosialidase	-0.701049	0.00247933
A7B397_RUMGV	rnj	Ribonuclease J	-0.684132	0.0210023	A7B230_RUMGV	rpiB	Ribose-5-phosphate isomerase B	-0.708583	0.00153377	A7B5B4_RUMGV	RUMGNA_02752	Aminotransferase	-0.691691	0.00265754	A7AYI2_RUMGV	RUMGNA_00347	Creatinase	-0.703339	0.00155319
A7B2H5_RUMGV	nifU	Fe-S iron-sulfur cluster assembly protein, NifU family	-0.684286	0.0210023	A7B777_RUMGV	RUMGNA_03443	Peptidase M16 inactive domain protein	-0.711948	0.00441932	A7B561_RUMGV	RUMGNA_02698	ABC transporter, solute-binding protein	-0.69501	0.00211092	A7B230_RUMGV	rpiB	Ribose-5-phosphate isomerase B	-0.705989	0.00105832
A7B726_RUMGV	ilvE	branched-chain-amino-acid transaminase	-0.688262	0.0210023	A7B1C8_RUMGV	RUMGNA_01354	Antioxidant, AhpC/TSA family	-0.714311	0.0030598	A7B6S1_RUMGV	leuS	Leucine--tRNA ligase	-0.712953	0.00383798	A7B6X1_RUMGV	cobJ	Precorrin-3B C(17)-methyltransferase	-0.715214	0.00154023
A7B866_RUMGV	RUMGNA_03782	MFS transporter	-0.688924	0.0274277	A7B2G7_RUMGV	recA	Protein RecA	-0.720916	0.00187434	A7B769_RUMGV	RUMGNA_03435	M18 family aminopeptidase	-0.713757	0.0298307	A7B893_RUMGV	metG	Methionine--tRNA ligase	-0.715669	0.00297246
A7AYB5_RUMGV	glgA	Glycogen synthase	-0.691548	0.0210023	A7B8G1_RUMGV	RUMGNA_03883	Pyridine nucleotide-disulfide oxidoreductase	-0.721726	0.00193775	A7B6X1_RUMGV	cobJ	Precorrin-3B C(17)-methyltransferase	-0.715728	0.00248531	A7B7M1_RUMGV	dapB	4-hydroxy-tetrahydrodipicolinate reductase	-0.71665	0.00141324
A7B8B9_RUMGV	pnp	Polyribonucleotide nucleotidyltransferase	-0.691672	0.0211874	A7B6Y7_RUMGV	RUMGNA_03351	Nitrogen regulatory protein P-II	-0.72193	0.0014422	A7B6Y7_RUMGV	RUMGNA_03351	Nitrogen regulatory protein P-II	-0.720125	0.00159381	A7B6Y7_RUMGV	RUMGNA_03351	Nitrogen regulatory protein P-II	-0.719467	0.00103806
A7B4Q5_RUMGV	sgaB	Phosphotransferase enzyme II, B component SgaB	-0.693033	0.0210023	A7B0N7_RUMGV	ylqF	Ribosome biogenesis GTPase A	-0.722832	0.00245006	A7B0N7_RUMGV	ylqF	Ribosome biogenesis GTPase A	-0.72207	0.00241277	A7B0N7_RUMGV	ylqF	Ribosome biogenesis GTPase A	-0.721792	0.00149517
A7AZA0_RUMGV	infC	Translation initiation factor IF-3	-0.693762	0.0210023	A7AZE4_RUMGV	ispF	2-C-methyl-D-erythritol 2,4-cyclodiphosphate synthase	-0.723639	0.00285827	A7B724_RUMGV	RUMGNA_03389	Rubrerythrin	-0.724278	0.0102073	A7AYM7_RUMGV	RUMGNA_00392	Malic enzyme, NAD binding domain protein	-0.723679	0.00288231
A7B7C2_RUMGV	rpe	Ribulose-phosphate 3-epimerase	-0.695982	0.0210023	A7B7M6_RUMGV	typA	50S ribosomal subunit assembly factor BipA	-0.72853	0.00261323	A7AY26_RUMGV	RUMGNA_00191	DNA-binding helix-turn-helix protein	-0.727243	0.00211405	A7B4I7_RUMGV	hisD	Histidinol dehydrogenase	-0.724452	0.00189576
A7B5M1_RUMGV	ilvA	L-threonine dehydratase catabolic TdcB	-0.696028	0.0210695	A7B003_RUMGV	RUMGNA_00877	R3H domain protein	-0.738057	0.00382012	A7B4S8_RUMGV	pyrE	Orotate phosphoribosyltransferase	-0.727404	0.00422839	A7B6T9_RUMGV	RUMGNA_03303	Copper-exporting ATPase	-0.725797	0.00104213
A7B4L0_RUMGV	RUMGNA_02494	Sporulation protein YtfJ	-0.704359	0.0214868	A7B724_RUMGV	RUMGNA_03389	Rubrerythrin	-0.73955	0.00853807	A7B5C5_RUMGV	atpA	V-type ATP synthase alpha chain	-0.72825	0.00375318	A7AY26_RUMGV	RUMGNA_00191	DNA-binding helix-turn-helix protein	-0.726747	0.00128354
TRPDC_RUMGV	RUMGNA_01526	Tryptophan decarboxylase	-0.707944	0.0215053	A7B810_RUMGV	RUMGNA_03726	Type I-C CRISPR-associated protein Cas7/Csd2	-0.742723	0.00217036	A7B1C8_RUMGV	RUMGNA_01354	Antioxidant, AhpC/TSA family	-0.728301	0.00271374	A7B7M6_RUMGV	typA	50S ribosomal subunit assembly factor BipA	-0.736178	0.00165481
A7B6D8_RUMGV	RUMGNA_03151	Citrate synthase	-0.708882	0.0210023	A7B6N8_RUMGV	asnB	Asparagine synthase (Glutamine-hydrolyzing)	-0.743461	0.00258584	A7B0F5_RUMGV	RUMGNA_01031	BMC domain protein	-0.739752	0.00176022	A7B0F5_RUMGV	RUMGNA_01031	BMC domain protein	-0.7394	0.00112221
A7AZ73_RUMGV	ilvD	Dihydroxy-acid dehydratase	-0.721397	0.0210023	A7B4T6_RUMGV	pyrF	Orotidine 5'-phosphate decarboxylase	-0.743765	0.00200915	A7B810_RUMGV	RUMGNA_03726	Type I-C CRISPR-associated protein Cas7/Csd2	-0.740432	0.00219419	A7B301_RUMGV	obg	GTPase Obg	-0.744392	0.00113684
A7AZ54_RUMGV	RUMGNA_00570	O-acetylhomoserine aminocarboxypropyltransferase/cysteine synthase	-0.722146	0.0210023	A7B7K3_RUMGV	ysxC	Probable GTP-binding protein EngB	-0.749801	0.0212285	A7B738_RUMGV	aspS	Aspartate--tRNA(Asp/Asn) ligase	-0.742575	0.00169827	A7AZZ3_RUMGV	gyrB	DNA gyrase subunit B	-0.744509	0.00170321
A7B0E7_RUMGV	RUMGNA_01023	GroES-like protein	-0.72576	0.0210023	A7B301_RUMGV	obg	GTPase Obg	-0.751161	0.00179417	A7B6T5_RUMGV	aroA	3-phosphoshikimate 1-carboxyvinyltransferase	-0.744969	0.00209729	A7B6T5_RUMGV	aroA	3-phosphoshikimate 1-carboxyvinyltransferase	-0.744694	0.0012817
A7AYM1_RUMGV	prfA	Peptide chain release factor 1	-0.727265	0.0210023	A7B4I5_RUMGV	hisE	Histidine biosynthesis bifunctional protein HisIE	-0.758034	0.00363663	A7B301_RUMGV	obg	GTPase Obg	-0.7462	0.00181588	A7B8G1_RUMGV	RUMGNA_03883	Pyridine nucleotide-disulfide oxidoreductase	-0.749552	0.00111913
A7AZE1_RUMGV	cysS	Cysteine--tRNA ligase	-0.727639	0.0213372	A7AYC0_RUMGV	alaS	Alanine--tRNA ligase	-0.760798	0.00237847	A7B6N8_RUMGV	asnB	Asparagine synthase (Glutamine-hydrolyzing)	-0.747517	0.00250491	A7B6J8_RUMGV	glgP	Alpha-1,4 glucan phosphorylase	-0.753586	0.00151516
A7B0P2_RUMGV	khpA	RNA-binding protein KhpA	-0.733512	0.0210023	A7B7R0_RUMGV	dxr	1-deoxy-D-xylulose 5-phosphate reductoisomerase	-0.761227	0.00135757	A7B4T6_RUMGV	pyrF	Orotidine 5'-phosphate decarboxylase	-0.753214	0.00264245	A7B1C8_RUMGV	RUMGNA_01354	Antioxidant, AhpC/TSA family	-0.757154	0.00150252
A7AZ88_RUMGV	rpoD	RNA polymerase sigma factor SigA	-0.749768	0.0210023	A7B5M6_RUMGV	plsX	Phosphate acyltransferase	-0.771024	0.00187279	A7B7V6_RUMGV	RUMGNA_03672	DUF1490 domain-containing protein	-0.756463	0.00323142	A7B7R0_RUMGV	dxr	1-deoxy-D-xylulose 5-phosphate reductoisomerase	-0.757443	0.00101463
A7B5F5_RUMGV	lysS	Lysine--tRNA ligase	-0.750298	0.0210023	A7B2F7_RUMGV	RUMGNA_01735	NAD(P)-dependent oxidoreductase	-0.776304	0.00223849	A7B7R0_RUMGV	dxr	1-deoxy-D-xylulose 5-phosphate reductoisomerase	-0.758454	0.00150775	A7B7K0_RUMGV	RUMGNA_03566	Nitrite/sulfite reductase ferredoxin domain protein	-0.764299	0.00113595
A7AZ45_RUMGV	RUMGNA_00561	Ferredoxin--NADP+ reductase, subunit alpha	-0.750757	0.0210023	A7B2K2_RUMGV	atpA	ATP synthase subunit alpha	-0.777594	0.00374459	A7B5F0_RUMGV	argF	Ornithine carbamoyltransferase	-0.762997	0.00378804	A7B5M5_RUMGV	acpP	Acyl carrier protein	-0.772399	0.00111926
A7B7L6_RUMGV	secA	Protein translocase subunit SecA	-0.751653	0.0210023	A7B2F1_RUMGV	RUMGNA_01729	ABC transporter domain-containing protein	-0.781144	0.00247909	A7B7K0_RUMGV	RUMGNA_03566	Nitrite/sulfite reductase ferredoxin domain protein	-0.765761	0.00179873	A7B003_RUMGV	RUMGNA_00877	R3H domain protein	-0.772432	0.00217982
A7B0E6_RUMGV	RUMGNA_01022	Aldehyde dehydrogenase (NAD) family protein	-0.757475	0.0210023	A7B7I4_RUMGV	RUMGNA_03550	Alcohol dehydrogenase, iron-dependent	-0.782439	0.00898303	A7B726_RUMGV	ilvE	branched-chain-amino-acid transaminase	-0.772641	0.00507935	A7B2E8_RUMGV	luxS	S-ribosylhomocysteine lyase	-0.777449	0.00144246
A7AZ80_RUMGV	aroC	Chorismate synthase	-0.757733	0.0210023	A7B7X2_RUMGV	nadE	Glutamine-dependent NAD(+) synthetase	-0.783064	0.0026015	A7B5M5_RUMGV	acpP	Acyl carrier protein	-0.772697	0.00174709	A7B5K6_RUMGV	prs	Ribose-phosphate diphosphokinase	-0.777833	0.00268879
A7B6U8_RUMGV	RUMGNA_03312	Alcohol dehydrogenase, iron-dependent	-0.759897	0.0210023	A7B7M1_RUMGV	dapB	4-hydroxy-tetrahydrodipicolinate reductase	-0.783287	0.0016831	A7B003_RUMGV	RUMGNA_00877	R3H domain protein	-0.772838	0.00340903	A7B7X2_RUMGV	nadE	Glutamine-dependent NAD(+) synthetase	-0.78122	0.00170266
A7B753_RUMGV	RUMGNA_03419	YqeY-like protein	-0.769099	0.0214328	A7B5C5_RUMGV	atpA	V-type ATP synthase alpha chain	-0.786679	0.00264567	A7B4R9_RUMGV	deoB	Phosphopentomutase	-0.773036	0.00391861	A7B7I3_RUMGV	RUMGNA_03549	Rubredoxin	-0.784107	0.00113206
A7B769_RUMGV	RUMGNA_03435	M18 family aminopeptidase	-0.772938	0.0210023	A7B7V6_RUMGV	RUMGNA_03672	DUF1490 domain-containing protein	-0.786752	0.00270254	A7B2E8_RUMGV	luxS	S-ribosylhomocysteine lyase	-0.777839	0.00228277	A7B7V6_RUMGV	RUMGNA_03672	DUF1490 domain-containing protein	-0.785477	0.00178672
A7B1C6_RUMGV	RUMGNA_01352	Aldose 1-epimerase	-0.773165	0.0210023	A7B2E0_RUMGV	gltX	Glutamate--tRNA ligase	-0.788264	0.00200308	A7B5K6_RUMGV	prs	Ribose-phosphate diphosphokinase	-0.778025	0.00411445	A7B5C5_RUMGV	atpA	V-type ATP synthase alpha chain	-0.786147	0.00173507
A7B4Y9_RUMGV	trpS	tryptophan--tRNA ligase	-0.773983	0.0210293	A7AZ74_RUMGV	leuB	3-isopropylmalate dehydrogenase	-0.790744	0.00199656	A7B7X2_RUMGV	nadE	Glutamine-dependent NAD(+) synthetase	-0.781713	0.00265502	A7AZ74_RUMGV	leuB	3-isopropylmalate dehydrogenase	-0.786362	0.00129407
A7B080_RUMGV	dapL	LL-diaminopimelate aminotransferase	-0.78123	0.0210023	A7B7R8_RUMGV	aroE	Shikimate dehydrogenase (NADP(+))	-0.797127	0.00281018	A7AZ74_RUMGV	leuB	3-isopropylmalate dehydrogenase	-0.787532	0.00208025	A7B6N8_RUMGV	asnB	Asparagine synthase (Glutamine-hydrolyzing)	-0.786681	0.0013312
A7B1B8_RUMGV	RUMGNA_01344	Polya polymerase	-0.78771	0.0210023	A7AZB5_RUMGV	thrS	Threonine--tRNA ligase	-0.797923	0.0330883	A7B7I3_RUMGV	RUMGNA_03549	Rubredoxin	-0.791316	0.00174758	A7B212_RUMGV	proS	Proline--tRNA ligase	-0.786911	0.00176645
A7B4R4_RUMGV	deoC	Deoxyribose-phosphate aldolase	-0.790245	0.0210023	A7B3G5_RUMGV	codY	Global transcriptional regulator CodY	-0.799846	0.00251082	A7B2B1_RUMGV	RUMGNA_01689	peptidylprolyl isomerase	-0.794729	0.0027692	A7B2B1_RUMGV	RUMGNA_01689	peptidylprolyl isomerase	-0.793437	0.00691495
A7B0H3_RUMGV	eda	2-dehydro-3-deoxy-phosphogluconate aldolase	-0.791792	0.0210023	A7B7I3_RUMGV	RUMGNA_03549	Rubredoxin	-0.806734	0.00160647	A7B777_RUMGV	RUMGNA_03443	Peptidase M16 inactive domain protein	-0.800898	0.00271525	A7B7R8_RUMGV	aroE	Shikimate dehydrogenase (NADP(+))	-0.79994	0.00176956
A7B7K3_RUMGV	ysxC	Probable GTP-binding protein EngB	-0.792167	0.0210023	A7B651_RUMGV	asnS	Asparagine--tRNA ligase	-0.813867	0.0030505	A7B6D8_RUMGV	RUMGNA_03151	Citrate synthase	-0.801021	0.00450845	A7B777_RUMGV	RUMGNA_03443	Peptidase M16 inactive domain protein	-0.800408	0.00175299
A7B6Z8_RUMGV	leuD	3-isopropylmalate dehydratase small subunit	-0.795404	0.0210023	A7B291_RUMGV	RUMGNA_01669	Glycogen debranching protein	-0.816829	0.0020968	A7B5M6_RUMGV	plsX	Phosphate acyltransferase	-0.808865	0.0017183	A7AZC2_RUMGV	purA	Adenylosuccinate synthetase	-0.802895	0.0171482
A7AZ01_RUMGV	RUMGNA_00516	UPF0210 protein RUMGNA_00516	-0.798307	0.0210631	A7B4S8_RUMGV	pyrE	Orotate phosphoribosyltransferase	-0.817541	0.00261972	A7AZE4_RUMGV	ispF	2-C-methyl-D-erythritol 2,4-cyclodiphosphate synthase	-0.809767	0.00200419	A7B5F0_RUMGV	argF	Ornithine carbamoyltransferase	-0.806979	0.00182666
A7B6X5_RUMGV	cbiK	Cobalt chelatase (CbiK)	-0.803769	0.0210023	A7AZ54_RUMGV	RUMGNA_00570	O-acetylhomoserine aminocarboxypropyltransferase/cysteine synthase	-0.818972	0.00753114	HSDHB_RUMGV	RUMGNA_02585	7beta-hydroxysteroid dehydrogenase	-0.810767	0.00182806	A7B5M6_RUMGV	plsX	Phosphate acyltransferase	-0.808395	0.00110807
A7AZ70_RUMGV	pdxB	D-3-phosphoglycerate dehydrogenase	-0.809286	0.0210023	A7B7X7_RUMGV	nagA	N-acetylglucosamine-6-phosphate deacetylase	-0.824023	0.00226938	A7B739_RUMGV	hisS	Histidine--tRNA ligase	-0.812458	0.00229031	HSDHB_RUMGV	RUMGNA_02585	7beta-hydroxysteroid dehydrogenase	-0.809389	0.00115596
A7AZC6_RUMGV	glnS	Glutamine--tRNA ligase	-0.814263	0.0210023	A7AXY2_RUMGV	ftsE	Cell division ATP-binding protein FtsE	-0.833957	0.00391108	A7B7X7_RUMGV	nagA	N-acetylglucosamine-6-phosphate deacetylase	-0.823446	0.00230933	A7AZE4_RUMGV	ispF	2-C-methyl-D-erythritol 2,4-cyclodiphosphate synthase	-0.80945	0.00125608
A7B075_RUMGV	asnB	Asparagine synthase (Glutamine-hydrolyzing)	-0.815841	0.0210023	A7B893_RUMGV	metG	Methionine--tRNA ligase	-0.837462	0.00185509	A7B2F1_RUMGV	RUMGNA_01729	ABC transporter domain-containing protein	-0.828357	0.00200978	A7B295_RUMGV	RUMGNA_01673	Glycosyl hydrolase family 13 catalytic domain-containing protein	-0.818154	0.001521
A7AZT8_RUMGV	RUMGNA_00812	carbamate kinase	-0.815984	0.0210023	A7B4R9_RUMGV	deoB	Phosphopentomutase	-0.843948	0.00222315	A7B715_RUMGV	RUMGNA_03380	DUF1846 domain-containing protein	-0.83441	0.00162082	A7B7A6_RUMGV	RUMGNA_03472	Oligoendopeptidase, M3 family	-0.820021	0.00153171
A7B5E3_RUMGV	metK	S-adenosylmethionine synthase	-0.821453	0.0210023	A7B769_RUMGV	RUMGNA_03435	M18 family aminopeptidase	-0.844424	0.00482347	A7B710_RUMGV	RUMGNA_03375	Glucokinase	-0.834973	0.00216486	A7B2G7_RUMGV	recA	Protein RecA	-0.821204	0.00103518
A7B6Z9_RUMGV	leuC	3-isopropylmalate dehydratase large subunit	-0.82354	0.0210023	A7B639_RUMGV	nagB	Glucosamine-6-phosphate deaminase	-0.856836	0.00258664	A7AZ07_RUMGV	RUMGNA_00522	peptidylprolyl isomerase	-0.838026	0.00676014	A7B7X7_RUMGV	nagA	N-acetylglucosamine-6-phosphate deacetylase	-0.823236	0.00148633
A7B2Z6_RUMGV	lexA	LexA repressor	-0.824758	0.0210023	A7B7G3_RUMGV	rfbA	Glucose-1-phosphate thymidylyltransferase	-0.863489	0.0415522	A7B5F5_RUMGV	lysS	Lysine--tRNA ligase	-0.839833	0.00602867	A7B715_RUMGV	RUMGNA_03380	DUF1846 domain-containing protein	-0.834002	0.00106307
A7B711_RUMGV	hprK	HPr kinase/phosphorylase	-0.825103	0.0210023	A7AZZ3_RUMGV	gyrB	DNA gyrase subunit B	-0.863542	0.00142648	A7B2F6_RUMGV	RUMGNA_01734	UDP-N-acetylglucosamine pyrophosphorylase	-0.845358	0.00577581	A7B639_RUMGV	nagB	Glucosamine-6-phosphate deaminase	-0.83753	0.00209516
A7AZA2_RUMGV	RUMGNA_00618	EDD domain protein, DegV family	-0.827232	0.0210023	A7B739_RUMGV	hisS	Histidine--tRNA ligase	-0.865076	0.0018176	A7AZC2_RUMGV	purA	Adenylosuccinate synthetase	-0.854324	0.00365271	A7B2E0_RUMGV	gltX	Glutamate--tRNA ligase	-0.849832	0.00109936
A7B7F5_RUMGV	rfbD	dTDP-4-dehydrorhamnose reductase	-0.827541	0.0210023	A7B0W6_RUMGV	asnA	Aspartate--ammonia ligase	-0.867082	0.00189121	A7B3G5_RUMGV	codY	Global transcriptional regulator CodY	-0.860461	0.00196821	A7B5F5_RUMGV	lysS	Lysine--tRNA ligase	-0.861155	0.0040071
A7AXY3_RUMGV	RUMGNA_00148	Cell division protein FtsX	-0.829126	0.0210023	A7B2B1_RUMGV	RUMGNA_01689	peptidylprolyl isomerase	-0.871007	0.00157539	A7AZZ3_RUMGV	gyrB	DNA gyrase subunit B	-0.8625	0.00160432	A7B739_RUMGV	hisS	Histidine--tRNA ligase	-0.862862	0.00121277
A7B6J9_RUMGV	ileS	Isoleucine--tRNA ligase	-0.836469	0.0210023	A7B273_RUMGV	RUMGNA_01651	3-oxoacyl-[acyl-carrier-protein] synthase 2	-0.879181	0.00209526	A7B893_RUMGV	metG	Methionine--tRNA ligase	-0.863833	0.00174328	A7AXY2_RUMGV	ftsE	Cell division ATP-binding protein FtsE	-0.864475	0.00246853
A7B0K9_RUMGV	aDH	NADP-dependent alcohol dehydrogenase	-0.841585	0.0210023	A7B710_RUMGV	RUMGNA_03375	Glucokinase	-0.879826	0.00171595	A7AXY2_RUMGV	ftsE	Cell division ATP-binding protein FtsE	-0.864759	0.00373692	A7B0W6_RUMGV	asnA	Aspartate--ammonia ligase	-0.86465	0.00127034
A7B8A2_RUMGV	nusA	Transcription termination/antitermination protein NusA	-0.842368	0.0210023	A7B666_RUMGV	hpt	Hypoxanthine phosphoribosyltransferase	-0.88068	0.00195151	A7B0W6_RUMGV	asnA	Aspartate--ammonia ligase	-0.865299	0.00199534	A7B078_RUMGV	RUMGNA_00954	Glutamine synthetase, beta-grasp domain protein	-0.868203	0.00226731
A7B0N9_RUMGV	rplS	50S ribosomal protein L19	-0.844738	0.0210023	A7B4Q5_RUMGV	sgaB	Phosphotransferase enzyme II, B component SgaB	-0.885761	0.00229011	A7B639_RUMGV	nagB	Glucosamine-6-phosphate deaminase	-0.872315	0.00196312	A7B2F7_RUMGV	RUMGNA_01735	NAD(P)-dependent oxidoreductase	-0.876699	0.0011014
A7AYM6_RUMGV	rho	Transcription termination factor Rho	-0.848682	0.0210023	A7B225_RUMGV	RUMGNA_01601	Carbohydrate ABC transporter, carbohydrate-binding protein	-0.886215	0.00204808	A7B273_RUMGV	RUMGNA_01651	3-oxoacyl-[acyl-carrier-protein] synthase 2	-0.873012	0.00224807	A7B4I5_RUMGV	hisE	Histidine biosynthesis bifunctional protein HisIE	-0.878227	0.00119915
A7B4R5_RUMGV	pyn	Pyrimidine-nucleoside phosphorylase	-0.850723	0.0210023	A7B080_RUMGV	dapL	LL-diaminopimelate aminotransferase	-0.888166	0.00502565	A7B2F7_RUMGV	RUMGNA_01735	NAD(P)-dependent oxidoreductase	-0.877104	0.00169118	A7B591_RUMGV	RUMGNA_02728	ABC transporter, solute-binding protein	-0.882516	0.00842226
A7B1U9_RUMGV	RUMGNA_01525	Putative asparagine synthase (Glutamine-hydrolyzing)	-0.85153	0.0210023	A7AY01_RUMGV	clpX	ATP-dependent Clp protease, ATP-binding subunit ClpX	-0.892247	0.002227	A7B4I5_RUMGV	hisE	Histidine biosynthesis bifunctional protein HisIE	-0.878667	0.0018618	A7B291_RUMGV	RUMGNA_01669	Glycogen debranching protein	-0.88277	0.00111674
A7B6S7_RUMGV	RUMGNA_03291	Twitching motility protein PilT	-0.865517	0.0210023	A7B4T4_RUMGV	pyrD	Dihydroorotate dehydrogenase	-0.901333	0.00200069	A7B291_RUMGV	RUMGNA_01669	Glycogen debranching protein	-0.883599	0.00171815	A7AY01_RUMGV	clpX	ATP-dependent Clp protease, ATP-binding subunit ClpX	-0.88986	0.00152091
A7B5I3_RUMGV	rpoZ	DNA-directed RNA polymerase subunit omega	-0.869758	0.0210023	A7AZ80_RUMGV	aroC	Chorismate synthase	-0.902629	0.00182731	A7AY01_RUMGV	clpX	ATP-dependent Clp protease, ATP-binding subunit ClpX	-0.890497	0.00231436	A7AYC0_RUMGV	alaS	Alanine--tRNA ligase	-0.900716	0.00107543
A7B632_RUMGV	RUMGNA_03043	Peptidyl-prolyl cis-trans isomerase	-0.874756	0.0210023	A7B7K5_RUMGV	clpX	ATP-dependent Clp protease ATP-binding subunit ClpX	-0.908573	0.00186955	A7B7L3_RUMGV	RUMGNA_03579	Putative homoserine kinase	-0.891356	0.00167892	A7B4R9_RUMGV	deoB	Phosphopentomutase	-0.901798	0.00118436
A7B375_RUMGV	pflA	Pyruvate formate-lyase-activating enzyme	-0.875045	0.0210023	A7B1E4_RUMGV	guaA	GMP synthase [glutamine-hydrolyzing]	-0.910227	0.00282246	A7B4Q5_RUMGV	sgaB	Phosphotransferase enzyme II, B component SgaB	-0.894578	0.00230105	A7B7K5_RUMGV	clpX	ATP-dependent Clp protease ATP-binding subunit ClpX	-0.906458	0.00127511
A7B078_RUMGV	RUMGNA_00954	Glutamine synthetase, beta-grasp domain protein	-0.878713	0.0210023	A7AYA2_RUMGV	RUMGNA_00267	Asp23/Gls24 family envelope stress response protein	-0.915864	0.00153748	A7B7R8_RUMGV	aroE	Shikimate dehydrogenase (NADP(+))	-0.896955	0.00194383	A7B4Q5_RUMGV	sgaB	Phosphotransferase enzyme II, B component SgaB	-0.908419	0.00144561
A7B7M3_RUMGV	dapA	4-hydroxy-tetrahydrodipicolinate synthase	-0.882223	0.0210023	A7B726_RUMGV	ilvE	branched-chain-amino-acid transaminase	-0.916484	0.00219494	A7B1E4_RUMGV	guaA	GMP synthase [glutamine-hydrolyzing]	-0.897286	0.00318592	A7AYC2_RUMGV	RUMGNA_00287	Glutamate dehydrogenase	-0.91062	0.0094546
A7B679_RUMGV	RUMGNA_03090	Transketolase-like pyrimidine-binding domain-containing protein	-0.885826	0.0210023	A7B1A7_RUMGV	ddl	D-alanine--D-alanine ligase	-0.917273	0.00144599	A7B7K5_RUMGV	clpX	ATP-dependent Clp protease ATP-binding subunit ClpX	-0.907023	0.0019836	A7B2F1_RUMGV	RUMGNA_01729	ABC transporter domain-containing protein	-0.911312	0.00118185
A7B7L2_RUMGV	RUMGNA_03578	Aspartokinase	-0.892888	0.0210023	A7AXZ0_RUMGV	RUMGNA_00155	ATPase/histidine kinase/DNA gyrase B/HSP90 domain protein	-0.919467	0.00280715	A7B0J7_RUMGV	valS	Valine--tRNA ligase	-0.907151	0.00353023	A7AYA2_RUMGV	RUMGNA_00267	Asp23/Gls24 family envelope stress response protein	-0.913303	0.00110989
A7AYC2_RUMGV	RUMGNA_00287	Glutamate dehydrogenase	-0.895106	0.0210023	3BHDP_RUMGV	RUMGNA_00694	3beta-hydroxysteroid dehydrogenase	-0.924861	0.00305495	A7B1A7_RUMGV	ddl	D-alanine--D-alanine ligase	-0.907654	0.00166365	A7B2K2_RUMGV	atpA	ATP synthase subunit alpha	-0.916981	0.00113642
A7B642_RUMGV	nagE	PTS system, N-acetylglucosamine-specific IIBC component	-0.897382	0.0210023	A7B7L3_RUMGV	RUMGNA_03579	Putative homoserine kinase	-0.932999	0.00141152	A7B5V4_RUMGV	xpt	Xanthine phosphoribosyltransferase	-0.907723	0.00224217	A7B1A7_RUMGV	ddl	D-alanine--D-alanine ligase	-0.920936	0.00107942
A7B0H4_RUMGV	RUMGNA_01050	Kinase, PfkB family	-0.904029	0.0210023	A7B0J7_RUMGV	valS	Valine--tRNA ligase	-0.936175	0.00278412	A7B2H5_RUMGV	nifU	Fe-S iron-sulfur cluster assembly protein, NifU family	-0.913933	0.00164968	A7B724_RUMGV	RUMGNA_03389	Rubrerythrin	-0.927824	0.00300892
A7B270_RUMGV	RUMGNA_01648	Putative enoyl-[acyl-carrier-protein] reductase II	-0.904926	0.0210023	A7AZF3_RUMGV	tsaD	tRNA N6-adenosine threonylcarbamoyltransferase	-0.936331	0.0014038	A7AYA2_RUMGV	RUMGNA_00267	Asp23/Gls24 family envelope stress response protein	-0.913987	0.00169979	A7B710_RUMGV	RUMGNA_03375	Glucokinase	-0.931152	0.00109607
A7B6Z0_RUMGV	pheT	Phenylalanine--tRNA ligase beta subunit	-0.907838	0.0214967	A7AZC2_RUMGV	purA	Adenylosuccinate synthetase	-0.939581	0.00265143	A7B5M1_RUMGV	ilvA	L-threonine dehydratase catabolic TdcB	-0.918136	0.00266603	A7B7L3_RUMGV	RUMGNA_03579	Putative homoserine kinase	-0.931384	0.00105952
A7B204_RUMGV	glgD	Glucose-1-phosphate adenylyltransferase, GlgD subunit	-0.909248	0.0210023	A7B603_RUMGV	RUMGNA_03014	Inosine-uridine preferring nucleoside hydrolase	-0.943147	0.00349511	A7B4T4_RUMGV	pyrD	Dihydroorotate dehydrogenase	-0.952765	0.00173026	A7AZF3_RUMGV	tsaD	tRNA N6-adenosine threonylcarbamoyltransferase	-0.933007	0.00105525
A7B012_RUMGV	serS	serine--tRNA ligase	-0.910003	0.0210023	A7AYB5_RUMGV	glgA	Glycogen synthase	-0.943903	0.00178828	A7B7C2_RUMGV	rpe	Ribulose-phosphate 3-epimerase	-0.953408	0.00190158	A7B679_RUMGV	RUMGNA_03090	Transketolase-like pyrimidine-binding domain-containing protein	-0.94389	0.00458271
A7B629_RUMGV	RUMGNA_03040	ABC transporter, ATP-binding protein	-0.919764	0.0210736	A7B644_RUMGV	tyrS	Tyrosine--tRNA ligase	-0.95199	0.00165543	A7AZ80_RUMGV	aroC	Chorismate synthase	-0.954352	0.0017262	A7B726_RUMGV	ilvE	branched-chain-amino-acid transaminase	-0.9458	0.00138709
A7B5Z7_RUMGV	trpF	N-(5'-phosphoribosyl)anthranilate isomerase	-0.926783	0.021024	A7AYN8_RUMGV	RUMGNA_00403	S1 RNA binding domain protein	-0.954802	0.00229624	A7B7A4_RUMGV	RUMGNA_03470	ABC transporter, permease protein	-0.963989	0.00172318	A7AXZ0_RUMGV	RUMGNA_00155	ATPase/histidine kinase/DNA gyrase B/HSP90 domain protein	-0.949585	0.00147212
A7B233_RUMGV	glmM	Phosphoglucosamine mutase	-0.928817	0.0210023	A7B5M1_RUMGV	ilvA	L-threonine dehydratase catabolic TdcB	-0.958335	0.00217774	A7B603_RUMGV	RUMGNA_03014	Inosine-uridine preferring nucleoside hydrolase	-0.969159	0.0034913	A7AZ80_RUMGV	aroC	Chorismate synthase	-0.954083	0.00112665
A7B4K5_RUMGV	RUMGNA_02489	DAK2 domain fusion protein YloV	-0.932557	0.0210023	A7B7A4_RUMGV	RUMGNA_03470	ABC transporter, permease protein	-0.964191	0.00157722	A7AYN8_RUMGV	RUMGNA_00403	S1 RNA binding domain protein	-0.969613	0.00228503	A7B7A4_RUMGV	RUMGNA_03470	ABC transporter, permease protein	-0.957268	0.00113075
A7B0I8_RUMGV	RUMGNA_01064	ABC transporter, ATP-binding protein	-0.937533	0.0210023	A7B5V4_RUMGV	xpt	Xanthine phosphoribosyltransferase	-0.966937	0.00173765	A7B666_RUMGV	hpt	Hypoxanthine phosphoribosyltransferase	-0.973226	0.00161235	A7B273_RUMGV	RUMGNA_01651	3-oxoacyl-[acyl-carrier-protein] synthase 2	-0.958069	0.00114315
A7B7K6_RUMGV	clpP	ATP-dependent Clp protease proteolytic subunit	-0.945045	0.0210023	A7B4R1_RUMGV	RUMGNA_02545	Purine nucleoside phosphorylase	-0.968518	0.00177338	A7B7F5_RUMGV	rfbD	dTDP-4-dehydrorhamnose reductase	-0.973591	0.00634447	A7B5V4_RUMGV	xpt	Xanthine phosphoribosyltransferase	-0.96464	0.00120566
A7B4R3_RUMGV	RUMGNA_02547	Basic membrane protein	-0.948404	0.0210023	A7B7C2_RUMGV	rpe	Ribulose-phosphate 3-epimerase	-0.985195	0.00140526	A7B7Q0_RUMGV	RUMGNA_03616	ABC transporter, solute-binding protein	-0.980854	0.00192551	A7B603_RUMGV	RUMGNA_03014	Inosine-uridine preferring nucleoside hydrolase	-0.968836	0.00234381
A7AZD9_RUMGV	RUMGNA_00656	RNA methyltransferase, TrmH family, group 3	-0.950087	0.0210023	A7B0E6_RUMGV	RUMGNA_01022	Aldehyde dehydrogenase (NAD) family protein	-0.988556	0.0025719	3BHDP_RUMGV	RUMGNA_00694	3beta-hydroxysteroid dehydrogenase	-0.993996	0.00242478	A7B666_RUMGV	hpt	Hypoxanthine phosphoribosyltransferase	-0.972675	0.00107239
A7B3V7_RUMGV	RUMGNA_02238	ECF transporter S component	-0.9524	0.0213798	A7B6D8_RUMGV	RUMGNA_03151	Citrate synthase	-0.992193	0.00180895	A7B0E7_RUMGV	RUMGNA_01023	GroES-like protein	-1.00227	0.00180548	A7AYN8_RUMGV	RUMGNA_00403	S1 RNA binding domain protein	-0.984763	0.00145414
A7B2D3_RUMGV	RUMGNA_01711	phosphoribosylaminoimidazolesuccinocarboxamide synthase	-0.955093	0.0210023	A7B6Z9_RUMGV	leuC	3-isopropylmalate dehydratase large subunit	-0.995839	0.00362464	A7B7L6_RUMGV	secA	Protein translocase subunit SecA	-1.00316	0.00192711	A7B4T4_RUMGV	pyrD	Dihydroorotate dehydrogenase	-0.98671	0.00109696
A7B748_RUMGV	RUMGNA_03414	RSAM-modified six-cysteine peptide	-0.959983	0.0210023	A7B5F5_RUMGV	lysS	Lysine--tRNA ligase	-1.00576	0.00350211	A7B644_RUMGV	tyrS	Tyrosine--tRNA ligase	-1.00323	0.00166182	A7AYM6_RUMGV	rho	Transcription termination factor Rho	-0.987018	0.00494008
A7AYK5_RUMGV	glyA	Serine hydroxymethyltransferase	-0.988146	0.0210023	A7B2H5_RUMGV	nifU	Fe-S iron-sulfur cluster assembly protein, NifU family	-1.00639	0.00137442	A7AYB5_RUMGV	glgA	Glycogen synthase	-1.0189	0.00165196	A7B0J7_RUMGV	valS	Valine--tRNA ligase	-0.991521	0.00171472
A7B7Q2_RUMGV	carB	Carbamoyl-phosphate synthase large chain	-0.997019	0.0210023	A7B7Q0_RUMGV	RUMGNA_03616	ABC transporter, solute-binding protein	-1.00941	0.00143735	A7B7Q3_RUMGV	carA	Carbamoyl-phosphate synthase small chain	-1.02643	0.00184273	A7B2H5_RUMGV	nifU	Fe-S iron-sulfur cluster assembly protein, NifU family	-0.992867	0.00104142
A7B656_RUMGV	RUMGNA_03067	Phosphoglucomutase/phosphomannomutase, alpha/beta/alpha domain II	-1.0017	0.0210023	A7B6J9_RUMGV	ileS	Isoleucine--tRNA ligase	-1.01005	0.00189577	A7B0I7_RUMGV	RUMGNA_01063	Branched-chain amino acid ABC transporter, permease protein	-1.03021	0.00518037	3BHDP_RUMGV	RUMGNA_00694	3beta-hydroxysteroid dehydrogenase	-0.993161	0.00164261
A7AYI0_RUMGV	RUMGNA_00345	Conserved carboxylase domain protein	-1.002	0.0210023	A7B2F6_RUMGV	RUMGNA_01734	UDP-N-acetylglucosamine pyrophosphorylase	-1.01504	0.00176507	A7AZA0_RUMGV	infC	Translation initiation factor IF-3	-1.03135	0.00149887	A7B6D8_RUMGV	RUMGNA_03151	Citrate synthase	-0.993221	0.00125483
A7B2K0_RUMGV	atpD	ATP synthase subunit beta	-1.01777	0.0210023	A7B7L2_RUMGV	RUMGNA_03578	Aspartokinase	-1.02456	0.00302993	A7AXZ0_RUMGV	RUMGNA_00155	ATPase/histidine kinase/DNA gyrase B/HSP90 domain protein	-1.03684	0.00207279	A7B644_RUMGV	tyrS	Tyrosine--tRNA ligase	-1.00306	0.00109769
A7AZ71_RUMGV	serC	Phosphoserine aminotransferase	-1.02203	0.0210023	A7B7Q3_RUMGV	carA	Carbamoyl-phosphate synthase small chain	-1.02693	0.00173613	A7B7L2_RUMGV	RUMGNA_03578	Aspartokinase	-1.03729	0.00298894	A7AZA0_RUMGV	infC	Translation initiation factor IF-3	-1.02007	0.00102917
A7B2R7_RUMGV	RUMGNA_01845	Uncharacterized protein	-1.02332	0.0210023	A7AZA0_RUMGV	infC	Translation initiation factor IF-3	-1.03169	0.00129546	A7B8B9_RUMGV	pnp	Polyribonucleotide nucleotidyltransferase	-1.0374	0.00230343	A7B7I4_RUMGV	RUMGNA_03550	Alcohol dehydrogenase, iron-dependent	-1.02055	0.00146034
A7B0F1_RUMGV	RUMGNA_01027	BMC domain protein	-1.02463	0.0210023	A7B397_RUMGV	rnj	Ribonuclease J	-1.04676	0.00169356	A7B591_RUMGV	RUMGNA_02728	ABC transporter, solute-binding protein	-1.04516	0.0185657	A7AYB5_RUMGV	glgA	Glycogen synthase	-1.02394	0.00108967
A7B2J7_RUMGV	pdxS	Pyridoxal 5'-phosphate synthase subunit PdxS	-1.02849	0.0210023	A7B4R5_RUMGV	pyn	Pyrimidine-nucleoside phosphorylase	-1.04989	0.00165657	A7B397_RUMGV	rnj	Ribonuclease J	-1.04539	0.00180798	A7B5M1_RUMGV	ilvA	L-threonine dehydratase catabolic TdcB	-1.02861	0.00125804
A7B6H6_RUMGV	upp	Uracil phosphoribosyltransferase	-1.03831	0.0210023	A7B6X5_RUMGV	cbiK	Cobalt chelatase (CbiK)	-1.06157	0.00129876	A7B1S8_RUMGV	hcp	Hydroxylamine reductase	-1.04975	0.00149573	A7B7Q0_RUMGV	RUMGNA_03616	ABC transporter, solute-binding protein	-1.03893	0.00116484
A7B677_RUMGV	tal	Probable transaldolase	-1.03937	0.0210023	A7AZ07_RUMGV	RUMGNA_00522	peptidylprolyl isomerase	-1.0628	0.00139944	A7B0E6_RUMGV	RUMGNA_01022	Aldehyde dehydrogenase (NAD) family protein	-1.05388	0.00217198	A7B080_RUMGV	dapL	LL-diaminopimelate aminotransferase	-1.03905	0.00113133
A7AZB5_RUMGV	thrS	Threonine--tRNA ligase	-1.04468	0.0210023	A7B6U8_RUMGV	RUMGNA_03312	Alcohol dehydrogenase, iron-dependent	-1.06474	0.00142328	A7B4Y9_RUMGV	trpS	tryptophan--tRNA ligase	-1.05562	0.00448664	A7B0I7_RUMGV	RUMGNA_01063	Branched-chain amino acid ABC transporter, permease protein	-1.04302	0.00307189
A7B203_RUMGV	glgC	Glucose-1-phosphate adenylyltransferase	-1.05509	0.0210023	A7B2S8_RUMGV	RUMGNA_01856	Stress responsive A/B barrel domain protein	-1.06767	0.0012084	A7B2S8_RUMGV	RUMGNA_01856	Stress responsive A/B barrel domain protein	-1.06652	0.00147286	A7B397_RUMGV	rnj	Ribonuclease J	-1.04489	0.00120383
A7B598_RUMGV	trxB	Thioredoxin reductase	-1.06739	0.021897	A7AZT8_RUMGV	RUMGNA_00812	carbamate kinase	-1.07142	0.00242004	A7B1B8_RUMGV	RUMGNA_01344	Polya polymerase	-1.06831	0.00165409	A7B7C2_RUMGV	rpe	Ribulose-phosphate 3-epimerase	-1.05094	0.00102989
A7B6Z6_RUMGV	thrC	Threonine synthase	-1.08029	0.0210023	A7B7L6_RUMGV	secA	Protein translocase subunit SecA	-1.07523	0.00146081	A7AZ54_RUMGV	RUMGNA_00570	O-acetylhomoserine aminocarboxypropyltransferase/cysteine synthase	-1.07381	0.00172385	A7B2F6_RUMGV	RUMGNA_01734	UDP-N-acetylglucosamine pyrophosphorylase	-1.05136	0.00113933
A7B5J9_RUMGV	RUMGNA_02838	Molybdopterin binding domain protein	-1.0819	0.0210023	A7B2Z6_RUMGV	lexA	LexA repressor	-1.0838	0.0015051	A7B6Z9_RUMGV	leuC	3-isopropylmalate dehydratase large subunit	-1.09418	0.00206388	A7B0E6_RUMGV	RUMGNA_01022	Aldehyde dehydrogenase (NAD) family protein	-1.05359	0.00144829
A7B6F1_RUMGV	pgi	Glucose-6-phosphate isomerase	-1.08408	0.0210511	A7B1S8_RUMGV	hcp	Hydroxylamine reductase	-1.08857	0.00121525	A7B375_RUMGV	pflA	Pyruvate formate-lyase-activating enzyme	-1.09919	0.00184817	A7B1E4_RUMGV	guaA	GMP synthase [glutamine-hydrolyzing]	-1.05727	0.00131483
A7B7G4_RUMGV	rfbB	dTDP-glucose 4,6-dehydratase	-1.0931	0.0210023	A7B0K9_RUMGV	aDH	NADP-dependent alcohol dehydrogenase	-1.09564	0.00247808	A7B6J9_RUMGV	ileS	Isoleucine--tRNA ligase	-1.10056	0.00176049	A7B7Q3_RUMGV	carA	Carbamoyl-phosphate synthase small chain	-1.06015	0.00114245
A7B545_RUMGV	rplC	50S ribosomal protein L3	-1.09434	0.0210023	A7B375_RUMGV	pflA	Pyruvate formate-lyase-activating enzyme	-1.1003	0.00172062	A7B6X5_RUMGV	cbiK	Cobalt chelatase (CbiK)	-1.10505	0.00147884	A7B1S8_RUMGV	hcp	Hydroxylamine reductase	-1.06141	0.00101392
A7B5F4_RUMGV	greA	Transcription elongation factor GreA	-1.10892	0.0210023	A7B1B8_RUMGV	RUMGNA_01344	Polya polymerase	-1.10482	0.00141051	A7AZE1_RUMGV	cysS	Cysteine--tRNA ligase	-1.10516	0.00267198	A7B8B9_RUMGV	pnp	Polyribonucleotide nucleotidyltransferase	-1.06471	0.00144533
A7B7R7_RUMGV	aroB	3-dehydroquinate synthase	-1.11027	0.0210023	A7B0P2_RUMGV	khpA	RNA-binding protein KhpA	-1.11447	0.00122936	A7AZ45_RUMGV	RUMGNA_00561	Ferredoxin--NADP+ reductase, subunit alpha	-1.10654	0.00156731	A7B1U9_RUMGV	RUMGNA_01525	Putative asparagine synthase (Glutamine-hydrolyzing)	-1.06581	0.00173
A7AZ98_RUMGV	rplT	50S ribosomal protein L20	-1.11061	0.0210023	A7AZ88_RUMGV	rpoD	RNA polymerase sigma factor SigA	-1.11626	0.00158541	A7B4R5_RUMGV	pyn	Pyrimidine-nucleoside phosphorylase	-1.10991	0.00164921	A7B2S8_RUMGV	RUMGNA_01856	Stress responsive A/B barrel domain protein	-1.0661	0.00099155
A7B8F1_RUMGV	LYS1	Saccharopine dehydrogenase	-1.114	0.0210023	A7B6Z8_RUMGV	leuD	3-isopropylmalate dehydratase small subunit	-1.1216	0.00184264	A7B0P2_RUMGV	khpA	RNA-binding protein KhpA	-1.11394	0.00147592	A7B7L6_RUMGV	secA	Protein translocase subunit SecA	-1.07225	0.00110841
A7B2N6_RUMGV	RUMGNA_01814	LPXTG-motif cell wall anchor domain protein	-1.13249	0.0210023	A7B4L0_RUMGV	RUMGNA_02494	Sporulation protein YtfJ	-1.12167	0.00130067	A7B6U8_RUMGV	RUMGNA_03312	Alcohol dehydrogenase, iron-dependent	-1.12044	0.00152281	A7AZ54_RUMGV	RUMGNA_00570	O-acetylhomoserine aminocarboxypropyltransferase/cysteine synthase	-1.07349	0.00113275
A7AZ75_RUMGV	yajC	Preprotein translocase, YajC subunit	-1.13549	0.0210023	A7B1U9_RUMGV	RUMGNA_01525	Putative asparagine synthase (Glutamine-hydrolyzing)	-1.12347	0.0020211	A7B4L0_RUMGV	RUMGNA_02494	Sporulation protein YtfJ	-1.12133	0.00150735	A7B6Z9_RUMGV	leuC	3-isopropylmalate dehydratase large subunit	-1.076	0.00159831
A7B4P6_RUMGV	trxA	Thioredoxin	-1.13685	0.0210023	A7AZ70_RUMGV	pdxB	D-3-phosphoglycerate dehydrogenase	-1.12398	0.00157037	A7B1C6_RUMGV	RUMGNA_01352	Aldose 1-epimerase	-1.13387	0.00158009	A7B0K9_RUMGV	aDH	NADP-dependent alcohol dehydrogenase	-1.09028	0.00187729
A7B154_RUMGV	rpsR	30S ribosomal protein S18	-1.13762	0.0224296	A7B8B9_RUMGV	pnp	Polyribonucleotide nucleotidyltransferase	-1.12714	0.0017954	A7B0K9_RUMGV	aDH	NADP-dependent alcohol dehydrogenase	-1.14186	0.00219943	A7B375_RUMGV	pflA	Pyruvate formate-lyase-activating enzyme	-1.09879	0.0012389
A7B152_RUMGV	rpsF	30S ribosomal protein S6	-1.14482	0.0210023	A7AZ45_RUMGV	RUMGNA_00561	Ferredoxin--NADP+ reductase, subunit alpha	-1.12904	0.00135295	A7AZ70_RUMGV	pdxB	D-3-phosphoglycerate dehydrogenase	-1.1422	0.00171934	A7B6X5_RUMGV	cbiK	Cobalt chelatase (CbiK)	-1.10437	0.00101531
A7B4K0_RUMGV	RUMGNA_02484	ATPase	-1.14595	0.0210023	A7B677_RUMGV	tal	Probable transaldolase	-1.14765	0.00279316	A7AZ73_RUMGV	ilvD	Dihydroxy-acid dehydratase	-1.14663	0.00168352	A7B4R5_RUMGV	pyn	Pyrimidine-nucleoside phosphorylase	-1.10969	0.00109683
A7B157_RUMGV	rplI	50S ribosomal protein L9	-1.14619	0.0210023	A7AZ73_RUMGV	ilvD	Dihydroxy-acid dehydratase	-1.15497	0.00144287	A7B651_RUMGV	asnS	Asparagine--tRNA ligase	-1.15763	0.00189105	A7B0P2_RUMGV	khpA	RNA-binding protein KhpA	-1.11375	0.00100497
A7AYH6_RUMGV	RUMGNA_00341	Carboxyl transferase domain protein	-1.15662	0.0210023	A7B753_RUMGV	RUMGNA_03419	YqeY-like protein	-1.15937	0.00150331	A7AZC6_RUMGV	glnS	Glutamine--tRNA ligase	-1.15775	0.00176585	A7AZ88_RUMGV	rpoD	RNA polymerase sigma factor SigA	-1.11695	0.00114188
A7B7A9_RUMGV	ychF	Ribosome-binding ATPase YchF	-1.165	0.0210023	A7AYK4_RUMGV	RUMGNA_00369	Cold-shock DNA-binding domain protein	-1.1625	0.000971624	A7AYK4_RUMGV	RUMGNA_00369	Cold-shock DNA-binding domain protein	-1.16048	0.00139579	A7B6U8_RUMGV	RUMGNA_03312	Alcohol dehydrogenase, iron-dependent	-1.11991	0.00104021
A7B0J4_RUMGV	fucI	L-fucose isomerase	-1.17117	0.0210023	A7B1C6_RUMGV	RUMGNA_01352	Aldose 1-epimerase	-1.1672	0.00134152	A7B4R1_RUMGV	RUMGNA_02545	Purine nucleoside phosphorylase	-1.16703	0.00151733	A7B4L0_RUMGV	RUMGNA_02494	Sporulation protein YtfJ	-1.12121	0.00103268
A7AYJ7_RUMGV	ptsP	Phosphoenolpyruvate-protein phosphotransferase	-1.1791	0.0210023	A7B277_RUMGV	accA	Multifunctional fusion protein	-1.1745	0.00139316	A7AZ88_RUMGV	rpoD	RNA polymerase sigma factor SigA	-1.17246	0.00164254	A7AYK5_RUMGV	glyA	Serine hydroxymethyltransferase	-1.13435	0.0017472
A7B367_RUMGV	ilvC	Ketol-acid reductoisomerase (NADP(+))	-1.18159	0.0210023	A7B5Z7_RUMGV	trpF	N-(5'-phosphoribosyl)anthranilate isomerase	-1.17842	0.00304694	A7B277_RUMGV	accA	Multifunctional fusion protein	-1.17398	0.00159526	A7B1B8_RUMGV	RUMGNA_01344	Polya polymerase	-1.13556	0.00111659
A7B8A5_RUMGV	infB	Translation initiation factor IF-2	-1.20147	0.0210023	A7B7F5_RUMGV	rfbD	dTDP-4-dehydrorhamnose reductase	-1.17898	0.00147977	A7B677_RUMGV	tal	Probable transaldolase	-1.17692	0.00276283	A7B6J9_RUMGV	ileS	Isoleucine--tRNA ligase	-1.13632	0.00111887
A7B0P3_RUMGV	rpsP	30S ribosomal protein S16	-1.20662	0.0210023	A7AZA2_RUMGV	RUMGNA_00618	EDD domain protein, DegV family	-1.19998	0.00139936	A7B7K3_RUMGV	ysxC	Probable GTP-binding protein EngB	-1.18546	0.00163215	A7AZT8_RUMGV	RUMGNA_00812	carbamate kinase	-1.13854	0.00141421
A7B540_RUMGV	rplV	50S ribosomal protein L22	-1.21183	0.0210023	A7B075_RUMGV	asnB	Asparagine synthase (Glutamine-hydrolyzing)	-1.22275	0.00125873	A7B6Z8_RUMGV	leuD	3-isopropylmalate dehydratase small subunit	-1.18756	0.00173637	A7B651_RUMGV	asnS	Asparagine--tRNA ligase	-1.14094	0.00109833
A7B774_RUMGV	glyS	Glycine--tRNA ligase	-1.21399	0.0210023	A7AZC6_RUMGV	glnS	Glutamine--tRNA ligase	-1.22447	0.0015067	A7B2Z6_RUMGV	lexA	LexA repressor	-1.19608	0.00147932	A7B769_RUMGV	RUMGNA_03435	M18 family aminopeptidase	-1.15104	0.00110885
A7B537_RUMGV	rpmC	50S ribosomal protein L29	-1.21868	0.0210023	A7B866_RUMGV	RUMGNA_03782	MFS transporter	-1.23192	0.0014142	A7B4R4_RUMGV	deoC	Deoxyribose-phosphate aldolase	-1.20947	0.00226017	A7B277_RUMGV	accA	Multifunctional fusion protein	-1.1566	0.00108538
A7B678_RUMGV	RUMGNA_03089	Transketolase signature 1 domain-containing protein	-1.2246	0.0210023	A7B2J5_RUMGV	RUMGNA_01773	O-acetylhomoserine aminocarboxypropyltransferase/cysteine synthase	-1.23437	0.0299697	A7B8A2_RUMGV	nusA	Transcription termination/antitermination protein NusA	-1.21101	0.00150633	A7AYK4_RUMGV	RUMGNA_00369	Cold-shock DNA-binding domain protein	-1.15974	0.000745459
A7B1Z0_RUMGV	rpoB	DNA-directed RNA polymerase subunit beta	-1.22634	0.0210023	A7B270_RUMGV	RUMGNA_01648	Putative enoyl-[acyl-carrier-protein] reductase II	-1.23458	0.00125568	A7AZA2_RUMGV	RUMGNA_00618	EDD domain protein, DegV family	-1.21266	0.00158814	A7B1C6_RUMGV	RUMGNA_01352	Aldose 1-epimerase	-1.1658	0.00104243
A7B539_RUMGV	rpsC	30S ribosomal protein S3	-1.22696	0.0210023	A7B4Y9_RUMGV	trpS	tryptophan--tRNA ligase	-1.23795	0.00183484	A7B642_RUMGV	nagE	PTS system, N-acetylglucosamine-specific IIBC component	-1.21357	0.0017588	A7B7K3_RUMGV	ysxC	Probable GTP-binding protein EngB	-1.18518	0.00109211
A7AZ44_RUMGV	gltA	Glutamate synthase (NADPH), homotetrameric	-1.22862	0.0210023	A7B642_RUMGV	nagE	PTS system, N-acetylglucosamine-specific IIBC component	-1.24043	0.0015272	A7B075_RUMGV	asnB	Asparagine synthase (Glutamine-hydrolyzing)	-1.21855	0.00147909	A7AZ73_RUMGV	ilvD	Dihydroxy-acid dehydratase	-1.18684	0.00108923
A7B7A5_RUMGV	RUMGNA_03471	ABC transporter, substrate-binding protein, family 5	-1.24983	0.0210023	A7B629_RUMGV	RUMGNA_03040	ABC transporter, ATP-binding protein	-1.24197	0.00883582	A7B7K6_RUMGV	clpP	ATP-dependent Clp protease proteolytic subunit	-1.22222	0.00204754	A7B7L2_RUMGV	RUMGNA_03578	Aspartokinase	-1.19082	0.00112342
A7B0E9_RUMGV	RUMGNA_01025	BMC domain protein	-1.25389	0.0210023	A7AYC2_RUMGV	RUMGNA_00287	Glutamate dehydrogenase	-1.25525	0.00202167	A7B233_RUMGV	glmM	Phosphoglucosamine mutase	-1.22408	0.00166198	A7B677_RUMGV	tal	Probable transaldolase	-1.20376	0.00188978
A7B7G3_RUMGV	rfbA	Glucose-1-phosphate thymidylyltransferase	-1.25734	0.0210023	A7AYM6_RUMGV	rho	Transcription termination factor Rho	-1.26057	0.00141882	A7B5I3_RUMGV	rpoZ	DNA-directed RNA polymerase subunit omega	-1.2271	0.00152011	A7B2Z6_RUMGV	lexA	LexA repressor	-1.2089	0.00101559
A7AZ27_RUMGV	pyk	Pyruvate kinase	-1.26321	0.0210023	A7B4K5_RUMGV	RUMGNA_02489	DAK2 domain fusion protein YloV	-1.26275	0.00150455	A7AYC2_RUMGV	RUMGNA_00287	Glutamate dehydrogenase	-1.22932	0.00231507	A7B6Z8_RUMGV	leuD	3-isopropylmalate dehydratase small subunit	-1.21216	0.00112737
A7AYH8_RUMGV	RUMGNA_00343	Biotin-requiring enzyme	-1.27136	0.0210023	A7B233_RUMGV	glmM	Phosphoglucosamine mutase	-1.26364	0.00144114	A7B866_RUMGV	RUMGNA_03782	MFS transporter	-1.23086	0.00162932	A7AZA2_RUMGV	RUMGNA_00618	EDD domain protein, DegV family	-1.21251	0.00107365
A7B214_RUMGV	rpsL	30S ribosomal protein S12	-1.27701	0.0257538	A7B0H4_RUMGV	RUMGNA_01050	Kinase, PfkB family	-1.26415	0.00135692	A7B1U9_RUMGV	RUMGNA_01525	Putative asparagine synthase (Glutamine-hydrolyzing)	-1.23329	0.00176209	A7B7M3_RUMGV	dapA	4-hydroxy-tetrahydrodipicolinate synthase	-1.21362	0.00217608
A7B538_RUMGV	rplP	50S ribosomal protein L16	-1.28452	0.0210023	A7B6S7_RUMGV	RUMGNA_03291	Twitching motility protein PilT	-1.26773	0.00159872	A7B270_RUMGV	RUMGNA_01648	Putative enoyl-[acyl-carrier-protein] reductase II	-1.23436	0.00147978	A7B753_RUMGV	RUMGNA_03419	YqeY-like protein	-1.22135	0.00109114
A7B700_RUMGV	asd	Aspartate-semialdehyde dehydrogenase	-1.28462	0.0210023	A7AYH6_RUMGV	RUMGNA_00341	Carboxyl transferase domain protein	-1.27035	0.00600305	A7B753_RUMGV	RUMGNA_03419	YqeY-like protein	-1.25477	0.00158558	A7B866_RUMGV	RUMGNA_03782	MFS transporter	-1.23047	0.00109238
A7B0E4_RUMGV	RUMGNA_01020	Putative L-ribulose-5-phosphate 4-epimerase	-1.29753	0.0210023	A7AYK5_RUMGV	glyA	Serine hydroxymethyltransferase	-1.27379	0.00144592	A7B012_RUMGV	serS	serine--tRNA ligase	-1.25551	0.00196521	A7B270_RUMGV	RUMGNA_01648	Putative enoyl-[acyl-carrier-protein] reductase II	-1.23428	0.00102189
A7B6E5_RUMGV	RUMGNA_03158	Hydratase	-1.30025	0.0210023	A7AXY3_RUMGV	RUMGNA_00148	Cell division protein FtsX	-1.27995	0.00134971	A7AXY3_RUMGV	RUMGNA_00148	Cell division protein FtsX	-1.26038	0.00157157	A7B4Y9_RUMGV	trpS	tryptophan--tRNA ligase	-1.23448	0.00137646
A7B658_RUMGV	hup	DNA-binding protein HU	-1.30362	0.0210023	A7B203_RUMGV	glgC	Glucose-1-phosphate adenylyltransferase	-1.28017	0.00197378	A7B6S7_RUMGV	RUMGNA_03291	Twitching motility protein PilT	-1.26314	0.00173493	A7B6S7_RUMGV	RUMGNA_03291	Twitching motility protein PilT	-1.23753	0.00120607
A7B3G7_RUMGV	groS	Co-chaperonin GroES	-1.31451	0.0210398	A7B8A2_RUMGV	nusA	Transcription termination/antitermination protein NusA	-1.28951	0.00123819	A7B154_RUMGV	rpsR	30S ribosomal protein S18	-1.27454	0.0346888	A7B642_RUMGV	nagE	PTS system, N-acetylglucosamine-specific IIBC component	-1.23939	0.00113938
A7B716_RUMGV	pyrG	CTP synthase	-1.3219	0.0210023	A7B7M3_RUMGV	dapA	4-hydroxy-tetrahydrodipicolinate synthase	-1.29722	0.00188411	A7B0H4_RUMGV	RUMGNA_01050	Kinase, PfkB family	-1.27656	0.0015322	A7B075_RUMGV	asnB	Asparagine synthase (Glutamine-hydrolyzing)	-1.24127	0.00101498
A7B297_RUMGV	ftsZ	Cell division protein FtsZ	-1.33446	0.0210023	A7B748_RUMGV	RUMGNA_03414	RSAM-modified six-cysteine peptide	-1.30103	0.00105791	A7B078_RUMGV	RUMGNA_00954	Glutamine synthetase, beta-grasp domain protein	-1.27738	0.0014752	A7B203_RUMGV	glgC	Glucose-1-phosphate adenylyltransferase	-1.25882	0.00163533
A7B303_RUMGV	rpmA	50S ribosomal protein L27	-1.34784	0.0252398	A7B7K6_RUMGV	clpP	ATP-dependent Clp protease proteolytic subunit	-1.31306	0.00147798	A7B632_RUMGV	RUMGNA_03043	Peptidyl-prolyl cis-trans isomerase	-1.27841	0.00216492	A7B632_RUMGV	RUMGNA_03043	Peptidyl-prolyl cis-trans isomerase	-1.26421	0.00179876
A7B2J5_RUMGV	RUMGNA_01773	O-acetylhomoserine aminocarboxypropyltransferase/cysteine synthase	-1.35736	0.0210023	A7B632_RUMGV	RUMGNA_03043	Peptidyl-prolyl cis-trans isomerase	-1.31644	0.0018042	A7B7M3_RUMGV	dapA	4-hydroxy-tetrahydrodipicolinate synthase	-1.28577	0.00214612	A7AZ45_RUMGV	RUMGNA_00561	Ferredoxin--NADP+ reductase, subunit alpha	-1.26821	0.00102035
A7AYC1_RUMGV	rpsU	30S ribosomal protein S21	-1.35862	0.0210023	A7AZE1_RUMGV	cysS	Cysteine--tRNA ligase	-1.32028	0.00167655	A7AYM6_RUMGV	rho	Transcription termination factor Rho	-1.29161	0.00159857	A7AZC6_RUMGV	glnS	Glutamine--tRNA ligase	-1.26885	0.00111768
A7B4U9_RUMGV	RUMGNA_02583	Meso-diaminopimelate D-dehydrogenase	-1.36217	0.0210023	A7AZD9_RUMGV	RUMGNA_00656	RNA methyltransferase, TrmH family, group 3	-1.32711	0.00125104	A7B748_RUMGV	RUMGNA_03414	RSAM-modified six-cysteine peptide	-1.29938	0.00145342	A7AZ70_RUMGV	pdxB	D-3-phosphoglycerate dehydrogenase	-1.27439	0.00106328
A7B7R3_RUMGV	frr	Ribosome-recycling factor	-1.36432	0.0210023	A7B2D3_RUMGV	RUMGNA_01711	phosphoribosylaminoimidazolesuccinocarboxamide synthase	-1.32751	0.00131388	A7B080_RUMGV	dapL	LL-diaminopimelate aminotransferase	-1.30679	0.00146443	A7B4K5_RUMGV	RUMGNA_02489	DAK2 domain fusion protein YloV	-1.27692	0.00113085
A7AYQ1_RUMGV	grpE	Protein GrpE	-1.37254	0.0210023	A7B012_RUMGV	serS	serine--tRNA ligase	-1.32949	0.00153339	A7AYK5_RUMGV	glyA	Serine hydroxymethyltransferase	-1.32128	0.00161402	A7AXY3_RUMGV	RUMGNA_00148	Cell division protein FtsX	-1.27915	0.0010566
A7B6J3_RUMGV	RUMGNA_03206	Rubredoxin	-1.38078	0.0210023	A7B4R4_RUMGV	deoC	Deoxyribose-phosphate aldolase	-1.33285	0.00142184	A7B4K5_RUMGV	RUMGNA_02489	DAK2 domain fusion protein YloV	-1.32796	0.00163052	A7B5Z7_RUMGV	trpF	N-(5'-phosphoribosyl)anthranilate isomerase	-1.28333	0.00186112
A7B3J7_RUMGV	tsf	Elongation factor Ts	-1.38308	0.0210023	A7B078_RUMGV	RUMGNA_00954	Glutamine synthetase, beta-grasp domain protein	-1.34242	0.00119604	A7B0H3_RUMGV	eda	2-dehydro-3-deoxy-phosphogluconate aldolase	-1.33943	0.00147287	A7B7F5_RUMGV	rfbD	dTDP-4-dehydrorhamnose reductase	-1.28497	0.00103574
A7AZR9_RUMGV	rplM	50S ribosomal protein L13	-1.4053	0.0210023	A7B656_RUMGV	RUMGNA_03067	Phosphoglucomutase/phosphomannomutase, alpha/beta/alpha domain II	-1.3463	0.00166718	A7AZD9_RUMGV	RUMGNA_00656	RNA methyltransferase, TrmH family, group 3	-1.33953	0.00147876	A7B748_RUMGV	RUMGNA_03414	RSAM-modified six-cysteine peptide	-1.29878	0.000939632
A7B292_RUMGV	RUMGNA_01670	Alpha-1,4 glucan phosphorylase	-1.40735	0.0210023	A7B711_RUMGV	hprK	HPr kinase/phosphorylase	-1.34935	0.00140758	A7B0N9_RUMGV	rplS	50S ribosomal protein L19	-1.35962	0.00175729	A7AZ67_RUMGV	RUMGNA_00583	Isocitrate dehydrogenase [NADP]	-1.3084	0.0253188
A7B370_RUMGV	RUMGNA_01998	PTS system, glucose-like IIB component	-1.41579	0.0210023	A7B0J4_RUMGV	fucI	L-fucose isomerase	-1.35686	0.00233959	A7B679_RUMGV	RUMGNA_03090	Transketolase-like pyrimidine-binding domain-containing protein	-1.36012	0.00157922	A7B656_RUMGV	RUMGNA_03067	Phosphoglucomutase/phosphomannomutase, alpha/beta/alpha domain II	-1.32898	0.00128512
A7B524_RUMGV	adk	Adenylate kinase	-1.47644	0.0210023	A7B0N9_RUMGV	rplS	50S ribosomal protein L19	-1.36074	0.00158649	A7B656_RUMGV	RUMGNA_03067	Phosphoglucomutase/phosphomannomutase, alpha/beta/alpha domain II	-1.37189	0.00175753	A7B012_RUMGV	serS	serine--tRNA ligase	-1.33628	0.00114001
A7B077_RUMGV	RUMGNA_00953	Pyridine nucleotide-disulfide oxidoreductase	-1.47891	0.0210023	A7B2R7_RUMGV	RUMGNA_01845	Uncharacterized protein	-1.366	0.00143762	A7B203_RUMGV	glgC	Glucose-1-phosphate adenylyltransferase	-1.37284	0.00175077	A7AZD9_RUMGV	RUMGNA_00656	RNA methyltransferase, TrmH family, group 3	-1.33944	0.00102071
A7B247_RUMGV	fba	Fructose-1,6-bisphosphate aldolase, class II	-1.48839	0.0210023	A7B679_RUMGV	RUMGNA_03090	Transketolase-like pyrimidine-binding domain-containing protein	-1.36794	0.00135175	A7B292_RUMGV	RUMGNA_01670	Alpha-1,4 glucan phosphorylase	-1.38219	0.00677754	A7B8A2_RUMGV	nusA	Transcription termination/antitermination protein NusA	-1.34341	0.00100085
A7B1Y5_RUMGV	rplK	50S ribosomal protein L11	-1.48964	0.0210023	A7B0I8_RUMGV	RUMGNA_01064	ABC transporter, ATP-binding protein	-1.37087	0.00168998	A7B204_RUMGV	glgD	Glucose-1-phosphate adenylyltransferase, GlgD subunit	-1.39191	0.00158786	A7B0H4_RUMGV	RUMGNA_01050	Kinase, PfkB family	-1.35483	0.00102803
A7B5M9_RUMGV	ackA	Acetate kinase	-1.50191	0.0210023	TRPDC_RUMGV	RUMGNA_01526	Tryptophan decarboxylase	-1.37113	0.00106501	A7B5Z7_RUMGV	trpF	N-(5'-phosphoribosyl)anthranilate isomerase	-1.41812	0.00180108	A7B7K6_RUMGV	clpP	ATP-dependent Clp protease proteolytic subunit	-1.35768	0.00110202
A7B313_RUMGV	gpmI	2,3-bisphosphoglycerate-independent phosphoglycerate mutase	-1.5039	0.0210023	A7B5I3_RUMGV	rpoZ	DNA-directed RNA polymerase subunit omega	-1.37196	0.00121141	A7B0F1_RUMGV	RUMGNA_01027	BMC domain protein	-1.41992	0.00166299	A7B0N9_RUMGV	rplS	50S ribosomal protein L19	-1.35921	0.00120144
A7B248_RUMGV	glnA	Glutamine synthetase	-1.52129	0.0210023	A7B0H3_RUMGV	eda	2-dehydro-3-deoxy-phosphogluconate aldolase	-1.38142	0.00112816	TRPDC_RUMGV	RUMGNA_01526	Tryptophan decarboxylase	-1.42916	0.00144035	A7B5I3_RUMGV	rpoZ	DNA-directed RNA polymerase subunit omega	-1.36429	0.00103946
A7B7R6_RUMGV	aroF	3-deoxy-7-phosphoheptulonate synthase	-1.52276	0.0210023	A7B591_RUMGV	RUMGNA_02728	ABC transporter, solute-binding protein	-1.40528	0.00607528	A7B2R7_RUMGV	RUMGNA_01845	Uncharacterized protein	-1.43396	0.00160556	A7B4R4_RUMGV	deoC	Deoxyribose-phosphate aldolase	-1.36438	0.00108552
A7B1Y7_RUMGV	rplJ	50S ribosomal protein L10	-1.53083	0.0210023	A7B0F1_RUMGV	RUMGNA_01027	BMC domain protein	-1.42019	0.00143289	A7B5E3_RUMGV	metK	S-adenosylmethionine synthase	-1.4433	0.00146487	A7B233_RUMGV	glmM	Phosphoglucosamine mutase	-1.37834	0.00103657
A7B076_RUMGV	RUMGNA_00952	Class II glutamine amidotransferase	-1.53458	0.0210023	A7B5J9_RUMGV	RUMGNA_02838	Molybdopterin binding domain protein	-1.42607	0.00188706	A7B5J9_RUMGV	RUMGNA_02838	Molybdopterin binding domain protein	-1.44497	0.00204509	A7B2K0_RUMGV	atpD	ATP synthase subunit beta	-1.40126	0.00128437
A7AZ67_RUMGV	RUMGNA_00583	Isocitrate dehydrogenase [NADP]	-1.53927	0.0210023	A7B7Q2_RUMGV	carB	Carbamoyl-phosphate synthase large chain	-1.44185	0.00151704	A7B7Q2_RUMGV	carB	Carbamoyl-phosphate synthase large chain	-1.44535	0.00172441	A7AZB5_RUMGV	thrS	Threonine--tRNA ligase	-1.40601	0.00115303
A7B7E5_RUMGV	glmS	Glutamine--fructose-6-phosphate aminotransferase [isomerizing]	-1.54186	0.0210023	A7B2K0_RUMGV	atpD	ATP synthase subunit beta	-1.44772	0.00149961	A7B2D3_RUMGV	RUMGNA_01711	phosphoribosylaminoimidazolesuccinocarboxamide synthase	-1.45565	0.00147144	A7B5J9_RUMGV	RUMGNA_02838	Molybdopterin binding domain protein	-1.40802	0.00149821
A7B8B8_RUMGV	rpsO	30S ribosomal protein S15	-1.54837	0.0210023	A7B204_RUMGV	glgD	Glucose-1-phosphate adenylyltransferase, GlgD subunit	-1.4554	0.001269	A7AZB5_RUMGV	thrS	Threonine--tRNA ligase	-1.47108	0.00164089	A7B0F1_RUMGV	RUMGNA_01027	BMC domain protein	-1.41071	0.00112026
A7B1Y0_RUMGV	pckA	Phosphoenolpyruvate carboxykinase (ATP)	-1.55162	0.0210023	A7B6H6_RUMGV	upp	Uracil phosphoribosyltransferase	-1.46082	0.00170914	A7B0J4_RUMGV	fucI	L-fucose isomerase	-1.47653	0.00196522	A7AYI0_RUMGV	RUMGNA_00345	Conserved carboxylase domain protein	-1.41529	0.00118196
A7B519_RUMGV	rpsK	30S ribosomal protein S11	-1.56145	0.0210602	A7AYI0_RUMGV	RUMGNA_00345	Conserved carboxylase domain protein	-1.46917	0.00144687	A7B6H6_RUMGV	upp	Uracil phosphoribosyltransferase	-1.47696	0.00183618	A7B711_RUMGV	hprK	HPr kinase/phosphorylase	-1.42063	0.00111601
A7B5M7_RUMGV	rpmF	50S ribosomal protein L32	-1.57071	0.0210023	A7AZ01_RUMGV	RUMGNA_00516	UPF0210 protein RUMGNA_00516	-1.48357	0.00142345	A7B0I8_RUMGV	RUMGNA_01064	ABC transporter, ATP-binding protein	-1.48049	0.0016652	TRPDC_RUMGV	RUMGNA_01526	Tryptophan decarboxylase	-1.42844	0.000908457
A7B544_RUMGV	rplD	50S ribosomal protein L4	-1.58482	0.0210023	A7AZ71_RUMGV	serC	Phosphoserine aminotransferase	-1.49514	0.00143278	A7AYH6_RUMGV	RUMGNA_00341	Carboxyl transferase domain protein	-1.48109	0.00220845	A7B7Q2_RUMGV	carB	Carbamoyl-phosphate synthase large chain	-1.4491	0.00113818
A7B3J6_RUMGV	rpsB	30S ribosomal protein S2	-1.5905	0.0210023	A7B6Z6_RUMGV	thrC	Threonine synthase	-1.49696	0.001515	A7B2K0_RUMGV	atpD	ATP synthase subunit beta	-1.48769	0.00167641	A7B2J7_RUMGV	pdxS	Pyridoxal 5'-phosphate synthase subunit PdxS	-1.45498	0.00122776
A7B305_RUMGV	rplU	50S ribosomal protein L21	-1.63297	0.0210023	A7B8F1_RUMGV	LYS1	Saccharopine dehydrogenase	-1.56478	0.00143445	A7AZ71_RUMGV	serC	Phosphoserine aminotransferase	-1.4941	0.00168649	A7B2D3_RUMGV	RUMGNA_01711	phosphoribosylaminoimidazolesuccinocarboxamide synthase	-1.4554	0.00100041
A7B215_RUMGV	rpsG	30S ribosomal protein S7	-1.63605	0.0210023	A7B7A9_RUMGV	ychF	Ribosome-binding ATPase YchF	-1.56529	0.00131847	A7AYI0_RUMGV	RUMGNA_00345	Conserved carboxylase domain protein	-1.49444	0.00166072	A7B2R7_RUMGV	RUMGNA_01845	Uncharacterized protein	-1.45555	0.00107665
A7AYI7_RUMGV	RUMGNA_00352	Putative ribosomal protein S1	-1.64698	0.0210023	A7B3V7_RUMGV	RUMGNA_02238	ECF transporter S component	-1.5664	0.00128822	A7B711_RUMGV	hprK	HPr kinase/phosphorylase	-1.5116	0.00150455	A7B204_RUMGV	glgD	Glucose-1-phosphate adenylyltransferase, GlgD subunit	-1.47911	0.00102827
A7B7K7_RUMGV	tig	Trigger factor	-1.66402	0.0210023	A7B5E3_RUMGV	metK	S-adenosylmethionine synthase	-1.56717	0.00106347	A7B6Z6_RUMGV	thrC	Threonine synthase	-1.51961	0.00169314	A7B0I8_RUMGV	RUMGNA_01064	ABC transporter, ATP-binding protein	-1.47988	0.00111831
A7B513_RUMGV	RUMGNA_02650	Aminoglycoside phosphotransferase domain-containing protein	-1.66731	0.0210023	A7B2J7_RUMGV	pdxS	Pyridoxal 5'-phosphate synthase subunit PdxS	-1.5678	0.00140048	A7B152_RUMGV	rpsF	30S ribosomal protein S6	-1.54711	0.00182731	A7B6H6_RUMGV	upp	Uracil phosphoribosyltransferase	-1.48683	0.00124942
A7B533_RUMGV	rplE	50S ribosomal protein L5	-1.67775	0.0210023	A7B8A5_RUMGV	infB	Translation initiation factor IF-2	-1.56963	0.00144629	A7B2J7_RUMGV	pdxS	Pyridoxal 5'-phosphate synthase subunit PdxS	-1.55687	0.00163629	A7B7A5_RUMGV	RUMGNA_03471	ABC transporter, substrate-binding protein, family 5	-1.52198	0.0022752
A7B2H4_RUMGV	nifS	Cysteine desulfurase IscS	-1.70261	0.0210023	A7AZ75_RUMGV	yajC	Preprotein translocase, YajC subunit	-1.57569	0.00105788	A7B157_RUMGV	rplI	50S ribosomal protein L9	-1.58008	0.00146391	A7B1Z0_RUMGV	rpoB	DNA-directed RNA polymerase subunit beta	-1.52536	0.00203238
A7B6T2_RUMGV	RUMGNA_03296	Putative translation elongation factor G	-1.70822	0.0210023	A7B7R7_RUMGV	aroB	3-dehydroquinate synthase	-1.58031	0.00114763	A7B2N6_RUMGV	RUMGNA_01814	LPXTG-motif cell wall anchor domain protein	-1.58077	0.00167164	A7B5E3_RUMGV	metK	S-adenosylmethionine synthase	-1.55484	0.000977619
A7B541_RUMGV	rpsS	30S ribosomal protein S19	-1.71953	0.0210023	A7B5F4_RUMGV	greA	Transcription elongation factor GreA	-1.58115	0.00174467	A7B8F1_RUMGV	LYS1	Saccharopine dehydrogenase	-1.5964	0.00164626	A7B8F1_RUMGV	LYS1	Saccharopine dehydrogenase	-1.55817	0.00112455
A7B543_RUMGV	rplW	50S ribosomal protein L23	-1.72042	0.0210023	A7B7G4_RUMGV	rfbB	dTDP-glucose 4,6-dehydratase	-1.5897	0.00160539	A7B7A9_RUMGV	ychF	Ribosome-binding ATPase YchF	-1.6023	0.00151635	A7B6Z6_RUMGV	thrC	Threonine synthase	-1.5642	0.00111644
A7B391_RUMGV	RUMGNA_02019	HPr domain-containing protein	-1.7265	0.0210023	A7B598_RUMGV	trxB	Thioredoxin reductase	-1.59088	0.00128997	A7B7R7_RUMGV	aroB	3-dehydroquinate synthase	-1.62104	0.0014661	A7AZ71_RUMGV	serC	Phosphoserine aminotransferase	-1.57517	0.00107712
A7B1Y6_RUMGV	rplA	50S ribosomal protein L1	-1.72692	0.0210023	A7B545_RUMGV	rplC	50S ribosomal protein L3	-1.61515	0.00141524	A7AZ75_RUMGV	yajC	Preprotein translocase, YajC subunit	-1.62603	0.00144793	A7AZ01_RUMGV	RUMGNA_00516	UPF0210 protein RUMGNA_00516	-1.58759	0.00106127
A7B3H0_RUMGV	guaB	Inosine-5'-monophosphate dehydrogenase	-1.72711	0.0210023	A7B152_RUMGV	rpsF	30S ribosomal protein S6	-1.61943	0.00150007	A7AZ44_RUMGV	gltA	Glutamate synthase (NADPH), homotetrameric	-1.6381	0.00149229	A7B0J4_RUMGV	fucI	L-fucose isomerase	-1.6014	0.00110853
A7B1Z1_RUMGV	rpoC	DNA-directed RNA polymerase subunit beta'	-1.72818	0.0210023	A7AZ44_RUMGV	gltA	Glutamate synthase (NADPH), homotetrameric	-1.62407	0.00128581	A7B5F4_RUMGV	greA	Transcription elongation factor GreA	-1.64212	0.00176143	A7B7A9_RUMGV	ychF	Ribosome-binding ATPase YchF	-1.6191	0.00103954
A7B5N0_RUMGV	pta	phosphate acetyltransferase	-1.73215	0.0210023	A7B6F1_RUMGV	pgi	Glucose-6-phosphate isomerase	-1.62816	0.00201034	A7B7A5_RUMGV	RUMGNA_03471	ABC transporter, substrate-binding protein, family 5	-1.64269	0.00248283	A7AZ75_RUMGV	yajC	Preprotein translocase, YajC subunit	-1.62581	0.000937634
A7B216_RUMGV	fusA	Elongation factor G	-1.73393	0.0210023	A7B4K0_RUMGV	RUMGNA_02484	ATPase	-1.64135	0.00120976	A7B4K0_RUMGV	RUMGNA_02484	ATPase	-1.65509	0.00147808	A7B7G4_RUMGV	rfbB	dTDP-glucose 4,6-dehydratase	-1.6625	0.00112984
A7B7M8_RUMGV	raiA	Ribosome hibernation promoting factor	-1.77531	0.0210023	A7AZ98_RUMGV	rplT	50S ribosomal protein L20	-1.66058	0.0023932	A7B6F1_RUMGV	pgi	Glucose-6-phosphate isomerase	-1.65909	0.00215467	A7B157_RUMGV	rplI	50S ribosomal protein L9	-1.66387	0.000946392
A7B768_RUMGV	ppdK	Pyruvate, phosphate dikinase	-1.79103	0.0210023	A7B157_RUMGV	rplI	50S ribosomal protein L9	-1.66421	0.00104361	A7B7G4_RUMGV	rfbB	dTDP-glucose 4,6-dehydratase	-1.66277	0.0016843	A7B3V7_RUMGV	RUMGNA_02238	ECF transporter S component	-1.66743	0.00102169
A7B3H4_RUMGV	efp	Elongation factor P	-1.79273	0.0210023	A7B537_RUMGV	rpmC	50S ribosomal protein L29	-1.70561	0.00125114	A7B8A5_RUMGV	infB	Translation initiation factor IF-2	-1.67934	0.00157249	A7B5F4_RUMGV	greA	Transcription elongation factor GreA	-1.66955	0.00124093
A7B535_RUMGV	rplN	50S ribosomal protein L14	-1.79799	0.0210023	A7B7A5_RUMGV	RUMGNA_03471	ABC transporter, substrate-binding protein, family 5	-1.70907	0.00196414	A7B1Z1_RUMGV	rpoC	DNA-directed RNA polymerase subunit beta'	-1.6896	0.00912248	A7AYH6_RUMGV	RUMGNA_00341	Carboxyl transferase domain protein	-1.67255	0.00104156
A7B517_RUMGV	rpoA	DNA-directed RNA polymerase subunit alpha	-1.80053	0.0210023	A7AYJ7_RUMGV	ptsP	Phosphoenolpyruvate-protein phosphotransferase	-1.71134	0.00123515	A7AYJ7_RUMGV	ptsP	Phosphoenolpyruvate-protein phosphotransferase	-1.6957	0.00148387	A7B8A5_RUMGV	infB	Translation initiation factor IF-2	-1.67899	0.0010779
A7B0J0_RUMGV	RUMGNA_01066	Periplasmic binding protein domain-containing protein	-1.83756	0.0212463	A7B297_RUMGV	ftsZ	Cell division protein FtsZ	-1.71398	0.00184169	A7B545_RUMGV	rplC	50S ribosomal protein L3	-1.71049	0.00155312	A7B152_RUMGV	rpsF	30S ribosomal protein S6	-1.68115	0.00111721
A7B798_RUMGV	nifJ	Pyruvate synthase	-1.89019	0.0210023	A7B658_RUMGV	hup	DNA-binding protein HU	-1.72128	0.00215011	A7B658_RUMGV	hup	DNA-binding protein HU	-1.71281	0.00243066	A7B7R7_RUMGV	aroB	3-dehydroquinate synthase	-1.69191	0.000966481
A7B1Y8_RUMGV	rplL	50S ribosomal protein L7/L12	-1.89095	0.0210023	A7B6E5_RUMGV	RUMGNA_03158	Hydratase	-1.75409	0.00178883	A7B598_RUMGV	trxB	Thioredoxin reductase	-1.72853	0.00146826	A7B6F1_RUMGV	pgi	Glucose-6-phosphate isomerase	-1.69774	0.00142418
A7AYQ0_RUMGV	dnaK	Chaperone protein DnaK	-1.92659	0.0210023	A7B4P6_RUMGV	trxA	Thioredoxin	-1.76461	0.00103847	A7B6E5_RUMGV	RUMGNA_03158	Hydratase	-1.73392	0.00207093	A7B545_RUMGV	rplC	50S ribosomal protein L3	-1.70072	0.00107203
A7B2H9_RUMGV	pgk	Phosphoglycerate kinase	-1.93276	0.0210023	A7B678_RUMGV	RUMGNA_03089	Transketolase signature 1 domain-containing protein	-1.76741	0.00129149	A7B370_RUMGV	RUMGNA_01998	PTS system, glucose-like IIB component	-1.75213	0.00170954	A7AYJ7_RUMGV	ptsP	Phosphoenolpyruvate-protein phosphotransferase	-1.71908	0.00102499
A7B542_RUMGV	rplB	50S ribosomal protein L2	-1.97617	0.0210023	A7B0E9_RUMGV	RUMGNA_01025	BMC domain protein	-1.77932	0.00134781	A7B3V7_RUMGV	RUMGNA_02238	ECF transporter S component	-1.75765	0.00147199	A7B598_RUMGV	trxB	Thioredoxin reductase	-1.72843	0.000995633
A7B1C0_RUMGV	pfkA	ATP-dependent 6-phosphofructokinase	-1.97822	0.0210023	A7B367_RUMGV	ilvC	Ketol-acid reductoisomerase (NADP(+))	-1.78301	0.00132925	A7B0P3_RUMGV	rpsP	30S ribosomal protein S16	-1.78737	0.00152177	A7B0E4_RUMGV	RUMGNA_01020	Putative L-ribulose-5-phosphate 4-epimerase	-1.73082	0.00165633
A7B520_RUMGV	rpsM	30S ribosomal protein S13	-1.9953	0.0210023	A7B0P3_RUMGV	rpsP	30S ribosomal protein S16	-1.78784	0.00130224	A7B678_RUMGV	RUMGNA_03089	Transketolase signature 1 domain-containing protein	-1.78881	0.00150252	A7B4K0_RUMGV	RUMGNA_02484	ATPase	-1.74343	0.000991817
A7B896_RUMGV	rpsT	30S ribosomal protein S20	-2.0088	0.0210023	A7B540_RUMGV	rplV	50S ribosomal protein L22	-1.79419	0.0012836	A7B367_RUMGV	ilvC	Ketol-acid reductoisomerase (NADP(+))	-1.79511	0.00152764	A7AZ44_RUMGV	gltA	Glutamate synthase (NADPH), homotetrameric	-1.74917	0.00106857
A7B527_RUMGV	rpmD	50S ribosomal protein L30	-2.02103	0.0210023	A7B292_RUMGV	RUMGNA_01670	Alpha-1,4 glucan phosphorylase	-1.80418	0.00205291	A7B774_RUMGV	glyS	Glycine--tRNA ligase	-1.79785	0.00159621	A7B6E5_RUMGV	RUMGNA_03158	Hydratase	-1.77729	0.00135996
A7B2I0_RUMGV	tpiA	Triosephosphate isomerase	-2.02389	0.0210023	A7AYH8_RUMGV	RUMGNA_00343	Biotin-requiring enzyme	-1.82413	0.00130218	A7B537_RUMGV	rpmC	50S ribosomal protein L29	-1.80562	0.00147472	A7B0P3_RUMGV	rpsP	30S ribosomal protein S16	-1.78719	0.00105277
A7B5H9_RUMGV	RUMGNA_02817	NIF system FeS cluster assembly NifU N-terminal domain-containing protein	-2.04469	0.0210023	A7B700_RUMGV	asd	Aspartate-semialdehyde dehydrogenase	-1.8274	0.0013994	A7B7G3_RUMGV	rfbA	Glucose-1-phosphate thymidylyltransferase	-1.80611	0.00144763	A7B774_RUMGV	glyS	Glycine--tRNA ligase	-1.79922	0.00108332
A7B529_RUMGV	rplR	50S ribosomal protein L18	-2.1482	0.0210023	A7AZ27_RUMGV	pyk	Pyruvate kinase	-1.84156	0.00129418	A7B4P6_RUMGV	trxA	Thioredoxin	-1.81082	0.00144256	A7B292_RUMGV	RUMGNA_01670	Alpha-1,4 glucan phosphorylase	-1.80089	0.00164961
A7B518_RUMGV	rpsD	30S ribosomal protein S4	-2.155	0.0210023	A7B2N6_RUMGV	RUMGNA_01814	LPXTG-motif cell wall anchor domain protein	-1.84464	0.0010042	A7B0E9_RUMGV	RUMGNA_01025	BMC domain protein	-1.81254	0.00153315	A7B6Z0_RUMGV	pheT	Phenylalanine--tRNA ligase beta subunit	-1.80601	0.00172201
A7B3G8_RUMGV	groL	Chaperonin GroEL	-2.15786	0.0210023	A7B539_RUMGV	rpsC	30S ribosomal protein S3	-1.85342	0.00155306	A7B3J7_RUMGV	tsf	Elongation factor Ts	-1.82376	0.00175773	A7B1Z1_RUMGV	rpoC	DNA-directed RNA polymerase subunit beta'	-1.80602	0.00662071
A7B536_RUMGV	rpsQ	30S ribosomal protein S17	-2.18998	0.0210023	A7B774_RUMGV	glyS	Glycine--tRNA ligase	-1.85375	0.00132264	A7AYH8_RUMGV	RUMGNA_00343	Biotin-requiring enzyme	-1.84679	0.00151656	A7B658_RUMGV	hup	DNA-binding protein HU	-1.81332	0.00146042
A7B534_RUMGV	rplX	50S ribosomal protein L24	-2.19965	0.030831	A7B247_RUMGV	fba	Fructose-1,6-bisphosphate aldolase, class II	-1.879	0.00193273	A7B4R3_RUMGV	RUMGNA_02547	Basic membrane protein	-1.85447	0.00171619	A7B0E9_RUMGV	RUMGNA_01025	BMC domain protein	-1.83076	0.00105567
A7B516_RUMGV	rplQ	50S ribosomal protein L17	-2.20407	0.0210023	A7B1Z0_RUMGV	rpoB	DNA-directed RNA polymerase subunit beta	-1.87956	0.00126789	A7AZ98_RUMGV	rplT	50S ribosomal protein L20	-1.85968	0.00174002	A7B678_RUMGV	RUMGNA_03089	Transketolase signature 1 domain-containing protein	-1.8355	0.00103178
A7B5H8_RUMGV	RUMGNA_02816	GGGtGRT protein	-2.21426	0.0210023	A7B154_RUMGV	rpsR	30S ribosomal protein S18	-1.89686	0.00104663	A7AZ27_RUMGV	pyk	Pyruvate kinase	-1.86495	0.00151125	A7B540_RUMGV	rplV	50S ribosomal protein L22	-1.83857	0.00103214
A7AZ47_RUMGV	adh	NADPH-dependent butanol dehydrogenase	-2.35887	0.0210023	A7AYC1_RUMGV	rpsU	30S ribosomal protein S21	-1.89984	0.00119102	A7B539_RUMGV	rpsC	30S ribosomal protein S3	-1.86559	0.00174568	A7B4R3_RUMGV	RUMGNA_02547	Basic membrane protein	-1.86439	0.00109879
A7B546_RUMGV	rpsJ	30S ribosomal protein S10	-2.37338	0.0210023	A7B3J7_RUMGV	tsf	Elongation factor Ts	-1.906	0.00144458	A7B700_RUMGV	asd	Aspartate-semialdehyde dehydrogenase	-1.87131	0.00160073	A7B539_RUMGV	rpsC	30S ribosomal protein S3	-1.87076	0.00119921
A7B526_RUMGV	rplO	50S ribosomal protein L15	-2.42669	0.0210023	A7B4R3_RUMGV	RUMGNA_02547	Basic membrane protein	-1.9062	0.00136482	A7B1Z0_RUMGV	rpoB	DNA-directed RNA polymerase subunit beta	-1.87402	0.00151497	A7B3J7_RUMGV	tsf	Elongation factor Ts	-1.88322	0.00114332
A7B530_RUMGV	rplF	50S ribosomal protein L6	-2.44514	0.0210023	A7B391_RUMGV	RUMGNA_02019	HPr domain-containing protein	-1.9099	0.00128309	A7B540_RUMGV	rplV	50S ribosomal protein L22	-1.87408	0.00147803	A7B700_RUMGV	asd	Aspartate-semialdehyde dehydrogenase	-1.88513	0.00108505
A7AYJ9_RUMGV	cysK	Cysteine synthase	-2.49326	0.0210023	A7B716_RUMGV	pyrG	CTP synthase	-1.92326	0.00103728	A7B247_RUMGV	fba	Fructose-1,6-bisphosphate aldolase, class II	-1.8915	0.00218778	A7AZ27_RUMGV	pyk	Pyruvate kinase	-1.88791	0.00103863
A7AYJ8_RUMGV	RUMGNA_00363	Phosphocarrier, HPr family	-2.4982	0.0210023	A7B6J3_RUMGV	RUMGNA_03206	Rubredoxin	-1.92515	0.00141763	A7B6J3_RUMGV	RUMGNA_03206	Rubredoxin	-1.92853	0.00165678	A7B4P6_RUMGV	trxA	Thioredoxin	-1.88895	0.000889108
A7AZR8_RUMGV	rpsI	30S ribosomal protein S9	-2.52586	0.0210023	A7B524_RUMGV	adk	Adenylate kinase	-1.94704	0.00152181	A7B629_RUMGV	RUMGNA_03040	ABC transporter, ATP-binding protein	-1.93095	0.00170291	A7B537_RUMGV	rpmC	50S ribosomal protein L29	-1.88898	0.000976983
A7B531_RUMGV	rpsH	30S ribosomal protein S8	-2.53442	0.0210064	A7B538_RUMGV	rplP	50S ribosomal protein L16	-1.9814	0.00127715	A7AYC1_RUMGV	rpsU	30S ribosomal protein S21	-1.9473	0.00147163	A7AYH8_RUMGV	RUMGNA_00343	Biotin-requiring enzyme	-1.89647	0.00103745
A7B217_RUMGV	tuf	Elongation factor Tu	-2.80058	0.0210023	A7B0E4_RUMGV	RUMGNA_01020	Putative L-ribulose-5-phosphate 4-epimerase	-1.98868	0.0012468	A7B0E4_RUMGV	RUMGNA_01020	Putative L-ribulose-5-phosphate 4-epimerase	-1.95037	0.00151007	A7B2N6_RUMGV	RUMGNA_01814	LPXTG-motif cell wall anchor domain protein	-1.91995	0.000715179
A7B528_RUMGV	rpsE	30S ribosomal protein S5	-2.95453	0.0210023	A7B370_RUMGV	RUMGNA_01998	PTS system, glucose-like IIB component	-1.99063	0.00127321	A7B391_RUMGV	RUMGNA_02019	HPr domain-containing protein	-1.98056	0.00150053	A7B367_RUMGV	ilvC	Ketol-acid reductoisomerase (NADP(+))	-1.92658	0.00103058
A7B514_RUMGV	RUMGNA_02651	Aldehyde-alcohol dehydrogenase	-3.00966	0.0210023	A7B6Z0_RUMGV	pheT	Phenylalanine--tRNA ligase beta subunit	-1.99366	0.0014896	A7B538_RUMGV	rplP	50S ribosomal protein L16	-1.98567	0.00150675	A7B629_RUMGV	RUMGNA_03040	ABC transporter, ATP-binding protein	-1.9296	0.00114114
A7B374_RUMGV	pflB	Formate acetyltransferase	-3.44875	0.0210023	A7AYQ1_RUMGV	grpE	Protein GrpE	-1.99368	0.00130255	A7AYQ1_RUMGV	grpE	Protein GrpE	-1.99333	0.00152301	A7B7G3_RUMGV	rfbA	Glucose-1-phosphate thymidylyltransferase	-1.9468	0.000886579
A7B2H8_RUMGV	gap	Glyceraldehyde-3-phosphate dehydrogenase	-3.62588	0.0210023	A7B313_RUMGV	gpmI	2,3-bisphosphoglycerate-independent phosphoglycerate mutase	-2.00007	0.00143466	A7B7R3_RUMGV	frr	Ribosome-recycling factor	-2.02206	0.00156966	A7AYC1_RUMGV	rpsU	30S ribosomal protein S21	-1.94686	0.00100713
					A7B7R3_RUMGV	frr	Ribosome-recycling factor	-2.04018	0.00133434	A7B313_RUMGV	gpmI	2,3-bisphosphoglycerate-independent phosphoglycerate mutase	-2.03699	0.00165252	A7B313_RUMGV	gpmI	2,3-bisphosphoglycerate-independent phosphoglycerate mutase	-1.95611	0.00128883
					A7B4U9_RUMGV	RUMGNA_02583	Meso-diaminopimelate D-dehydrogenase	-2.08948	0.00135291	A7B297_RUMGV	ftsZ	Cell division protein FtsZ	-2.04434	0.00147655	A7B716_RUMGV	pyrG	CTP synthase	-1.97155	0.000956286
					A7AZR9_RUMGV	rplM	50S ribosomal protein L13	-2.0991	0.00144357	A7B524_RUMGV	adk	Adenylate kinase	-2.05209	0.00166382	A7B247_RUMGV	fba	Fructose-1,6-bisphosphate aldolase, class II	-1.98089	0.00134652
					A7B5M9_RUMGV	ackA	Acetate kinase	-2.10451	0.00142206	A7B4U9_RUMGV	RUMGNA_02583	Meso-diaminopimelate D-dehydrogenase	-2.07362	0.00159143	A7B538_RUMGV	rplP	50S ribosomal protein L16	-1.98562	0.00104014
					A7B077_RUMGV	RUMGNA_00953	Pyridine nucleotide-disulfide oxidoreductase	-2.10926	0.000979439	A7B7R6_RUMGV	aroF	3-deoxy-7-phosphoheptulonate synthase	-2.07774	0.00162759	A7B370_RUMGV	RUMGNA_01998	PTS system, glucose-like IIB component	-2.02482	0.0010357
					A7B248_RUMGV	glnA	Glutamine synthetase	-2.11558	0.00097222	A7B716_RUMGV	pyrG	CTP synthase	-2.0879	0.00139404	A7B6J3_RUMGV	RUMGNA_03206	Rubredoxin	-2.03501	0.00108282
					A7B7R6_RUMGV	aroF	3-deoxy-7-phosphoheptulonate synthase	-2.15332	0.00134499	A7B077_RUMGV	RUMGNA_00953	Pyridine nucleotide-disulfide oxidoreductase	-2.11442	0.00142375	A7B297_RUMGV	ftsZ	Cell division protein FtsZ	-2.063	0.00101786
					A7B076_RUMGV	RUMGNA_00952	Class II glutamine amidotransferase	-2.16196	0.000972753	A7B248_RUMGV	glnA	Glutamine synthetase	-2.15043	0.00142144	A7B524_RUMGV	adk	Adenylate kinase	-2.06519	0.00111731
					A7B1Y7_RUMGV	rplJ	50S ribosomal protein L10	-2.19249	0.00137205	A7B076_RUMGV	RUMGNA_00952	Class II glutamine amidotransferase	-2.15962	0.00142188	A7B391_RUMGV	RUMGNA_02019	HPr domain-containing protein	-2.06722	0.0010216
					A7B6T2_RUMGV	RUMGNA_03296	Putative translation elongation factor G	-2.23572	0.00139436	A7B5M9_RUMGV	ackA	Acetate kinase	-2.16761	0.0016215	A7B7R3_RUMGV	frr	Ribosome-recycling factor	-2.06899	0.00106454
					A7B214_RUMGV	rpsL	30S ribosomal protein S12	-2.25625	0.000901979	A7AZR9_RUMGV	rplM	50S ribosomal protein L13	-2.18593	0.00162876	A7AYQ1_RUMGV	grpE	Protein GrpE	-2.07415	0.0010392
					A7B544_RUMGV	rplD	50S ribosomal protein L4	-2.25752	0.00139704	A7B2J5_RUMGV	RUMGNA_01773	O-acetylhomoserine aminocarboxypropyltransferase/cysteine synthase	-2.2153	0.00140647	A7AZ98_RUMGV	rplT	50S ribosomal protein L20	-2.09226	0.00107511
					A7B8B8_RUMGV	rpsO	30S ribosomal protein S15	-2.28127	0.00110134	A7B6T2_RUMGV	RUMGNA_03296	Putative translation elongation factor G	-2.23183	0.00169383	A7B077_RUMGV	RUMGNA_00953	Pyridine nucleotide-disulfide oxidoreductase	-2.10452	0.000892024
					A7B2H4_RUMGV	nifS	Cysteine desulfurase IscS	-2.29404	0.00128979	A7B1Y7_RUMGV	rplJ	50S ribosomal protein L10	-2.25898	0.00155836	A7B4U9_RUMGV	RUMGNA_02583	Meso-diaminopimelate D-dehydrogenase	-2.13476	0.00107072
					A7B7E5_RUMGV	glmS	Glutamine--fructose-6-phosphate aminotransferase [isomerizing]	-2.30406	0.00114209	A7B2H4_RUMGV	nifS	Cysteine desulfurase IscS	-2.30265	0.00151627	A7B248_RUMGV	glnA	Glutamine synthetase	-2.17193	0.000874792
					A7B543_RUMGV	rplW	50S ribosomal protein L23	-2.32386	0.00135778	A7B214_RUMGV	rpsL	30S ribosomal protein S12	-2.30747	0.00137577	A7B076_RUMGV	RUMGNA_00952	Class II glutamine amidotransferase	-2.17595	0.000901929
					A7B513_RUMGV	RUMGNA_02650	Aminoglycoside phosphotransferase domain-containing protein	-2.358	0.00146572	A7B8B8_RUMGV	rpsO	30S ribosomal protein S15	-2.30806	0.00146527	A7B7R6_RUMGV	aroF	3-deoxy-7-phosphoheptulonate synthase	-2.18502	0.00106924
					A7B5N0_RUMGV	pta	phosphate acetyltransferase	-2.37011	0.00182484	A7B544_RUMGV	rplD	50S ribosomal protein L4	-2.316	0.00159633	A7B5M9_RUMGV	ackA	Acetate kinase	-2.18707	0.00109655
					A7AYI7_RUMGV	RUMGNA_00352	Putative ribosomal protein S1	-2.3738	0.00125011	A7B7E5_RUMGV	glmS	Glutamine--fructose-6-phosphate aminotransferase [isomerizing]	-2.33288	0.00147072	A7AZR9_RUMGV	rplM	50S ribosomal protein L13	-2.21554	0.00109659
					A7B1Y5_RUMGV	rplK	50S ribosomal protein L11	-2.38298	0.00104848	A7AYI7_RUMGV	RUMGNA_00352	Putative ribosomal protein S1	-2.34304	0.00150061	A7B2J5_RUMGV	RUMGNA_01773	O-acetylhomoserine aminocarboxypropyltransferase/cysteine synthase	-2.22407	0.000850658
					A7B303_RUMGV	rpmA	50S ribosomal protein L27	-2.39481	0.00102648	A7B5N0_RUMGV	pta	phosphate acetyltransferase	-2.3691	0.00208939	A7B8B8_RUMGV	rpsO	30S ribosomal protein S15	-2.30799	0.000992747
					A7B1Y0_RUMGV	pckA	Phosphoenolpyruvate carboxykinase (ATP)	-2.40078	0.0013016	A7B1Y5_RUMGV	rplK	50S ribosomal protein L11	-2.36923	0.00145928	A7B544_RUMGV	rplD	50S ribosomal protein L4	-2.3141	0.00109225
					A7B768_RUMGV	ppdK	Pyruvate, phosphate dikinase	-2.41558	0.00146723	A7B3G7_RUMGV	groS	Co-chaperonin GroES	-2.37729	0.00143972	A7B214_RUMGV	rpsL	30S ribosomal protein S12	-2.34108	0.000770321
					A7B305_RUMGV	rplU	50S ribosomal protein L21	-2.43965	0.00116411	A7B543_RUMGV	rplW	50S ribosomal protein L23	-2.38074	0.00154458	A7B543_RUMGV	rplW	50S ribosomal protein L23	-2.3606	0.00107957
					A7B1Y8_RUMGV	rplL	50S ribosomal protein L7/L12	-2.44561	0.00188052	A7B513_RUMGV	RUMGNA_02650	Aminoglycoside phosphotransferase domain-containing protein	-2.39189	0.00170357	A7B2H4_RUMGV	nifS	Cysteine desulfurase IscS	-2.37564	0.00103635
					A7B541_RUMGV	rpsS	30S ribosomal protein S19	-2.44938	0.00128949	A7B303_RUMGV	rpmA	50S ribosomal protein L27	-2.39363	0.00144735	A7B7E5_RUMGV	glmS	Glutamine--fructose-6-phosphate aminotransferase [isomerizing]	-2.38635	0.000997624
					A7B533_RUMGV	rplE	50S ribosomal protein L5	-2.48811	0.00144223	A7B1Y0_RUMGV	pckA	Phosphoenolpyruvate carboxykinase (ATP)	-2.40672	0.00151595	A7B303_RUMGV	rpmA	50S ribosomal protein L27	-2.3932	0.000949086
					A7B3G7_RUMGV	groS	Co-chaperonin GroES	-2.4898	0.000907892	A7B541_RUMGV	rpsS	30S ribosomal protein S19	-2.44864	0.00151799	A7B1Y5_RUMGV	rplK	50S ribosomal protein L11	-2.39761	0.00096852
					A7B216_RUMGV	fusA	Elongation factor G	-2.49409	0.00128764	A7B768_RUMGV	ppdK	Pyruvate, phosphate dikinase	-2.4495	0.00169101	A7B5N0_RUMGV	pta	phosphate acetyltransferase	-2.40878	0.00141348
					A7B3H0_RUMGV	guaB	Inosine-5'-monophosphate dehydrogenase	-2.49437	0.00129999	A7B305_RUMGV	rplU	50S ribosomal protein L21	-2.46645	0.00147188	A7B1Y7_RUMGV	rplJ	50S ribosomal protein L10	-2.40928	0.00103985
					A7B5M7_RUMGV	rpmF	50S ribosomal protein L32	-2.49704	0.00103236	A7B533_RUMGV	rplE	50S ribosomal protein L5	-2.49435	0.00169823	A7AYI7_RUMGV	RUMGNA_00352	Putative ribosomal protein S1	-2.4126	0.00103177
					A7B519_RUMGV	rpsK	30S ribosomal protein S11	-2.50131	0.00126364	A7B5M7_RUMGV	rpmF	50S ribosomal protein L32	-2.49737	0.00144999	A7B541_RUMGV	rpsS	30S ribosomal protein S19	-2.42405	0.00106083
					A7B3J6_RUMGV	rpsB	30S ribosomal protein S2	-2.50813	0.00136643	A7B3H0_RUMGV	guaB	Inosine-5'-monophosphate dehydrogenase	-2.50052	0.00152483	A7B305_RUMGV	rplU	50S ribosomal protein L21	-2.43378	0.00101488
					A7B7K7_RUMGV	tig	Trigger factor	-2.55195	0.00113991	A7B3J6_RUMGV	rpsB	30S ribosomal protein S2	-2.51674	0.00160023	A7B768_RUMGV	ppdK	Pyruvate, phosphate dikinase	-2.44324	0.00114043
					A7B1Z1_RUMGV	rpoC	DNA-directed RNA polymerase subunit beta'	-2.57359	0.00126116	A7B216_RUMGV	fusA	Elongation factor G	-2.52795	0.00150943	A7B513_RUMGV	RUMGNA_02650	Aminoglycoside phosphotransferase domain-containing protein	-2.49305	0.00111104
					A7B7M8_RUMGV	raiA	Ribosome hibernation promoting factor	-2.61251	0.00126311	A7B7K7_RUMGV	tig	Trigger factor	-2.55994	0.00147234	A7B1Y6_RUMGV	rplA	50S ribosomal protein L1	-2.49967	0.00106074
					A7B1Y6_RUMGV	rplA	50S ribosomal protein L1	-2.62078	0.00121819	A7B519_RUMGV	rpsK	30S ribosomal protein S11	-2.58816	0.00147971	A7B3H0_RUMGV	guaB	Inosine-5'-monophosphate dehydrogenase	-2.5072	0.00105856
					A7AYQ0_RUMGV	dnaK	Chaperone protein DnaK	-2.62285	0.00143524	A7B3H4_RUMGV	efp	Elongation factor P	-2.59089	0.00146127	A7B5M7_RUMGV	rpmF	50S ribosomal protein L32	-2.51083	0.00095264
					A7B517_RUMGV	rpoA	DNA-directed RNA polymerase subunit alpha	-2.6266	0.00119957	A7B1Y8_RUMGV	rplL	50S ribosomal protein L7/L12	-2.66119	0.00176103	A7B216_RUMGV	fusA	Elongation factor G	-2.55367	0.00104052
					A7B215_RUMGV	rpsG	30S ribosomal protein S7	-2.65042	0.00105527	A7AYQ0_RUMGV	dnaK	Chaperone protein DnaK	-2.66902	0.00167023	A7B533_RUMGV	rplE	50S ribosomal protein L5	-2.55431	0.00112475
					A7B3H4_RUMGV	efp	Elongation factor P	-2.65954	0.00104364	A7B1Y6_RUMGV	rplA	50S ribosomal protein L1	-2.67118	0.00147744	A7B3J6_RUMGV	rpsB	30S ribosomal protein S2	-2.55896	0.00108216
					A7B798_RUMGV	nifJ	Pyruvate synthase	-2.66457	0.00131465	A7B215_RUMGV	rpsG	30S ribosomal protein S7	-2.69022	0.00145687	A7B1Y0_RUMGV	pckA	Phosphoenolpyruvate carboxykinase (ATP)	-2.56999	0.00103177
					A7B2H9_RUMGV	pgk	Phosphoglycerate kinase	-2.77278	0.00128144	A7B517_RUMGV	rpoA	DNA-directed RNA polymerase subunit alpha	-2.69305	0.00147455	A7B519_RUMGV	rpsK	30S ribosomal protein S11	-2.58769	0.00103117
					A7B535_RUMGV	rplN	50S ribosomal protein L14	-2.87967	0.00105964	A7B798_RUMGV	nifJ	Pyruvate synthase	-2.69481	0.00152499	A7B7K7_RUMGV	tig	Trigger factor	-2.59885	0.00100387
					A7B520_RUMGV	rpsM	30S ribosomal protein S13	-2.8854	0.00134498	A7B7M8_RUMGV	raiA	Ribosome hibernation promoting factor	-2.74826	0.00147808	A7B1Y8_RUMGV	rplL	50S ribosomal protein L7/L12	-2.63719	0.0012682
					A7B3G8_RUMGV	groL	Chaperonin GroEL	-3.0422	0.00121247	A7B2H9_RUMGV	pgk	Phosphoglycerate kinase	-2.84517	0.00149822	A7B3G7_RUMGV	groS	Co-chaperonin GroES	-2.64389	0.00076635
					A7B1C0_RUMGV	pfkA	ATP-dependent 6-phosphofructokinase	-3.0902	0.000988951	A7B535_RUMGV	rplN	50S ribosomal protein L14	-2.93315	0.00145913	A7B517_RUMGV	rpoA	DNA-directed RNA polymerase subunit alpha	-2.67161	0.0010201
					A7B5H9_RUMGV	RUMGNA_02817	NIF system FeS cluster assembly NifU N-terminal domain-containing protein	-3.11928	0.00101744	A7B520_RUMGV	rpsM	30S ribosomal protein S13	-3.00832	0.00152063	A7B215_RUMGV	rpsG	30S ribosomal protein S7	-2.67769	0.000976574
					A7B518_RUMGV	rpsD	30S ribosomal protein S4	-3.17478	0.00127608	A7B3G8_RUMGV	groL	Chaperonin GroEL	-3.0879	0.00147737	A7B3H4_RUMGV	efp	Elongation factor P	-2.71222	0.000958487
					A7B542_RUMGV	rplB	50S ribosomal protein L2	-3.18899	0.00106142	A7B5H9_RUMGV	RUMGNA_02817	NIF system FeS cluster assembly NifU N-terminal domain-containing protein	-3.1138	0.00144616	A7B798_RUMGV	nifJ	Pyruvate synthase	-2.71876	0.00105768
					A7AZ47_RUMGV	adh	NADPH-dependent butanol dehydrogenase	-3.19467	0.00135883	A7B1C0_RUMGV	pfkA	ATP-dependent 6-phosphofructokinase	-3.14783	0.00142673	A7B7M8_RUMGV	raiA	Ribosome hibernation promoting factor	-2.80408	0.00102058
					A7B527_RUMGV	rpmD	50S ribosomal protein L30	-3.23303	0.00068069	A7AZ47_RUMGV	adh	NADPH-dependent butanol dehydrogenase	-3.16315	0.00160863	A7AYQ0_RUMGV	dnaK	Chaperone protein DnaK	-2.90853	0.00107233
					A7B2I0_RUMGV	tpiA	Triosephosphate isomerase	-3.29236	0.00102839	A7B542_RUMGV	rplB	50S ribosomal protein L2	-3.21222	0.00146209	A7B535_RUMGV	rplN	50S ribosomal protein L14	-2.95127	0.000975179
					A7B529_RUMGV	rplR	50S ribosomal protein L18	-3.29506	0.00106309	A7B2I0_RUMGV	tpiA	Triosephosphate isomerase	-3.25161	0.0014526	A7B2H9_RUMGV	pgk	Phosphoglycerate kinase	-3.01015	0.00102417
					A7B516_RUMGV	rplQ	50S ribosomal protein L17	-3.29954	0.00101736	A7B527_RUMGV	rpmD	50S ribosomal protein L30	-3.25806	0.00126034	A7B3G8_RUMGV	groL	Chaperonin GroEL	-3.11629	0.00102297
					A7B896_RUMGV	rpsT	30S ribosomal protein S20	-3.32201	0.000330215	A7B518_RUMGV	rpsD	30S ribosomal protein S4	-3.26883	0.00149402	A7B5H9_RUMGV	RUMGNA_02817	NIF system FeS cluster assembly NifU N-terminal domain-containing protein	-3.14984	0.000941992
					A7B5H8_RUMGV	RUMGNA_02816	GGGtGRT protein	-3.3441	0.00104337	A7B516_RUMGV	rplQ	50S ribosomal protein L17	-3.2871	0.00144653	A7B520_RUMGV	rpsM	30S ribosomal protein S13	-3.15125	0.00103646
					A7B536_RUMGV	rpsQ	30S ribosomal protein S17	-3.41832	0.000980427	A7B896_RUMGV	rpsT	30S ribosomal protein S20	-3.30179	0.000929619	A7B1C0_RUMGV	pfkA	ATP-dependent 6-phosphofructokinase	-3.16705	0.000902045
					A7B530_RUMGV	rplF	50S ribosomal protein L6	-3.79629	0.00104644	A7B529_RUMGV	rplR	50S ribosomal protein L18	-3.34672	0.00146105	A7AZ47_RUMGV	adh	NADPH-dependent butanol dehydrogenase	-3.19874	0.00109332
					A7B546_RUMGV	rpsJ	30S ribosomal protein S10	-3.83612	0.000971003	A7B5H8_RUMGV	RUMGNA_02816	GGGtGRT protein	-3.37549	0.00145168	A7B542_RUMGV	rplB	50S ribosomal protein L2	-3.2366	0.000983155
					A7B514_RUMGV	RUMGNA_02651	Aldehyde-alcohol dehydrogenase	-3.86463	0.00103678	A7B536_RUMGV	rpsQ	30S ribosomal protein S17	-3.50271	0.00142204	A7B527_RUMGV	rpmD	50S ribosomal protein L30	-3.25259	0.000631457
					A7AYJ9_RUMGV	cysK	Cysteine synthase	-3.87931	0.00102179	A7B530_RUMGV	rplF	50S ribosomal protein L6	-3.78869	0.00145807	A7B518_RUMGV	rpsD	30S ribosomal protein S4	-3.28027	0.0010365
					A7AZR8_RUMGV	rpsI	30S ribosomal protein S9	-3.94661	0.00107082	A7B546_RUMGV	rpsJ	30S ribosomal protein S10	-3.83744	0.00142631	A7B529_RUMGV	rplR	50S ribosomal protein L18	-3.30034	0.000993278
					A7B526_RUMGV	rplO	50S ribosomal protein L15	-3.94815	0.000970756	A7B514_RUMGV	RUMGNA_02651	Aldehyde-alcohol dehydrogenase	-3.93286	0.0014502	A7B896_RUMGV	rpsT	30S ribosomal protein S20	-3.31333	0.000311055
					A7B531_RUMGV	rpsH	30S ribosomal protein S8	-4.00888	0.00114044	A7AYJ9_RUMGV	cysK	Cysteine synthase	-3.94973	0.00144207	A7B516_RUMGV	rplQ	50S ribosomal protein L17	-3.32815	0.000943565
					A7B217_RUMGV	tuf	Elongation factor Tu	-4.02264	0.00106079	A7B0J0_RUMGV	RUMGNA_01066	Periplasmic binding protein domain-containing protein	-3.96098	0.00145859	A7B2I0_RUMGV	tpiA	Triosephosphate isomerase	-3.34191	0.000949358
					A7B0J0_RUMGV	RUMGNA_01066	Periplasmic binding protein domain-containing protein	-4.07924	0.00104381	A7B526_RUMGV	rplO	50S ribosomal protein L15	-3.97137	0.0014245	A7B5H8_RUMGV	RUMGNA_02816	GGGtGRT protein	-3.51474	0.000939133
					A7AYJ8_RUMGV	RUMGNA_00363	Phosphocarrier, HPr family	-4.11944	5.27766e-05	A7AZR8_RUMGV	rpsI	30S ribosomal protein S9	-4.00221	0.00146321	A7B536_RUMGV	rpsQ	30S ribosomal protein S17	-3.5383	0.000888998
					A7B534_RUMGV	rplX	50S ribosomal protein L24	-4.19183	0.00084481	A7B531_RUMGV	rpsH	30S ribosomal protein S8	-4.01069	0.00147267	A7B530_RUMGV	rplF	50S ribosomal protein L6	-3.80057	0.000977783
					A7B528_RUMGV	rpsE	30S ribosomal protein S5	-4.32793	0.00109181	A7AYJ8_RUMGV	RUMGNA_00363	Phosphocarrier, HPr family	-4.08923	0.000382297	A7B546_RUMGV	rpsJ	30S ribosomal protein S10	-3.87363	0.000901843
					A7B374_RUMGV	pflB	Formate acetyltransferase	-5.051	0.00123093	A7B217_RUMGV	tuf	Elongation factor Tu	-4.12242	0.00145868	A7B514_RUMGV	RUMGNA_02651	Aldehyde-alcohol dehydrogenase	-3.9593	0.000955728
					A7B2H8_RUMGV	gap	Glyceraldehyde-3-phosphate dehydrogenase	-5.30749	0.000811306	A7B534_RUMGV	rplX	50S ribosomal protein L24	-4.23981	0.00136035	A7B526_RUMGV	rplO	50S ribosomal protein L15	-3.97744	0.00090456
										A7B528_RUMGV	rpsE	30S ribosomal protein S5	-4.32843	0.00146829	A7AZR8_RUMGV	rpsI	30S ribosomal protein S9	-4.0227	0.0009897
										A7B374_RUMGV	pflB	Formate acetyltransferase	-5.12116	0.00147974	A7AYJ9_RUMGV	cysK	Cysteine synthase	-4.03902	0.0009295
										A7B2H8_RUMGV	gap	Glyceraldehyde-3-phosphate dehydrogenase	-5.50511	0.00132744	A7B531_RUMGV	rpsH	30S ribosomal protein S8	-4.07887	0.00100896
															A7B0J0_RUMGV	RUMGNA_01066	Periplasmic binding protein domain-containing protein	-4.17256	0.000940586
															A7AYJ8_RUMGV	RUMGNA_00363	Phosphocarrier, HPr family	-4.22781	7.88656e-05
															A7B217_RUMGV	tuf	Elongation factor Tu	-4.24269	0.000965899
															A7B534_RUMGV	rplX	50S ribosomal protein L24	-4.2533	0.000782149
															A7B528_RUMGV	rpsE	30S ribosomal protein S5	-4.43053	0.000994404
															A7B374_RUMGV	pflB	Formate acetyltransferase	-5.19812	0.00102919
															A7B2H8_RUMGV	gap	Glyceraldehyde-3-phosphate dehydrogenase	-5.75591	0.000666386
