# Supplementary material for: Core microbiome-associated proteins associated with ulcerative colitis interact with cytokines for synergistic or antagonistic effects on gut bacteria
Source: ISME J. 2024 Jul 29;18(1):wrae146. doi: 10.1093/ismejo/wrae146 (PMC11360980; doi:10.1093/ismejo/wrae146)
Supplement: Additional_file_13_wrae146 [file additional_file_13_wrae146.xlsx]

## Sheet: B. vulgatus
Table S12. GO enrichment of discriminant microbial secretory proteins (q < 0.05, 1.5-fold change cutoff) after being treated by inflammatory proteins in in vitro cultures of Bacteroides vulgatus, Bifidobacterium adolescentis, Enterocloster bolteae, and Ruminococcus gnavus.
Biologocal processes of upregulated proteins							Molecular functions of upregulated proteins							Biologocal processes anaysis of downregulated proteins							Molecular functions of downregulated proteins
BP number	BP name	S100A8	S100A8+S100A9	S100A8+S100A9+IL-1β	S100A8+S100A9+TNF-α	S100A9	MF number	MF name	S100A8	S100A8+S100A9	S100A8+S100A9+IL-1β	S100A8+S100A9+TNF-α	S100A9	BP number	BP name	S100A8	S100A8+S100A9	S100A8+S100A9+IL-1β	S100A8+S100A9+TNF-α	S100A9	MF number	MF name	S100A8	S100A8+S100A9	S100A8+S100A9+IL-1β	S100A8+S100A9+TNF-α	S100A9
GO:0006412	translation	14	1	2	2	3	GO:0003735	structural constituent of ribosome	14	1	2	2	3	GO:0006096	glycolytic process	5	5	5	5	1	GO:0005524	ATP binding	3	10	9	9	0
GO:0006508	proteolysis	7	1	1	3	0	GO:0005524	ATP binding	12	1	1	2	2	GO:0006094	gluconeogenesis	3	3	3	3	0	GO:0046872	metal ion binding	2	4	4	5	3
GO:0005975	carbohydrate metabolic process	5	1	0	1	0	GO:0019843	rRNA binding	11	0	1	1	2	GO:0005975	carbohydrate metabolic process	0	4	3	2	0	GO:0051287	NAD binding	1	4	4	3	1
GO:0042026	protein refolding	1	1	1	1	1	GO:0046872	metal ion binding	9	0	0	1	3	GO:0016310	phosphorylation	2	3	2	2	0	GO:0030170	pyridoxal phosphate binding	2	3	3	3	0
GO:0006402	mRNA catabolic process	1	1	1	1	1	GO:0016491	oxidoreductase activity	6	0	0	2	1	GO:0006633	fatty acid biosynthetic process	1	2	2	2	1	GO:0005525	GTP binding	1	3	3	3	0
GO:0015031	protein transport	2	0	1	1	1	GO:0003677	DNA binding	7	0	0	0	1	GO:0009058	biosynthetic process	1	2	2	2	0	GO:0016616	oxidoreductase activity, acting on the CH-OH group of donors, NAD or NADP as acceptor	2	3	3	2	0
GO:0009089	lysine biosynthetic process via diaminopimelate	2	1	1	1	0	GO:0051082	unfolded protein binding	4	1	1	1	1	GO:0006412	translation	0	2	1	2	0	GO:0003746	translation elongation factor activity	0	3	3	3	0
GO:0006396	RNA processing	1	1	1	1	1	GO:0000166	nucleotide binding	4	1	1	1	1	GO:0030388	fructose 1,6-bisphosphate metabolic process	1	1	1	1	1	GO:0000287	magnesium ion binding	1	3	2	2	0
GO:0008152	metabolic process	3	0	0	1	0	GO:0000287	magnesium ion binding	3	1	1	1	1	GO:0019251	anaerobic cobalamin biosynthetic process	1	1	1	1	1	GO:0008270	zinc ion binding	1	2	2	2	1
GO:0016310	phosphorylation	3	0	0	1	0	GO:0016853	isomerase activity	2	1	1	1	1	GO:0006189	de novo' IMP biosynthetic process	1	1	1	1	0	GO:0005506	iron ion binding	0	2	2	1	1
GO:0019877	diaminopimelate biosynthetic process	1	1	1	1	0	GO:0003723	RNA binding	2	1	1	1	1	GO:0006508	proteolysis	1	1	1	1	0	GO:0016491	oxidoreductase activity	0	2	2	1	1
GO:0006633	fatty acid biosynthetic process	3	0	0	0	0	GO:0016874	ligase activity	2	0	2	2	0	GO:0006108	malate metabolic process	1	1	1	1	0	GO:0003924	GTPase activity	0	2	2	2	0
GO:0055085	transmembrane transport	2	0	0	0	0	GO:0140662	ATP-dependent protein folding chaperone	2	1	1	1	1	GO:0006457	protein folding	1	1	1	1	0	GO:0003735	structural constituent of ribosome	0	2	1	2	0
GO:0006520	amino acid metabolic process	1	0	0	0	1	GO:0008236	serine-type peptidase activity	4	0	0	1	0	GO:0019509	L-methionine salvage from methylthioadenosine	1	1	1	1	0	GO:0016301	kinase activity	1	2	1	1	0
GO:0006807	nitrogen compound metabolic process	2	0	0	0	0	GO:0051539	4 iron, 4 sulfur cluster binding	3	0	0	0	2	GO:1901135	carbohydrate derivative metabolic process	1	1	1	1	0	GO:0003755	peptidyl-prolyl cis-trans isomerase activity	2	1	1	1	0
GO:0006457	protein folding	2	0	0	0	0	GO:0004654	polyribonucleotide nucleotidyltransferase activity	1	1	1	1	1	GO:0006007	glucose catabolic process	1	1	1	1	0	GO:0016829	lyase activity	0	1	2	2	0
GO:0006351	DNA-templated transcription	2	0	0	0	0	GO:0004252	serine-type endopeptidase activity	1	1	1	1	0	GO:0044208	de novo' AMP biosynthetic process	1	1	1	1	0	GO:0003824	catalytic activity	0	2	2	1	0
GO:0044209	AMP salvage	1	0	0	1	0	GO:0009055	electron transfer activity	2	0	0	0	2	GO:0006415	translational termination	0	1	1	1	1	GO:0004332	fructose-bisphosphate aldolase activity	1	1	1	1	1
GO:0006099	tricarboxylic acid cycle	2	0	0	0	0	GO:0016209	antioxidant activity	2	0	0	2	0	GO:0006012	galactose metabolic process	1	1	1	1	0	GO:0016852	sirohydrochlorin cobaltochelatase activity	1	1	1	1	1
GO:0006355	regulation of DNA-templated transcription	2	0	0	0	0	GO:0005506	iron ion binding	3	0	0	0	1	GO:0006564	L-serine biosynthetic process	1	1	1	1	0	GO:0009055	electron transfer activity	1	1	1	1	0
GO:0006814	sodium ion transport	1	0	0	0	1	GO:0047850	diaminopimelate dehydrogenase activity	1	1	1	1	0	GO:0009164	nucleoside catabolic process	1	1	1	1	0	GO:0004316	3-oxoacyl-acyl-carrier-protein reductase (NADPH) activity	0	1	1	1	1
GO:0006434	seryl-tRNA aminoacylation	1	0	0	0	1	GO:0004177	aminopeptidase activity	1	1	1	1	0	GO:0019518	L-threonine catabolic process to glycine	1	1	1	1	0	GO:0004315	3-oxoacyl-acyl-carrier-protein synthase activity	1	1	1	1	0
GO:0022900	electron transport chain	1	0	0	0	1	GO:0015485	cholesterol binding	1	1	1	1	0	GO:0008615	pyridoxine biosynthetic process	1	1	1	1	0	GO:0016615	malate dehydrogenase activity	1	1	1	1	0
GO:0006004	fucose metabolic process	1	0	0	1	0	GO:0000049	tRNA binding	4	0	0	0	0	GO:0000160	phosphorelay signal transduction system	0	1	1	1	0	GO:0042834	peptidoglycan binding	1	1	1	1	0
GO:0000160	phosphorelay signal transduction system	1	0	0	0	0	GO:0004557	alpha-galactosidase activity	2	0	0	1	0	GO:0019752	carboxylic acid metabolic process	0	1	1	1	0	GO:0004807	triose-phosphate isomerase activity	1	1	1	1	0
GO:0009245	lipid A biosynthetic process	1	0	0	0	0	GO:0016787	hydrolase activity	3	0	0	0	0	GO:0006535	cysteine biosynthetic process from serine	0	1	1	1	0	GO:0016757	glycosyltransferase activity	0	1	1	1	1
GO:0006177	GMP biosynthetic process	1	0	0	0	0	GO:0004560	alpha-L-fucosidase activity	2	0	0	1	0	GO:0006436	tryptophanyl-tRNA aminoacylation	0	1	1	1	0	GO:0008782	adenosylhomocysteine nucleosidase activity	1	1	1	1	0
GO:0006417	regulation of translation	1	0	0	0	0	GO:0030527	structural constituent of chromatin	2	0	0	0	1	GO:0006417	regulation of translation	0	1	1	1	0	GO:0008890	glycine C-acetyltransferase activity	1	1	1	1	0
GO:0006979	response to oxidative stress	1	0	0	0	0	GO:0004563	beta-N-acetylhexosaminidase activity	1	0	0	1	0	GO:0044238	primary metabolic process	0	1	1	1	0	GO:0000036	acyl carrier activity	0	1	1	1	1
GO:0006353	DNA-templated transcription termination	1	0	0	0	0	GO:0004353	glutamate dehydrogenase NAD(P)+ activity	1	0	0	0	1	GO:0009372	quorum sensing	0	1	1	1	0	GO:0097367	carbohydrate derivative binding	1	1	1	1	0
GO:0032784	regulation of DNA-templated transcription elongation	1	0	0	0	0	GO:0003746	translation elongation factor activity	2	0	0	0	0	GO:0019464	glycine decarboxylation via glycine cleavage system	0	1	1	1	0	GO:0015035	protein-disulfide reductase activity	0	1	1	1	1
GO:0006415	translational termination	1	0	0	0	0	GO:0016903	oxidoreductase activity, acting on the aldehyde or oxo group of donors	1	0	0	0	1	GO:0009116	nucleoside metabolic process	0	1	1	1	0	GO:0046537	2,3-bisphosphoglycerate-independent phosphoglycerate mutase activity	1	1	1	1	0
GO:0006096	glycolytic process	1	0	0	0	0	GO:0004222	metalloendopeptidase activity	1	0	0	1	0	GO:0006091	generation of precursor metabolites and energy	0	1	1	1	0	GO:0004019	adenylosuccinate synthase activity	1	1	1	1	0
GO:0006006	glucose metabolic process	1	0	0	0	0	GO:0051537	2 iron, 2 sulfur cluster binding	1	0	0	0	1	GO:0006099	tricarboxylic acid cycle	0	1	1	1	0	GO:0030145	manganese ion binding	1	1	1	1	0
GO:0009228	thiamine biosynthetic process	1	0	0	0	0	GO:0015035	protein-disulfide reductase activity	2	0	0	0	0	GO:0006355	regulation of DNA-templated transcription	0	1	1	1	0	GO:0016874	ligase activity	1	1	1	1	0
GO:0009229	thiamine diphosphate biosynthetic process	1	0	0	0	0	GO:0004017	adenylate kinase activity	1	0	0	1	0	GO:0006006	glucose metabolic process	0	1	1	1	0	GO:0010181	FMN binding	1	1	1	1	0
GO:0006435	threonyl-tRNA aminoacylation	1	0	0	0	0	GO:0008270	zinc ion binding	2	0	0	0	0	GO:0006422	aspartyl-tRNA aminoacylation	0	1	1	1	0	GO:0004648	O-phospho-L-serine:2-oxoglutarate aminotransferase activity	1	1	1	1	0
GO:0031564	transcription antitermination	1	0	0	0	0	GO:0010181	FMN binding	1	0	0	0	1	GO:0009228	thiamine biosynthetic process	0	1	1	1	0	GO:0003978	UDP-glucose 4-epimerase activity	1	1	1	1	0
GO:2001295	malonyl-CoA biosynthetic process	1	0	0	0	0	GO:0016655	oxidoreductase activity, acting on NAD(P)H, quinone or similar compound as acceptor	1	0	0	0	1	GO:0009229	thiamine diphosphate biosynthetic process	0	1	1	1	0	GO:0008379	thioredoxin peroxidase activity	0	1	1	1	1
GO:0006044	N-acetylglucosamine metabolic process	1	0	0	0	0	GO:0102148	N-acetyl-beta-D-galactosaminidase activity	1	0	0	1	0	GO:0006541	glutamine metabolic process	0	1	1	1	0	GO:0004314	acyl-carrier-protein S-malonyltransferase activity	1	1	1	1	0
GO:0009088	threonine biosynthetic process	1	0	0	0	0	GO:0016887	ATP hydrolysis activity	2	0	0	0	0	GO:0006425	glutaminyl-tRNA aminoacylation	0	1	1	1	0	GO:0008930	methylthioadenosine nucleosidase activity	1	1	1	1	0
GO:0019262	N-acetylneuraminate catabolic process	1	0	0	0	0	GO:0004088	carbamoyl-phosphate synthase (glutamine-hydrolyzing) activity	2	0	0	0	0	GO:0006437	tyrosyl-tRNA aminoacylation	0	1	0	1	0	GO:0031177	phosphopantetheine binding	0	1	1	1	1
							GO:0003899	DNA-directed 5'-3' RNA polymerase activity	2	0	0	0	0	GO:0009117	nucleotide metabolic process	0	0	1	0	0	GO:0004618	phosphoglycerate kinase activity	1	1	1	1	0
							GO:0030976	thiamine pyrophosphate binding	1	0	0	0	1								GO:0004639	phosphoribosylaminoimidazolesuccinocarboxamide synthase activity	1	1	1	1	0
							GO:0004828	serine-tRNA ligase activity	1	0	0	0	1								GO:0004784	superoxide dismutase activity	0	1	1	1	1
							GO:0019171	(3R)-hydroxyacyl-acyl-carrier-protein dehydratase activity	1	0	0	0	0								GO:0004347	glucose-6-phosphate isomerase activity	1	1	1	1	0
							GO:0004553	hydrolase activity, hydrolyzing O-glycosyl compounds	0	1	0	0	0								GO:0004612	phosphoenolpyruvate carboxykinase (ATP) activity	1	1	1	1	0
							GO:0016301	kinase activity	1	0	0	0	0								GO:0003677	DNA binding	0	1	1	1	0
							GO:0003755	peptidyl-prolyl cis-trans isomerase activity	1	0	0	0	0								GO:0008236	serine-type peptidase activity	1	0	1	1	0
							GO:0003938	IMP dehydrogenase activity	1	0	0	0	0								GO:0030060	L-malate dehydrogenase activity	0	1	1	1	0
							GO:0016715	oxidoreductase activity, acting on paired donors, with incorporation or reduction of molecular oxygen, reduced ascorbate as one donor, and incorporation of one atom of oxygen	1	0	0	0	0								GO:0004124	cysteine synthase activity	0	1	1	1	0
							GO:0016757	glycosyltransferase activity	1	0	0	0	0								GO:0016407	acetyltransferase activity	0	1	1	1	0
							GO:0030246	carbohydrate binding	1	0	0	0	0								GO:0051539	4 iron, 4 sulfur cluster binding	0	1	1	1	0
							GO:0016829	lyase activity	1	0	0	0	0								GO:0016884	carbon-nitrogen ligase activity, with glutamine as amido-N-donor	0	1	1	0	1
							GO:0003729	mRNA binding	1	0	0	0	0								GO:0004476	mannose-6-phosphate isomerase activity	0	1	1	1	0
							GO:0070180	large ribosomal subunit rRNA binding	1	0	0	0	0								GO:0003676	nucleic acid binding	0	1	1	1	0
							GO:0016798	hydrolase activity, acting on glycosyl bonds	1	0	0	0	0								GO:0050661	NADP binding	0	1	1	1	0
							GO:0003989	acetyl-CoA carboxylase activity	1	0	0	0	0								GO:0004815	aspartate-tRNA ligase activity	0	1	1	1	0
							GO:0051287	NAD binding	1	0	0	0	0								GO:1990107	thiazole synthase activity	0	1	1	1	0
							GO:0036440	citrate synthase activity	1	0	0	0	0								GO:0016868	intramolecular transferase activity, phosphotransferases	0	1	1	1	0
							GO:0004318	enoyl-acyl-carrier-protein reductase (NADH) activity	1	0	0	0	0								GO:0008483	transaminase activity	0	1	1	1	0
							GO:0050661	NADP binding	1	0	0	0	0								GO:0016887	ATP hydrolysis activity	0	1	1	1	0
							GO:0004602	glutathione peroxidase activity	1	0	0	0	0								GO:0004830	tryptophan-tRNA ligase activity	0	1	1	1	0
							GO:0004072	aspartate kinase activity	1	0	0	0	0								GO:0043768	S-ribosylhomocysteine lyase activity	0	1	1	1	0
							GO:0004342	glucosamine-6-phosphate deaminase activity	1	0	0	0	0								GO:0004333	fumarate hydratase activity	0	1	1	1	0
							GO:0033922	peptidoglycan beta-N-acetylmuramidase activity	1	0	0	0	0								GO:0003921	GMP synthase activity	0	1	1	1	0
							GO:0008659	(3R)-hydroxymyristoyl-acyl-carrier-protein dehydratase activity	1	0	0	0	0								GO:0004819	glutamine-tRNA ligase activity	0	1	1	1	0
							GO:0050660	flavin adenine dinucleotide binding	1	0	0	0	0								GO:0016620	oxidoreductase activity, acting on the aldehyde or oxo group of donors, NAD or NADP as acceptor	0	1	1	1	0
							GO:0044183	protein folding chaperone	1	0	0	0	0								GO:0003723	RNA binding	0	1	0	1	0
							GO:0070063	RNA polymerase binding	1	0	0	0	0								GO:0051082	unfolded protein binding	0	1	1	0	0
							GO:0016740	transferase activity	1	0	0	0	0								GO:0016861	intramolecular oxidoreductase activity, interconverting aldoses and ketoses	0	1	1	0	0
							GO:0004634	phosphopyruvate hydratase activity	1	0	0	0	0								GO:0140662	ATP-dependent protein folding chaperone	0	1	1	0	0
							GO:0046933	proton-transporting ATP synthase activity, rotational mechanism	1	0	0	0	0								GO:0004831	tyrosine-tRNA ligase activity	0	1	0	1	0
							GO:0016830	carbon-carbon lyase activity	1	0	0	0	0								GO:0019843	rRNA binding	0	0	0	1	0
							GO:0046983	protein dimerization activity	1	0	0	0	0								GO:0008233	peptidase activity	0	1	0	0	0
							GO:0032549	ribonucleoside binding	1	0	0	0	0								GO:0015485	cholesterol binding	0	0	0	0	1
							GO:0004075	biotin carboxylase activity	1	0	0	0	0								GO:0036218	dTTP diphosphatase activity	0	0	1	0	0
							GO:0046961	proton-transporting ATPase activity, rotational mechanism	1	0	0	0	0								GO:0008966	phosphoglucosamine mutase activity	0	1	0	0	0
							GO:0016620	oxidoreductase activity, acting on the aldehyde or oxo group of donors, NAD or NADP as acceptor	1	0	0	0	0								GO:0000049	tRNA binding	0	1	0	0	0
							GO:0004829	threonine-tRNA ligase activity	1	0	0	0	0								GO:0036221	UTP diphosphatase activity	0	0	1	0	0
							GO:0008759	UDP-3-O-3-hydroxymyristoyl N-acetylglucosamine deacetylase activity	1	0	0	0	0
							GO:0030955	potassium ion binding	1	0	0	0	0
							GO:0103117	UDP-3-O-acyl-N-acetylglucosamine deacetylase activity	1	0	0	0	0
							GO:0004743	pyruvate kinase activity	1	0	0	0	0

## Sheet: B. adolescentis
Biologocal processes of upregulated proteins						Molecular functions of upregulated proteins						Biologocal processes anaysis of downregulated proteins							Molecular functions of downregulated proteins
BP number	BP name	S100A8	S100A8+S100A9	S100A8+S100A9+IL-1β	S100A8+S100A9+TNF-α	MF number	MF name	S100A8	S100A8+S100A9	S100A8+S100A9+IL-1β	S100A8+S100A9+TNF-α	BP number	BP name	S100A8	S100A8+S100A9	S100A8+S100A9+IL-1β	S100A8+S100A9+TNF-α	S100A9	MF number	MF name	S100A8	S100A8+S100A9	S100A8+S100A9+IL-1β	S100A8+S100A9+TNF-α	S100A9
GO:0015976	carbon utilization	1	1	1	1	GO:0046872	metal ion binding	1	1	1	1	GO:0006412	translation	8	36	25	39	1	GO:0005524	ATP binding	61	62	50	65	2
GO:0006066	alcohol metabolic process	1	1	1	1	GO:0008774	acetaldehyde dehydrogenase (acetylating) activity	1	1	1	1	GO:0005975	carbohydrate metabolic process	11	12	8	12	0	GO:0003735	structural constituent of ribosome	5	32	22	36	1
GO:0006139	nucleobase-containing compound metabolic process	1	1	0	1	GO:0004022	alcohol dehydrogenase (NAD+) activity	1	1	1	1	GO:0016310	phosphorylation	10	11	9	11	1	GO:0000287	magnesium ion binding	22	26	20	25	1
						GO:0008408	3'-5' exonuclease activity	1	1	0	1	GO:0006189	de novo' IMP biosynthetic process	6	6	5	6	0	GO:0046872	metal ion binding	21	21	17	23	0
						GO:0003676	nucleic acid binding	1	1	0	1	GO:0006508	proteolysis	7	5	4	6	0	GO:0019843	rRNA binding	5	24	17	27	0
						GO:0000166	nucleotide binding	1	1	0	1	GO:0006096	glycolytic process	5	5	5	5	1	GO:0000049	tRNA binding	9	14	11	14	0
												GO:0006541	glutamine metabolic process	6	6	2	6	0	GO:0003677	DNA binding	10	9	7	11	1
												GO:0044205	de novo' UMP biosynthetic process	5	5	3	5	0	GO:0030170	pyridoxal phosphate binding	10	11	7	10	0
												GO:0044205	'de novo' UMP biosynthetic process	5	5	3	5	0	GO:0008270	zinc ion binding	9	10	7	10	0
												GO:0071555	cell wall organization	4	3	2	4	0	GO:0050661	NADP binding	7	7	6	6	0
												GO:0006351	DNA-templated transcription	3	3	3	4	0	GO:0016887	ATP hydrolysis activity	6	6	4	8	0
												GO:0006526	arginine biosynthetic process	4	4	2	3	0	GO:0005525	GTP binding	5	7	5	7	0
												GO:0009252	peptidoglycan biosynthetic process	4	3	2	4	0	GO:0016787	hydrolase activity	3	8	3	7	0
												GO:0008360	regulation of cell shape	4	3	2	4	0	GO:0003723	RNA binding	5	6	4	5	0
												GO:0006520	amino acid metabolic process	3	3	3	3	0	GO:0016301	kinase activity	6	5	4	4	0
												GO:0009097	isoleucine biosynthetic process	4	4	2	2	0	GO:0051287	NAD binding	4	4	4	4	0
												GO:0019346	transsulfuration	3	3	3	3	0	GO:0003924	GTPase activity	4	4	4	4	0
												GO:0006099	tricarboxylic acid cycle	2	4	2	4	0	GO:0002161	aminoacyl-tRNA editing activity	4	4	3	4	0
												GO:0006207	de novo' pyrimidine nucleobase biosynthetic process	3	3	2	4	0	GO:0003746	translation elongation factor activity	3	4	3	4	0
												GO:0006006	glucose metabolic process	3	3	3	3	0	GO:0003676	nucleic acid binding	3	3	3	3	0
												GO:0009086	methionine biosynthetic process	3	3	3	3	0	GO:0051539	4 iron, 4 sulfur cluster binding	4	3	2	3	0
												GO:0044249	cellular biosynthetic process	3	3	3	3	0	GO:0046933	proton-transporting ATP synthase activity, rotational mechanism	3	3	3	3	0
												GO:0006396	RNA processing	2	3	2	3	0	GO:0003899	DNA-directed 5'-3' RNA polymerase activity	3	3	3	3	0
												GO:0006098	pentose-phosphate shunt	3	2	2	3	0	GO:0016491	oxidoreductase activity	2	4	1	4	0
												GO:0009098	leucine biosynthetic process	3	2	2	2	0	GO:0004553	hydrolase activity, hydrolyzing O-glycosyl compounds	3	3	2	3	0
												GO:0007049	cell cycle	3	2	1	3	0	GO:0000166	nucleotide binding	2	3	2	3	0
												GO:0006012	galactose metabolic process	2	2	2	2	1	GO:0043022	ribosome binding	2	2	2	2	0
												GO:0051301	cell division	3	2	1	3	0	GO:0003871	5-methyltetrahydropteroyltriglutamate-homocysteine S-methyltransferase activity	2	2	2	2	0
												GO:0006355	regulation of DNA-templated transcription	2	2	2	2	0	GO:0008483	transaminase activity	2	3	1	2	0
												GO:0009058	biosynthetic process	2	3	1	2	0	GO:0016765	transferase activity, transferring alkyl or aryl (other than methyl) groups	2	2	2	2	0
												GO:0009089	lysine biosynthetic process via diaminopimelate	2	2	1	3	0	GO:0050567	glutaminyl-tRNA synthase (glutamine-hydrolyzing) activity	2	2	2	2	0
												GO:0006094	gluconeogenesis	2	2	2	2	0	GO:0046983	protein dimerization activity	2	2	2	2	0
												GO:1901605	alpha-amino acid metabolic process	2	2	2	2	0	GO:0004826	phenylalanine-tRNA ligase activity	2	2	2	2	0
												GO:0005978	glycogen biosynthetic process	2	2	2	2	0	GO:0046961	proton-transporting ATPase activity, rotational mechanism	2	2	2	2	0
												GO:0044210	de novo' CTP biosynthetic process	2	2	2	2	0	GO:0004749	ribose phosphate diphosphokinase activity	2	2	2	2	0
												GO:0016226	iron-sulfur cluster assembly	2	2	2	2	0	GO:0097367	carbohydrate derivative binding	2	2	1	2	0
												GO:0006015	5-phosphoribose 1-diphosphate biosynthetic process	2	2	2	2	0	GO:0003938	IMP dehydrogenase activity	2	2	1	2	0
												GO:0006432	phenylalanyl-tRNA aminoacylation	2	2	2	2	0	GO:0003755	peptidyl-prolyl cis-trans isomerase activity	0	4	0	3	0
												GO:0000027	ribosomal large subunit assembly	2	2	2	2	0	GO:0051082	unfolded protein binding	1	2	2	2	0
												GO:0009099	valine biosynthetic process	3	3	1	1	0	GO:0004088	carbamoyl-phosphate synthase (glutamine-hydrolyzing) activity	2	2	1	2	0
												GO:0008654	phospholipid biosynthetic process	2	2	2	2	0	GO:0140662	ATP-dependent protein folding chaperone	1	2	2	2	0
												GO:0009165	nucleotide biosynthetic process	2	2	2	2	0	GO:0004252	serine-type endopeptidase activity	2	1	1	2	0
												GO:0009156	ribonucleoside monophosphate biosynthetic process	2	2	2	2	0	GO:0070180	large ribosomal subunit rRNA binding	0	2	2	2	0
												GO:0032259	methylation	1	2	2	2	0	GO:0016874	ligase activity	2	1	1	2	0
												GO:0000160	phosphorelay signal transduction system	2	2	1	2	0	GO:0008173	RNA methyltransferase activity	1	2	1	2	0
												GO:0044209	AMP salvage	1	2	1	2	1	GO:0016853	isomerase activity	0	3	1	2	0
												GO:0009113	purine nucleobase biosynthetic process	2	2	1	2	0	GO:0034335	DNA negative supercoiling activity	2	2	0	2	0
												GO:0006265	DNA topological change	2	2	0	2	0	GO:0003700	DNA-binding transcription factor activity	1	1	1	2	0
												GO:0008652	amino acid biosynthetic process	2	2	1	1	0	GO:0004176	ATP-dependent peptidase activity	1	1	1	2	0
												GO:0006164	purine nucleotide biosynthetic process	2	2	0	2	0	GO:0050660	flavin adenine dinucleotide binding	1	3	0	1	0
												GO:0006261	DNA-templated DNA replication	2	2	0	2	0	GO:0004359	glutaminase activity	2	1	1	1	0
												GO:0019877	diaminopimelate biosynthetic process	1	1	1	2	0	GO:0004634	phosphopyruvate hydratase activity	1	1	1	1	1
												GO:0009088	threonine biosynthetic process	1	1	1	2	0	GO:0004335	galactokinase activity	1	1	1	1	1
												GO:0000105	histidine biosynthetic process	1	2	1	1	0	GO:0004353	glutamate dehydrogenase NAD(P)+ activity	1	1	1	1	0
												GO:0006166	purine ribonucleoside salvage	1	2	0	2	0	GO:0008964	phosphoenolpyruvate carboxylase activity	1	1	1	1	0
												GO:0042026	protein refolding	1	1	1	2	0	GO:0008184	glycogen phosphorylase activity	1	1	1	1	0
												GO:0006260	DNA replication	1	1	1	1	0	GO:0009018	sucrose phosphorylase activity	1	1	1	1	0
												GO:0015977	carbon fixation	1	1	1	1	0	GO:0004455	ketol-acid reductoisomerase activity	1	1	1	1	0
												GO:0006629	lipid metabolic process	1	1	1	1	0	GO:0070004	cysteine-type exopeptidase activity	1	1	1	1	0
												GO:0044206	UMP salvage	1	1	1	1	0	GO:0008081	phosphoric diester hydrolase activity	1	1	1	1	0
												GO:0006021	inositol biosynthetic process	1	1	1	1	0	GO:0003852	2-isopropylmalate synthase activity	1	1	1	1	0
												GO:0009401	phosphoenolpyruvate-dependent sugar phosphotransferase system	1	1	1	1	0	GO:0004512	inositol-3-phosphate synthase activity	1	1	1	1	0
												GO:0035999	tetrahydrofolate interconversion	1	1	1	1	0	GO:0008760	UDP-N-acetylglucosamine 1-carboxyvinyltransferase activity	1	1	1	1	0
												GO:0006424	glutamyl-tRNA aminoacylation	1	1	1	1	0	GO:0047952	glycerol-3-phosphate dehydrogenase NAD(P)+ activity	1	1	1	1	0
												GO:1901135	carbohydrate derivative metabolic process	1	1	1	1	0	GO:0004315	3-oxoacyl-acyl-carrier-protein synthase activity	1	1	1	1	0
												GO:0006353	DNA-templated transcription termination	1	1	1	1	0	GO:0008233	peptidase activity	2	1	0	1	0
												GO:0006417	regulation of translation	0	2	0	2	0	GO:0070005	cysteine-type aminopeptidase activity	1	1	1	1	0
												GO:0006633	fatty acid biosynthetic process	1	1	1	1	0	GO:0003729	mRNA binding	1	1	1	1	0
												GO:0006402	mRNA catabolic process	1	1	1	1	0	GO:0004017	adenylate kinase activity	0	1	1	1	1
												GO:0065002	intracellular protein transmembrane transport	1	1	1	1	0	GO:0046538	2,3-bisphosphoglycerate-dependent phosphoglycerate mutase activity	1	1	1	1	0
												GO:0016260	selenocysteine biosynthetic process	1	1	1	1	0	GO:0003978	UDP-glucose 4-epimerase activity	1	1	1	1	0
												GO:0006430	lysyl-tRNA aminoacylation	1	1	1	1	0	GO:0022857	transmembrane transporter activity	1	1	1	1	0
												GO:0030643	intracellular phosphate ion homeostasis	1	1	1	1	0	GO:0034028	5-(carboxyamino)imidazole ribonucleotide synthase activity	1	1	1	1	0
												GO:0045900	negative regulation of translational elongation	1	1	1	1	0	GO:0016829	lyase activity	1	1	1	1	0
												GO:0006177	GMP biosynthetic process	1	1	1	1	0	GO:0004815	aspartate-tRNA ligase activity	1	1	1	1	0
												GO:0006427	histidyl-tRNA aminoacylation	1	1	1	1	0	GO:0004345	glucose-6-phosphate dehydrogenase activity	1	1	1	1	0
												GO:0006422	aspartyl-tRNA aminoacylation	1	1	1	1	0	GO:0003844	1,4-alpha-glucan branching enzyme activity	1	1	1	1	0
												GO:0019521	D-gluconate metabolic process	1	1	1	1	0	GO:0016832	aldehyde-lyase activity	1	1	1	1	0
												GO:0006085	acetyl-CoA biosynthetic process	1	1	1	1	0	GO:0016407	acetyltransferase activity	1	1	1	1	0
												GO:0006534	cysteine metabolic process	1	1	1	1	0	GO:0008776	acetate kinase activity	1	1	1	1	0
												GO:0006102	isocitrate metabolic process	1	1	1	1	0	GO:0031071	cysteine desulfurase activity	1	1	1	1	0
												GO:0006435	threonyl-tRNA aminoacylation	1	1	1	1	0	GO:0051536	iron-sulfur cluster binding	1	1	1	1	0
												GO:0006429	leucyl-tRNA aminoacylation	1	1	1	1	0	GO:0016597	amino acid binding	1	1	1	1	0
												GO:0006437	tyrosyl-tRNA aminoacylation	1	1	1	1	0	GO:0004450	isocitrate dehydrogenase (NADP+) activity	1	1	1	1	0
												GO:0006542	glutamine biosynthetic process	1	1	1	1	0	GO:0003937	IMP cyclohydrolase activity	1	1	1	1	0
												GO:0006352	DNA-templated transcription initiation	1	1	1	1	0	GO:0004055	argininosuccinate synthase activity	1	1	1	1	0
												GO:0000917	division septum assembly	1	1	1	1	0	GO:0008861	formate C-acetyltransferase activity	1	1	1	1	0
												GO:0006426	glycyl-tRNA aminoacylation	1	1	1	1	0	GO:0004365	glyceraldehyde-3-phosphate dehydrogenase (NAD+) (phosphorylating) activity	1	1	1	1	0
												GO:0006428	isoleucyl-tRNA aminoacylation	1	1	1	1	0	GO:0030145	manganese ion binding	1	1	1	1	0
												GO:0045226	extracellular polysaccharide biosynthetic process	1	1	1	1	0	GO:0004459	L-lactate dehydrogenase activity	1	1	1	1	0
												GO:0006420	arginyl-tRNA aminoacylation	1	1	1	1	0	GO:0004356	glutamine synthetase activity	1	1	1	1	0
												GO:0042777	proton motive force-driven plasma membrane ATP synthesis	1	1	1	1	0	GO:0004177	aminopeptidase activity	1	1	1	1	0
												GO:0006438	valyl-tRNA aminoacylation	1	1	1	1	0	GO:0008840	4-hydroxy-tetrahydrodipicolinate synthase activity	1	1	1	1	0
												GO:0009225	nucleotide-sugar metabolic process	1	1	1	1	0	GO:0004412	homoserine dehydrogenase activity	1	1	1	1	0
												GO:0019305	dTDP-rhamnose biosynthetic process	1	1	1	1	0	GO:0004814	arginine-tRNA ligase activity	1	1	1	1	0
												GO:0016052	carbohydrate catabolic process	1	1	1	1	0	GO:0050566	asparaginyl-tRNA synthase (glutamine-hydrolyzing) activity	1	1	1	1	0
												GO:0006431	methionyl-tRNA aminoacylation	1	1	1	1	0	GO:0008460	dTDP-glucose 4,6-dehydratase activity	1	1	1	1	0
												GO:0009236	cobalamin biosynthetic process	1	1	1	1	0	GO:0008830	dTDP-4-dehydrorhamnose 3,5-epimerase activity	1	1	1	1	0
												GO:0006223	uracil salvage	1	1	1	1	0	GO:0008879	glucose-1-phosphate thymidylyltransferase activity	1	1	1	1	0
												GO:0006799	polyphosphate biosynthetic process	1	1	1	1	0	GO:0004557	alpha-galactosidase activity	1	1	1	1	0
												GO:0046167	glycerol-3-phosphate biosynthetic process	1	1	1	1	0	GO:0004794	L-threonine ammonia-lyase activity	1	1	1	1	0
												GO:0006605	protein targeting	1	1	1	1	0	GO:0102250	linear malto-oligosaccharide phosphorylase activity	1	1	1	1	0
												GO:0031564	transcription antitermination	1	1	1	1	0	GO:0016805	dipeptidase activity	1	1	1	1	0
												GO:0006434	seryl-tRNA aminoacylation	1	1	1	1	0	GO:0003985	acetyl-CoA C-acetyltransferase activity	1	1	1	1	0
												GO:0045936	negative regulation of phosphate metabolic process	1	1	1	1	0	GO:0004329	formate-tetrahydrofolate ligase activity	1	1	1	1	0
												GO:0016054	organic acid catabolic process	1	1	1	1	0	GO:0004818	glutamate-tRNA ligase activity	1	1	1	1	0
												GO:0006082	organic acid metabolic process	1	1	1	1	0	GO:0008716	D-alanine-D-alanine ligase activity	1	1	1	1	0
												GO:0017038	protein import	1	1	1	1	0	GO:0004347	glucose-6-phosphate isomerase activity	1	1	1	1	0
												GO:0043093	FtsZ-dependent cytokinesis	1	1	1	1	0	GO:0004075	biotin carboxylase activity	1	1	1	1	0
												GO:0006567	threonine catabolic process	1	1	1	1	0	GO:0004318	enoyl-acyl-carrier-protein reductase (NADH) activity	1	1	1	1	0
												GO:0046168	glycerol-3-phosphate catabolic process	1	1	1	1	0	GO:0004654	polyribonucleotide nucleotidyltransferase activity	1	1	1	1	0
												GO:0006817	phosphate ion transport	1	1	1	1	0	GO:0004614	phosphoglucomutase activity	1	1	1	1	0
												GO:0051258	protein polymerization	1	1	1	1	0	GO:0004828	serine-tRNA ligase activity	1	1	1	1	0
												GO:0006650	glycerophospholipid metabolic process	1	1	1	1	0	GO:0004824	lysine-tRNA ligase activity	1	1	1	1	0
												GO:0019277	UDP-N-acetylgalactosamine biosynthetic process	1	1	1	1	0	GO:0070006	metalloaminopeptidase activity	1	1	1	1	0
												GO:0006436	tryptophanyl-tRNA aminoacylation	1	1	0	1	0	GO:0004641	phosphoribosylformylglycinamidine cyclo-ligase activity	1	1	1	1	0
												GO:0006423	cysteinyl-tRNA aminoacylation	1	1	0	1	0	GO:0004639	phosphoribosylaminoimidazolesuccinocarboxamide synthase activity	1	1	1	1	0
												GO:0019288	isopentenyl diphosphate biosynthetic process, methylerythritol 4-phosphate pathway	1	1	0	1	0	GO:0004821	histidine-tRNA ligase activity	1	1	1	1	0
												GO:0006231	dTMP biosynthetic process	0	1	1	1	0	GO:0050560	aspartate-tRNA(Asn) ligase activity	1	1	1	1	0
												GO:0006433	prolyl-tRNA aminoacylation	1	1	0	1	0	GO:0004616	phosphogluconate dehydrogenase (decarboxylating) activity	1	1	1	1	0
												GO:1901137	carbohydrate derivative biosynthetic process	1	1	0	1	0	GO:0102752	1,4-alpha-glucan branching enzyme activity (using a glucosylated glycogenin as primer for glycogen synthesis)	1	1	1	1	0
												GO:0006188	IMP biosynthetic process	1	1	0	1	0	GO:0003921	GMP synthase activity	1	1	1	1	0
												GO:0006419	alanyl-tRNA aminoacylation	1	1	0	1	0	GO:0003883	CTP synthase activity	1	1	1	1	0
												GO:0009250	glucan biosynthetic process	1	1	0	1	0	GO:0008878	glucose-1-phosphate adenylyltransferase activity	1	1	1	1	0
												GO:0006221	pyrimidine nucleotide biosynthetic process	0	1	1	1	0	GO:0004070	aspartate carbamoyltransferase activity	1	1	1	1	0
												GO:0006168	adenine salvage	1	1	0	1	0	GO:0004588	orotate phosphoribosyltransferase activity	1	1	1	1	0
												GO:0006457	protein folding	0	2	0	1	0	GO:0033862	UMP kinase activity	1	1	1	1	0
												GO:0050992	dimethylallyl diphosphate biosynthetic process	1	1	0	1	0	GO:0003879	ATP phosphoribosyltransferase activity	1	1	1	1	0
												GO:0033499	galactose catabolic process via UDP-galactose	1	1	0	1	0	GO:0004775	succinate-CoA ligase (ADP-forming) activity	0	2	0	2	0
												GO:0006235	dTTP biosynthetic process	0	1	1	1	0	GO:0004643	phosphoribosylaminoimidazolecarboxamide formyltransferase activity	1	1	1	1	0
												GO:0016114	terpenoid biosynthetic process	1	1	0	1	0	GO:0004802	transketolase activity	1	1	1	1	0
												GO:0044208	de novo' AMP biosynthetic process	0	1	0	1	0	GO:0004618	phosphoglycerate kinase activity	1	1	1	1	0
												GO:0009229	thiamine diphosphate biosynthetic process	0	1	0	1	0	GO:0043365	formate-C-acetyltransferase-activating enzyme activity	1	1	1	1	0
												GO:0055129	L-proline biosynthetic process	1	1	0	0	0	GO:0016987	sigma factor activity	1	1	1	1	0
												GO:0006747	FAD biosynthetic process	0	1	0	1	0	GO:0004820	glycine-tRNA ligase activity	1	1	1	1	0
												GO:0009052	pentose-phosphate shunt, non-oxidative branch	0	1	0	1	0	GO:0008998	ribonucleoside-triphosphate reductase activity	1	1	1	1	0
												GO:0006637	acyl-CoA metabolic process	1	0	0	1	0	GO:0008966	phosphoglucosamine mutase activity	1	1	1	1	0
												GO:0022900	electron transport chain	0	1	0	1	0	GO:0008237	metallopeptidase activity	1	1	1	1	0
												GO:0019323	pentose catabolic process	1	0	0	1	0	GO:0008831	dTDP-4-dehydrorhamnose reductase activity	1	1	1	1	0
												GO:0000902	cell morphogenesis	0	1	0	1	0	GO:0004845	uracil phosphoribosyltransferase activity	1	1	1	1	0
												GO:0042450	arginine biosynthetic process via ornithine	1	0	0	1	0	GO:0008976	polyphosphate kinase activity	1	1	1	1	0
												GO:0044238	primary metabolic process	0	1	0	1	0	GO:0016620	oxidoreductase activity, acting on the aldehyde or oxo group of donors, NAD or NADP as acceptor	1	1	1	1	0
												GO:0006400	tRNA modification	1	1	0	0	0	GO:0008965	phosphoenolpyruvate-protein phosphotransferase activity	1	1	1	1	0
												GO:0016042	lipid catabolic process	0	1	0	1	0	GO:0004312	fatty acid synthase activity	1	1	1	1	0
												GO:0009307	DNA restriction-modification system	1	0	0	1	0	GO:0004637	phosphoribosylamine-glycine ligase activity	1	1	1	1	0
												GO:0015031	protein transport	0	1	0	1	0	GO:0043169	cation binding	1	1	1	1	0
												GO:0009073	aromatic amino acid family biosynthetic process	1	1	0	0	0	GO:0004829	threonine-tRNA ligase activity	1	1	1	1	0
												GO:0008202	steroid metabolic process	0	1	0	1	0	GO:0004776	succinate-CoA ligase (GDP-forming) activity	0	2	0	2	0
												GO:0046110	xanthine metabolic process	0	1	0	1	0	GO:0004823	leucine-tRNA ligase activity	1	1	1	1	0
												GO:0009408	response to heat	1	0	0	1	0	GO:0004831	tyrosine-tRNA ligase activity	1	1	1	1	0
												GO:0009423	chorismate biosynthetic process	1	1	0	0	0	GO:0008564	protein-exporting ATPase activity	1	1	1	1	0
												GO:0009231	riboflavin biosynthetic process	0	1	0	1	0	GO:0004822	isoleucine-tRNA ligase activity	1	1	1	1	0
												GO:0032265	XMP salvage	0	1	0	1	0	GO:0032549	ribonucleoside binding	1	1	1	1	0
												GO:0009245	lipid A biosynthetic process	0	1	0	1	0	GO:0004832	valine-tRNA ligase activity	1	1	1	1	0
												GO:0006048	UDP-N-acetylglucosamine biosynthetic process	0	1	0	1	0	GO:0004825	methionine-tRNA ligase activity	1	1	1	1	0
												GO:0006269	DNA replication, synthesis of RNA primer	1	0	0	0	0	GO:0102499	SHG alpha-glucan phosphorylase activity	1	1	1	1	0
												GO:0009435	NAD biosynthetic process	1	0	0	0	0	GO:0004638	phosphoribosylaminoimidazole carboxylase activity	1	1	1	1	0
												GO:0042254	ribosome biogenesis	0	0	0	1	0	GO:0030955	potassium ion binding	1	1	1	1	0
												GO:0006564	L-serine biosynthetic process	0	1	0	0	0	GO:0004743	pyruvate kinase activity	1	1	1	1	0
												GO:0046656	folic acid biosynthetic process	1	0	0	0	0	GO:0008767	UDP-galactopyranose mutase activity	1	1	0	1	0
												GO:0006415	translational termination	0	1	0	0	0	GO:0003861	3-isopropylmalate dehydratase activity	1	0	1	1	0
												GO:0015833	peptide transport	0	0	0	1	0	GO:0004799	thymidylate synthase activity	0	1	1	1	0
												GO:0006807	nitrogen compound metabolic process	0	1	0	0	0	GO:0016149	translation release factor activity, codon specific	1	1	0	1	0
												GO:0016998	cell wall macromolecule catabolic process	0	0	0	1	0	GO:0004044	amidophosphoribosyltransferase activity	1	1	0	1	0
												GO:0031123	RNA 3'-end processing	1	0	0	0	0	GO:0016757	glycosyltransferase activity	1	1	0	1	0
												GO:0046654	tetrahydrofolate biosynthetic process	1	0	0	0	0	GO:0004018	N6-(1,2-dicarboxyethyl)AMP AMP-lyase (fumarate-forming) activity	1	1	0	1	0
												GO:0009253	peptidoglycan catabolic process	0	0	0	1	0	GO:0004813	alanine-tRNA ligase activity	1	1	0	1	0
												GO:0043937	regulation of sporulation	0	0	0	1	0	GO:0003999	adenine phosphoribosyltransferase activity	1	1	0	1	0
																			GO:0008108	UDP-glucose:hexose-1-phosphate uridylyltransferase activity	1	1	0	1	0
																			GO:0004565	beta-galactosidase activity	1	1	0	1	0
																			GO:0008836	diaminopimelate decarboxylase activity	1	1	0	1	0
																			GO:0004830	tryptophan-tRNA ligase activity	1	1	0	1	0
																			GO:0004817	cysteine-tRNA ligase activity	1	1	0	1	0
																			GO:0004360	glutamine-fructose-6-phosphate transaminase (isomerizing) activity	1	1	0	1	0
																			GO:0004642	phosphoribosylformylglycinamidine synthase activity	1	1	0	1	0
																			GO:0030527	structural constituent of chromatin	0	1	1	0	1
																			GO:0051745	4-hydroxy-3-methylbut-2-en-1-yl diphosphate reductase activity	1	1	0	1	0
																			GO:0004827	proline-tRNA ligase activity	1	1	0	1	0
																			GO:0008757	S-adenosylmethionine-dependent methyltransferase activity	0	1	0	1	0
																			GO:0004019	adenylosuccinate synthase activity	0	1	0	1	0
																			GO:1990107	thiazole synthase activity	0	1	0	1	0
																			GO:0003984	acetolactate synthase activity	1	1	0	0	0
																			GO:0004751	ribose-5-phosphate isomerase activity	0	1	0	1	0
																			GO:0047617	acyl-CoA hydrolase activity	1	0	0	1	0
																			GO:0016747	acyltransferase activity, transferring groups other than amino-acyl groups	0	1	0	1	0
																			GO:0000310	xanthine phosphoribosyltransferase activity	0	1	0	1	0
																			GO:0004107	chorismate synthase activity	1	1	0	0	0
																			GO:0008097	5S rRNA binding	0	1	0	1	0
																			GO:0052656	L-isoleucine transaminase activity	1	1	0	0	0
																			GO:0004152	dihydroorotate dehydrogenase activity	1	0	0	1	0
																			GO:0004750	D-ribulose-phosphate 3-epimerase activity	1	0	0	1	0
																			GO:0019134	glucosamine-1-phosphate N-acetyltransferase activity	0	1	0	1	0
																			GO:0004350	glutamate-5-semialdehyde dehydrogenase activity	1	1	0	0	0
																			GO:0004056	argininosuccinate lyase activity	1	0	0	1	0
																			GO:0003992	N2-acetyl-L-ornithine:2-oxoglutarate 5-aminotransferase activity	1	1	0	0	0
																			GO:0016740	transferase activity	0	1	0	1	0
																			GO:0003743	translation initiation factor activity	0	1	0	1	0
																			GO:0030246	carbohydrate binding	0	1	0	1	0
																			GO:0003919	FMN adenylyltransferase activity	0	1	0	1	0
																			GO:0033765	steroid dehydrogenase activity, acting on the CH-CH group of donors	0	1	0	1	0
																			GO:0052654	L-leucine transaminase activity	1	1	0	0	0
																			GO:0004659	prenyltransferase activity	0	1	0	1	0
																			GO:0009036	type II site-specific deoxyribonuclease activity	1	0	0	1	0
																			GO:0008531	riboflavin kinase activity	0	1	0	1	0
																			GO:0052655	L-valine transaminase activity	1	1	0	0	0
																			GO:0003977	UDP-N-acetylglucosamine diphosphorylase activity	0	1	0	1	0
																			GO:0035596	methylthiotransferase activity	1	1	0	0	0
																			GO:0030976	thiamine pyrophosphate binding	1	1	0	0	0
																			GO:0140282	carbon-nitrogen ligase activity on lipid II	0	0	0	1	0
																			GO:0004072	aspartate kinase activity	0	0	0	1	0
																			GO:0016627	oxidoreductase activity, acting on the CH-CH group of donors	0	0	0	1	0
																			GO:0004648	O-phospho-L-serine:2-oxoglutarate aminotransferase activity	0	1	0	0	0
																			GO:0003848	2-amino-4-hydroxy-6-hydroxymethyldihydropteridine diphosphokinase activity	1	0	0	0	0
																			GO:0004590	orotidine-5'-phosphate decarboxylase activity	0	1	0	0	0
																			GO:0051537	2 iron, 2 sulfur cluster binding	0	1	0	0	0
																			GO:0003824	catalytic activity	0	1	0	0	0
																			GO:0042586	peptide deformylase activity	0	1	0	0	0
																			GO:0016881	acid-amino acid ligase activity	1	0	0	0	0
																			GO:0047661	amino-acid racemase activity	0	1	0	0	0
																			GO:0003796	lysozyme activity	0	0	0	1	0
																			GO:0052908	16S rRNA (adenine(1518)-N(6)/adenine(1519)-N(6))-dimethyltransferase activity	0	1	0	0	0
																			GO:0016779	nucleotidyltransferase activity	1	0	0	0	0
																			GO:0003678	DNA helicase activity	1	0	0	0	0
																			GO:0004636	phosphoribosyl-ATP diphosphatase activity	0	1	0	0	0
																			GO:0008763	UDP-N-acetylmuramate-L-alanine ligase activity	1	0	0	0	0
																			GO:0004150	dihydroneopterin aldolase activity	1	0	0	0	0
																			GO:0004127	cytidylate kinase activity	0	0	0	1	0
																			GO:0003952	NAD+ synthase (glutamine-hydrolyzing) activity	1	0	0	0	0
																			GO:0004326	tetrahydrofolylpolyglutamate synthase activity	0	0	0	1	0
																			GO:0008795	NAD+ synthase activity	1	0	0	0	0
																			GO:0043023	ribosomal large subunit binding	0	1	0	0	0

## Sheet: E. bolteae
Biologocal processes of upregulated proteins							Molecular functions of upregulated proteins							Biologocal processes anaysis of downregulated proteins							Molecular functions of downregulated proteins
BP number	BP name	S100A8	S100A8+S100A9	S100A8+S100A9+IL-1β	S100A8+S100A9+TNF-α	S100A9	MF number	MF name	S100A8	S100A8+S100A9	S100A8+S100A9+IL-1β	S100A8+S100A9+TNF-α	S100A9	BP number	BP name	S100A8	S100A8+S100A9	S100A8+S100A9+IL-1β	S100A8+S100A9+TNF-α	S100A9	MF number	MF name	S100A8	S100A8+S100A9	S100A8+S100A9+IL-1β	S100A8+S100A9+TNF-α	S100A9
GO:0006412	translation	25	13	15	18	0	GO:0005524	ATP binding	39	41	35	38	1	GO:0009252	peptidoglycan biosynthetic process	4	4	4	4	1	GO:0016740	transferase activity	3	4	4	4	2
GO:0006189	de novo' IMP biosynthetic process	7	7	7	7	0	GO:0003735	structural constituent of ribosome	25	13	15	18	0	GO:0009253	peptidoglycan catabolic process	3	3	3	3	2	GO:0005524	ATP binding	4	3	4	3	0
GO:0006541	glutamine metabolic process	7	7	6	7	0	GO:0046872	metal ion binding	17	18	15	18	0	GO:0006412	translation	0	1	1	1	10	GO:0003735	structural constituent of ribosome	0	1	1	1	10
GO:0005975	carbohydrate metabolic process	6	8	6	6	0	GO:0019843	rRNA binding	18	11	13	15	0	GO:1901135	carbohydrate derivative metabolic process	2	3	3	3	0	GO:0050485	oxidoreductase activity, acting on X-H and Y-H to form an X-Y bond, with a disulfide as acceptor	3	3	3	3	0
GO:0006096	glycolytic process	5	5	5	5	1	GO:0000287	magnesium ion binding	15	14	13	14	0	GO:0019464	glycine decarboxylation via glycine cleavage system	2	3	3	3	0	GO:0005198	structural molecule activity	3	3	3	3	0
GO:0016310	phosphorylation	5	6	4	4	0	GO:0016740	transferase activity	9	10	8	9	0	GO:0016998	cell wall macromolecule catabolic process	2	2	2	2	1	GO:0097367	carbohydrate derivative binding	2	3	3	3	0
GO:0006094	gluconeogenesis	3	3	3	3	0	GO:0000049	tRNA binding	9	8	7	7	0	GO:0006508	proteolysis	2	2	2	2	0	GO:0016491	oxidoreductase activity	3	2	3	3	0
GO:0006351	DNA-templated transcription	3	3	3	3	0	GO:0005525	GTP binding	8	6	7	7	0	GO:0006633	fatty acid biosynthetic process	2	2	2	2	0	GO:0051539	4 iron, 4 sulfur cluster binding	3	2	2	3	0
GO:0006099	tricarboxylic acid cycle	3	3	3	3	0	GO:0051287	NAD binding	6	6	6	5	0	GO:0005978	glycogen biosynthetic process	2	2	2	2	0	GO:0046872	metal ion binding	3	2	2	3	0
GO:0009113	purine nucleobase biosynthetic process	3	3	3	3	0	GO:0016887	ATP hydrolysis activity	5	6	5	5	1	GO:0005975	carbohydrate metabolic process	2	2	2	2	0	GO:0019843	rRNA binding	0	1	1	1	7
GO:0006508	proteolysis	2	2	2	2	0	GO:0008270	zinc ion binding	5	5	5	5	1	GO:0009401	phosphoenolpyruvate-dependent sugar phosphotransferase system	2	2	2	2	0	GO:0003796	lysozyme activity	2	2	2	2	1
GO:0006164	purine nucleotide biosynthetic process	2	2	2	2	0	GO:0003924	GTPase activity	5	4	4	4	0	GO:0006457	protein folding	1	1	1	1	2	GO:0015562	efflux transmembrane transporter activity	2	2	2	2	1
GO:0006526	arginine biosynthetic process	3	2	1	2	0	GO:0003746	translation elongation factor activity	4	4	4	4	0	GO:0006520	amino acid metabolic process	2	1	1	1	0	GO:0008878	glucose-1-phosphate adenylyltransferase activity	2	2	2	2	0
GO:0044205	de novo' UMP biosynthetic process	2	3	1	2	0	GO:0051536	iron-sulfur cluster binding	4	3	2	4	0	GO:0016310	phosphorylation	1	1	1	1	0	GO:0003824	catalytic activity	2	2	0	2	0
GO:0006457	protein folding	2	2	2	2	0	GO:0050661	NADP binding	4	3	3	3	0	GO:0071555	cell wall organization	1	1	1	1	0	GO:0046961	proton-transporting ATPase activity, rotational mechanism	2	1	2	1	0
GO:0006564	L-serine biosynthetic process	2	2	2	2	0	GO:0051539	4 iron, 4 sulfur cluster binding	3	3	3	3	0	GO:0009116	nucleoside metabolic process	1	1	1	1	0	GO:0003755	peptidyl-prolyl cis-trans isomerase activity	1	1	1	1	1
GO:0006006	glucose metabolic process	2	2	2	2	0	GO:0003676	nucleic acid binding	4	3	2	3	0	GO:0019430	removal of superoxide radicals	1	1	1	1	0	GO:0003746	translation elongation factor activity	1	1	1	1	1
GO:0006542	glutamine biosynthetic process	2	2	2	2	0	GO:0030170	pyridoxal phosphate binding	3	3	3	3	0	GO:0006071	glycerol metabolic process	1	1	1	1	0	GO:0008745	N-acetylmuramoyl-L-alanine amidase activity	1	1	1	1	1
GO:0044208	de novo' AMP biosynthetic process	2	2	2	2	0	GO:0003677	DNA binding	3	3	3	3	0	GO:0044780	bacterial-type flagellum assembly	1	1	1	1	0	GO:0005506	iron ion binding	1	1	1	1	0
GO:0006431	methionyl-tRNA aminoacylation	2	2	2	2	0	GO:0003723	RNA binding	3	3	3	3	0	GO:0006629	lipid metabolic process	1	1	1	1	0	GO:0000166	nucleotide binding	1	1	1	1	0
GO:0035999	tetrahydrofolate interconversion	2	2	2	2	0	GO:0051082	unfolded protein binding	3	3	3	3	0	GO:0019563	glycerol catabolic process	1	1	1	1	0	GO:0016747	acyltransferase activity, transferring groups other than amino-acyl groups	1	1	1	1	0
GO:0006417	regulation of translation	2	1	2	2	0	GO:0140662	ATP-dependent protein folding chaperone	3	3	3	3	0	GO:0006072	glycerol-3-phosphate metabolic process	1	1	1	1	0	GO:0005525	GTP binding	1	1	1	1	0
GO:0006166	purine ribonucleoside salvage	2	1	1	2	0	GO:0003899	DNA-directed 5'-3' RNA polymerase activity	3	3	3	3	0	GO:0008360	regulation of cell shape	1	1	1	1	0	GO:0004553	hydrolase activity, hydrolyzing O-glycosyl compounds	1	1	1	1	0
GO:0009058	biosynthetic process	1	2	1	1	0	GO:0005506	iron ion binding	2	3	2	3	0	GO:0007155	cell adhesion	0	1	1	1	0	GO:0009002	serine-type D-Ala-D-Ala carboxypeptidase activity	1	1	1	1	0
GO:0008643	carbohydrate transport	1	1	1	1	1	GO:0000166	nucleotide binding	3	2	2	3	0	GO:0035999	tetrahydrofolate interconversion	1	1	1	0	0	GO:0022857	transmembrane transporter activity	1	1	1	1	0
GO:0006520	amino acid metabolic process	1	2	1	1	0	GO:0016301	kinase activity	2	3	2	2	0	GO:0019264	glycine biosynthetic process from serine	1	1	1	0	0	GO:0016810	hydrolase activity, acting on carbon-nitrogen (but not peptide) bonds	1	1	1	1	0
GO:0009098	leucine biosynthetic process	1	1	1	2	0	GO:0003755	peptidyl-prolyl cis-trans isomerase activity	2	2	2	2	0	GO:0042777	proton motive force-driven plasma membrane ATP synthesis	1	0	1	0	0	GO:0004375	glycine dehydrogenase (decarboxylating) activity	1	1	1	1	0
GO:0030388	fructose 1,6-bisphosphate metabolic process	1	1	1	1	1	GO:0097367	carbohydrate derivative binding	2	2	2	2	0	GO:0006400	tRNA modification	1	0	0	1	0	GO:0004315	3-oxoacyl-acyl-carrier-protein synthase activity	1	1	1	1	0
GO:0007049	cell cycle	1	1	1	1	0	GO:0004044	amidophosphoribosyltransferase activity	2	2	2	2	0	GO:0006779	porphyrin-containing compound biosynthetic process	0	0	0	1	0	GO:0004791	thioredoxin-disulfide reductase (NADP) activity	1	1	1	1	0
GO:1901135	carbohydrate derivative metabolic process	1	1	1	1	0	GO:0036440	citrate synthase activity	2	2	2	2	0	GO:0000027	ribosomal large subunit assembly	0	0	0	0	1	GO:0004252	serine-type endopeptidase activity	1	1	1	1	0
GO:0006979	response to oxidative stress	1	1	1	1	0	GO:0004356	glutamine synthetase activity	2	2	2	2	0	GO:0006415	translational termination	0	0	0	0	1	GO:0004040	amidase activity	1	1	1	1	0
GO:0006396	RNA processing	1	1	1	1	0	GO:0003937	IMP cyclohydrolase activity	2	2	2	2	0	GO:0006879	intracellular iron ion homeostasis	1	0	0	0	0	GO:0004371	glycerone kinase activity	1	1	1	1	0
GO:0000917	division septum assembly	1	1	1	1	0	GO:0003921	GMP synthase activity	2	2	2	2	0	GO:0042742	defense response to bacterium	0	0	0	0	1	GO:0004352	glutamate dehydrogenase (NAD+) activity	1	1	1	1	0
GO:0006281	DNA repair	1	1	1	1	0	GO:0004825	methionine-tRNA ligase activity	2	2	2	2	0	GO:0006826	iron ion transport	1	0	0	0	0	GO:0008081	phosphoric diester hydrolase activity	1	1	1	1	0
GO:0006633	fatty acid biosynthetic process	1	1	1	1	0	GO:0004088	carbamoyl-phosphate synthase (glutamine-hydrolyzing) activity	2	2	1	2	0	GO:0031640	killing of cells of another organism	0	0	0	0	1	GO:0008982	protein-N(PI)-phosphohistidine-sugar phosphotransferase activity	1	1	1	1	0
GO:0005978	glycogen biosynthetic process	1	1	1	1	0	GO:0016620	oxidoreductase activity, acting on the aldehyde or oxo group of donors, NAD or NADP as acceptor	2	2	2	1	0								GO:0022877	protein-N(PI)-phosphohistidine-fructose phosphotransferase system transporter activity	1	1	1	1	0
GO:0071555	cell wall organization	1	1	1	1	0	GO:0046983	protein dimerization activity	2	2	2	1	0								GO:0003924	GTPase activity	1	1	1	1	0
GO:0006537	glutamate biosynthetic process	1	1	1	1	0	GO:0004332	fructose-bisphosphate aldolase activity	1	1	1	1	1								GO:0008901	ferredoxin hydrogenase activity	1	1	1	1	0
GO:0006422	aspartyl-tRNA aminoacylation	1	1	1	1	0	GO:0016491	oxidoreductase activity	2	1	1	1	0								GO:0004370	glycerol kinase activity	1	1	1	1	0
GO:0009236	cobalamin biosynthetic process	1	1	1	1	0	GO:0140359	ABC-type transporter activity	1	1	1	1	1								GO:0030170	pyridoxal phosphate binding	1	1	1	0	0
GO:0050992	dimethylallyl diphosphate biosynthetic process	1	1	1	1	0	GO:0016861	intramolecular oxidoreductase activity, interconverting aldoses and ketoses	1	2	1	1	0								GO:0004047	aminomethyltransferase activity	0	1	1	1	0
GO:0006427	histidyl-tRNA aminoacylation	1	1	1	1	0	GO:0016853	isomerase activity	1	2	1	1	0								GO:0004372	glycine hydroxymethyltransferase activity	1	1	1	0	0
GO:0042026	protein refolding	1	1	1	1	0	GO:0000310	xanthine phosphoribosyltransferase activity	1	1	1	1	0								GO:0008483	transaminase activity	0	1	1	1	0
GO:0006435	threonyl-tRNA aminoacylation	1	1	1	1	0	GO:0016903	oxidoreductase activity, acting on the aldehyde or oxo group of donors	1	1	1	1	0								GO:0046933	proton-transporting ATP synthase activity, rotational mechanism	1	0	1	0	0
GO:0022900	electron transport chain	1	1	1	1	0	GO:0003824	catalytic activity	1	1	1	1	0								GO:0000049	tRNA binding	0	0	0	0	2
GO:0006419	alanyl-tRNA aminoacylation	1	1	1	1	0	GO:0003938	IMP dehydrogenase activity	1	1	1	1	0								GO:0103039	protein methylthiotransferase activity	1	0	0	1	0
GO:0009252	peptidoglycan biosynthetic process	1	1	1	1	0	GO:0102039	NADH-dependent peroxiredoxin activity	1	1	1	1	0								GO:0016787	hydrolase activity	1	0	0	0	0
GO:0006429	leucyl-tRNA aminoacylation	1	1	1	1	0	GO:0016805	dipeptidase activity	1	1	1	1	0								GO:0004853	uroporphyrinogen decarboxylase activity	0	0	0	1	0
GO:0009097	isoleucine biosynthetic process	1	1	0	2	0	GO:0004342	glucosamine-6-phosphate deaminase activity	1	1	1	1	0								GO:0000774	adenyl-nucleotide exchange factor activity	0	0	0	0	1
GO:0006402	mRNA catabolic process	1	1	1	1	0	GO:0015930	glutamate synthase activity	1	1	1	1	0								GO:0016597	amino acid binding	1	0	0	0	0
GO:0006310	DNA recombination	1	1	1	1	0	GO:0004815	aspartate-tRNA ligase activity	1	1	1	1	0								GO:0070180	large ribosomal subunit rRNA binding	0	0	0	0	1
GO:0019288	isopentenyl diphosphate biosynthetic process, methylerythritol 4-phosphate pathway	1	1	1	1	0	GO:0004069	L-aspartate:2-oxoglutarate aminotransferase activity	1	1	1	1	0								GO:0008199	ferric iron binding	1	0	0	0	0
GO:0006207	de novo' pyrimidine nucleobase biosynthetic process	1	2	0	1	0	GO:0004176	ATP-dependent peptidase activity	1	1	1	1	0								GO:0042803	protein homodimerization activity	0	0	0	0	1
GO:0044210	de novo' CTP biosynthetic process	1	1	1	1	0	GO:0016868	intramolecular transferase activity, phosphotransferases	1	1	1	1	0								GO:0016743	carboxyl- or carbamoyltransferase activity	1	0	0	0	0
GO:0006437	tyrosyl-tRNA aminoacylation	1	1	1	1	0	GO:0016832	aldehyde-lyase activity	1	1	1	1	0								GO:0051087	protein-folding chaperone binding	0	0	0	0	1
GO:0006284	base-excision repair	1	1	1	1	0	GO:0018580	nitronate monooxygenase activity	1	1	1	1	0
GO:0070981	L-asparagine biosynthetic process	1	1	1	1	0	GO:0004316	3-oxoacyl-acyl-carrier-protein reductase (NADPH) activity	1	1	1	1	0
GO:1901137	carbohydrate derivative biosynthetic process	1	1	1	1	0	GO:0070497	6-carboxy-5,6,7,8-tetrahydropterin synthase activity	1	1	1	1	0
GO:0055129	L-proline biosynthetic process	1	1	1	1	0	GO:0004813	alanine-tRNA ligase activity	1	1	1	1	0
GO:0000027	ribosomal large subunit assembly	1	1	1	1	0	GO:0002161	aminoacyl-tRNA editing activity	1	1	1	1	0
GO:0006102	isocitrate metabolic process	1	1	1	1	0	GO:1990362	butanol dehydrogenase activity	1	1	1	1	0
GO:0006188	IMP biosynthetic process	1	1	1	1	0	GO:0004648	O-phospho-L-serine:2-oxoglutarate aminotransferase activity	1	1	1	1	0
GO:0006434	seryl-tRNA aminoacylation	1	1	1	1	0	GO:0004252	serine-type endopeptidase activity	1	1	1	1	0
GO:0006430	lysyl-tRNA aminoacylation	1	1	1	1	0	GO:0008861	formate C-acetyltransferase activity	1	1	1	1	0
GO:0009225	nucleotide-sugar metabolic process	1	1	1	1	0	GO:0046537	2,3-bisphosphoglycerate-independent phosphoglycerate mutase activity	1	1	1	1	0
GO:0019305	dTDP-rhamnose biosynthetic process	1	1	1	1	0	GO:0033201	alpha-1,4-glucan synthase activity	1	1	1	1	0
GO:0005993	trehalose catabolic process	1	1	1	1	0	GO:0004844	uracil DNA N-glycosylase activity	1	1	1	1	0
GO:0006007	glucose catabolic process	1	1	1	1	0	GO:0004359	glutaminase activity	1	1	1	1	0
GO:0019264	glycine biosynthetic process from serine	1	1	1	1	0	GO:0004071	aspartate-ammonia ligase activity	1	1	1	1	0
GO:0006426	glycyl-tRNA aminoacylation	1	1	1	1	0	GO:0034023	5-(carboxyamino)imidazole ribonucleotide mutase activity	1	1	1	1	0
GO:0008202	steroid metabolic process	1	1	1	1	0	GO:0043023	ribosomal large subunit binding	1	1	1	1	0
GO:0044209	AMP salvage	1	1	1	1	0	GO:0030145	manganese ion binding	1	1	1	1	0
GO:0015031	protein transport	1	1	1	1	0	GO:0004350	glutamate-5-semialdehyde dehydrogenase activity	1	1	1	1	0
GO:0044238	primary metabolic process	1	1	1	1	0	GO:0004019	adenylosuccinate synthase activity	1	1	1	1	0
GO:0006066	alcohol metabolic process	1	1	1	1	0	GO:0070626	(S)-2-(5-amino-1-(5-phospho-D-ribosyl)imidazole-4-carboxamido) succinate lyase (fumarate-forming) activity	1	1	1	1	0
GO:0006177	GMP biosynthetic process	1	1	1	1	0	GO:0004352	glutamate dehydrogenase (NAD+) activity	1	1	1	1	0
GO:0006425	glutaminyl-tRNA aminoacylation	1	1	1	1	0	GO:0004450	isocitrate dehydrogenase (NADP+) activity	1	1	1	1	0
GO:0006730	one-carbon metabolic process	1	1	1	1	0	GO:0003697	single-stranded DNA binding	1	1	1	1	0
GO:0046110	xanthine metabolic process	1	1	1	1	0	GO:0008460	dTDP-glucose 4,6-dehydratase activity	1	1	1	1	0
GO:0051301	cell division	1	1	1	1	0	GO:0008831	dTDP-4-dehydrorhamnose reductase activity	1	1	1	1	0
GO:0043093	FtsZ-dependent cytokinesis	1	1	1	1	0	GO:0003852	2-isopropylmalate synthase activity	1	1	1	1	0
GO:0009432	SOS response	1	1	1	1	0	GO:0008788	alpha,alpha-phosphotrehalase activity	1	1	1	1	0
GO:0006044	N-acetylglucosamine metabolic process	1	1	1	1	0	GO:0004807	triose-phosphate isomerase activity	1	1	1	1	0
GO:0006098	pentose-phosphate shunt	1	1	1	1	0	GO:0004372	glycine hydroxymethyltransferase activity	1	1	1	1	0
GO:0009099	valine biosynthetic process	1	1	0	2	0	GO:0043022	ribosome binding	1	1	1	1	0
GO:0006109	regulation of carbohydrate metabolic process	1	1	1	1	0	GO:0004239	initiator methionyl aminopeptidase activity	1	1	1	1	0
GO:0016114	terpenoid biosynthetic process	1	1	1	1	0	GO:0004017	adenylate kinase activity	1	1	1	1	0
GO:0006090	pyruvate metabolic process	1	1	1	1	0	GO:0016836	hydro-lyase activity	1	1	1	1	0
GO:0015976	carbon utilization	1	1	1	1	0	GO:0008774	acetaldehyde dehydrogenase (acetylating) activity	1	1	1	1	0
GO:0008360	regulation of cell shape	1	1	1	1	0	GO:0008483	transaminase activity	1	1	1	1	0
GO:0006556	S-adenosylmethionine biosynthetic process	1	1	1	1	0	GO:0016616	oxidoreductase activity, acting on the CH-OH group of donors, NAD or NADP as acceptor	1	1	1	1	0
GO:0032265	XMP salvage	1	1	1	1	0	GO:0004347	glucose-6-phosphate isomerase activity	1	1	1	1	0
GO:0051258	protein polymerization	1	1	1	1	0	GO:0050560	aspartate-tRNA(Asn) ligase activity	1	1	1	1	0
GO:0019262	N-acetylneuraminate catabolic process	1	1	1	1	0	GO:0004802	transketolase activity	1	1	1	1	0
GO:0008652	amino acid biosynthetic process	1	1	1	0	0	GO:0051745	4-hydroxy-3-methylbut-2-en-1-yl diphosphate reductase activity	1	1	1	1	0
GO:0006421	asparaginyl-tRNA aminoacylation	1	1	0	1	0	GO:0004642	phosphoribosylformylglycinamidine synthase activity	1	1	1	1	0
GO:0009089	lysine biosynthetic process via diaminopimelate	1	2	0	0	0	GO:0004821	histidine-tRNA ligase activity	1	1	1	1	0
GO:0006064	glucuronate catabolic process	1	1	0	1	0	GO:0004801	transaldolase activity	1	1	1	1	0
GO:0044206	UMP salvage	1	0	1	1	0	GO:0004617	phosphoglycerate dehydrogenase activity	1	1	1	1	0
GO:0006223	uracil salvage	1	0	1	1	0	GO:0003883	CTP synthase activity	1	1	1	1	0
GO:0032264	IMP salvage	1	0	0	1	0	GO:0004373	glycogen (starch) synthase activity	1	1	1	1	0
GO:0006436	tryptophanyl-tRNA aminoacylation	0	1	0	1	0	GO:0004641	phosphoribosylformylglycinamidine cyclo-ligase activity	1	1	1	1	0
GO:0016998	cell wall macromolecule catabolic process	1	0	0	0	0	GO:0004360	glutamine-fructose-6-phosphate transaminase (isomerizing) activity	1	1	1	1	0
GO:0001514	selenocysteine incorporation	1	0	0	0	0	GO:0140664	ATP-dependent DNA damage sensor activity	1	1	1	1	0
GO:0006432	phenylalanyl-tRNA aminoacylation	0	1	0	0	0	GO:0004018	N6-(1,2-dicarboxyethyl)AMP AMP-lyase (fumarate-forming) activity	1	1	1	1	0
GO:0009401	phosphoenolpyruvate-dependent sugar phosphotransferase system	0	1	0	0	0	GO:0004639	phosphoribosylaminoimidazolesuccinocarboxamide synthase activity	1	1	1	1	0
GO:0006085	acetyl-CoA biosynthetic process	1	0	0	0	0	GO:0004643	phosphoribosylaminoimidazolecarboxamide formyltransferase activity	1	1	1	1	0
GO:0009253	peptidoglycan catabolic process	1	0	0	0	0	GO:0004828	serine-tRNA ligase activity	1	1	1	1	0
GO:0006082	organic acid metabolic process	1	0	0	0	0	GO:0004329	formate-tetrahydrofolate ligase activity	1	1	1	1	0
GO:0042742	defense response to bacterium	1	0	0	0	0	GO:0004824	lysine-tRNA ligase activity	1	1	1	1	0
GO:0009088	threonine biosynthetic process	0	1	0	0	0	GO:0008966	phosphoglucosamine mutase activity	1	1	1	1	0
GO:0031640	killing of cells of another organism	1	0	0	0	0	GO:0003985	acetyl-CoA C-acetyltransferase activity	1	1	1	1	0
							GO:0004618	phosphoglycerate kinase activity	1	1	1	1	0
							GO:0004654	polyribonucleotide nucleotidyltransferase activity	1	1	1	1	0
							GO:0004820	glycine-tRNA ligase activity	1	1	1	1	0
							GO:0070006	metalloaminopeptidase activity	1	1	1	1	0
							GO:0044183	protein folding chaperone	1	1	1	1	0
							GO:0004819	glutamine-tRNA ligase activity	1	1	1	1	0
							GO:0004612	phosphoenolpyruvate carboxykinase (ATP) activity	1	1	1	1	0
							GO:0004829	threonine-tRNA ligase activity	1	1	1	1	0
							GO:0004823	leucine-tRNA ligase activity	1	1	1	1	0
							GO:0032549	ribonucleoside binding	1	1	1	1	0
							GO:0009011	starch synthase activity	1	1	1	1	0
							GO:0004831	tyrosine-tRNA ligase activity	1	1	1	1	0
							GO:0004637	phosphoribosylamine-glycine ligase activity	1	1	1	1	0
							GO:0003684	damaged DNA binding	1	1	1	1	0
							GO:0000155	phosphorelay sensor kinase activity	1	1	1	1	0
							GO:0030976	thiamine pyrophosphate binding	1	1	1	1	0
							GO:0046914	transition metal ion binding	1	1	1	1	0
							GO:0004478	methionine adenosyltransferase activity	1	1	1	1	0
							GO:0004674	protein serine/threonine kinase activity	1	1	1	1	0
							GO:0030955	potassium ion binding	1	1	1	1	0
							GO:0050242	pyruvate, phosphate dikinase activity	1	1	1	1	0
							GO:0004712	protein serine/threonine/tyrosine kinase activity	1	1	1	1	0
							GO:0004743	pyruvate kinase activity	1	1	1	1	0
							GO:0010181	FMN binding	0	2	0	1	0
							GO:0004816	asparagine-tRNA ligase activity	1	1	0	1	0
							GO:0008880	glucuronate isomerase activity	1	1	0	1	0
							GO:0004845	uracil phosphoribosyltransferase activity	1	0	1	1	0
							GO:0016747	acyltransferase activity, transferring groups other than amino-acyl groups	1	0	0	1	0
							GO:0052657	guanine phosphoribosyltransferase activity	1	0	0	1	0
							GO:0004455	ketol-acid reductoisomerase activity	1	0	0	1	0
							GO:0003729	mRNA binding	1	0	0	1	0
							GO:0070180	large ribosomal subunit rRNA binding	2	0	0	0	0
							GO:0008836	diaminopimelate decarboxylase activity	1	1	0	0	0
							GO:0004422	hypoxanthine phosphoribosyltransferase activity	1	0	0	1	0
							GO:0004830	tryptophan-tRNA ligase activity	0	1	0	1	0
							GO:0016646	oxidoreductase activity, acting on the CH-NH group of donors, NAD or NADP as acceptor	0	1	0	1	0
							GO:0009055	electron transfer activity	0	1	0	0	0
							GO:0051537	2 iron, 2 sulfur cluster binding	0	1	0	0	0
							GO:0030246	carbohydrate binding	0	1	0	0	0
							GO:0004055	argininosuccinate synthase activity	1	0	0	0	0
							GO:0015276	ligand-gated monoatomic ion channel activity	0	1	0	0	0
							GO:0022857	transmembrane transporter activity	0	0	0	1	0
							GO:0004072	aspartate kinase activity	0	1	0	0	0
							GO:0003796	lysozyme activity	1	0	0	0	0
							GO:0004314	acyl-carrier-protein S-malonyltransferase activity	1	0	0	0	0
							GO:0004125	L-seryl-tRNA(Sec) selenium transferase activity	1	0	0	0	0
							GO:0008776	acetate kinase activity	1	0	0	0	0
							GO:0016407	acetyltransferase activity	1	0	0	0	0
							GO:0016597	amino acid binding	0	1	0	0	0
							GO:0052656	L-isoleucine transaminase activity	0	0	0	1	0
							GO:0003743	translation initiation factor activity	1	0	0	0	0
							GO:0004160	dihydroxy-acid dehydratase activity	0	1	0	0	0
							GO:0004070	aspartate carbamoyltransferase activity	0	1	0	0	0
							GO:0052654	L-leucine transaminase activity	0	0	0	1	0
							GO:0004826	phenylalanine-tRNA ligase activity	0	1	0	0	0
							GO:0008965	phosphoenolpyruvate-protein phosphotransferase activity	0	1	0	0	0
							GO:0052655	L-valine transaminase activity	0	0	0	1	0
							GO:0016651	oxidoreductase activity, acting on NAD(P)H	0	1	0	0	0

## Sheet: R. gnavus
Biologocal processes of upregulated proteins						Molecular functions of upregulated proteins						Biologocal processes anaysis of downregulated proteins						Molecular functions of downregulated proteins
BP number	BP name	IL-1β	S100A8+S100A9	S100A8+S100A9+IL-1β	S100A8+S100A9+TNF-α	MF number	MF name	IL-1β	S100A8+S100A9	S100A8+S100A9+IL-1β	S100A8+S100A9+TNF-α	BP number	BP name	IL-1β	S100A8+S100A9	S100A8+S100A9+IL-1β	S100A8+S100A9+TNF-α	MF number	MF name	IL-1β	S100A8+S100A9	S100A8+S100A9+IL-1β	S100A8+S100A9+TNF-α
GO:0005975	carbohydrate metabolic process	2	2	3	3	GO:0005524	ATP binding	2	1	1	1	GO:0006412	translation	45	45	45	44	GO:0005524	ATP binding	44	62	58	63
GO:0016310	phosphorylation	1	2	1	1	GO:0003676	nucleic acid binding	2	1	1	1	GO:0016310	phosphorylation	14	15	14	15	GO:0003735	structural constituent of ribosome	45	45	45	44
GO:0006508	proteolysis	1	1	1	1	GO:0016301	kinase activity	1	1	1	1	GO:0005975	carbohydrate metabolic process	8	11	13	12	GO:0046872	metal ion binding	26	37	38	40
GO:0006281	DNA repair	1	1	1	1	GO:0016740	transferase activity	1	1	1	1	GO:0006096	glycolytic process	7	8	8	8	GO:0019843	rRNA binding	30	31	30	30
GO:0006310	DNA recombination	1	1	1	1	GO:0016787	hydrolase activity	1	1	1	1	GO:0006508	proteolysis	5	8	7	9	GO:0000287	magnesium ion binding	15	19	19	20
GO:0000160	phosphorelay signal transduction system	0	2	1	1	GO:0030246	carbohydrate binding	1	1	1	1	GO:0006541	glutamine metabolic process	5	7	8	8	GO:0000049	tRNA binding	11	14	11	14
GO:0008152	metabolic process	1	1	1	1	GO:0016798	hydrolase activity, acting on glycosyl bonds	1	1	1	1	GO:0009073	aromatic amino acid family biosynthetic process	4	5	5	5	GO:0005525	GTP binding	9	14	13	12
GO:0006351	DNA-templated transcription	0	1	1	1	GO:0004252	serine-type endopeptidase activity	1	1	1	1	GO:0006351	DNA-templated transcription	4	4	4	4	GO:0003677	DNA binding	8	12	14	12
GO:0006543	glutamine catabolic process	0	1	1	1	GO:0004308	exo-alpha-sialidase activity	1	1	1	1	GO:0009097	isoleucine biosynthetic process	4	4	4	4	GO:0016740	transferase activity	9	13	11	13
GO:0042823	pyridoxal phosphate biosynthetic process	0	1	1	1	GO:0008409	5'-3' exonuclease activity	1	1	1	1	GO:0044205	de novo' UMP biosynthetic process	2	5	5	4	GO:0030170	pyridoxal phosphate binding	9	10	11	11
GO:0015833	peptide transport	1	0	0	1	GO:0004560	alpha-L-fucosidase activity	1	1	1	1	GO:0009401	phosphoenolpyruvate-dependent sugar phosphotransferase system	4	4	4	4	GO:0016887	ATP hydrolysis activity	8	11	10	12
GO:0042026	protein refolding	0	0	1	0	GO:0016887	ATP hydrolysis activity	1	0	1	1	GO:0009089	lysine biosynthetic process via diaminopimelate	3	4	4	4	GO:0008270	zinc ion binding	9	11	10	10
GO:0006449	regulation of translational termination	0	0	0	1	GO:0003700	DNA-binding transcription factor activity	0	1	1	1	GO:0009098	leucine biosynthetic process	3	4	4	4	GO:0016301	kinase activity	9	10	10	10
GO:0006355	regulation of DNA-templated transcription	0	1	0	0	GO:0004359	glutaminase activity	0	1	1	1	GO:0008652	amino acid biosynthetic process	3	4	4	4	GO:0051287	NAD binding	5	9	8	10
GO:0006422	aspartyl-tRNA aminoacylation	1	0	0	0	GO:0034480	phosphatidylcholine phospholipase C activity	1	1	0	1	GO:0007049	cell cycle	2	5	4	3	GO:0003723	RNA binding	7	8	8	8
GO:0019563	glycerol catabolic process	0	1	0	0	GO:0036381	pyridoxal 5'-phosphate synthase (glutamine hydrolysing) activity	0	1	1	1	GO:0051301	cell division	2	5	4	3	GO:0003924	GTPase activity	5	8	7	7
GO:0009408	response to heat	0	0	1	0	GO:0008270	zinc ion binding	1	1	0	1	GO:0071555	cell wall organization	1	5	4	3	GO:0003746	translation elongation factor activity	6	7	7	6
GO:0006072	glycerol-3-phosphate metabolic process	0	1	0	0	GO:0043565	sequence-specific DNA binding	0	1	1	1	GO:0009252	peptidoglycan biosynthetic process	1	5	4	3	GO:0050661	NADP binding	5	7	7	7
						GO:0003677	DNA binding	0	1	0	0	GO:0008360	regulation of cell shape	1	5	4	3	GO:0005506	iron ion binding	4	6	6	7
						GO:0016491	oxidoreductase activity	0	0	1	0	GO:0005978	glycogen biosynthetic process	3	3	3	3	GO:0051539	4 iron, 4 sulfur cluster binding	3	5	7	7
						GO:0046872	metal ion binding	0	1	0	0	GO:0006094	gluconeogenesis	3	3	3	3	GO:0000166	nucleotide binding	4	5	5	5
						GO:0005525	GTP binding	0	0	0	1	GO:0006457	protein folding	3	3	3	3	GO:0051082	unfolded protein binding	4	5	5	5
						GO:0016149	translation release factor activity, codon specific	0	0	0	1	GO:0006633	fatty acid biosynthetic process	3	3	3	3	GO:0140662	ATP-dependent protein folding chaperone	4	5	5	5
						GO:0008658	penicillin binding	0	0	1	0	GO:0009099	valine biosynthetic process	3	3	3	3	GO:0016491	oxidoreductase activity	3	4	5	4
						GO:0015095	magnesium ion transmembrane transporter activity	0	1	0	0	GO:0006529	asparagine biosynthetic process	2	3	3	3	GO:0051536	iron-sulfur cluster binding	4	4	4	4
						GO:0004815	aspartate-tRNA ligase activity	1	0	0	0	GO:0019877	diaminopimelate biosynthetic process	2	3	3	3	GO:0004022	alcohol dehydrogenase (NAD+) activity	4	4	4	4
						GO:0003924	GTPase activity	0	0	0	1	GO:0009423	chorismate biosynthetic process	2	3	3	3	GO:0003899	DNA-directed 5'-3' RNA polymerase activity	4	4	4	4
						GO:0050560	aspartate-tRNA(Asn) ligase activity	1	0	0	0	GO:0006207	de novo' pyrimidine nucleobase biosynthetic process	1	3	3	3	GO:0016787	hydrolase activity	1	4	5	5
						GO:0004370	glycerol kinase activity	0	1	0	0	GO:0006099	tricarboxylic acid cycle	3	2	2	3	GO:0003755	peptidyl-prolyl cis-trans isomerase activity	4	4	4	3
												GO:0006353	DNA-templated transcription termination	2	2	2	2	GO:0016853	isomerase activity	3	4	4	4
												GO:0006526	arginine biosynthetic process	2	2	2	2	GO:0003676	nucleic acid binding	2	3	4	3
												GO:0006520	amino acid metabolic process	2	2	2	2	GO:0051537	2 iron, 2 sulfur cluster binding	3	3	3	3
												GO:0019346	transsulfuration	2	2	2	2	GO:0103111	D-glucosamine PTS permease activity	3	3	3	3
												GO:0006564	L-serine biosynthetic process	2	2	2	2	GO:0008982	protein-N(PI)-phosphohistidine-sugar phosphotransferase activity	3	3	3	3
												GO:0006396	RNA processing	2	2	2	2	GO:0004066	asparagine synthase (glutamine-hydrolyzing) activity	2	3	3	3
												GO:0006537	glutamate biosynthetic process	2	2	2	2	GO:0002161	aminoacyl-tRNA editing activity	2	3	3	3
												GO:0006542	glutamine biosynthetic process	2	2	2	2	GO:0030145	manganese ion binding	2	3	3	3
												GO:0006417	regulation of translation	2	2	2	2	GO:0046961	proton-transporting ATPase activity, rotational mechanism	2	3	3	3
												GO:0000917	division septum assembly	2	2	2	2	GO:0046933	proton-transporting ATP synthase activity, rotational mechanism	2	3	3	3
												GO:0006006	glucose metabolic process	2	2	2	2	GO:0008233	peptidase activity	2	3	2	3
												GO:0006098	pentose-phosphate shunt	2	2	2	2	GO:0003824	catalytic activity	2	2	2	2
												GO:0006281	DNA repair	2	2	1	2	GO:0097367	carbohydrate derivative binding	2	2	2	2
												GO:0032259	methylation	1	2	2	2	GO:0003743	translation initiation factor activity	2	2	2	2
												GO:0019288	isopentenyl diphosphate biosynthetic process, methylerythritol 4-phosphate pathway	1	2	2	2	GO:0004356	glutamine synthetase activity	2	2	2	2
												GO:0055085	transmembrane transport	1	2	2	2	GO:0008774	acetaldehyde dehydrogenase (acetylating) activity	2	2	2	2
												GO:0006431	methionyl-tRNA aminoacylation	1	2	2	2	GO:0004252	serine-type endopeptidase activity	2	2	2	2
												GO:0016114	terpenoid biosynthetic process	1	2	2	2	GO:0070180	large ribosomal subunit rRNA binding	2	2	2	2
												GO:0009264	deoxyribonucleotide catabolic process	1	2	2	2	GO:0046537	2,3-bisphosphoglycerate-independent phosphoglycerate mutase activity	2	2	2	2
												GO:0009432	SOS response	2	2	1	2	GO:0016832	aldehyde-lyase activity	2	2	2	2
												GO:0045892	negative regulation of DNA-templated transcription	1	2	2	1	GO:0003861	3-isopropylmalate dehydratase activity	2	2	2	2
												GO:0000027	ribosomal large subunit assembly	1	2	1	2	GO:0016765	transferase activity, transferring alkyl or aryl (other than methyl) groups	2	2	2	2
												GO:0006189	de novo' IMP biosynthetic process	1	1	2	2	GO:0008878	glucose-1-phosphate adenylyltransferase activity	2	2	2	2
												GO:0016042	lipid catabolic process	0	2	2	2	GO:0004088	carbamoyl-phosphate synthase (glutamine-hydrolyzing) activity	2	2	2	2
												GO:0006139	nucleobase-containing compound metabolic process	0	2	2	2	GO:0046983	protein dimerization activity	2	2	2	2
												GO:0016052	carbohydrate catabolic process	1	2	2	1	GO:0008237	metallopeptidase activity	1	2	2	2
												GO:0006166	purine ribonucleoside salvage	0	2	2	2	GO:0050660	flavin adenine dinucleotide binding	1	2	2	2
												GO:1901564	organonitrogen compound metabolic process	0	2	2	2	GO:0004359	glutaminase activity	1	2	2	2
												GO:0006189	'de novo' IMP biosynthetic process	1	1	2	2	GO:0004825	methionine-tRNA ligase activity	1	2	2	2
												GO:0006044	N-acetylglucosamine metabolic process	0	2	2	2	GO:0003700	DNA-binding transcription factor activity	1	2	2	1
												GO:0006260	DNA replication	1	1	2	1	GO:0008184	glycogen phosphorylase activity	1	1	2	2
												GO:0006261	DNA-templated DNA replication	0	1	2	2	GO:0016799	hydrolase activity, hydrolyzing N-glycosyl compounds	0	2	2	2
												GO:0000105	histidine biosynthetic process	0	2	1	2	GO:0043365	formate-C-acetyltransferase-activating enzyme activity	1	1	2	2
												GO:0006265	DNA topological change	0	1	2	2	GO:0102250	linear malto-oligosaccharide phosphorylase activity	1	1	2	2
												GO:0019305	dTDP-rhamnose biosynthetic process	1	1	1	2	GO:0102499	SHG alpha-glucan phosphorylase activity	1	1	2	2
												GO:0042026	protein refolding	1	1	1	1	GO:0043022	ribosome binding	0	2	1	2
												GO:1901135	carbohydrate derivative metabolic process	1	1	1	1	GO:0033201	alpha-1,4-glucan synthase activity	1	1	1	1
												GO:0006535	cysteine biosynthetic process from serine	1	1	1	1	GO:0004352	glutamate dehydrogenase (NAD+) activity	1	1	1	1
												GO:0019264	glycine biosynthetic process from serine	1	1	1	1	GO:0016874	ligase activity	1	1	1	1
												GO:0016226	iron-sulfur cluster assembly	1	1	1	1	GO:0004124	cysteine synthase activity	1	1	1	1
												GO:0006221	pyrimidine nucleotide biosynthetic process	1	1	1	1	GO:0004372	glycine hydroxymethyltransferase activity	1	1	1	1
												GO:0035999	tetrahydrofolate interconversion	1	1	1	1	GO:0010181	FMN binding	0	1	2	1
												GO:0006352	DNA-templated transcription initiation	1	1	1	1	GO:0000774	adenyl-nucleotide exchange factor activity	1	1	1	1
												GO:0006435	threonyl-tRNA aminoacylation	1	1	1	1	GO:0016829	lyase activity	1	1	1	1
												GO:0044208	de novo' AMP biosynthetic process	1	1	1	1	GO:0000155	phosphorelay sensor kinase activity	1	1	1	1
												GO:0006425	glutaminyl-tRNA aminoacylation	1	1	1	1	GO:0004355	glutamate synthase (NADPH) activity	1	1	1	1
												GO:0006364	rRNA processing	1	1	1	1	GO:0004648	O-phospho-L-serine:2-oxoglutarate aminotransferase activity	1	1	1	1
												GO:0008202	steroid metabolic process	1	1	1	1	GO:0004107	chorismate synthase activity	1	1	1	1
												GO:0015031	protein transport	1	1	1	1	GO:0004019	adenylosuccinate synthase activity	1	1	1	1
												GO:0006434	seryl-tRNA aminoacylation	1	1	1	1	GO:0008685	2-C-methyl-D-erythritol 2,4-cyclodiphosphate synthase activity	1	1	1	1
												GO:0033362	lysine biosynthetic process via diaminopimelate, diaminopimelate-aminotransferase pathway	1	1	1	1	GO:0004177	aminopeptidase activity	1	1	1	1
												GO:0042355	L-fucose catabolic process	1	1	1	1	GO:0140359	ABC-type transporter activity	1	1	1	1
												GO:0006438	valyl-tRNA aminoacylation	1	1	1	1	GO:0008736	L-fucose isomerase activity	1	1	1	1
												GO:0000162	tryptophan biosynthetic process	1	1	1	1	GO:0051538	3 iron, 4 sulfur cluster binding	1	1	1	1
												GO:0008654	phospholipid biosynthetic process	1	1	1	1	GO:0010285	L,L-diaminopimelate aminotransferase activity	1	1	1	1
												GO:0006002	fructose 6-phosphate metabolic process	1	1	1	1	GO:0030246	carbohydrate binding	1	1	1	1
												GO:0006568	tryptophan metabolic process	1	1	1	1	GO:0008861	formate C-acetyltransferase activity	1	1	1	1
												GO:0030388	fructose 1,6-bisphosphate metabolic process	1	1	1	1	GO:0008173	RNA methyltransferase activity	1	1	1	1
												GO:0008643	carbohydrate transport	1	1	1	1	GO:0003872	6-phosphofructokinase activity	1	1	1	1
												GO:0016054	organic acid catabolic process	1	1	1	1	GO:0036469	L-tryptophan decarboxylase activity	1	1	1	1
												GO:0006402	mRNA catabolic process	1	1	1	1	GO:0004332	fructose-bisphosphate aldolase activity	1	1	1	1
												GO:0042823	pyridoxal phosphate biosynthetic process	1	1	1	1	GO:0004315	3-oxoacyl-acyl-carrier-protein synthase activity	1	1	1	1
												GO:0045226	extracellular polysaccharide biosynthetic process	1	1	1	1	GO:0018580	nitronate monooxygenase activity	1	1	1	1
												GO:0006007	glucose catabolic process	1	1	1	1	GO:0003989	acetyl-CoA carboxylase activity	1	1	1	1
												GO:0032784	regulation of DNA-templated transcription elongation	1	1	1	1	GO:0004807	triose-phosphate isomerase activity	1	1	1	1
												GO:0006177	GMP biosynthetic process	1	1	1	1	GO:0036381	pyridoxal 5'-phosphate synthase (glutamine hydrolysing) activity	1	1	1	1
												GO:0006071	glycerol metabolic process	1	1	1	1	GO:0008168	methyltransferase activity	1	1	1	1
												GO:0022900	electron transport chain	1	1	1	1	GO:0004534	5'-3' RNA exonuclease activity	1	1	1	1
												GO:0006206	pyrimidine nucleobase metabolic process	1	1	1	1	GO:0003938	IMP dehydrogenase activity	1	1	1	1
												GO:0006436	tryptophanyl-tRNA aminoacylation	1	1	1	1	GO:0004371	glycerone kinase activity	1	1	1	1
												GO:0006066	alcohol metabolic process	1	1	1	1	GO:0015035	protein-disulfide reductase activity	1	1	1	1
												GO:0044209	AMP salvage	1	1	1	1	GO:0004139	deoxyribose-phosphate aldolase activity	1	1	1	1
												GO:0065002	intracellular protein transmembrane transport	1	1	1	1	GO:0004645	1,4-alpha-oligoglucan phosphorylase activity	1	1	1	1
												GO:0019430	removal of superoxide radicals	1	1	1	1	GO:0047850	diaminopimelate dehydrogenase activity	1	1	1	1
												GO:0006730	one-carbon metabolic process	1	1	1	1	GO:0004017	adenylate kinase activity	1	1	1	1
												GO:0006430	lysyl-tRNA aminoacylation	1	1	1	1	GO:0003729	mRNA binding	1	1	1	1
												GO:0030261	chromosome condensation	1	1	1	1	GO:0004791	thioredoxin-disulfide reductase (NADP) activity	1	1	1	1
												GO:0006085	acetyl-CoA biosynthetic process	1	1	1	1	GO:0043023	ribosomal large subunit binding	1	1	1	1
												GO:0006437	tyrosyl-tRNA aminoacylation	1	1	1	1	GO:0003849	3-deoxy-7-phosphoheptulonate synthase activity	1	1	1	1
												GO:0006421	asparaginyl-tRNA aminoacylation	1	1	1	1	GO:0004794	L-threonine ammonia-lyase activity	1	1	1	1
												GO:0044206	UMP salvage	1	1	1	1	GO:0043811	phosphate:acyl-acyl carrier protein acyltransferase activity	1	1	1	1
												GO:0006428	isoleucyl-tRNA aminoacylation	1	1	1	1	GO:0008776	acetate kinase activity	1	1	1	1
												GO:0019251	anaerobic cobalamin biosynthetic process	1	1	1	1	GO:0008959	phosphate acetyltransferase activity	1	1	1	1
												GO:0044210	de novo' CTP biosynthetic process	1	1	1	1	GO:0004640	phosphoribosylanthranilate isomerase activity	1	1	1	1
												GO:0006426	glycyl-tRNA aminoacylation	1	1	1	1	GO:0004816	asparagine-tRNA ligase activity	1	1	1	1
												GO:0019323	pentose catabolic process	1	1	1	1	GO:0016868	intramolecular transferase activity, phosphotransferases	1	1	1	1
												GO:1901137	carbohydrate derivative biosynthetic process	1	1	1	1	GO:0036440	citrate synthase activity	1	1	1	1
												GO:0009225	nucleotide-sugar metabolic process	1	1	1	1	GO:0004795	threonine synthase activity	1	1	1	1
												GO:0044238	primary metabolic process	1	1	1	1	GO:0004073	aspartate-semialdehyde dehydrogenase activity	1	1	1	1
												GO:0006415	translational termination	1	1	1	1	GO:0004340	glucokinase activity	1	1	1	1
												GO:0031564	transcription antitermination	1	1	1	1	GO:0052656	L-isoleucine transaminase activity	1	1	1	1
												GO:0006424	glutamyl-tRNA aminoacylation	1	1	1	1	GO:0016884	carbon-nitrogen ligase activity, with glutamine as amido-N-donor	1	1	1	1
												GO:2001295	malonyl-CoA biosynthetic process	1	1	1	1	GO:0004750	D-ribulose-phosphate 3-epimerase activity	1	1	1	1
												GO:0043093	FtsZ-dependent cytokinesis	1	1	1	1	GO:0008831	dTDP-4-dehydrorhamnose reductase activity	1	1	1	1
												GO:0006213	pyrimidine nucleoside metabolic process	1	1	1	1	GO:0008879	glucose-1-phosphate thymidylyltransferase activity	1	1	1	1
												GO:0015976	carbon utilization	1	1	1	1	GO:0008460	dTDP-glucose 4,6-dehydratase activity	1	1	1	1
												GO:0006605	protein targeting	1	1	1	1	GO:0004176	ATP-dependent peptidase activity	1	1	1	1
												GO:0006556	S-adenosylmethionine biosynthetic process	1	1	1	1	GO:0004072	aspartate kinase activity	1	1	1	1
												GO:0070689	L-threonine catabolic process to propionate	1	1	1	1	GO:0008840	4-hydroxy-tetrahydrodipicolinate synthase activity	1	1	1	1
												GO:0006082	organic acid metabolic process	1	1	1	1	GO:0003856	3-dehydroquinate synthase activity	1	1	1	1
												GO:0006223	uracil salvage	1	1	1	1	GO:0016620	oxidoreductase activity, acting on the aldehyde or oxo group of donors, NAD or NADP as acceptor	1	1	1	1
												GO:0006109	regulation of carbohydrate metabolic process	1	1	1	1	GO:0004754	saccharopine dehydrogenase (NAD+, L-lysine-forming) activity	1	1	1	1
												GO:0006090	pyruvate metabolic process	1	1	1	1	GO:0004373	glycogen (starch) synthase activity	1	1	1	1
												GO:0017038	protein import	1	1	1	1	GO:0042803	protein homodimerization activity	1	1	1	1
												GO:0051258	protein polymerization	1	1	1	1	GO:0004324	ferredoxin-NADP+ reductase activity	1	1	1	1
												GO:0046386	deoxyribose phosphate catabolic process	1	1	1	1	GO:0004617	phosphoglycerate dehydrogenase activity	1	1	1	1
												GO:0009088	threonine biosynthetic process	1	1	1	1	GO:0004160	dihydroxy-acid dehydratase activity	1	1	1	1
												GO:0019632	shikimate metabolic process	1	1	1	1	GO:0016987	sigma factor activity	1	1	1	1
												GO:0006518	peptide metabolic process	0	1	1	1	GO:0004819	glutamine-tRNA ligase activity	1	1	1	1
												GO:0006310	DNA recombination	1	1	0	1	GO:0004828	serine-tRNA ligase activity	1	1	1	1
												GO:0009058	biosynthetic process	0	1	1	1	GO:0015930	glutamate synthase activity	1	1	1	1
												GO:0045727	positive regulation of translation	0	1	1	1	GO:0016639	oxidoreductase activity, acting on the CH-NH2 group of donors, NAD or NADP as acceptor	1	1	1	1
												GO:0006423	cysteinyl-tRNA aminoacylation	1	1	1	0	GO:0008966	phosphoglucosamine mutase activity	1	1	1	1
												GO:0002949	tRNA threonylcarbamoyladenosine modification	1	1	0	1	GO:0004639	phosphoribosylaminoimidazolesuccinocarboxamide synthase activity	1	1	1	1
												GO:0006525	arginine metabolic process	1	1	0	1	GO:0004521	RNA endonuclease activity	1	1	1	1
												GO:0009236	cobalamin biosynthetic process	0	1	1	1	GO:0031071	cysteine desulfurase activity	1	1	1	1
												GO:0070981	L-asparagine biosynthetic process	0	1	1	1	GO:0004618	phosphoglycerate kinase activity	1	1	1	1
												GO:0009435	NAD biosynthetic process	0	1	1	1	GO:0070063	RNA polymerase binding	1	1	1	1
												GO:0009165	nucleotide biosynthetic process	0	1	1	1	GO:0004455	ketol-acid reductoisomerase activity	1	1	1	1
												GO:0005980	glycogen catabolic process	0	1	1	1	GO:0044183	protein folding chaperone	1	1	1	1
												GO:0042254	ribosome biogenesis	0	1	1	1	GO:0016743	carboxyl- or carbamoyltransferase activity	1	1	1	1
												GO:0055129	L-proline biosynthetic process	0	1	1	1	GO:0047847	deoxyuridine phosphorylase activity	1	1	1	1
												GO:0006015	5-phosphoribose 1-diphosphate biosynthetic process	0	1	1	1	GO:0004830	tryptophan-tRNA ligase activity	1	1	1	1
												GO:0030573	bile acid catabolic process	0	1	1	1	GO:0004824	lysine-tRNA ligase activity	1	1	1	1
												GO:0032264	IMP salvage	0	1	1	1	GO:0030527	structural constituent of chromatin	1	1	1	1
												GO:0006429	leucyl-tRNA aminoacylation	0	1	1	1	GO:0004801	transaldolase activity	1	1	1	1
												GO:0006808	regulation of nitrogen utilization	0	1	1	1	GO:0004347	glucose-6-phosphate isomerase activity	1	1	1	1
												GO:0006432	phenylalanyl-tRNA aminoacylation	1	1	0	1	GO:0016852	sirohydrochlorin cobaltochelatase activity	1	1	1	1
												GO:0006427	histidyl-tRNA aminoacylation	0	1	1	1	GO:0003883	CTP synthase activity	1	1	1	1
												GO:0043571	maintenance of CRISPR repeat elements	0	1	1	1	GO:0052654	L-leucine transaminase activity	1	1	1	1
												GO:0035975	carbamoyl phosphate catabolic process	1	1	0	1	GO:0004820	glycine-tRNA ligase activity	1	1	1	1
												GO:0043094	cellular metabolic compound salvage	0	1	1	1	GO:0004674	protein serine/threonine kinase activity	1	1	1	1
												GO:0046110	xanthine metabolic process	0	1	1	1	GO:0004360	glutamine-fructose-6-phosphate transaminase (isomerizing) activity	1	1	1	1
												GO:0019262	N-acetylneuraminate catabolic process	0	1	1	1	GO:0004764	shikimate 3-dehydrogenase (NADP+) activity	1	1	1	1
												GO:0032265	XMP salvage	0	1	1	1	GO:0004654	polyribonucleotide nucleotidyltransferase activity	1	1	1	1
												GO:0006419	alanyl-tRNA aminoacylation	0	1	0	1	GO:0030976	thiamine pyrophosphate binding	1	1	1	1
												GO:0006102	isocitrate metabolic process	1	0	0	1	GO:0009011	starch synthase activity	1	1	1	1
												GO:0006433	prolyl-tRNA aminoacylation	0	1	0	1	GO:0008965	phosphoenolpyruvate-protein phosphotransferase activity	1	1	1	1
												GO:0006418	tRNA aminoacylation for protein translation	0	1	0	1	GO:0008186	ATP-dependent activity, acting on RNA	1	1	1	1
												GO:0009372	quorum sensing	0	0	1	1	GO:0051087	protein-folding chaperone binding	1	1	1	1
												GO:0009103	lipopolysaccharide biosynthetic process	0	1	0	1	GO:0004829	threonine-tRNA ligase activity	1	1	1	1
												GO:0009116	nucleoside metabolic process	0	1	1	0	GO:0004832	valine-tRNA ligase activity	1	1	1	1
												GO:0009113	purine nucleobase biosynthetic process	0	0	1	1	GO:0032549	ribonucleoside binding	1	1	1	1
												GO:0030259	lipid glycosylation	0	1	1	0	GO:0004386	helicase activity	1	1	1	1
												GO:0006420	arginyl-tRNA aminoacylation	0	0	0	1	GO:0016616	oxidoreductase activity, acting on the CH-OH group of donors, NAD or NADP as acceptor	1	1	1	1
												GO:0006422	aspartyl-tRNA aminoacylation	0	0	1	0	GO:0016154	pyrimidine-nucleoside phosphorylase activity	1	1	1	1
																		GO:0004478	methionine adenosyltransferase activity	1	1	1	1
																		GO:0015572	N-acetylglucosamine transmembrane transporter activity	1	1	1	1
																		GO:0004831	tyrosine-tRNA ligase activity	1	1	1	1
																		GO:0004845	uracil phosphoribosyltransferase activity	1	1	1	1
																		GO:0004822	isoleucine-tRNA ligase activity	1	1	1	1
																		GO:0050048	L-leucine:2-oxoglutarate aminotransferase activity	1	1	1	1
																		GO:0019164	pyruvate synthase activity	1	1	1	1
																		GO:0030955	potassium ion binding	1	1	1	1
																		GO:0016651	oxidoreductase activity, acting on NAD(P)H	0	1	2	1
																		GO:0004612	phosphoenolpyruvate carboxykinase (ATP) activity	1	1	1	1
																		GO:0009032	thymidine phosphorylase activity	1	1	1	1
																		GO:0052655	L-valine transaminase activity	1	1	1	1
																		GO:0050242	pyruvate, phosphate dikinase activity	1	1	1	1
																		GO:0004743	pyruvate kinase activity	1	1	1	1
																		GO:0004850	uridine phosphorylase activity	1	1	1	1
																		GO:0004712	protein serine/threonine/tyrosine kinase activity	1	1	1	1
																		GO:0004471	malate dehydrogenase (decarboxylating) (NAD+) activity	0	1	1	1
																		GO:0003862	3-isopropylmalate dehydrogenase activity	0	1	1	1
																		GO:0008804	carbamate kinase activity	1	1	0	1
																		GO:0008675	2-dehydro-3-deoxy-phosphogluconate aldolase activity	1	1	1	0
																		GO:0022857	transmembrane transporter activity	1	0	1	1
																		GO:0004071	aspartate-ammonia ligase activity	0	1	1	1
																		GO:0003697	single-stranded DNA binding	1	1	0	1
																		GO:0004459	L-lactate dehydrogenase activity	0	1	1	1
																		GO:0016757	glycosyltransferase activity	0	2	0	1
																		GO:0004601	peroxidase activity	0	1	1	1
																		GO:0004751	ribose-5-phosphate isomerase activity	0	1	1	1
																		GO:0000036	acyl carrier activity	0	1	1	1
																		GO:0004134	4-alpha-glucanotransferase activity	0	1	1	1
																		GO:0035673	oligopeptide transmembrane transporter activity	0	1	1	1
																		GO:0008483	transaminase activity	0	1	1	1
																		GO:0016597	amino acid binding	0	1	1	1
																		GO:0004350	glutamate-5-semialdehyde dehydrogenase activity	0	1	1	1
																		GO:0004152	dihydroorotate dehydrogenase activity	0	1	1	1
																		GO:0004590	orotidine-5'-phosphate decarboxylase activity	0	1	1	1
																		GO:0047022	7-beta-hydroxysteroid dehydrogenase (NADP+) activity	0	1	1	1
																		GO:0000310	xanthine phosphoribosyltransferase activity	0	1	1	1
																		GO:0004342	glucosamine-6-phosphate deaminase activity	0	1	1	1
																		GO:0052657	guanine phosphoribosyltransferase activity	0	1	1	1
																		GO:0003866	3-phosphoshikimate 1-carboxyvinyltransferase activity	0	1	1	1
																		GO:0030789	precorrin-3B C17-methyltransferase activity	0	1	1	1
																		GO:0030234	enzyme regulator activity	0	1	1	1
																		GO:0008839	4-hydroxy-tetrahydrodipicolinate reductase	0	1	1	1
																		GO:0030604	1-deoxy-D-xylulose-5-phosphate reductoisomerase activity	0	1	1	1
																		GO:0045148	tripeptide aminopeptidase activity	0	1	1	1
																		GO:0004817	cysteine-tRNA ligase activity	1	1	1	0
																		GO:0061711	N(6)-L-threonylcarbamoyladenine synthase activity	1	1	0	1
																		GO:0008716	D-alanine-D-alanine ligase activity	0	1	1	1
																		GO:0003921	GMP synthase activity	0	1	1	1
																		GO:0050418	hydroxylamine reductase activity	0	1	1	1
																		GO:0004135	amylo-alpha-1,6-glucosidase activity	0	1	1	1
																		GO:0003684	damaged DNA binding	1	1	0	1
																		GO:0140664	ATP-dependent DNA damage sensor activity	1	1	0	1
																		GO:0004635	phosphoribosyl-AMP cyclohydrolase activity	0	1	1	1
																		GO:0004422	hypoxanthine phosphoribosyltransferase activity	0	1	1	1
																		GO:0004821	histidine-tRNA ligase activity	0	1	1	1
																		GO:0020037	heme binding	0	1	1	1
																		GO:0047419	N-acetylgalactosamine-6-phosphate deacetylase activity	0	1	1	1
																		GO:0003918	DNA topoisomerase type II (double strand cut, ATP-hydrolyzing) activity	0	1	1	1
																		GO:0004749	ribose phosphate diphosphokinase activity	0	1	1	1
																		GO:0004636	phosphoribosyl-ATP diphosphatase activity	0	1	1	1
																		GO:0008973	phosphopentomutase activity	0	1	1	1
																		GO:0033764	steroid dehydrogenase activity, acting on the CH-OH group of donors, NAD or NADP as acceptor	0	1	1	1
																		GO:0004585	ornithine carbamoyltransferase activity	0	1	1	1
																		GO:0004823	leucine-tRNA ligase activity	0	1	1	1
																		GO:0004826	phenylalanine-tRNA ligase activity	1	1	0	1
																		GO:0003952	NAD+ synthase (glutamine-hydrolyzing) activity	0	1	1	1
																		GO:0008448	N-acetylglucosamine-6-phosphate deacetylase activity	0	1	1	1
																		GO:0016726	oxidoreductase activity, acting on CH or CH2 groups, NAD or NADP as acceptor	0	1	1	1
																		GO:0070402	NADPH binding	0	1	1	1
																		GO:0008795	NAD+ synthase activity	0	1	1	1
																		GO:0004813	alanine-tRNA ligase activity	0	1	0	1
																		GO:0004450	isocitrate dehydrogenase (NADP+) activity	1	0	0	1
																		GO:0003978	UDP-glucose 4-epimerase activity	0	1	0	1
																		GO:0004399	histidinol dehydrogenase activity	0	1	0	1
																		GO:0004731	purine-nucleoside phosphorylase activity	0	1	1	0
																		GO:1990362	butanol dehydrogenase activity	0	1	0	1
																		GO:0051991	UDP-N-acetyl-D-glucosamine:N-acetylmuramoyl-L-alanyl-D-glutamyl-meso-2,6-diaminopimelyl-D-alanyl-D-alanine-diphosphoundecaprenol 4-beta-N-acetylglucosaminlytransferase activity	0	1	1	0
																		GO:0052692	raffinose alpha-galactosidase activity	0	1	1	0
																		GO:0004827	proline-tRNA ligase activity	0	1	0	1
																		GO:0004044	amidophosphoribosyltransferase activity	0	0	1	1
																		GO:0004818	glutamate-tRNA ligase activity	0	1	0	1
																		GO:0043768	S-ribosylhomocysteine lyase activity	0	0	1	1
																		GO:0004588	orotate phosphoribosyltransferase activity	0	1	1	0
																		GO:0050511	undecaprenyldiphospho-muramoylpentapeptide beta-N-acetylglucosaminyltransferase activity	0	1	1	0
																		GO:0034335	DNA negative supercoiling activity	0	0	1	1
																		GO:0008408	3'-5' exonuclease activity	0	0	1	0
																		GO:0016149	translation release factor activity, codon specific	1	0	0	0
																		GO:0009055	electron transfer activity	0	0	1	0
																		GO:0004814	arginine-tRNA ligase activity	0	0	0	1
																		GO:0004815	aspartate-tRNA ligase activity	0	0	1	0
																		GO:0008830	dTDP-4-dehydrorhamnose 3,5-epimerase activity	0	0	0	1
																		GO:0003887	DNA-directed DNA polymerase activity	0	0	1	0
																		GO:0008763	UDP-N-acetylmuramate-L-alanine ligase activity	0	1	0	0
																		GO:0050560	aspartate-tRNA(Asn) ligase activity	0	0	1	0
																		GO:0004222	metalloendopeptidase activity	0	0	0	1
																		GO:0019829	ATPase-coupled monoatomic cation transmembrane transporter activity	0	0	0	1
