# Supplementary material for: Core microbiome-associated proteins associated with ulcerative colitis interact with cytokines for synergistic or antagonistic effects on gut bacteria
Source: ISME J. 2024 Jul 29;18(1):wrae146. doi: 10.1093/ismejo/wrae146 (PMC11360980; doi:10.1093/ismejo/wrae146)
Supplement: Additional_file_14_wrae146 [file additional_file_14_wrae146.xlsx]

## Sheet: Sheet1
Table S13. Average intensity and ratio of remaining S100A8 or S100A9 in different culture media.
	S100A8 only				Combined host proteins
					S100A8 + S100A9				S100A8 + S100A9 + IL-1β				S100A8 + S100A9 + TNF-α
	B. vulgatus	B. adolescentis	E. bolteae	R. gnavus	B. vulgatus	B. adolescentis	E. bolteae	R. gnavus	B. vulgatus	B. adolescentis	E. bolteae	R. gnavus	B. vulgatus	B. adolescentis	E. bolteae	R. gnavus
S100A8 intensity	3050.6	43409	68128	3404.3	25.8276	2415.52	282.21	750.912	26.4464	393.561	391.938	3900.12	38.5204	1758.68	465.043	1867.13
Ratio (Combined vs. S100A8 only)					0.0084664	0.0556456	0.00414235	0.220578	0.00866924	0.00906634	0.00575297	1.14565	0.0126272	0.0405142	0.00682602	0.548463
	S100A9 only				Combined host proteins
					S100A8 + S100A9				S100A8 + S100A9 + IL-1β				S100A8 + S100A9 + TNF-α
	B. vulgatus	B. adolescentis	E. bolteae	R. gnavus	B. vulgatus	B. adolescentis	E. bolteae	R. gnavus	B. vulgatus	B. adolescentis	E. bolteae	R. gnavus	B. vulgatus	B. adolescentis	E. bolteae	R. gnavus
S100A9 intensity	27816	308	47060.6	3473.9	78313	13133.5	1843.21	289150	115366	6369.82	2133.7	105483	69647.6	4055.23	1714.59	358011
Ratio (Combined vs. S100A9 only)					2.81539	42.6413	0.0391667	83.235	4.14745	20.6812	0.0453394	30.3644	2.50387	13.1663	0.0364337	103.057
